# Supplementary material for: Inference of Transposable Element Ancestry
Source: PLoS Genet. 2014 Aug 14;10(8):e1004482. doi: 10.1371/journal.pgen.1004482 (PMC4133154; doi:10.1371/journal.pgen.1004482)
Supplement: File S1 — Unprocessed alignment files for LAVA 3′ region sequences. Aligned sequences from the 3′ end of LAVA, before processing. (FASTA) [file pgen.1004482.s007.fasta]

>GL397261:7847091-7847565+
GCAATGTGGGGGCTGGACGTGGT-GGCTCACACCTGTAGTCCCAGCACTCTGGGAGGCCG
AGGTGGGTTGATCACTTGAGGCTAGGAGTTCGAGACCAGCCTGGCCAACATGGCAAAACA
TATGAAAAACACAACAGACAAACCAACCAACCAACCCAGCGACAACAAAACAGGTCTACC
CTGGAGTCATACTCTAATTTTTTCTATTTTCCTCCCTTTCTGATCCTTTATCCCACTTTC
TTTTTCTTCCTCTTCCTTCTCCTTCTTCTTTGTCAAA----TAGAGGATTGAGTTATTAT
CATTGAGCCATACAAAGTCCCTCTCTCATTTAAATTCCCACCCCCCATTTCTATTCCCCA
TCTTCCCATGTGCAACCTTCCTAATATGTTTGATATGCATC
>GL397261:7983326-7983784+
GCAATG-------TGGA-------GGCTCACGCCTGTGGTCCCGGCACTCTGGGAGGCCG
AGGAGGGTTGATCACTTCAGGCTAGGAGTTCGAGACCAGTCTGGCCAACATGGCGAAACA
TATGAAAAATACAACAGACAAACCAACCAACCAACC-AGTGACAACAAAACAGGTCTACC
CTGGAGTCATATTCTAATTTTTTCTATTTTCCTCCCTTTCTGATCCTTTATCCCACTTTC
TTTTTCTTCCTCTTCCTTCTCCTTCTTCTTTGTCAAA----TAGAGGATTGAGTTATTAT
CACTGATCCATATAAAGTCCCTCTCTCATTTAAATTCCCACCCCCCATTTCTATTCCCCG
ACTTCCCATGTGCAACCTTCCTAATATGTTTGATACGCATC
>GL397261:11858712-11859179-
GCAATGTGGGGGCTGGACGTGGT-GGCTCACGCCTGTAGTCCCAGCACTCTGGGAGGCCG
AGGCAGGTTGATCACTTGAGGCTAGGAGTTCGAGACCAGCCTGGCCAACATAGTGAAACA
TTT--AAAATACAACAGACAAACCAACCAACCAACCCAGTGACAACAAAACAGGTCTACC
CTGGAGTCATGCTCTAATTTTTTCTATTTTCCTCCTTTTCTGATCCTTTATCCCACTTTC
TTTTTCTTCCTCTTCCTTCTCCTTCTTCTTTGTCAAA----TAGAGGATTGAGTTATTAT
CATTGATCCATACAAAGTCCCTCTCTCATTTAAATTTCCACCCCCCATTTCTATTCCCCA
TCTTCCCATGTGCAACCTTCCTAATATGTTTGATATGCATC
>GL397261:16359715-16360181-
GCAATGTGGGGGCTGGACGTGGT-GGCTCACGCCTGTGGTCCCGGCACTCTGGGGGGC-G
AGGCAGGTTGATCTCTTCGGGCTAGGAGTTCGAGACCAGTCTGGCCAACTTGGCGAAAC-
-ATGAAAAATACAACAGACAAACCAACCAACCAACC-AGTGACAACAAAACAGGTCTACC
CTGGAGTCATACTCTAATTTTTTCTATTTTCCTCCCTTTCTGATCCTTTATCCCACTTTC
TTTTTCTTCCTCTTCCTTCTCCCTCTTCTTTGTCAAA----TAGAGGATTGAGTTATTAT
CACTGATCCATATAAAGTCCCTCTC--ATCTAAACTCCCACCCCCCATTTCTATTCCCTG
ACTTCCCATGTGTAACCTTCCTAATATGTTTGATACGCATC
>GL397261:18815784-18816260-
GCAATGTGGGGGCTGGACGTGGT-GGCTCACGCCTGTAGTCCCAGCACTCTGGGGGGCCA
AGGCGGGTTGATCACTTGAGGCTAGGAGTTCAAGACCAGCCTGGCCAACATGGTGAAACA
TATGAAAAATACAACAGACAAACCAACCAACCAACC-AGCGACAACAAAACAGGTCTACC
CTGGAGTCACACTCTAATTTTTTCTATTTTCCTCCCTTTCTGATCCTTTATCCTACTTTC
TTTTTCTTCCTCTTCCTTCTCCTTCTTCTTTGTCAAA----TAGAGGATTGGGTTATTAT
CATTGATCCATACAAAGTCCCTCTCTCATTTAAATTCCCACTCCCCATTTCTATTCCCCG
TCTTCCCATGTGCAACCTTCCTAATATGTTTGATATACATC
>GL397261:22791810-22792136+
GCAATGCGGGGGCTGGACGTGGT-GGCTCAAGCCTGTAGTCCCAGCACTCTGGGAGGCCG
AGGCGGGTTGATCACTTGAGGCTAGGAGTTCGAGACCAGCCTGGCCAACATGGCGAAACA
TATGAAAAATACAACAGACAAACCAACCAACCAACCCCGCAACAACAAAACAGGTCTACC
CTGGAGTCATACTCTAATTTTTTCTATTTTCCTCCCTTTCTGATCCTTTATCCCACTTTC
TTTTTCTTCCTCTTCCTTCTCCTT-TTCTTTGTCAAA----TAGAGGATTGAGTT---AT
CATTGATCCATA------------------------------------------------
-----------------------------------------
>GL397261:23711161-23711621-
GCAATGTGGGGGCTGGCCGTGGT-GGCTCACGCCTGTAGTCCCAGTACTCTGGGAGGCCG
AGGCGGGTTGATCACTTGAGGCTAGGAGTTCGAGACCAGCCTGGCCAACATGGCGAAACA
TGTGAAAAATACAACTGACAAACCAACCAACCAACC-AGCGACAACAAAACAGGTCTACC
CTGGAGTCGTACTCTAATTTTTTCTATTTTCCTGCCTTTCTGATCGTTTATCCCACTTTC
TTTTTCTTCCTCTTCCTTCTCCTTCTTCTTTGTCAAA----TAGAGGATTGAGTTATTAT
CATTGATCCATACAAAGTCCCTCTCTCATTTAAATTCCCACCCCCCATTTCTATTCCCCG
CCTTCCCATGTGCAACCTTCCTAATATGTTTGATATGCATC
>GL397261:26211818-26212278-
GCAATGTGGGGGCTGGACGTGGT-GGCTCACGCCTGTAGTCCCAGTACTCTAGGAGGCCG
AGGCGGGTTGATCACTTGAGGCTAGGAGTTCGAGACCAGCCCGGCCAACATGGCGAAACA
TATGAAAAATGCAACTGACAAACCAACCAACCAACC-AGCGACAACAAAACAGGTCTACC
CTGGAGTCATACTCTAATTTTTTCTATTTTCCTCCCTTTCTGATCCTTTATCCCACTTTC
TTTTTCTTCCTCTTCCTTCTCCTTCTTCTTTGTCAAA----TAGAGGATTGAGTTATTAT
CATTGATCCATACAAAGTCCCTCTCTCATTTAAATTCCCACCCCCCATTTCTATTCCCCA
TCTTCCCATGTCCAACCTTCCTAATATGTTTGATATGCAT-
>GL397261:30450464-30450942-
GCAATGTGGGGGCTGGACGTGGT-GGCTCACGCCTGTAGTCCCAGCACTCTGGGAGGCCG
AGGCGGGTTGATCACTTGAGGCTCAGAGTTCGAGACCAGCCTGGCCAACATGGCGAAACA
TATGAAAAATACAACAGACAAACCAACCAACCAACCCAGCAACAACAAAACAGGTCTACC
CTGGAGTCATACTCTAATTTTTTCTATTTTCCTCCCTTTCTGATCCTTTATCCCACTTTC
TTTTTCTTCCTCTTCCTTCTCCTTCTTCTTTGTCAAAGACATAGAGGATTGAGTTATTAT
CATTGATCCATACAAAGTCCCCCTCTCATTTAAATTCCCACCCCCCATTTCTATTCCCCG
TCTTTCCATGTGCAACCTTCCTAATATGTTTGATATGCATC
>GL397261:34018301-34018774+
GCAATGTGGGGGCTGGACGTGGT-GGCTCACTCCTGTAGTCCCAGTACTCTGGGAGGCCG
AGGCGGGTTGATCACTTGAGGCTAGGAGTTCGAGACCAGCCTGACCAACATGGCGAAACA
TATGAAAAATACAACTGACAAACCAACCAACCAACCAAGCGACAACAAAACAGGTCTACC
CTGGAGTCACACTCTAATTTTTTCTATTTTCCTCCCTTTCTGATCCTTTATCCCACTTTC
TTTTTCTTCCTCTTCCTTCTCCTTCTTCTTTGTCAAA----TAGAGGATTGAGTTATTAT
CATTGATCCATACAAAGTCCCTCTCTCATTTAAATTCCCACTCCCCATTTCTATTCCCCG
TCTTCCCATGTGCAACCTTCCTAATATGTTTGATATGCATC
>GL397261:35048648-35049119-
GCAGTGTGGGGGCTGGACGTGGT-GGCTCACGCCTGTAGTCCCAGCACTCTGGGAGGCCG
AGGTAGGTTGATCACTTGAGGCTAGGAGTTCGAGACCAGCTTGGCCAACATGGCGAAACA
TATGAAAAATACAACAAAC----CAACCAACCAACCCAGCAACAACAAAACAGGTCTACC
CTGGAGTCATACTCTAATTTTTTCTATTTTCCTCCCTTTCTGATCCTTTATCCCACTTTC
TTTTTCTTCCTCTTCCTCCTCCTTCTT---CATCAAAGACATAGAGGATTGAGTTATTAT
CATTGATCCATACAAAGTCCCTCTCTCATTTACATTCCCACCCCCCATTTCTATTCCCGG
TCTTCCCATGTGCAACCTTCCTAATATGTTTGATATGCATC
>GL397261:39538863-39539327+
GCAATGTGGCGGCTAGACGTGGT-GGCTCACGCCTGTGGTCCCGGCACTCTGGGGGGC-G
AGGCGGGTTGATCACTTCGGGCTAGGAGTTCGAGACCAGTCTGGCCAACTTGGTGAAAC-
-ATGAAAAATACAACAGACAAACCAACCAACCAACC-AGTGACAACAAAACAGGTCTACC
CTGGAGCCATGCTCTAATTTTTTCTATTTTCCTCCCTTTCTGATCCTTTATCCCACTTTC
TTTTTCTTCCTCTTCCTTCTCCCTCTTCTTTGTCAAA----TAGAGGATTGAGTTATTAT
CACTGATCCATATAAAGTCCCTCTCTCATTTCAACTCCCACCCCCCATTTCTATTCCCCG
ACTTCCCATGTGTAACCTTCCTAATATGTTTGATACGCATC
>GL397261:43599420-43599894+
GCAATGTGGGGGCTGGACGTGGT-GGCTCATGCCTGTAGTCCCAGCACTCTGGGAGGCTG
AGGTGGGTCGATCACTTGAGGCTAGGAGTTCGAGACCATCCTGGCCAACATGGCTAAACA
TATGAAAAATACAACAGACAAGCCAACCAACCAACCCAGCGACAACAAAACAGGTCTACC
CTGGAGTCATACTCTAATTTTTTCTATTTTCCTAGCTTTCTGATCCTTTATCCCACTTTC
TTTTTCTTCCTCTTCCTTCTCCTTCTTCTTTGTCAAA----TAGAGGATTGAGTTATTAT
CATTGATCCATACAAAGTCCCTCTCTCATTTAAATTCCCACTCCCCATTTCTATTCTCCG
TCTTCCCATGTGCAACCTTCCTAATATGTTTGGTATGCATC
>GL397261:45846609-45847077-
GCAATGTGGGGGCTGGACGTGGT-GGCTCACGCCTGTGGTCCCGGCACTCTGGGGGGC-G
AGGCGGGTTGATCACTTCGGGCTGGGAGTTCGAGACCAGTCTGGCCAACTTGGCGAAAC-
-ATGAAAAATACAACAGACAAACCAACCAACCAACC-AGTGACAACAAAACAGGTCTACC
CTGGAGTCATACTCTAATTTTTTCTATTTTCCTCCCCTTCTGATCCTTTATCCCACTTTC
TTTTTCTTCCTCTTCCTTCTCCCTCT-CTTTGTCAAA----TAGAGGATTGAGTTATTAT
CACTGATCCACATAAAGTCCCTCTCTACCTTAAACTCCCACCCCCCATTTCTATTCCCCG
ACTTCCCATGTGTAACCTTCCTAATATGTTTGATACGCATC
>GL397261:45911045-45911496+
GCAATGTGGGGGCTGGACGTGGT-GGCTCACGCCTGTGGTCCCGGCACTCTGGGGGGC-G
AGGCGGGTTGATCACTTCAGGCTAGGAGTTCGAGACCAGTCTGGCCAACTTGGCGAAAC-
-ATGAAAAATACAACAGACAAACCAACCAACCAACC-AGTGACAACAAAACAGGTCTACC
CTGGAGTCATACTCTAATTTTTTCTATTTTCCTCCCTTTCTGATCCTTTATCCCACTTTC
TTTTTCTTCCTCTTCCTACTCCCTCTTCTTTGTCAAA----TAGAGGATTGAGTTATTAT
CACTGATCCATATAAAGTCCCTCTCTCATTTAAACTCCCACCCCCCATTTCTATTCCCCG
ACTTCCCATGTGTAACCTTCCTAATATGTTTGATACGCATC
>GL397261:52671009-52671330-
GCAATGCGGGGGCTGGACGTGGT-GGCTCACGCCTGTAGTCCCAGCACTCTGGGAGGCCA
AGGCAGGTTGATCACTTGAGGCTAGGAGTTCGAGACCAGCCTGGCCAACATGGCGAAACA
TATGAAAAATACAACAGACAAACCAACCAACCAACCAAGCGACAACAAAACAGGTCTACC
CTGAAGTCATACTCTAATTTTTTCTATTTTCCTCCCTTTCTGATCCTTTATCCCACTTTC
TTTTTCTTCCTCTTCCTTCTCCTTCTTCTTTGTCAAA----TAGAGGATTGAGTTATTAT
C-----------------------------------------------------------
-----------------------------------------
>GL397261:54349444-54349910+
GCAATGTGGGGGCTGGACGTGGT-GGCTCACGCCTGTGGTCCCGGCACTCTGGGGGGC-G
AGGCGGGTTGATCACTTCGGGCTAGGAGTTCGAGACCCGTCTGGCCAACTTGGCGAAAC-
-ATGAAAAATACAGCAGACAAACCAACCAACCAACC-AGTGACAACAAAACAGGTCTACC
CTGGAGTCATACTCTAATTTTTTCCATTTTCCTCCCTTTCTGATCCTTTATCCCACTTTC
TTTTTCTTCCTCTTCCTTCTCCTTCTTCTTTGTCAAA----TAGAGGATTGAGGTATTAT
CACTGATCCATATAAAGTCTCTCTCTCATTTAAACTCCCACCCCCCATTTCTATTCCCCG
ACTTCCCATGTGTAACCTTCCTAATATGTTTGATACGCATC
>GL397261:54774087-54774555+
GCAATGTGGGGGCTGGACGTGGT-GGCTCACACCTGTGGTCCCGGCACTCTGGGGGGC-G
AGGCGGGTTGATCACTTCGGGCTAGGAGTTCGAGACCAGTCTGGCCAACTTGGCGAAAC-
-GTGAAAAATACAACAGACAAACCAACCAACCAACC-AGTGACAACAAAACAGGTCTACC
CTGGAGTCATACTCTAATTTTTTCTATTTTCCTCCCTTTCTGATCCTTTATCCCACTTTC
TTTTTCTTCCTCTTCCTTCTCCCTCTTCTTTGTCAAA----TAGAGGATTGAGTTATTAT
CACTGATCCACATAAAGTCCCTCTCTACCTTAAACTCCCACCCCCCATTTCTATTCCCCG
ACCTCCCATGTGTAACCTTCCTAATATGTTTGAGACGCATC
>GL397261:54790235-54790706+
GCAATGTGGGGGCCGGATGTGGT-GGCTCACGCCTGTAGTCCCAGTACTCTGGGAGGCTG
AGGCGGGTTGATCACTTGAGGCTAGGAGCTCGAGACCAGCCTGGCCAACACGGCGAAACA
TATGAAAAATACAACTGTCAAACCAACCAAC-AACC-AGCGACAACAAAACAGGTCTACC
CTGGAGTCATACTCTAAGTTTTTCTATTTTCCTCCCTTTCTGATCCTTTATCCCACTTTC
TTTTTCTTCCTCTTCCTTCTCCTTCTTCTTTGTCAAA----CAGAGGATTGAGTTATTAT
CATTGATCCATACAAAGTCCCTCTCTCATTTAAATTCCCACCCCCCATTTCTATTCCCCG
TCTTCCCATGTGCAACCTTCCTAATATGTTTGATATGCATC
>GL397261:56064881-56065209-
GCAATGTGGGGGCTGGACGTGGT-GGCTCACACCTGTGGTCCCGGCACTCTGGGGGTC-A
AGGCGGGTTGATCACTTCGGGCTAGGAGTTCGAGACCAGTCTGGCCAACTTGGCGAAAC-
-ATGAAAAATACAACAGACAAACCAACCAACCAACC-AGTGACAACAAAACAGGTCTACC
CTGGAGTCATACTCTAATTTTTTCTATTTTCCTCCCTTTCTGATCCTTTATCCCACTTTC
TTTTTCTTCCTCTTCCTTCTCCCTCTTCTTTGTCAAA----TAGAGGATTGAGTTATTAT
CACTGATCCAT-------------------------------------------------
-----------------------------------------
>GL397261:58930419-58930886+
GCAATGTGGGGGCTGGACGTGGT-GGCTCACGCCTGTGGTCCCGGCACTCTGGGGGGC-G
AGGCGGGTTGATCACTTTGGGCTAGGAGTTCGAGACCAGTCTGGCCAACTTGGCGAAAC-
-ATGAAAAATACAACAGACAAACCAACCAACCAACC-AGTGACAACAAAACAGGTCTACC
CTGGAGTCATACTCTAATTTTTTCTATTTTCCTCCCTTTCTGATCCTTTATCCCACTTTC
TTTTTCTTCCTCTTCCTACTCCCTCTTCTTTGTCAAA----TAGAGGATTGAGTTATTAT
CACTGATCCATATAAAGTCCCTCTCTCATTTAAACTCCCACCCCCCATTTCTATTCCCCG
ACTTCCCATGTGTAACCTTCCTAATATGTTTGATACGCATC
>GL397261:59525205-59525673+
GCAATGTGGGGGCTGGACGTGGT-GGCTCACGCCTGTGGTCCCGGCACTCGGGGGGGC-G
AGGCGGGTTGATCACTTCGGGCTAGGAGTTCGAGACCAGTCTGGCCAACTTGGCGAAAC-
-ATGAAAAATACAACAGACAAACCAACCAACCAACC-AGTGACAACAAAACAGGTCTACC
CTGGAGTCATACTCTAATTTTTTCTATTTTCCTCCCTTTCTGATCCTTTATCCCACTTTC
TTTTTCTTCCTCTTCCTTCTCCCTCTTCTTTGTCAAA----TAGAGGATTGAGTTATTAT
CACTGATCCATATAAAGTCCCTCTCTCATTTAAACTCCCACCCCCCATTTCTATTCCCCG
ACTTCCCATGTGTAACCTTCCTAATATGTTTGATACACATC
>GL397261:61742299-61742756+
GCAATGTGGGGGCTGGACGTGGT-GGCTCACGCCTGTAGTCCCAGTACTCTGGGAGGCTG
AGGCGGGTTGATCACTTGAGGCTAGGAGCTCAAGACCAGCCTGGCCAACATGGCGAAACA
TATGAAAAATACAACTGTCAAACCAACCAAC-AACC-AGCGACAACAAAACAGGTCTACC
CTGGAGTCACACTCTAATTTTTTCTATTTTCCTCCCTTTCTGATCCTTTATCCCACTTTC
TTTTTCTTCCTCTTCCTTATCCTTCTTCTTTGTCAAA----TAGAGGATTGAGTTATTAT
CATTGATCCATACAAAGTCCCTCTCTCATTTAAATTCCCACCCCCCATTTCTATTCCCCG
TCTTCCCATGTGCAACCTTCCTAATATGTTTGATATGCATC
>GL397261:64887452-64887918+
GCAATGTGGGGGCTGGATGTGGT-GGCTCACACCTGTAGTCCCAGCACTCTGGGAGGCCG
AGGAGGGTTGGTCACTTGAGGCTAGGAGTTCGAGACCAGCCTGGTCAACATGGCGAAACA
TATGAAAAATACAACAG----ACCAACCAACCAACCCAGCGACAACAAAACAGGTCTACC
CTGGAGTCATACTCTAATTTTTTCTATTTTTCTCCCTTTCTGATCCTTTATCCCACTTTC
TTTTTCTTCCTCTTCCTTCTC---CTTC-TTGTCAAA----TAGAGGATTGAGTTATTAT
CATTGATCCATACAAAGTCCCTCTCTCATTTAAATTGCCACCCCCCATTTCTATTCCCCG
TCTTCCCATGTGCAACCTTCCTAATATGTTTGATATGCATC
>GL397261:64925102-64925572+
GCAATGTGGGGGCTGGACGTGGT-GGCTCACGCCTGTGGTCCCGGCACTCTGGGGGGCCG
AGGCAGGTTGATCACTTCAGGCTAGGATTTCGAGACCAGTCTGGCCAACATGGCGAAACA
TATGAAAAATACAACTGTCAAACCAACCAACCAACC-AGCGACAACAAAACAGGTCTACC
CTGGAGTCATACTCTAATTTTTTCTATTTTCCTCCCTTTCTGATCCTTTATCCCACTTTC
TTTTTCTTCCTCTTCCTTCTCCTTCTTCTTTGTCAAA----TAGAGGATTGAGTTATTAT
CACTGATCCATATAAAGTCCCTCTCTCATTTAAATTCCTACCCCCCATTTCTATTCCCCG
TCTTCCCATGTGCAACCTTCCTAATATGTTTGATATGCATC
>GL397261:67418459-67418928-
GCAATGTGGGGGCTGGACGTGGT-GGCTCACGCCTGTGGTCCCGGCACTCTGGGGGGC-G
AGGCGGGTTGATCACTTCAGGCTAGGAGTTCGAGACCAGTCTGGCCAACTTGGTGAAAC-
-ATGAAAAATACAACAGACAAACCAACCAACCAACC-AGTGACAACAAAACAGGTCTACC
CTGGAGTCATACTCTAATTTTTTCTATTTTCCTCCCTTTCTGATCCTTTATCCCACTTTC
TTTTTCTTCCTCTTCCTTCTCCCTCTTCTTTGTCAAA----TAGAGGATTGAGTTATTAT
CACTGATCCATATAAAGTCCCTCTCTCATTTAAACTCCCACCCCCCATTTCTATTCCCCG
ACTTCCCATGTGTAACCTTCCTAATATGTTTGATACGCATC
>GL397261:67568637-67569105+
GCAATGTGGGGGCTGGACGTGGT-GGCTCACGCCTGTGGTCCCGGCACTCTGGGGGGC-G
AGGCGGGTTGATCACTTCGGGCTAGGAGTTCGAGACCAGTCTGGCCAACGTGGCGAAAC-
-ATGAAAAATACAACAGACAAACCAACCAACCAACC-AGTGACAACAAAACAGGTCTACC
CTGGAGTCATACTCTAATTTTTTCTATTTTCCTCCCTTTCTGATCCTTTATCCCACTTTC
TTTTTCTTCCTCTTCCTTCTCCCTCTTCTTTGTCAAA----TAGAGGATTGAGTTATTAT
CACTGATCCATATAAAGTCCCTCTCTCATTTAAACTCCCACCCCCCATTTCTACTCCCCG
ACTTCCCATGTGTAACCTTCCTAATATGTTTGATACGCATC
>GL397261:72647776-72648249+
GCAATGTGGGGGCTGGACGTGGT-GGCTCACGCCTGTAGTCCCAGCACTCTAGGAGGCCA
AGGAGGGTTGATCACTTGAGGCTATGAGTTCGAGACCAGCCTGGCCAACATGGTGAAACA
TATGAAAAATATAACAGACAAACCAACCAACCAACCCAGCAACAACAAAACAGGTCTACC
CTGGAGTCATACTCTAATTTTTTCTATTCTCCTCCCTTTCTGATCCCTTATCCCACTTTC
TTTTTCTTCCTCTTCCTTC---TTCTTCTTTGTCAAA----TAGAGGATTGAGTTATTAT
CATTGATCCAAACAAAGTCCCTCTCTCATTTAAATTCCTACCCCTCATTTCTATTCCCCG
TCTTCCCATGTGCAACCTTCCTAATATGTTTGATATGCATC
>GL397262:327866-328336+
GCAATGTGGGGGCTGGATGTGGT-GACTCACACCTGTAGTCCCAGTACTCTGGGAGGCTG
AGGCGGGTTGATCACTTGAGGCTGGGAGCTCGAGACCAGCCTGGCCAACATGGCGAAACA
TATGAAAAATACAACTGTCAAACCAACCAAC-AACC-AGCGACAACAAAACAGGTCTACC
CTGGAGTCATACTCTAATTTTTTCTATTTTCCTCCCTTTCTGATCCTTTATCCCACTTTC
TTTTTCTTCCTCTTCCTTCTCCTTCTTCTTTGTCAAA----TAGAGGATTGAGTTATTAT
CATTGATCCATACAAAGTCCCTCTCTCATTTAAATTCCCACCCCCCATTTCTATTCCCCG
TCTTCCCATGTGCAACCTTCCTAATATGTTTGATAAGCATC
>GL397262:911403-911862-
GCAATGTGGGGGCTGGACGTGGT-GGCTTACGCCTGTAGTCCCAGTACTCTGGGAGGCCG
AGGTGGGTTGATCACTTGAGGCTAAGAGTTCGAGACCAGCCTGGCCAACATGGTGAAACA
TATGAAAAATACAACAGACAAACCAACCAACCAACC-AGCGACAACAAAACAGGTCTACC
CTGGAGTCGTACTCTAATTTTTTCTATTTTCCTCCCTTTCTGATCCTTTATCCCACTTTC
TTTTTCTTCCTCTTCCTTCTCCTTCTTCTTTGTCAAA----TAGAGGATTGAGTTATTAT
CATTGATCCATACAAAGTCCCTCTCTCATTTAAATTCCCACCCCCCATTTCTATTCCCCG
TCTTCCCATGTGCAACCTTCCTAATATGTTTGATATACATC
>GL397262:1281665-1282127+
GCAATGTGGGGGCTGGACGTGGT-GGCTCACGCCTGTGGTCCCGGCACTCTGGGGGGC-G
AGGCGGGTTGATAACTTCGGGCTAGGAGTTCGAGACCAGTCTGGCCAACTTGGCGAAAC-
-ATGAAAAATACAACAGACAAACCAACCAACCAACC-AGTGACAACAAAACAGGTCTACC
CTGGAGTCATACTCTAATTTTTTTTATTTTCCTCCCTTTCTGATCCTTTATCCCACTTTC
TTTTTCTTCCTCTTCCTTCTCCCTCTTCTTTGTCAAA----TAGAGGATTGAGTTATTAT
CACTGATCCACATAAAGTCCCTCTCTACCTTAAACTCCCACCCCCCATTTCTATTCCCCG
ACTTCCCATGTGTAACCTTCCTAATATGTTTGATATGCATC
>GL397262:5392866-5393500-
GCAATGTGGGGGCTGGACGTGGT-GGCTCACGCCTGTAGTCCCAGCACTCTGGGAGGCCG
AGGAGGGTTGATCACTTGAGGCTAGGAGTTCGAGACCAGCCTGGCCAACATGGCGAAACA
TATGAAAAATACAACAGACAAACCAACCAACCAACCCAGCGACAACAAAACAGGTCTACC
CTGGAGTCATACTCTAATTTTCTCTATTTTCCTCCCTTTCTGATCCTTTATCCCACTTGC
TTTTTCTTCCTCTTCCTTCTCCTTCTTCTCTGTCAAA----TAGAGGATTGAGTTATTAT
CATTGAT-CATATAAAGTCCCTCTCTCATTTAAATTCCCACCCCCCATTTCTATTCCCCA
TCTTCCCATGTGCAACCTTCCTAATATGTTTGATATGCATC
>GL397262:9438829-9439293+
GCAATGTGGGGGCTGGACGTGGT-GGCTCACACCTGTGGTCCCGGCACTCTGGGGGGCCA
AGGCGGGTTGATCACTTCGGGCTAGGAGTTCAAGACCAGTCTGGCCAACATGGCGAAACA
TATGAAAAATACAACAGACAAACCAACCAACCAACC-AGTGACAACAAAACAGGTCTACC
CTGGAGTCATACTCTAATTTTTTCTACTTTCCTCCCTTTCTGATCCTTTATCCCACTTT-
---TTCTTCCTCTTCCTTCTCCTTCTTC---ATCAAA----TAGAGGATTGAGTTATTAT
CACTGATCCATATAAAGTCCCTCTCCCATTTAAATTCCCACTCCCCATTTCTATTCCCTG
TCTTCCCATGTGCAACCTTCCTAATATGTTTGATACGCATC
>GL397262:9513614-9514062+
GCAATGTGGGGGCTGGACGTGGT-GGCTCACGCCTGTAGTCCCAGTACTCTGAGAGGCCG
AGGCGGGTTGATCACTTGAGGCTAGGAGTTCGAGACCAGCCTGGCCAACATGGCGAAACA
TATGAAAAATGCAACTAACAAACCAACCAACCAACC-AGCGACAACAAAACAGGTCTACC
CTGCAGTCATACTCTAATTTTTTCTATTTTCCTCCCTTTCTGATCCTTTATCCCACTTTC
TTTTTCTTCCTCTTCCTTCT----------TGTCAAA----TAGAGGATTGAGTTATTAT
CATTGATCCATACAAAGTCCCTCTCTCATTTAAATTCCCACCCCCCATTTCTATTCCCCA
TCTTCCCATGTGCAACCTTCCTAATACGTTTGATATGCATC
>GL397262:14584655-14585112+
GCAATGCGGGGGCTGGACGTGGT-GGCTCACGCCTGTGGTCCCGGCACTCTGGGGGGC-G
AGGCGGGTTGATCACTTCGGGCTAGGAGTTCGAGACCAGTCTGGCCAACTTGGCAAAAC-
-ATGAAAAATGCAACAGACAAACCAACCAACCAACC-AGTGACAACAAAACAGGTCTACC
CTGGAGTCATACTCTAATTTTTTCTATTTTCCTCCCTTTCTGATCCTTTATCCCACTTTC
TTTTTCTTCCTCTTCCTTCTCCCTCTTCTTTGTCAAA----TAGAGGATTGAGTTATTAT
CACTGATCCACATAAAGTCCCTCTCTACCTTAAACTCCCACCCCCCATTTCTATTCCCCG
ACTTCCCATGTGTAACCTTCCTAATATGTTTGATACGCATC
>GL397262:18257822-18258290-
GCAATGTGGGGGCTGGACGTGGT-GGCTCACGCCTGTGGTCCCGGCACTCTGGGGGGC-G
TGGTGGGTTGATCACTTCAGGCTAGGAGTTAGAGACCAGTCTGGGCAACTTGGCGAAAC-
-ATGAAAAATACAACAGACAAACCAACCAACCAACC-AGTGACAACAAAACAGGTCTACC
CTGGAGTCATACTCTAATTTTTTCTATTTTCCTCCCTTTCTGATCCTTTATCCCACTTTC
TTTTTCTTCCTCTTCCTTCTCCCTCTTCTTTGTCAAA----TAGAGGATTGAGTTATTAT
CACTGATCCATATAAAGTCCCTCTCTCATTTAAACTCCCACTCCCCATTTCTATTCCCCG
ACTTCCCATGTGTAACCTTCCTAATATGTTTGATATGCATC
>GL397262:23122477-23122951-
GCAATGTGGGGGCTGGATGTGGT-GGCTCACGCCTGTAGTCCCAGTACTCTGGGAGGCTG
AAGCGGGTTGATCACTTGAGGCTAGGAGCTCGAGACCAGCCTGGCCAACAGGGCGAAACA
TATGAAAAATACAACTGTGAAACCAACCAAC-AACC-AGCGACAACAAAACAGGTCTACC
CTGAAGTCATACTCTAATTTTTTCTATTTTCCTCCCTTTCTGATCCTTTATCCCACTTTC
TTTTTCTTCCTCTTCCTTCTCCTTCTTCTTTGTCAAA----TAGAGGATTGAGTTATTAT
CATTGATCCATACAAAGTCCCTCTCTCATTTAGGTTCCCACCCCCCATTTCTATTCCCCG
TCTTCCCATGTGCAACCTTCCTAATATGTTTGATATGCATC
>GL397262:25995609-25996076+
GCAATGTGGGGGCTGGACGTGGT-GGCTCACGCCTGTAGTCCCAGCACTCTCGGAGGCTG
AGGCGGGTTGATCACTTGAGGCTAGGAGCTCCAGACCAGCCTGGCCAACATGGCGAAACA
TATGAAAAATACA----ACAAACCAACCAACCAACCCAGTGACAACAAAACAGGTCTACC
CTGGAGTCATACTCTAATTTTTTCTGTTTTCCTCCCTTTCTGATCCTTTATCCCACTTGC
TTTTTCTTCCTCTTCCTTCTTC---TTCTTTGTCAAA----TAGAGGATTGAGTTATTAT
CATTGATCCATACAAAGTCCCTCTCTCATTTAAATTCCCACCCCCCATTTCTATTCCCCG
CCTTCCCATGTGCAACCTTCCTAATATGTTTGATATGCATC
>GL397262:26299220-26299544+
GCAGTGTGGGGGCTGGACGTGGT-GGCTGACGCCTGTAGTCCCAGCACTCTGGGAGGCCG
AGGCGGGTTGATCACTTTGGGCTAGGAGTTCGAGACCAGCCTGGCCAACATGGGGAAACA
TATGAAGAATGCAACAGACAAACCAACCAAACAACCCAGTGACAACAAAACAGGTCTACC
CTGGAGTCATACTCTAATTTTTTCTATTTTCCTCCCTTTCTGATCCTTTATCCCACTTTC
TTTTTCTTCCTCTTCCTTCTCCTTCTTCTTTGTCAAA----TAGAGGATTGAGTTATTAT
CATTG-------------------------------------------------------
-----------------------------------------
>GL397262:26781319-26781632-
GCAATGTGGGGGCTGGACGTGGT-GGCTCACGCCTGTGGTCCCGGCACTCTGGGGGGCCA
AGGTGGGTTGATCACTTCAGGCTAGGAGTTCGAGACCAGTCTGGCCAACATGGCGAAACA
TATGAAAAATACAACAGACAGACCAACCAACCAACC-AGTGACAACAAAACAGGTCTACC
CTGGAGTCATACTCTAATTTTTTCTATTTTCCTCCCTTTCTGATCCTTTATCCCACTTTC
TTTTTCTTCCTCTTCCTTCTCCT------TTGTCAAA----TAGAGGATTGA---GTTAT
CA----------------------------------------------------------
-----------------------------------------
>GL397262:27052912-27053380+
GCAATGTGGGGGCTGGACGTGGT-GGCTCACGCCTGTGGTCCCGGCACTCTGGGGGGC-G
AGGCGGGTTGATCACTTCGGGCTAGGAGTTCGAGACCAGTCTGGCCAACTTGGCGAAAC-
-ATGAAAAATACAACAGACAAACCAACCAACCAACC-AGTGACAACAAAACAGGTCTACC
CTGGAGTCATACTCTAATTTTTTCTATTTTCCTCCCTTTCTGATCCTTTATCCCACTTTC
TTTTTCTTCCTCTTCCTTCTCCCTCTTCTTTGTCAAA----TAGAGGATTGAGTTATTAT
CACTGATCCACATAAAGTCCCTCTCTACCTTAAACTCCCACCCCCCATTTCTATTCCCCG
ACTTCCCATGTGTAACCTTCCTAATATGTTTGATACGCATC
>GL397262:27404029-27404497+
GCAATGTGGGGGCTGGACGTGAT-GGCTCACACCTGTGGTCCCGGCACTCTGGGGGGC-G
AGGCGGGTTGATCACTTCGGGCTAGGAGTTCGAGACCAGTCTGGCCAACTTGGCGAAAC-
-ATGAAAAATACAACAGACAAACCAACCAACCAACC-AGTGACAACAAAACAGGTCTACC
CTGGAGTCATACTCTAATTTTTTCTATTTTCCTCCCTTTCTGATCCTTTATCCCACTTTC
TTTTTCTTCCTCTTCCTTCTCCCTCTTCTTTGTCAAA----TAGAGGATTGAGTTATTAT
CACTGATCCACATAAAGTCCCTCTCTACCTTAAACTCCCACCCCCCATTTCTATTCCCCG
ACTTCCCATGTGTAACCTTCCTAATATGTTTGATACGCATC
>GL397262:28072411-28072875-
GCAATGTGGGGGCTGGACGTGGT-GGCTCACGCCTGTAGTCCCAGCACTCTGGGAGGCCG
GGGCGGGTTGATCACTTCAGGCTAGGAGTTCGAGACCAGCCTGGCCAACATGGGGAAAC-
-ATGAAAAATATAACAGACCAACCAACCAA----CCCAGCAACAACAAAATAGGTCTACC
CTGGAGTCATACTCTAATTTTTTCTATTTTCCTCCCTTTCTGATCCTTTATCCCACTTTC
TTTTTCTTCCTCTTCCTTCTCCTTCTTCTTTGTCAAA----TAGAGGATTGAGTTATTAT
CACTGATCCATATAAAGTCCCTCTCTCATTTAAATTCCCACTCCCCATTTCTATTCCCCA
TCTTCCCATGTGCAACCTTCCTAATATGTTTGATACGCATC
>GL397262:35771787-35772254+
GCAATGTGGGGGCTGGACGTGGT-GGCTCACGCCTGTGGTCCCAGCACTCTGGGGGGCCG
AGGCGGGTTGATCACTTCAGGCTAGGAGTTCGAGACCAGTCTGGCCAACATGGCGAAACA
TATGAAAAATACAACAGACAAACCAACCAACCAACC-GGTGACAACAAAACAGGTCTACC
CTGGAGTCATACTCTAATTTTTTCTATTTTCCGCCCTTTCTGATCCTTTATCCCACTTTC
TTTTTCTTCCTCTTCCTTCTCCTTCTTCTTTGTCAAA----TAGAGGTTTGAGTTATTAT
CACTGATCCATATAAAGTCCCTCTCTCATTTAAATTCCCACCCCCCATTTCTATTCCCCG
ACTTCCCATGTGCAACCTTCCTAATATGTTTGATATGCATC
>GL397262:41238191-41238657-
GCGATGTGGGGGTTGGACGTGGT-GGCTCACGCCTGTGGTCCCAGCACTCCGGGAGGCCA
AGGCGGGTTGATCACTTGAGGCTAGGAGTTCGAGACCAGCCTGGCCAACATGGCAAAACA
TATGAAAAATACAACAGACAAACCAACCAACCAACCCAGCGACAACAAAACAGCTCTACC
CTGGAGTCATACTCTAATTTTTTCTATTTTCCTCCCTTTCTGATCCTTTATCCCACTTTC
TTTTTCTTCCTCTTCCTTCTCCTTCTTCTTTGTCAAA----TAGAGGATTGAGTTATTAT
CATTGATCCATACAAAGTCCCTCTCTCATTTAAATTCCCACCCCCCATTTCTATTCCCCA
TCTTCCCATGTGCAACCTTCCTAATATGTTTGATATAAATC
>GL397262:41551417-41551880+
GCAATGTGGGGACTGGACGTGGT-GGCTCACGCCTGTGGTCCCGGCACTCTGGGGGGC-G
AGGCGGGTTGATCACTTCGGGCTAGGAGTTCGAGACCAGTCTGGCCAACTTGGCGAAAC-
-ATGAAAAATACAACAGACAAACCAACCAACCAACC-AGTGACAACGAAACAGGTCTACC
CTGGAGTCATACTCTAATTTTTTCTATTTTCCTCCCTTTCTGATCCTTTATCCCACTTTC
TTTTTCTTCCTCTTCCTTCTCCCTCTTCTTTGTCAAA----TAGAGGATTGAGTTATTAT
CACTGATCCACATAAAGTCCCTCTCTCA----AACTCCCACCCCCCATTTCTATTCCCCG
ACTTCCCATGTGTAACCTTCCTAATATGTTTGATACGCATC
>GL397262:43033578-43033895-
GCAATGTTGGGGCTGGACGTGGT-GGCTCACGCCTGTAGTCCCAGCACTCTGGGAGGCCG
AGGTGGGTTGATCACTTGAGGCTAGGAGTTCGAGACCAGCCTGGCCAACATGGCGAAACA
TATGAAAAATACAACAGACAAACCAACCAACCAACCCAGCGACAACAAAACAGGTCTACC
CTGGAGTCATACTCTAATTTTTTCTATTTTCCTCCCTTTCTGATCCTTTATCCCACTTTC
TTTTTCTTCCTCTTCCTTCTCCTTCTTCTTTGTCAAA----TAGAGGATTGAGTTATTAT
CATTGATCCAT-------------------------------------------------
-----------------------------------------
>GL397262:43549405-43549865+
GCAATCTGGGGGCTGGACGTGGT-GGCTCACGCCTGTGGTCCCGGCACTCTGGGGGGCTG
AGGCGGGTTGATCACTTCGGGCTAGGAGTTCGAGACCAGTCTGGCCAACATGGCGAAACA
TATGAAAAATACAACAGACAAACCAACCAACCAACC-AGTGACAACAAAACAGGTCTATC
CTGGAGTCATACTCTAATTTTTTCTATTTTCCTCCCTTTCTGATCCTTTATCCCACTTTC
TTTTTCTTCCTCTTCCTTCTCCTTCTTC---GTCAAA----TAGAGGATTGAGTTATTAT
CACTGATCCATATAAAGTCCCTCTCTCATTTAGATTCCCACTCCCCATTTCTATTCCCCG
TCTTCCCATGTGCAACCTTCCTAATATGTTTGATACGCATC
>GL397262:47269306-47269772+
ACAGTGTGGGGGCTGGACGTGGT-GGCTCACGCCTGTAGTCCCAGCACTCTGGGAGGCCG
AGGCGGGTTGATCACTTGAGGCTAGGAGTTCGAGACCAGCTTGGCCAACATGGCAAAACA
TATGAAAAATACAACA--------AACCAACCAACCCAGCAACAACAAAACAGGTCTACC
CTGGAGTCATACTCTAATTTTTTCTATTTTCCTCCCTTTCTGATCCTTTATCCCACTTTC
TTTTTCTTCCTTTTCCTTCTCCTTCTTCTTTGTCAAAGACATAGAGGATTGAGTTATTAT
CATTGATCCATACAAACTCCCTCTCTCATTTACATTCCCACCACCCATTTCTATTCCTGG
TCTTCCCATGTGCAACCTTCCTAATATGTTTGATATGCATC
>GL397262:50127344-50127805+
GCAATCTGGGGGCTGGACGTGGT-GGCTCACGCCTGTGGTCCCGGCACTCTGGGGGGCCG
AGGCGGGTTGATCACTTCGGGCTAGGAGTTCGAGACCAGTCTGGCCAACATGGCGAAACA
TATGAAGAATACAACAGACAAACCAACCAACCAACC-AGTGACAACAAAACAGGTCTATC
CTGGAGTCATACTCTAATTTTTTCTATTTTCCTCCCTTTCTGATCGTTTATCCCACTTTC
TTTTTCTTCCTCTTCCTTCTCCTTCTCC---ATCAAA----TAGAGGATTGAGTTATTAT
CACTGATCCATATAAAGTCCCTCTCTCATTTAGATTCCCACTCCCCATTTCTATTCCCCG
TCTTCCCATGTGCAACCTTCCTAATATGCTTGATACGCATC
>GL397262:50892560-50893023-
GCAATGTGGGGGCTGGACTTGGT-GGCTCACGCCTGTAGTCCCAGTACTCTGGGAGGCCA
AGGCGGGTTGATCACTTGAGGCTAGGAATTTGAGACCAGCCTGGCCAACATGGCGAAACA
TATGAAAAATACAACTGAGAAACCAACCAACCAACC-AGCGACAACAAAACAGGTCTACC
CTGGAGTCATACTCTAATTTTTTCTATTTTCCTCCCTTTCTGATCCTTTATCCCACTTTC
TTTTTCTTCCTCTTCCTTTTCCT------TTGTCAAA----TAGAGGATTGAGTTATTAT
CATTGATCCATACAAAGTCCCTTTTTCATTTAAATTCCCCCCCCCCATTTTTATTCCCTG
TTTTCCCATGTGCAACCTTCCTAATATGTTTGATATGCATC
>GL397262:52420187-52420655+
GCAATGTGGGGGCTGGACGTGGT-GGCTCACGCCTGTGGTCCCGGCACTCTGGGGGGC-G
AGGCGGGTTGATCACTTCGGGCTAGGAGTTCGAGACCAGTCTGGCCAACTTGGCGAAAC-
-ATGAAAAATACAACAGACAAACCAACCAACCAACC-AGTGACAACAAAACAGGTCTACC
CTGGAGTCATACTCTAATTTTTTCTATTTTCCTCCCTTTCTGATCCTTTATACCACTTTC
TTTTTCTTCCTCTTCCTTCTCCCTCTTCTTTGTCAAA----TAGAGGATTGAGTTATTAT
CACTGATCCATATAAAGTCCCTCTCTCATTTAAACTCCCACCCCCCATTTCTATTCCCCG
ACTTCCCATGTGTAACCTTCCTAATATGTTTGATACGCATC
>GL397262:56377406-56377876-
GCAATGTCGGGGCTGGACACGGT-GGCTCACACCTGTAGTCCCAGCACTCTGGGAGGCCG
AGGCGGGTTGATCACTTGAGGCTAGGAGTTCGAGACCAGTCTGGCCAACATGGCGAAACA
TATGAAAAATACAACAGACAAACCAACCAACCAACC-AGTGACAACAAAACAGGTCTACC
CTGGAGTCATACTCTAATTTTTTCTATTTTCCTCCCTTTCTGATCCTTTATCCCACTTTC
TTTTTCTTCCTCTTCCTTCTCCTTCTTCTTTGTCAAA----TGGAGGATTGAGCTGTTAT
CACTGATCCATATAAAGTCCCTCTCTCATTTAGGTTCCCACCCCCCATTTCTATTCCCCG
ACTTCCCATGTGCAACCTTCCTAATTTGTTTGATACGCATC
>GL397262:58450496-58450970-
GCAATGTGGGGGCTGGACGTGGT-GGCTCACGCCTGTAGTCCCAGTACTCTGGGAGGCCG
AGGCGGGTTGATCACTTGAGGCTAGGAGTTCGAGACCAGCCTGGCCAACATGGCGAAACA
TATGAAAAATACAGCTGACAAACCAACCAACCAACC-AGCGACAACAAAACAGGTCTACC
CTGGAGTCATACTCTAATTTTTTCTATTTTCCTCCCTTTCTGATCCTTTATCCCACTTTC
TTTTTCTTCCTCTTCCTTCTCCTTCTTCTTTGTCAAA----TAGAGGATTGAGTTATTAT
CATTGATCCATACAAAGTCCCTCTCTCATTTAAATTCCCACCCCCCATTTCTATTCCCTG
TCTTCCCATGGGCAACCTTCCTAATATGTTTGATATGCATC
>GL397262:59006001-59006465-
GCAATGTGGGGGCTGGGCATGGT-GGCTCACTCCTGTAGTCCCAGTACTCTGGGAGGCCG
AGGCGGGTTGATCACTTGAGGCTGGGAGTTCGGGACCAGCCTGGCCAACATGGCGAAAC-
-GTGAAAAATACA----ACTGACCAACCAACCAACA-AGCGACGGCAAGGCAGGTCTACC
CTGGAGTCATACTCTAATTTTTTCTATTTTCCTCCCTTTCTGATCCTTTATCCCACTTTC
TTTTTCTTCCTCTTCCTTCTCCTTCTTCTTTGTCAAA----TAGAGGATTGAGTTGTTAT
CATTGATCCATGCAAAGTCCCTCTCTCATTTAAATTCCCACCCCCCATTTCTATTC-CCG
GCTTCCCATGTGCAGCCTTCCTAATATGTTTGATATGCATC
>GL397262:59528480-59528935+
GCAATGTGGGGGCTGGGCATGGT-GGCTCACGCCTGTAGTCCCAGTACTCTGGGAGGCCG
AGGCGGGTTGATCACTTGAGGCTAGGAGTTCGAGACCAGCCTGGCCAACATGGCGAAACA
TATGAGAAATACAACAGACAAACCAACCAA--A--C-AGCGACAACAAAACAGGTCTACC
CTGGAGTCATACTCTAATTTTTTCTATTTTCCTCCCTTTCTGATCCTTTATCCCACTTTC
TTTTTCTTCCTCTTCCTTCTCCTTCTTTTTTGTCAAA----TAGAGGATTGAGTTATTAT
CATTGATCCATACAAAGTCCCTCTCTCATTTAAATTCCCACCCCCCATTTCTATTCCCCG
CCTTCCCATGTGCAACCTTCCTAATATGTTCGATATGCATC
>GL397262:63341740-63342119+
GCAATGTGGGGGCTGGACATGGT-GGCTCACACCTGTAGTCCCAGCCCTCTGGGAGGCCG
AGGCGGGTTGATCACTTCAGGCTAGGAGTTTGAAACCAGCCTGGCCAACAGGGCGAAACA
TATGAAAAATACAACAGACAAACCAACCAACCAACCCAGCGACAACAAAACAGGTCTACC
CTGGAATCATACTCTAATTTTTTCTATTTTCCTCCCTTTCTGATCCTTTATCCCACTTTC
TTTTTCTTCCTCTTCCTTCTCCTTCTTCTTTGTCAAA----TAGAGGATTGAGTTATTAT
CATTGATCCATACAAAGTCCCTCTCTCATTTAAATTCCCACTCCCCATTTCT--------
-----------------------------------------
>GL397263:357420-357713-
GCAATGTGGGGGCTGGATGTGAT-GGCTCATGCCTGTAGTCCCAGTACTCTGGGAGGCTG
AGGCGGGTTGATCACTTGAGGCTAGGAGCTCGAGACCAGCCTGGCCAACATGGCAAAACA
TATCAAAAATACAACTGTCAAACCAACCAACAAACCAAGCGACAACAAAACAGGTCTACC
CTGGAGTCATACTCTAAATTTTTCTATTTTCCTCCCTTTCTGATTCTTTATCCCACTTTC
-TTTTCTTCCTCTTCCTTCTCCTTCTTCTTTGTCAAA----TAGA---------------
------------------------------------------------------------
-----------------------------------------
>GL397263:998930-999389+
GCAATGTGGGGGCTGGACGTGGT-GGCTCACACCTGTGGTCCCGACACTCTGGGGGGC-G
AGGCAGGTTGATCACTTCGGGCTAGGAGTTCGAGACCAGTCTGGCCAACTTGGCGAAAC-
-ATGAAAAATACAACAGACAAACCAACCAACCAACC-AGTGACAACAAAACAGGTCTACC
CTGGAGTCATACTCTAATTTTTTCTATTTTCCTCCC-TTCTGATCCTTTATCCCACTTTC
TTTTTCTTCCTCTTCCTTCTCCCTC--CTTTGTCAAA----TAGAGGATTGAGTTATTAT
CACTGATCCACATAAAGTCCCTCTCTACCTTAAACTCCCACCCCCCATTTCTATTCCCCG
ACTTCCCATGTGTAACCTTCCTAATATGTTTGATACGCATC
>GL397263:1291495-1291966+
GCAATGTGGGGGCTGGATGTGGT-GGCTCATGCCTGTGGTCCCGGCACTCTGGGGGGCCG
AGGCGGGTTGATCACTTCAGGCTAGGAGTTCGAGACCAGTCTGGCCAACATGGCGAAACA
TATGAAAAATACAACAGACAAACCAACCAACCAACC-AGTGACAACAAAACAGGTCTACC
CTGGAGTCATACTCTAATTTTTTCTATTTTCCTCCCTTTCTGATCCTTTATCCCACTTTC
TTTTTCTTCCTCTTCCTTCTCCTTCTTCTTTGTCAAA----TAGAGGATTGAGTTATTAT
CACTGATCCATATAAAGTCCCTCTCTCATTTAAATTCCCACCCCCCATTTCTATTCCCCG
ACTTCCCATGTGCAACCTTCCTAATATGTTTGATACGCATC
>GL397263:3808719-3809056-
GCAATGTGGGGGCTGGACGTGGT-GGCTCACGCCTGTGGTCCCGGCACTCTGGGGGGCCG
AGGCAGGTTGATCACTTCAGGCTGGGAGTTCGAGACCAGTCTGGCCAACATGGCGAAACA
TATGAAAAATACAACAGACAAACCAATCAACCAACC-AGCGACAACAAAACAGGTCTATC
CTGGAGTCATACTCTAATTTTTTCTATTTTCCTCCCTTTCTGATCCTTTATCCCATTTTC
TTTTTCCTCCTCTTCCTTCTCCTTCTTCTTTGTCAAA----TAGAGGATTGAGTTATTAT
CACTGATCCATATAAAGTCCCTCTCTCATTTA----------------------------
-----------------------------------------
>GL397263:5008671-5009360+
GCAGTGTAGGGGCTGGACGTGGT-GGCTCACACCTGTAGTCCCAGCACTCTGGGAGGCCG
AGGCGGGTTGATCACTTGAGGCTAGGAGTTTGAGACCAGCCTGGCCAACATGGCGAAACA
TATGAAAAATACAACAAACAAACCAACCAACCAACCCAGCAACGACAAAACAGGTCTACC
CTGGAGTCATACTCTAATTTTTTCTATTTTCCTCCCTTTCTGATCCTTTATCCCACTTTC
TTTTTCTTCCTCTTCCTTCTCCTTCTTCTTTGTCAAAGACATAGAGGATTGAGTTATTAT
TATTGATCCATACAAAGTCCCTCTCTCATTTACATTTCCACCCCCCATTTCTATTCCCCG
TCTTCCCATGTGCAACCTTCCTAATATGTTTGATATGCATC
>GL397263:10455437-10455901+
GCAATGTGGGGGCTGGACGTGGT-GGCTCACACCTGTGGTCCCGGCACTCTGGGGGGC-G
AGGCGGGTTGATCACTTCGGGCTAGGAGTTCGAGACCAGTCTGGCCAACTTGGCGAAAC-
-ATGAAAAATACAACAGACAAACCAACCAACCAACC-AGTGACAACAAAACAGGTCTACC
CTGGAGTCATACTCTAATTTTTTCTATTTTCCTCCCTTTCTGATCCTTTATCCCACTTTC
TTTTTCTTCCTCTTCCTTCTCCCTCTTCTTTGTCAAA----TAGAGGATTGAGTTATTAT
CACTGATCCACATAAAGTCCCTCTCTACCTTAAACTCCCACCCCCCATTTCTATTCCCCG
ACTTCCCATGTGTAACCTTCCTAATATGTTTGATACGCATC
>GL397263:13360915-13361361-
GCAATGTGGGGGCTGGATGTGGT-GGCTCACGCCTGTAGTCCCAGTACTCTGGGAAGCTG
AGGCGGGTTGATCACTTGAGGCTAGGAGCTCGAGACCAGCCTGGCCAACATGGCGAAACA
TATGAAAAATACAACTGTCAAACCAACCAAC-AACC-AGCGACAACAAAACAGGTCTACC
CTGGAGTCATACTCTAATTTTTTCTATTTTCCTCCCTTTCTGATCCTTTATCCCACTTTC
TTTTTCTTCCTCTTCCTTCTCCTTCTTCTTTGTCAAA----TAGAGGATTGAGTTATTAT
CATTGATCCATACAAAGTCCCTCTCTCATTTAAATTCCCACCCCCCATTTCTATTCCCCG
TCTTCCCATGTGCAACCTTCCTAATATGTTTGATATGCATC
>GL397263:13392147-13392617+
GCAATGTGGGGGCTGGACGTGGT-GGCTCACGCCTGTAGTCCCAGTACTCTGGGAGGCCG
AGGCGGGTTGATCACTTGAGGCTAGGAGTTCGAGACCAGCCTGGCCAACATGGCGAAACA
TATGAAAAATACAACTGTCAAACCAACCAAC----C-AGTGACAACAAAACAGGTCTACC
CTGGAGTCATACTCTAATTTTTTCTATTTTCCTCCCTTTCTGATCCTTTATCCCACTTTC
TTTTTCTTCCTCTTCCTTCTCCTTCTTCTTTGTCAAA----TAGAGGATTGAGTTATTAT
CATTGATCCATACAAAGTCCCTCTCTCATTTAAATTCCCACCCCCCATTTCTATTCCCCG
TCTTCCCATGTGCAACCTTCCTAATATGTTTGGTATGCATC
>GL397263:13478078-13478534-
GCAATGTGGGGGCTGGACGTGGT-GGCTCACGCCTGTGGTCCCAGCACTCTGGGGGGCCG
AGGCGGGTTGATCACTTCAGGCTAGGAGTTCGAGACCAGTCTGGCCAACATGGCGAAACA
TATGAAAAATACAACAGACAAACCAACCAACCAACC-AGTGACAACAAAACAGGTCTACC
CTGGAGTCATACTCTAATTTTTTCTATTTTCCTCCCTTTCTGATCCTTTATCCCACTTTC
TTCTTCTTCCTCTTCCTTCTCCTTCTTCTTTGTCAAA----TAGAGGAGTGAATTATTAT
CACTGATCCATATAAAGTCCCTCTCTCATTTAAATTCCCACCCCCCATTTCTATTCCCCG
ACTTCCCATGTGCAACCTTCCTAATATGTTTGATACGCATC
>GL397263:16451045-16451515-
GCAATATGGGGGCTGGACGTGGT-GGCTCACGCTTGTAGTCCTGGCGCTCTGGGAGGCCG
AGGCGGGTTGATCACTTCAGGCTAGGAGTTCAAGACCAGCCTGGCCAACATGGCGAAACA
TGTGAAAAATACAACAGACAGACCAACC----AACCCAGCGACAACAAAACAGGTCTACC
CTGGAGTCATACTCTAATTTTTTCTATTTTCCTCCCTTTCTGATCCTTTATCCCACTTTC
TTTTTCTTCCTCTTCCTTCTCCTTCTTCTTTGTCAAA----TAGAGGATTGAGTTATTAT
CATTGATCCATACAAAGTCCCTCTCTCATTCAAATTCCCACTCCCCATTTCTATTCCCCG
TCTTCCCATGTGCAACCTTCCTAATATGTTTGATACGCATC
>GL397263:17980337-17980810+
GCAATGTGGGGGCTGGACGTGGT-GGCTCAAGCCTGTAGTCCCAGCACTCCGGGAGGCCG
AAGCGGGTTGATCACTTCAGGCTAGGAGTCCGAGACCAGCCTGGCCAACACGGCAAAACA
TATGAAAAATACAACAGACAAACCAACCAACCAACCCAGCGACAACAAAACAGGTCTACC
CTGGAGTCATACTCTAATTTTTTCTATTTTCCTCCCTTTCTGATCCTTTATCTCACTTTC
TTTTTCTTCCTCTTCCTTCTCCTTCTTCTTTGTCAAA----TAGAGGATTGAGTTATTAT
CATTGATCCATACAAAGTCCCTCTCTCATTTAAATTCCCACTCCCCATTTCTATTCCCCA
TCTTCCCATGTGCAACCTTCCTAAT--GTTTGATACACGTC
>GL397263:21265260-21265738+
GCAATGTGGGGGCTGGACGTGGT-GGCTCACGCCTGTAGTCCCGGCACTCTAGGAGGCCG
AGGAGGGTTGATCACTTGAGGCTAGGAGTTCGAGACCAGCCTGGCCAACATGGCGAAACA
TATGAAAAATATAACAGACAGACCAACCAACCAACCCAGCAACAACAAAACAGGTCTACC
CCAGAGTCATACTCTACCTTTTTCTATTTTCCTCCCTTTCTGATCCTTTGTCCCACTTTC
TTTTTCTTCCTCTTCCTTCTCCTTCTTCTTTGTCAAA----TAGAGGATTGAGTTATTAT
CATTGATCCATACAAAGTCCCTCTCTCATTTAAATTCCTACCCCCCATTTCTATTCCCTG
TCTTCCCATGTGCAACCTTCCTAATATGTTTGATATGCATC
>GL397263:23189610-23190078+
GCAATGTGGGGGCTGGACGTGGT-GGCTCACGCCTGTGGTCCCGGCACTCTGGGGGGC-G
AGGCGGGTTGATCACTTCGGGCTAGGAGTTCGAGACCAGTCTGGCCAACTTGGCGAAAC-
-ATGAAAAATACAACAGACAAACCAACCAACCAACC-AGTGACAACAAAACAGGTCTACC
CTGGAGTCATACTCTAATTTTTTCTATTTTCCTCCCTTTCTGATCCTTTATCCCACTTTC
TTTTTCTTCCTCTTCCTTCTCCCTCTTCTTTGTCAAA----TAGAGGATTGAGTTATTAT
CACTGATCCATATAAAGTCCCTCTCTCATTTAAACTCCCACTCCCCATTTCTATTCCCCG
ACTTCCCATGTGTAACCTTCCTAATATGTTTGATACGCATC
>GL397263:38427747-38428218+
GCAGTTTGGGGGCTGGACGTGGT-GGCTCACGCCTGTAGTCCCAGCACTCTGGGAGGCCG
AGGCGGGTTGATCACTTGAGGCTAGGAGTTTGAGACCAGCTTGGCCAACATGGCGAAACA
TATGAAAAATACAACA--CAAACCAACCAACCAACCCAGCAACAACAAAACAGGTCTACC
CTGGAGTCATACTCTAATTTTTTCTATTTTCCTCCCTTTCTGATCCTTTATCCCACTTTC
TTTTTCTTCCTCTTCCTTCTCCTTCTTCTTTGTCAAAGACATAGAGGATTGAGTTATTAT
CATTGATCCATACAGAGTCCCTCTCTCATTTACATTCCCACCCCCCATTTCTATTCCCGG
TCTTCCCATGTGCAACCCTCCTAATACGTTTGATATGCATC
>GL397263:47168511-47168981-
GCAATGTGGGGGCTGGACGTGGT-GGCTCATGCCTGTAGTCCCAGTACTCTGGGAGGCTG
AGGCGGGTTGATCACTTGAGGCTAGGAGTTCGAGACCAGCCTGGCCAACACGGTGAAACA
TATGAAAAATACAACAGACAAACCAACCAACCAA----GCGACAACAAAACAGGTCTACC
CTGGAGTCATACTCTAATTTTTTCTATTTTCCTCCCTTTCTGATCCTTTATCCCACTTTC
TTTTTCTTCCTCTTCCTTCTCCTTCTTCTTTGTCAAA----TAGAGGATTGAGTTATTAT
CACTGATCCATACAAAGTCCCTCTCTCATTTAAATTCCCACCCCCCATTTCTATTCCCCA
TCTTCCTATGTGCAACCTTCCTAATATGTTTGATATACATC
>GL397263:47365624-47366102-
GCAATGTGGGGGCTGGACGTGGT-GGCTCACCCCTGTAGTCCCAGTACTCTGGGAGGCTG
AGGCGGGTTGATCACTTGAGGCTAGGAGTTCGAGACCAGCCTGGCCAACATGGCGAAACA
TATGAAAAATACAACTGACAAACCAACCAACCAACC-AGCGACAACAAAACAGGTCTACC
CTGGAGTCGTAGTCTAATTTTTTCTATTTTCCTCCCTTTCTGATCCTTTATCCCACTTTC
TTTTTCTTCCTCTTCCTTCTCCTTCTTCTTTGTCAAA----TAGAGGATTGAGTTATTAT
CATTGATCCATACAAAGTCCCTCTCTCATTTAAATTCCCACCCCCCATTTCTATTCCCCG
TCTTCCCATGGGCAACCTTCCTAATATGTTTGATATGCATC
>GL397263:47467310-47467778+
GCAATG-GGGGGCTGGACGTGGT-GGCTCACGCCTGTGGTCCCGGCACTCTGGGGGGC-G
AGGCGGGTTGATCACTTCGGGCTAGGAGTTCGAGACCAGTCTGGCCAACTTGGCGAAAC-
-ATGAAAAATACAACAGACAAACCAACCAACCAACC-AGTGACAACAAAACAGGTCTACC
CTGGAGTCATACTCTAATTTTTTCTATTTTCCTCCCTTTCTGATCCTTTATCCCACTTTC
TTTTTCTTCCTCTTCCTTCTCCCTCTTCTTTGTCAAA----TAGAGGATTGAGTTATTAT
CACTGATCCATATAAAGTCCCTCTCTCATTTAAACTCCCACCCCCCATTTCTATTCCCTG
ACTTCCCATGTGTAACCTTCCTAATATGTTTGATATGCATC
>GL397263:50394126-50394589+
GCAATGTGGGGGCTGGACGTGGT-GGCTCATGCCTGTGGTCCCGGCACTCTGGGGGGC-A
AGGCGGGTTGATCACTTCAGGCTAGGAGTTCGAGACCAGTCTGGCCAACTTGGCGAAAC-
-ATGAAAAATACAACAGACAAACCAACCAACCAACC-AGTGACAACAAAACAGGTGTACC
CTGGAGTCATACTCTAATTTTTTCTATTTTCCTCCCTTTCTGATCCTTTATCCCACTTTC
TTTTTCTTCCTCTTCCTTCTCCCTCTTCTTTGTCAAA----TAGAGGATTGAGTTATTAT
CACTGATCCATATAAAGTCCCTCTCTCATTTAAACTCCCACCCCCCATTTCTATTCCCCG
ACTTCCCATGTGTAACCTTCCTAATATGTTTGATACGCATC
>GL397263:52070975-52071442+
GCAATGTGGGGGCTGGACGTGGT-GGCTCACGCCTGTAGTCCCAGCACTCTGGGAGGCCG
AGGCGTGTTGATCACTTGGGGCTAGGAGTTCGAGACCAGCCTGGCTAACCTGGCGAAACA
TATGAAAAATACAACAGACAAACCAACCAACCAACCCAGCGACAACAAAACAGGTCTACC
CTGGAGTCATACTCTAATTTTTTCTATTTTCCTCCCTTTCTGATCCTTTATCCCACTTTC
TTTTTCTTCCTCTTCCT------TCTCCTTTGTCAAA----TAGAGGATTGAGTTATTAT
CATTGATCCATACAAAGTCCCTCTCTCATTTAAATTCCCACCCCCCATTTCTATTCCCCG
TCTTCCCATGTGCAACCTTCCTAATATGTTTGATATGCATC
>GL397263:52770588-52771062-
GCAATGTGGGGGCTGGATGTGGT-GGCTCACGCCTGTAGTCCCAGTACTCTGGGAGGCTG
GGGCGGGTTGATCACTTGAGGCTAGGAGCTGGAGACCAGCCTGGCCAACATGGCGAAACA
TATGAAAAATACAACTGTCAAACCAACCAAT-AAAC-AGCGACAACAAAACAGGTCTACC
CTGGAGTCATACTCTAATTTTTTCTATTTTCCTCCCTTTCTGATCCTTTATCCCACTTTC
TTTTTCTTCCTCTTCCTTCTCCTTCTTCTTTGTCAAA----TAGAGGATTGAGTTATTAT
CATTGATCCATACAAAGTCCCTCTCTCATTTAAATTCCCACCCCCCATTTCTATTCCCCA
TCTTCCCATGTGCAACCTTCCTAATATGTTTGATATGCATC
>GL397263:52945974-52946448-
GCAATGTGGGGGCTGGACGTGGT-GGCTCACGCCTGTAGTCCCAGTACTCTGGGAGGCCG
AGGCGGGTTGATCACTTGAGGCTAGGAGTTCGAGACCAGCCTGGCCAACATGGCGAAACA
TATGAAAAATACAACTGACAAACCAACCAACCAACC-AGTGACAACAAAACAGGTCTACC
CTGGAGTCATACTCTAATTTTTTCTATTTTCCTCCCTTTCTGATCCTTTATCCCACTTTC
TTTTTCTTCCTCTTCCTTCTCCTTCTTCTTTGTCAAA----TAGAGGATTGAGTTATTAT
CATTGATCCATACAAAGTCCCTCTCTCATTTAAATTCCCACCGCCCATTTCTATTCCCCA
TCTTCCCATGTGCAAACTTCCTAATATGTTTGATATGCATC
>GL397263:56872368-56872836+
GCAATGTGGGGGCTGGACGTGGT-GGCTCACACCTGTGGTCCCGGCACTCTGGGGGGC-G
AGGCGGGTTGATCACTTCGGGCTAGGAGTTCGAGACCAGTCTGGCCAACTTGGCGAAAC-
-ATGAAAAATACAACAGACAAACCAACCAACCAACC-AGTGACAACAAAACAGGTCTACC
CTGGAGTCATACTCTAATTTTTTCTATTTTCCTCCCTTTCTGATCCTTTATCCCACTTTC
TTTTTCTTCCTCTTCCTTCTCCCTCTTCTTTGTCAAA----TAGAGGATTGAGTTATTAT
CACTGATCCACATAAAGTCCCTCTCTACCTTAAACTCCCACCCCCCATTTCTATTCCCTG
ACTTCCCATGTGTAACCTTCCTAATATGTTTGATACGCATC
>GL397263:57067236-57067707-
GCAATGTAGGGGCTGGACGTGGT-GGCTCACGCCTGTAGTCCCAGCGCTCTGGGAGGCCG
AGGCGGGTTGATCACTTCAGGCTAGGAGTTTGAGACCAGCCTGGCCAACATGGCGAAACA
TATGAAAAATACAACAGACAAACCAACCAACCAACCCAGTGACAACAAAACAGGTCTACC
CTGGAGTCATACTTTAATTTTTTCTATTTTCCTCCCTTTCTGATCCTTTATCCCACTTTC
TTTTTCTTCCTCTTCCTTCTCCTTCTTCTTTGTCAAA----TAGAGGATTGAGTTATTAT
CATTGATCCATACAAAGTCCCTGTCTCATTTAAATTCCCACTCCCCGTTTCTATTCCCCG
TCTTCCCATGTGCAACCTTCCTAATATGTTTGATACGCATC
>GL397263:60274558-60275025-
GCAATGTGGGGGTTGGATGTGGT-AGCTCACGCCTGTAGTCCCAGCATTCTGGGAGGCTG
AGGCGGGTTGATCACTTGAGGCTAGGAGTTCGAGACCAGCCTGGCCAACATGGCGAAACA
TATGAAAAATACAACAGAAAAACCAACCAACCAACCCAGCAACAACAAAACAGGTCTACC
CTGGAGTCATACTCTAATTTTTTATATTTTCCTCCCTTTCTGATCCTTTATCCCACTTTC
TTTTTCTTCCTCTTCCTTCCCCTTC------GTCAAAGACATAGAGGATTGTGTTATTAT
CATTGATCCATACAAAGTCCCTCTCTCATTTAAATTCCCACCCCCCATTTCTATTCCCCG
TCTTCCCATGTGCAACCTTCCTAATATGTTTGATACGCATC
>GL397263:61052826-61053284+
GCAATGTGGGGGCTGGACATGGT-GGCTCACGCCTGTAGTCCCAGTACTCTGGGAGGCCG
AGGCGGGCTGATCACTTGAGGCTAGGAGTTCGAGACCAGCCTGGCCAACATGGCGAAACA
TATGAAAAATACAACTGACAAACCAACCTACCAA----GCAACAACAAAACAGGTCTACC
CTGGAGTCATACTCTAATTTTTTCTATTTTCCTCCCTTTCTGATCCTTTATCCCACTTTC
TTTTTCTTCCTCTTCCTTCTCCTTCTTCTTTGTCAAA----TAGAGGATTGAGTTATTAT
CATTGATCCATACAAAGTCCCTCTCTCATTTAAATTCCCACCCCCCATTTCTATTCCCCA
TCTTCCCATGTGCAACCTTCCTAATATGTTTGATATGCATC
>GL397264:6655805-6656462+
GCAATGTGGGGGCTGGATGTGGT-GGCTCACGCCTGTAGTCCCAGTATTCTGGGAGGCTG
AGGCAGGTTGATCACTTGAGGCTAGGAGCTCGAGACCAGCCTGGCCAACATGGCAAAA-A
-ATGAAAAATACAACTGTCAAACCAACCAAC-AACC-AGCGACAACAAAACAGGTCTATC
CTGGAGTCATACTCTAATTTTTTCTATTTTCCTCCCTTTCTGATCCTTTATCCCACTTTC
TTTTTCTTCCTCTTCCTTCTCCTTCTTCTTTGTCAAA----TAGAGGATTGAGTTATTAT
CATTGATCCATACAAAGTCCCTCTCTCATTTAAATTCCCACCCCCCATTTCTATTCCCCA
TCTTCCCATGTGCAACCTTCCTAATATGTTTGATATGCATC
>GL397264:6678645-6679113+
GCAATGTGGGGGCTGGACGTGGT-GGCTCACGCCTGTAGTCCCGACGCTCTGGGAGGCCG
AGGCAGGTTGATCACTTCAGGCTAGGAGTTCGAGACCAGCCTGGCCAACATGGCGAAACA
TATGAAAAATACAACAGACAAACCTACCAACCAACCCAGCGACAACAAAACAGGTCTACC
CTGGAGTCATACTCTAATTTTTTCAATTTTCCTCCCTTTCTGATCCTTTATCCCACTTTC
TTTTTCTTCGTCTTCCTTCTC------CTTTGTCAAA----CAGAGGATTGAGTTATTAT
CATTGATCCATACAAAGTCCCTCTCTCATTCAAATTCCCACTCCCTATTTCTATTCCCCC
TCTTCCCATGTGCAACTTTCCTAATATGTTTGATACGCATC
>GL397264:6781517-6781991-
GCAATGTGGGGGCTGGATGTGGT-GGCTCACGCCTGTAGTCCCAGTACTCTGGGAGGCTG
AGGCGGGTTGATCACTTGAGGCTAGGAGCTCGATACCAGCCTGGCCAACGGGGCGAAACA
TATGAAAAATACAACTGTCAAACCAACCAAC-AACC-AGCGACAACAAAACAGGTCTACC
CTGGAGTCATACTCTAAGTTTTTCTATTTTCCTCCCTTTCTGATCCTTTATCCCACTTTC
TTTTTCTTCCTCTTCCTTCTCCTTCTTCTTTGTCAAA----TAGAGGATTGAGTTATTAT
CATTGATCCATGCAAAGTCCCTCTCTCATTTAAATTCCCACCCCCCATTTCTATTCCCCG
TCTTCCCATGTGCAACCTTCCTAATATGTTTGATATGCATC
>GL397264:12104198-12104669+
GCAATGTGGGGGCTGGATGTGGT-GGCTCACGCCTGTAGTCCCAGCACTCTGGGAGGCCG
AGGCGGGTTGATCACTTGAGGCTAGGAGTTCGAGACCAGCCTGGCCAACATGGCGAAACA
TATGAAAAATACAACAGACAAACCAACCAACCAACCCAGTGACAACAAAACAGGTCTACC
CTGGAGTCATACTCTAATTTTTTCTATTTTCCTCCCTTTCTGATCCTTTATCCCACTTGC
TTTTTCTTCCTCTTCCTTCTCCTTCTT---TGTCAAA----TAGAGGATTGAGTTATTAT
CATTGATCCATACAAAGTCCCTCTCTCATTTAAATTCCCACCCCCCATTTCTATTCCCCG
TCTTCCCATGTGCAACCTTCCTAATATGTTTGATATGCATC
>GL397264:14425390-14425851+
GCAATGTGGGGGCTGGACGTGGT-GGCTCACACCTGTGGTCCCGGCACTCTGGGGGGC-G
AGGCGGGTTGATCACTTCGGGCTAGGAGTTCGAGACCAGTCTGGCCAACTTGGCGAAAC-
-ATGAAAAATACAACAGACAAACCAACCAACCAACC-AGTGACAACAAAACAGGTCTACC
CTGGAGTCATACTCTAATTTTTTCTATTTTCCTCCCTTTCTGATCCTTTATCCCACTTTC
TTTTTCTTCCTCTTCCTTCTCCCTCTTCTTTGTCAAA----TAGAGGATTGAGTTATTAT
CACTGATCCACATAAAGTCCCTCTCTACCTTAAACTCCCACCCCCCATTTCTATTCCCCG
ACTTCCCGTGTGTAACCTTCCTAATATGTTTGATACGCATC
>GL397264:16230888-16231358+
GCAATGTGGGGGCTGGACGTGGT-GGCTCACGCCTGTAGTCCCAGCAATCTGGGAGGCCG
AGGCGGGTTGATCACTTCAGGCTAGGAGTTCGAGACCAGCCTGGCCGACATGGCGAAAC-
-ATGAAAAATACAACAGACAAACCAACCAACCAACCCAGCGATAACAAAACAGGTCTACC
CTGGAGTCATACTCTAATTTTTTCTATTTTCCTCCCTTTCTGATCCTTTATCCCACTTT-
-TTTTCTTCCTCTTCCTTCTCCTCCTTCTTTGTCAAA----TAGAGGATTGACTTATTAT
CATTGATCCATACAAAGTCCCTCTCTCATTTAAATTCCTACTCCCCATTTCTATTCCCCA
TCTTCCCATGTGCAACCTTCCTAATATGTTTGATACGCATC
>GL397264:16818489-16818954-
GCAATGTGGGGGCTGGACGTGGT-GGCTCACGCCTGTGGTCCCGGCACTCTAGGGGGC-G
AGGCGGGTCGATCTCTTCGGGCTAGGAGTTCGAGACCAGTCTGGCCAACTTGGCGAAAC-
-ATGAAAAATACAACAGACAAACCAACCAACCAACC-AGTGACAACAAAACAGGTCTACC
CTGGAGTCATACTCTAATTTTTTCTATTTTCCTCCCTTTCTGATCCTTTATCCCACTTTC
TTTTTCTTCCTCTTCCTTCTCCCTCTTCTTTGTCAAA----TAGAGGATTGAGTTATTGT
CAGTGATCCATATAAAGTCCCTCTCTCATTTAAACTCCCACCCCCCATTTCTATTCCCCG
ACTTCCCATGTGTAACCTTCCTAATATGTTTGATACGCATC
>GL397264:16844389-16844870-
GCAGTGTGGGGGCTGGACATGGT-GGCTCACGCCTGTAGTCCCAGCACTCTGGGAGGCCG
AGGCGGGTTGATCACTTGAGGCTAGGAGTTGGAGACCAGTCTGGCCAACATTGCGAAATA
TATGAAAAATACAACAAACAAACCAACCAACCAACCCAGCAACAACAAAACAGGTCTACC
CTGGAGTCATACTCCAATTTTTTCTATTTTCCTCCCTTTCTGATCCTTTATCCCACTTTC
TTTTTCTTCCTCTTCCTTCTCCTTCTTCTTTGTCAAAGACATAGAGGATTGAGTTATTAT
CATTGATCCATACAAAGTCCCTCTCTCATTTACATTCCCACCCCTCATTTCTATTCCCCG
TCTTCCCATGTGCAACCTTCCTAATATGTTTGATATGCATC
>GL397264:16939669-16940143-
GCAATGTGGGGGCTGGACGTGGT-GGCTCACGCCTGTAGTCCCAGTACTCTGGGAGGCCG
AGGCAGGTTGATCACTTGAGGCTAGGAGTTTGAGACCAGCCTGGCCAACATGGCGAAACA
TATGAAAAATACAACTGACCAACCAACCAACCAACC-AGCGACAACAAAACAGGTCTACC
CTGGAGTCGTACTCTAATTTTTTCTATTTTCCTCCCTTTCTGATCCTTTATCCCACTTTC
TTTTTCTTCCTCTTCCTTCTCCTTCTTCTTTGTCAAA----TAGAGGATTGAGTTATTAT
CATTGATCCATACAAAGTCCCTCTCTCATTTAAATTCCCACCCCCCATTTCTATTCCCCG
TCTTCCCATGGGCAACCTTCCTAATATGTTTGATATGCATC
>GL397264:18371981-18372441-
GCAATCTGGGGGCTGGATGTGGT-GGCTCACGCCTGTGGTCCCGGCACTCTGGAGGGCCG
AGGCGGGTTGATCACTTCGGGCTAGGAGTTCGAGACCAGTCTGGCCAACATGGCGAAACA
TATGAAAAATACAACAGACAAACCAACCAACCAACC-AGTGACAACAAAACAGGTCTATC
CTGGGGTCATACTCTAATTTTTTCTATTTTCCTCCCTTTCTGATCCTTTATCCCACTTTC
TTTTTCTTCCTCTTCCTTCTCCTTCTTC---GTCAAA----TAGAGGATTGAGTTATTAT
CACTGATCCATATAAAGTCCCTCTCTCATTTAGATTCCCACTCCCCATTTCTATTCCCCA
TCTTCCCATGTGCAACCTTCCTAATATGTTTGATATGCATC
>GL397264:18544052-18544502+
GCAATGTGGGGGCTGGACGTGGT-GGCTCACGCCTGTGGTCCCGGCACTCTGGGGGGC-G
AGGCGGGTTGATCACTTCGGGCTAGGAGTTGGAGACCAGTCTGGCCAACTTGGCGAAAC-
-ATGAAAAATACAACAGACAAACCAACCAACCAACC-AGTGACAACAAAACAGGTCTACC
CTGGAGTCATACTCTAATTTTTTCTATTTTCCTCCCTTTCTGATCCTTTATCCCACTTTC
TTTTTCTTCCTCTTCCTTCTCCCTCTTCTTTGTCAAA----TAGAGGATTGAGTTATTAT
CACTGATCCACATAAAGTCCCTCTCTACCTTAAACTCCCACCCCCCATTTCTATTCCCCG
ACTTCCCATGTGTAACCTTCCTAATATGTTTGATACGCATC
>GL397264:19077668-19078135-
GTAATGTGGGGGCTGGACGTGGT-GGCTCATGCCTGTAGTCCCAGCTCTCTGGGAGGCCA
AGGCGGGTTGATCACTTGAGGCTAGGAGTTCGAGACCAGCCTGGCCAACATGGCGAAACA
TATGAAAAATACAACAGACAAACCAACCAACCAACCCAGCAACAAC-----AGGTCTACC
CTGGAGTCATACTCTAATTTTTTCTATTTTCCTCCCTTTCTGATCCTTTATCCCACTTTC
TTTTTCTTCCTCTTCCTTCTCCTTCTTCTTTGTCAAA----TAGAGGATTGAGTTATTAT
CATTGATCCATACAAAGTCCCTCTCTCATTTAAATTCCCAACCCCCATTTCTATTCCCCG
TCTTCCCATGTGCAACCTTCCTAAT--GTTTGATATGCATA
>GL397264:19198091-19198547-
GCAATCTGGGGGCTGGACGTGGT-GGCTCACGCCTGTGGACCCAGCACTCTGGGGGGCCG
AGGCGGGTTGATCACTTCAGGCTAGGAGTTCGAGACCAGTCTGGCCAACAGGGCGAAACA
TATGAAAAATGCAACAGACAAACCAACCAACCAGCC-AGTGACAACAAAACAGGTCTATC
CTGGAGTCATACTCTAATTTTTTCTGTTTTCCTCCCTTTCTGATCCTTTATCCCACTTTC
TTTTTCTTCCTCTTCCTTCTCCTTCTTC---GTCAAA----TAGAGGATTGAGTTATTAT
CACTGATCCGTATAAAGTCCCTCTCTCATTTAGATTCCCACTCCCCATTTCTATTCCCCG
TCTTCCCATGTGCATCCTTCCTAATATGTTTGATACGCATC
>GL397264:21082897-21083363-
GCAATGTGGGGGCTGGACGTGGT-GGCTTACGCCTGTAGTCCCAGTACTCTGGGAGGCCG
AGGCGGGTTGATCACTTGAGGCTAGGAGTTCGAGACCAGCCTGGACAACATGGTGAAACA
TATGAAAAATACAACAGACCAACCAACCAACCAA----GCGACAACAAAACAGGTCTACC
CTGGAGTCATACTCTAATTTTTTCTATTTTCCTCCCTTTCTGATCCTTTATCCCACTTTC
TTTTTCTTCCTCTTCCTTCTCCTTCTTCTTTGTCAAA----TAGAGGATTGAGTTATTAT
CATTGATCCATACAAAGTCCCTCTCTCATTTAAATTCCCACCCCCCATTTCTATTCCCCA
TCTTCCCATGTGCAACCTTCCTAATATGTTTGATATACATC
>GL397264:22623189-22623655+
GCAATGTGGGGGCTGGACGTGGT-GGCTCACGCCTGTGCTCCCGGCACTCTGGGGGGC-G
AGGCGGGTTGATCACTTCGGGCTAGGAGTTCGAGACCAGTCTGGCCAACTTGGCGAAAC-
-ATGAAAAATACAACAGACAAACCAACCAACCAACC-AGTGACAACAAAACAGGTCTACC
CTGGAGTCATACTCTAATTTTTTCTATTTTCCTCCCTTTCTGATCCTTTATCCCACTTTC
TTTTTCTTCCTCTTCCTTCTCCCTCTTCTTTGTCAAA----TAGAGGATTGAGTTATTAT
CACTGATCCATATAAAGTCCCTCTC--ATTTAAACTCCCACCCCCCATTTCTATTCCCCG
ACTTCCCATGTGTAACCTTCCTAATATGTTTGATACTCATC
>GL397264:22793067-22793535-
GCAATGTGGGGGCTGGACGTGGT-GGCTCACGCCTGTAGTCCCAGTACTCTGGGAGGCCG
AGGCGGGTTGATCACTTGAGGCTCGGAGTTCGAGACCAGCCTGGCCAACATGGCGAAACA
TATGAAAAATACAACTGACAAACCAACCAACCAACC-AGCGACAACAAAGCAGGTCTACC
CTGGAGTCGTACTCTAATTTTTTCTATTTTCCTCCCTTTCTGATCCTTTATCCCACTTTC
TTTTTCTTCCTC------CTCCTTCTTCTTTGTCAAA----TAGAGGATTGAGTTATTAT
CATTGATCCATACAAAGTCCCTCTCTCATTTAAATTCCCACCCGCCATTTCTATTCCCCG
TCTTCCCATGAGCAACCTTCCTAATATGTTTGATATGCATC
>GL397264:23314706-23315168-
GCAATGTGGGGGCTGGACGTGGT-GGCTCACGCCTGTGGTCCCGGCACTCTGGGGGGC-G
AGGCGGGTTGATCACTTCGGGCTAGGAGTTCGAGACCAGTCTGGCCAACTTGGCGAAAC-
-ATGAAAAATACAACAGACAAACCAACCAACCAACC-AGTGACAACAAAACAGGTCTACC
CTGGAGTCATACTCTAATTTTTTCTATTTTCCTCCCTTTCTGATCCTTTATCCCACTTTC
TTTTTCTTCCTCTTCCTTCTCCCTCTTCTTTGTCAAA----TAGAGGATTGAGTTATTAT
CACTGATCCACATAAAGTCCCTCTCTACCTTAAACTCCCACCCCCCATTTCTATTCCCCG
ACTTCCCATGTGTAACCTTCCTAATATGTTTGATAT-CATC
>GL397264:23706413-23706885+
GCAATGTGGGGGCTGGACGTGGT-GGCTAACGCCTGTGGTCCCAGCACTCTGGGAGGCCG
AGGCGGGTTGATCACTTGAGGCTAGGAGTTCAACACCAGCCTGGCCAACATGGCGAAACA
TATGAAAAATACAACAGACA-ACCAACCAACCAACCCAGTGACAACAAAACAGGCCTACC
CTGGAGTCATACTCTAATTTTTTCTATTTTCCTCCCTTTCTGATCCTTTATCCCACTTTC
TTTTTCTTCCTCTTCCTTCTCCTTCTTCCTTGTCAAA----TAGAGGATTGAGTTATTAT
CATTGATCCATACAAAGTCCCTCTTTCATTTAAATTCCCACCCCCCATTTCTATTCCCCA
TCTTCCCATGTGCAACCTTCCTAATATGTTTGATATGCATC
>GL397264:23829462-23829938-
GCAATGTGGGGGCTGGACGTGGT-GGCTCACGCCTGTAGTCCCAGTACTCTGGGAGGCCG
AGGTGGGTTGATCGCTTGGGGCTAGGAGTTCGAGACCAGCCTGGCCAACATGGCAAAACA
TATGAAAAATACAACAGACAAACCAACCAACCAACCCAGCGACAACAAAACAGGTCTACC
CTGGAGTCATACTCTAATTTTTTCTATTTTCCTCCCTTTCTGATCCTTTATCCCACTTTC
TTTTTCTTCCTCTTCCTTCTCCTTCTTCTTTGTCAAA----TAGAGGATTGAGTTATTAT
CATTGATCCATACAAAGTCCCTCTCTCATTTAAATTCCCACTCCCCATTTCTATTCCCCG
TCTTCCCATGTGCAACCTTCCTAATATGTTTGATATGCATC
>GL397264:24567657-24567988+
GCAATGTGGGGGCTGGACGTGGT-GGCTCACGCCGGTAGTCCCAGCACTCTGGGAGGCCG
AGGCGGGTTGATCACTTGAGGCTAGGAGTTCGAGACCAGCCTGGCCAACATGGCGAAACA
TATGAAAAATACAACAGACAAACCAACCAACCAAACCAGCAACAACAAAACAGGTCTACC
CTGGAGTCATACTCTAATTTTTTCTATTTTCCTCCCTTTCTGATCCTTTATCCCACTTTC
TTTTTCTTCTTCTTCCTTCTCCTTCTTCTTTGTCAAA----TAGAGGATTGAGTTATTAT
CATTGATCCATA------------------------------------------------
-----------------------------------------
>GL397264:31500808-31501270+
GCAATGTGGGGGCTGGACGTGGT-GGCTCACGCCTGTGGTCCCGGCACTCTGGGGGGCCG
AGGCGGGTTGATCACTTCGGGCTAGGAGTTCGAGACCAGTCTGGCCAACATGGCGAAACA
TATGAAAAATACAACAGACAAACCAACCAACCAACC-AGTGACAACAAAACAGGTCTACC
CTGGAGTCATACTCTAATTTTTTCTATTTTCCTCCCTTTCTGATCCTTTATCCCACTTTC
TTTTTCTTCCTC------CTCCTTCTTC---GTCAAA----TGGAGGATTGAGTTATTAT
CACTGATCCATATAAAGTCCCTCTCTCATTTAAATTCCCACTCCCCATTTCTATTCCCCG
TCTTCCCATGTGCAACCTTCCTAATATGTTTGATACGCATC
>GL397264:33514863-33515337-
GCAATGTGGGGGCTGGATGTGGT-GGCTCACGCCTGTGGTCCCAGCACTATGGGAGGCCG
AGGCGGGTTGATCACTTGAGGCTAGGAGTTCGACACCAGCCTGGCCAACATGGCGAAACA
TATGAAAAATACAACAGACAAACCAACCAACCAACCCAGTGACAACAAAACAGGTCTACC
CTGGAGTCATACTCTAATTTTTTCTATTTTCCTCCCTTTCTGATCCTTTATCCCACTTGC
TTTTTCTTCCTCTTCCTTCTCCTTCTTCTTTGTCAAA----TAGAGGATTGAGTTATTAT
CATTGATCCATACAAAGTCCCTCTCTCATTTAAATTCCCACCCCCCATTTCTATTCCCCG
TCTTCCCGTGTGCAACCTTCCTAATATGTTTGATATGCATC
>GL397264:52051312-52051723-
GCAATCTGGGGGCTGGACATGGT-GGCTCACACCTGTGGTCCCAGCACTCTGGGGGGCCG
AGGCGGGTTGATCACTTCAGGCTAGGAGTTCGAGACCAGTCTGGCCAACATGGCGAAACA
TATGAAAAATACAACAGACAAACCAACCAACCAAAC-AGTGACAACAAAACAGGTCTATC
CTGGAGTCATACTCTATTTTTTTCTATTTTCCTCCCTTTCTGATCCTTTATCCTACTTTC
TTTTTCTTCCTCTTCCTTCTCCTTCTTC---GTCAAA----TAGAGGATTGAGTTATTAT
CACTGATCCATATAAAGTCCCTCTCTCATTTAGATTCCCACTCCCCATTTCTATTCCCCG
TCTTCCCATGTGCAACCTTCCTAATATGTTTGATACGC---
>GL397264:54723430-54723894+
GCAATGTGGGGGCTGGACGTGGT-GGCTCACGCCTGTAGTCCCAGCACTCTGGGAGGCCG
AGGCGGGTTGATCGCTTGGGGCTAGGAGTTCAAGACCAGCCTGGCCAACATGGCGAAACA
TACAAAAAATGCAACAGACAAACCAACCAACCAACCCAGCGACAACAAAACAGGTCTACC
CTGGAGTCATACTCTAATTTTTTCTATTTTCCTCCCTTTCTGATCCTTTATCCCACTTTC
TTTTTCTTCCTCTTCCTTCTCCTTCTTCTTTGTCAAA----TAGAGGATTGAGTTATTAT
CATTGATCCATACAAAGTCCCTCTCTCATTTAAATTCCTACTCTCCATTTCTATTCCCCG
TCTTCCCATATGCAACCTTCCTAATATGTTTGATACGCATC
>GL397264:60219434-60219880+
GCAGTATGGGGGCTGGACGTGGT-GGCTCACACCTGTAGTCCTGGCACTCTGGGAGGCCG
AGGCGGGTTGATCACTTTAGGCTAGGAGTTCGAGACCAGCCTGGCCAACATGGCGAAACA
TATGAAAAATACAA---A-AAACAAACCAACCAACCTAGCAACAACAAAACA-----A-C
CTGCAGTCATACTCTAATTTTTTCTATTTTCCTCCCTTTCTGATCCTTTATCCCACTTTC
TTTTTCTTCCTCTTCCTTCTCCTTCTTCTTTGTCAAAGACACAGAGGATTGAGTTATTAT
CATTGATCCATACAAAGTCCCTCTCTCATTTACATTCCCACCCCCCATTTCTATTCCCCG
TCTCCCCATGTGCAACCTTCCTAATATGTTTGATATGCAT-
>GL397265:526238-526706+
GCAATGTGGGGGCTGAACGTGGT-GGCTCACACCTGTGGTCCCGGCACTCTGGGGGGCCG
AGGCGGGTTGATCACTTCAGGCTAGCAGTTCGAGACCAGTCTGGCCAACATGGCGAAAC-
-ATGAAAAATACAACAGACAAACCAACCAACCAACC-AGTGACAACAAAACAGGTCTACC
CTGGAGTCATACTCTAATTTTTTCTATTTTCCTCCCTTTCTGATCCTTTATCCCACTTTC
TTTTTCTTCCTCTTCCTTCTCCTTCTTCTTTGTCAAA----AAGAGGATTGAGTTATTAT
CACTGATCCATATAAAGTCCCTCTCTCATTTAAATTCCCACCCCCCATTTCTATTCCCCG
ACTTCCCATGTGCAACCTTCCTAATATGTTTGATATGCATC
>GL397265:801093-801459+
GCAATCTAGGGGCTGGACGTGGT-GGCTCACGCCTGTGGTCCCAGCACTCTGGGGGGCCG
AGGTGGGTTGATCACTTCGGGCTAGGAGTTCCAGACCAGTCTGGCCAACATGGCGAAACA
TATGAAAAATACAACAGACAAACCAACCAACCAACC-AGTGACAACAAAACAGGTCTATC
CTGGAGTCATACTCTAATTTTTTCTATTTTCCTCCCTTTCTGATCCTTTATCCCACTTTC
TTTTTCTTCCTCTTCCTTCTCCTTCTTC---GTCAAA----TAGAGGATTGAGTTATTAT
CACTGATCCATATAAAGTCCCTCTCTCATTTAGATTCCCACTCCCCATTTCTAT------
-----------------------------------------
>GL397265:873201-873669-
GCAATGTGGGGGCTGGACGTGGT-GGCTCACGCCTGTGGTCCCAGCACTCTGGGGGGC-G
AGGCGGGTTGATCACTTCGGGCTAGGAGTTCGAGACCAGTCTGGCCAACTTGGTGAAAC-
-ATGAAAAATACAACAGACAAACCAACCAACCAACC-AGTGACAACAAAACAGGTCTACC
CTGGAGTCATACTCTAATTTTTTCTATTTTCCTCCCTTTCTGATCCTTTATCCCACTTTC
TTTTTCTTCCTCTTCCTTCTCCCTCTTCTTTGTCAAA----TAGAGGATTGAGTTATTAT
CACTGATCCATATAAAGTCCCTCTCTCATTTTAACTCCCACCCCCCATTTCTATTCCCTG
ACTTCCCATGTGTAACCTTCCTAATATGTTTGATATGCATC
>GL397265:11848421-11848889-
GCAATGTGGGGGCTGGACGTGGT-GGCTCACGCCTGTAGTCCCAGCACTCTGGGAGGCCG
AGGCGGGTTGATCACTTGAGGCTAGGAGTTCGAGATCAGCCTGGCCAACATGGCAAAGC-
-ATGAAAAATACAACAGACAAACCAACCAACCAACCCAGCAACAACAAAACAG-TCTACC
CTGGAGTCATACTCTAATTTTTTCTATTTTCCTCCCTTTCTGATCCTTTATCCCACTTTC
TTTTTCTTCCTCTTCCTTCTCCTTCTTCTTTGTCAAA----TAGAGGATTGAGTTATTAT
CATTGATGCATACAAAGTCCCTCTCTCATTTAAATTCCCAGCCCCCATTTCTATTCCCTG
TCTTCCCATGTGCAACCTTCCTAACATGTTTGATATGCATC
>GL397265:13763706-13764178+
GCAGTGTGCGGGCTGGACGTGGT-GGCTCGCGCCTGTAGTCCCAGCACTCTGGGAGGCCG
AGGCGAGTTGATCACTTGAGGCTAGGAGTTCGAGACCAGCCTGGCCAACATGGCAAAGC-
-ATGAAAAATACAACAGACAAACCAACCAACCAACCCAGTGACAAGAAAACAGGTCTACC
CTGGAGTCATACTCTAATTTTTTCTATTTTCCTCCCTTTCTGATCCTTTATCCCACTTTC
TTTTTCTTCCTCTTCCTTCTCCTTCTCCTTTGTCAAA----TAGAGGATTGAGTTATTAT
CATCGATCCATACAAAGTCCCTCCCTCATTTAAATTCCCACCCCCCATTGCTATTCCCCG
TCTTCCCATGTGCAACCTTCCTAATATGTTTGATATGCATC
>GL397265:23385227-23385693-
GCAATGTGGGGGCTGGACGTGGT-GGCTCACGCCTGTGGTCCCGGCACTCTGGGGGGCCG
AGGCGGGTTGATCACTTTGGGCTAGGAGTTCGAGACCAGTCTGGCCAACATGGCGAAACA
TATGAAAAATACAACAGACAAACCAACCAACCAACC---TGACAACAAAACAGGTCTACC
CTGGAGTCATACTCTAATTTTTTCTATTTGCCTCCCTTTCTGATCCTTTATCCCACTTTC
TTTTTCTTCCTCTTCCTTCTCCTTCTTC---ATCAAA----TAGAGGATTGAGTTATTAT
CACTGATCCATATAAAGTCCCTCTCTCATTTAAATTCCCATTCCCCATTTCTATTCCCCG
TCTTCCCATGTGCAACCTTCCTAATATGTTTGATATGCATC
>GL397265:25580984-25581455+
GCAATGTGGGG-CTGGACGTGGT-GGCTCACGCCTGTAGTCCCAGCACTCTGGGAGGCCA
AGGCGGGTTGATCACTTGAGGCTAGGAGTTCGAGACCAGCCTGGCCAACATGGCGAAAC-
-ATGAAAAATACAACAGACAAACCAACCAACCAACCCAGCGACAACAAAACAGGTCTACC
CTGGAGTCATACTCTAATTTTTTCTATTTTCCTCCCTTTCTGATCCTTTATCCCACTTTC
TTTTTCTTCCTCTTCCTTCTCCTTCTTCTTTGTCAAA----TAGAGGATTGAGTTATTAT
CATTGATCCATACAAAGTCCCTCTCTCATTTAAATTCCCACTCCCCATTTCTATTCCCCA
TCTTCCCATGTGCAACCTTCCTAATATGTTTGATATGCATC
>GL397265:25798259-25798721+
GCAATGTGGGGGCTGGACGTGGT-GGCTCACGCCTGTGGTCCCGGCACTCTGGGGGGC-G
AGGCGGGTTGATCACTTCGGGCTAGGAGTTCGAGACCAGTCTGGCCAACTTGGCGAAAC-
-ATGAAAAATACAACAGACAAACCAACCAACCAACC-AGTGACAACAAAACAGGTCTACC
CTGGAGTCATACTCTAATTTTTTTTATTTTCCTCCCTTTCTGATCCTTTATCCCACTTTC
TTTTTCTTCCTCTTCCTTCTCCCTCTTCTTTGTCAAA----TAGAGGATTGAGTTATTAT
CACTGATCCACATAAAGTCCCTCTCTACCTTAAACTCCCACCCCCCATTTCTATTCCCCG
ACTTCCCATGTGTAACCTTCCTAATATGTTTGATACGCATC
>GL397265:28057359-28057828+
GCAATGTGGGGGCTGGACGTGGT-GGCTCACGCCTGTAGTCCCAGCACTCTGGGAGGCTG
AGGCGGGTTGACCACTTGAGGCTAGGAGTTCGAGACCAGCCTGGCCAACATGGCGAAACA
TATGAAAAATACAACAG----ACCAACCAACCAACCCAGCGACAAGAAAACAGGTGTACC
CTGGAGTCATACTCTAATTTTTTCTGTTTTCCTCCCTTTCTGATCCTTTATCCCACTTGC
TTTTTCTTCCTCTTCCTTCTCCTTCTTCTTTGTCAAA----TAGAGGATTGAGTGATTAT
CATTGATCCATACAAAGTCCCTCTCTCATTTAAATTCCCAC-CCCCATTTCTATTCCCCA
TCTTCCCATGTGCAACCTTCCTAATATGTTTGATATGCATC
>GL397265:28224135-28224600-
GCAATCTGGGGGCTGGACGTGGT-GGCTCACGCCTGTGGTCCCGGCACTCTGGGGGGCCG
AGGCGGGTTGATCACTTCAGGCTAGGAGTTCGAGACCAGTCTGGCCAACATGGCGAAAC-
-ATGAAAAATACAACAGACAAACCAACCAACCAACC-AGTGACAACAAAACAGGTCTACC
CTGGAGTCATACTCTAATTTTTTCTATTTTCCTCCCTTTCTGATCCTTTATCCCACTTTC
TTTTTCTTCCTCTTCCTTCTCCTTCTTCTTTGTCAAA----TAGAGGATTGAGTTATTAT
CACTGATCCATATAAAGTCCCTCTCTCATTTAAATTCCCACCCCCCATTTCTATTCCCCG
ACTTCCCATGTGCAACCTTCCTAATATGTTTGATACGCATC
>GL397265:30381014-30381481-
GCAATGTGGGGGCTGGACGTGGT-GGCTCACGCCTGTGGTCCCGGCACTCTGGGGGGC-G
AGGTGGGTTGATCACTTCGGGCTAGGAGTTCGAGACCAGTCTGGCCAACTTGGCGAAAC-
-ATGAAAAATACAACAGACAAACCAACCAACCAACC-AGTGACAACAAAACAGGTCTACC
CTGGAGTCATACTCTAATTTTTTCTATTTTCCTCCCTTTCTGATCCTTTATCCCACTTTC
TTTTTCTTTCTCTTCCTTCTCCCTCTTCTTTGTCAAA----CAGAGGATTGAGTTATTAT
CACTGATCCATATAAAGTCCCTCTCTCATTTAAACTCCCACCCCCCATTTCTATTCCCCG
ACTTCCCATGTGTAACCTTCCTAATATGTTTGATACGCATC
>GL397265:30822169-30822641-
GCAATGTGGGGGCTGGACGTGGT-GGCTCACGCCTGTAGTCCCAGCACTCTGGGAGGCCG
AGGTGGGTTGATCACTTGAGGCTAGGAGTTCGAGACCAGCCTGGCCAACATGGTGAAACA
TATGAAAAATACAACAGACAAACCAACCAACCAACCCAGCGACAACAAAACAGGTCTACC
CTGGAGTCATACTCTAATTTTTTCTATTTTCCTCCCTTTCTGATCCTTTATCCCACTTTC
TTTTTCTTCCTCTTCCTTCTCCTTCTTCTTTGTCAAA----TAGAGGATTGAGTTATTAT
CATTGATCCATACAAAGTCTCTCTCTCATTTAAATTGCCACCCCCCATTTCTATTCCCTG
TCTTCCCATGTGCAGCCTTCCTAATATGTTTGATATGCATC
>GL397265:30931135-30931603+
GCAATGTGGAGGCTGGACGTGGT-GGCTCACACCTGTGGTCCCGGCACTCTGGGGGGC-G
AGGCGGGTTGATCACTTCGGGCTAGGAGTTCGAGACCAGTCTGGCCAACTTGGCGAAAC-
-ATGAAAAATACAACAGACAAACCAACCAACCAACC-AGTGACAACAAAACAGGTCTACC
CTGGAGTCATACTCTAATTTTTTCTATTTTCCTCCCTTTCTGATCCTTTATCCCACTTTC
TTTTTCTTCCTCTTCCTTCTCCCTCTTCTTTGTCAAA----TAGAGGATTGAGTTATTAT
CACTGATCCACATAAAGTCCCTCTCTACCTTAAACTCCCACCCCCCATTTCTATTCCCCG
ACTTCCCATGTGTAACCTTCCTAATATGTTTGATACGCATC
>GL397265:31007314-31007796-
GCAATGTGGGGGCTGGACGTGGT-GGCTCACGCCTGTAGTCCCAGCACTCTAGGGGGCCG
AGGCAGGTTGATCACTTGAGGCTAGGAGTTCGAGACCAGCCTGGCCAACATGGCGAAACA
TATGAAAAATACAACTGACAAACCAACCAACCAACC-AGCAACAACAAAACAGGTCTACC
CTGGAGTCATACTCTAATTTTTTCTATTTTCCTCCCTTTCTGATCCTTTATCCCACTTTC
TTTTTCTTCCTCTTCCTTCTCCTTCTTCTTTGTCAAG----TAGAGGATTGAGTTATTAT
CATTGATCCATACAAAGTCCCTCCCTCATTTAAATTCCCACCCACCATTTCTATTCCCCG
TCTTCCCATGTTCAATCTTCTTAATATGTTTGATATGCATC
>GL397265:33947784-33948257+
GCAATGTGGGGGCTGGACGTGGT-GGCTCACTCCTGTAGTCCCAGTACTCTGGGAGGCCG
AGGCGGGTTGATCACTTGAGGCTAGGAGTTTGAGACCAGCCTGGCCAACATGGCAAAACA
TATGAAAAATACAAC-GACAAACTAACCAAC-AACC-AGCGACAACAAAACAGGTCTACC
CTGGAGTCATACTCTAATTTTTTCTATTTTCCTCCCTTTCTGATCCTTTATCCCACTTTC
TTTTTCTTCCTCTTCCTTCTCCTTCTTCTTTGTCAAA----TAGAGGATTGAGTTATTAT
CATTGATCCATACAAAGTCCCTCTCTCATTTAAATTCCCACCCCCCATTTCTATTCCCCG
TCTTCCCATGTGCAACCTTCCTAATATGTTTGATATACATC
>GL397265:35299997-35300471+
GCAATGTGGGGGCTGGACATGGT-GGCTCACGCCTGTGGTCCCGGCACTCTCGGGGGCCG
AGGCGGGTTGATCACTTCAGGCTAGGAGTTCGAGACCAGTCTGGCCAACATGGCAAAACA
TATGAAAAATACAACAGACAAACCAACCAACCAACC-AGTGACAACAAAACAGGTCTACC
CTGGAGTCATACTCTAATTTTTTCTATTTTCCTCCCTTTCTGATCCTTTGTCCCACTTTC
TTTTTCTTCCTCTTCCTTCTCCTTCTTCTTTGTCAAA----TAGAGGATTGAGTTATTAT
CACTGATCCATATAAAGTCCCTCTCTCATTTAAATTCCCACTCCCCATTTCTATTCCCCA
TCTTCCCATGTGCAACCTCCCTAATATGTTTGATACGCATC
>GL397265:35659059-35659533+
GCAATGTGGGGGCTGGACGTGGT-GGCTCACGTCTGTAGTCCCAGCTCTCTGGGAGGCCA
GGGCGGGTTGATCACTTGAGGCTAGGAGTTCGAGACCAGCCTGGCCAACATGGCGAAACA
TATGAAAAATACAACAGACAAACCAACCAACCAACCCAGCAACAACAAAACAGGTCTACC
CTGGAGTCATACTCTAATTTTTTCTATTTTCCTCCCTTTCTGATCCTTTATCCCACTTTC
TTTTTCTTCCTCTTCCTTCTCCTTCTTCTTTGTCAAT----TAGAGGATTGAGTTATTAT
CATTGATCCATACAAAGTCCCTCTCTCATTTAAATTCCCAACCCCCATTTCTATTCCCCA
TCTTCCCATGTGCAACCTTCCTAATATGTTTGATAGGCATC
>GL397265:35937869-35938328+
GCAATGTGGGGGCTGGACGTGGT-GGCTCACGCCTGTAGTCCCAGTACTCTGGGAGGCCG
AGGCGGGTTGATCACTTGAGGCTAGGAGTTCGAGACCAGCCTGGCCAACATGGTGAAACA
TATGAAAAATACAACAGACAAACCAACCAACCAACC-AGCGACAACAAAACAGGTTTACC
CTGGAGTCATACTTTAATTTTTTCTATTTTCCTCCCTTTCTGATCCTTTATTTCACCTTC
TTTTTCTTCCTCTTCCTTCTCC---TTCTTTGTCAAA----TAGAGGATTGAGTTATTAT
GATTGATCCATACAAAGTCCCTCTTTCATTTAAATTCCCACTCCCCATTTTTATTCCCCG
TCTTCCCATGTGCAACCTTCCTAGTATGTTTGATATACATC
>GL397265:36541188-36541662-
GCAATGTGGGGGCTGGACGTGGT-GGCTTACGCCTGTAGTCCCAGTACTCTGGGAGGCCG
AGGCGGGTTGATCACTTGTGGCTAGGAGTTCGAGACCAGCCTGGCCAACATGGCGAAACA
TATGAAAAATACAACTGACAAACCAACCAACCAACC-AGCGACAACAAAACAGGTCTACC
CTGGAGTCATACTCTAATTTTTTTTATTTTCCTCCCTTTCTGATCCTTTATCCCACTTTC
TTTTTCTTCCTCTTCCTTCTCCTTCTTCTTTGTCAAA----TAGAGGATTGAGTTATTAT
CATTGATCCATACAAAGTCCCTCTCTCATTTAAATTCCCACCCCCCATTTCTATTCCCCG
TCTTCCCATGTGCAACCTTCCTCATATGTTTGATATGCATC
>GL397265:38818533-38819007-
GCAATGTGGGGGCTGGACATGGT-GGCTCACGCCTGTGGTCCCGGCACTCTCGGGGGCCG
AGGCGGGTTGATCACTTCAGGCTAGGAGTTCGGGACCAGCCTGGCCAACATGGCAAAACA
TATGAAAAATACAACAGACAAACCAACCAACCAACC-AGTGACAACAAAACAGGTCTACC
CTGGAGTCATACTCTAATTTTTTCTATTTTCCTCCCTTTCTGATCCTTTATCCCACTCTC
TTTTTCTTCCTCTTCCTTCTCCTTCTTCTTTGTCAAA----TAGAGGATTGAGTTATTAT
CATTGATCCATATAAAGCCCCTTTCTCATTTAAATTCCCACTCCCCATTTCTATTCCCCG
TCTTCCCATGTGCAACCTTCCTAATATGTTTGATACGCATC
>GL397265:42715643-42716110+
GCAATGTGGGGGCTGGACGTGGT-TGCTCACGCCTGTAGTCCCAGCACTCTAGGAGGCCG
AGGAGGGTTGATCACTTGAGGCCAGGAGTTCGAGACCAGCCTGGCCAACATGGCAAAACA
TATGAAAAATATAACAGACAGACCAACCAACCAACCCAGCAACAACAAAACAGGTCTACC
CTGGAGTCATACTCTAACTTTTTCTATTTTCCTCCCTTTCTGATCCTTTGTCCCACTTTC
TTTTTCTTCCTCTTCCTTCTCCTTCTTCTTTGTCAAA----TAGACGATTAAGTTATTAT
CATTGATCCATACAACGTCCCACTCTCATTTAAATTCCTGCCCCCCATTTCTACTCCCTG
TCTTCCCATGTGCAACCTTCCTAATATGTTTGATATGCATC
>GL397265:44393313-44393776-
GCAATGTGGGGGCTGGACGTGGT-GGCTCACACCTGTAGTCCCGGCGCTCTGGGAGGCCG
AGGCGGGTTGATCACTTCAAGCTGGGAGTTCGAGACCAGCCTGGCCAACATGGCGAAACA
TATGAAAAATACAACAGACAAACCAACCAACCAACCCAGCGACAACAAAACAGGTCTACC
CTGGAGTCATACTCTAATTTTTTCTATTTTCCTCCCTTTCTGATCCTTTATCCCACTTTC
TTTTTCTTCCTCTTCCTTCTCCTTCTTCTTTGTCAAA----TAGAGGATTGAGTTATTAT
CATTGATCCATACAAAGTCCCTCTCTCATTCAAATTCCCACTCCCCATTTCTATTCCCCG
TCCTCCCATGTGCAACCTTCCTAATATGTTTGATACGCATC
>GL397265:51684272-51684712+
GCAATGTGGGGGCTGGACGTGGT-GGCTCACGCCTGTGGTCCCAGCACTCTGGGAGGCCG
AGGCGGGTTGATCACTTGAGGCTAGGAGTTCGACACCAGCCTGGCCAACATGGCGAAACA
TATGAAAAATACAACAGACAAACCAACCAACCAACCCAGTGACAACAAAACAGGTCTACG
CTGGAGTCATACTCTAATTTTTTCTATTTTCCTCCCTTTCTGATCCTTTATCCCACTTTC
TTTTTCTTCCTCTTCCTTCTCCCTCTTCTTTATCTAA----TAGAGGATTGAGTTATTAT
CATTGATCCATACAAAGTCCCTCTCTCATTTAAATTCTCACCCCCCATTTCTATTCCCCA
TCTTCCCGTGTGCAACCTTC------------ATATGCATC
>GL397266:3986978-3987440-
GCAATGTGGGGGCTGGACGTGGT-GGCTCACACCTGTGGTCCCGGCACTCTGGGGGGC-G
AGGCGGGTTGATCACTTCGGGCTAGGAGTTCGAGACCAGTCTGGCCAACTTGGCGAAAC-
-ATGAAAAATACAACAGACAAACCAACCAACCAACC-AGTGACAACAAAACAGGTCTACC
CTGGAGTCATACTCTAATTTTTTCTATTTTCCTCCCTTTCTGATCCTTTATCCCACTTTC
TTTTTCTTCCTCTTCCTTCTCCCTCTTCTTTGTCAAA----TAGAGGATTGAGTTATTAT
CACTGATCCACATAAAGTCCCTCTCTACCTTAAACTCCCACCCCCCATTTCTATTCCCCG
ACTTCCCATGTGTAACCTTCCTAATATGTTTGATACGCATC
>GL397266:9166952-9167414+
GCAATGTGGGGGCTGGACATGGT-GGCTCACGCCTGTGGTCCCGGCACTCTGGGGGGC-G
AGGCGGGTTGATCACTTAGGGCTAGGAGTTCGAGACCAGGCTGGCCAACTTGGCGAAAC-
-ATGAAAAATACAACAGACAAACCAACCAACCAACC-AGTGACAACAAAACAGGTCTACC
CTGGAGTCATACTCTAATTTTTTCTATTTTCCTCCCTTTCTGATCCTTTATCCCACTTTC
TTTTTCTTCCTCTTCTTTCTCCCTCTTCTTTGTCAAA----TAGAGGATTGAGTTATTAT
CACTGATCCACATAAAGTCCCTCTCTACCTTAAACTCCCACCCCCCATTTCTATTCCCCG
ACTTCCCATGTGTAACCTTCCTAATATGTTTGATACGCATC
>GL397266:9499166-9499639-
GCAATGTGGGGGCTGGATGTGGT-GGCTCACGCCTGTGGTCCCAGTACTCTGGGAGGCAG
AGGCGGGTTGATCACTTGAGGCTAGGAGTTCGAGACCAGCCTGGCCAACATGGCGAAACA
TATGAAAAATACAACTGACAAACCAACCAACCAACCCAGCGACAACAAAACAGGTCTACC
CTGGAGTCATACTCTAA-TTTTTCTATTTTCCTCCCTTTCTGATCCTTTATCCCACTTTC
TTTTTCTTCCTCTTCCTTCTCCTTCTTCTTTGTCAAA----TAGAGGATTGAGTTATTAT
CATTGATCCATACAAAGTCCCTTTCTCATTTAAATTGCCATGCCCCATTTCTATTCCCCG
TCTTCCCATGTGCAACCTTCCTAATACGTTTGATATGCATC
>GL397266:10020353-10020810+
GCAATGTGGGGGCTGGACGTGGT-GGCTCACGCCTGTAGTCCCAGCACTCTGGGAGGCCG
AGGTGGGTTGATCACTTGAGGCTAGGAGTTCGAGACCAGCCTGGCCAACATGGCGAAACA
TATGGAAAATACAACAGACAAACCAACCAACCAACCCAGCGACAACAAAACAGGTCTACC
CTGGAGTCATATTCTAATTTTTTCTATTTTCCTCCCTTTCTGATCCTTTATCCCACTTTC
TTTTTCTTCCTCTTCCTTCTCCTTCTTCTTTGTCAAA----TAGAGGATTGAGTTATTAT
CATTGATCCATACAAAGTCCCTCTCTCATTTAAATTCCCACCCCCCATTTCTATTCCACG
TCTTCCCATGTGCAACCTTCCTAATATGTCTGATATGCATC
>GL397266:13186791-13187259-
GCAATGTAGGGGCTGGACGTGGT-GGCTCACGCCTGTGGTCCCGGCACTCTGGGGGGC-G
AGGCGGGTTGATCACTTCGGGCTAGGAGTTCGAGACCAGTCTGGCCAACTTGGCGAAAC-
-ATGAAAAATACAACAGACAAACCAACCAACCAACC-AGTGACAACAAAACAGGTCTACC
CTGGAGTCATACTCTAATTTTTTCTATTTTCCTCCCTTTCTGATCCTTTATCCCACTTTC
TTTTTCTTCCTCTTCCTTCTCCCTCGTCTTTGTCAAA----TAGAGGATTGAGTTATTAT
CACTGATCCACATAAAGTCCCTCTCTACCTTAAACTCCCACCCCCCATTTCTATTCCCCG
ACTTCCCATGTGTAACCTTCCTAATATGTTTGATACGCATC
>GL397266:13945940-13946406+
GCAATGTGGGGGCTGGACGTGGT-GGCTCACGCCTGTAGTCCCAGCACTCTGGGAGCCCA
AGGCGGGTTGATCACTTGAGGCTAGGAGTTCAAGACCAGCCAGGCCAACATGGTGAAACA
CATGAAAAATACAACAGACAAACCAACCAACCAACCCAGCGACAACAAAACAGGTCTACC
CTGGAGTCATACTCTAACTTTTTCTATTTTCCTCCCTTTCTGATCCTTTATCCCACTTGC
TTTTTCTTCCTCTTCCTTCTCCTTCTTCTTTGTCAAA----TAGAGGATTGAGTTACTAT
CATTGATCCATACAAAGTCCCTCTCTCATTTAAATTCCCACCCCCCATTTCTATTCCCCG
TCTTCCCATGTGCAACCTTCCTAATATGTTTGATATGCATC
>GL397266:14505946-14506417-
GCAGTGTGGGGGCTGGACATGGT-GGCTCACGCCTGTAGTCCCAGCACTCTGGGACGCCG
AGGCGGGTTGATCACTTGAGGCTAGGAGTTCGAGACCAGCCTGGCCAACATAGCGAAACA
TATGAAAAATACAACAAACAAACCAACCAACCAACCCAGCAACAACAAAACAGGTCTACC
CTGGAGTCATACTCTAATTTTTTCTATTTTCCTCCCTTTCTGATCCTTTATCCCACTTTC
TTTTTCTTCCTCTTCCTTCTCCTTCTTC---GTCAAA----TAGAGGATTGAGTTATTAT
CATTGATCCATACAAAGTCCCTCTCTCATTTACATTCCCACCCCCCATTTCTATTCCCCG
TCTTCCCATGTGCAACCTTTCTAATATGTTTGATATGCATC
>GL397266:29708324-29708795+
GCAATGTGGGGGCTGGACGTGGT-GGCTCACGCCTGTAGTCCCAGTACTCTGGGAGGCTG
AGGCGGGTTGATCACTTGAGGCTAGGAGTTCGAGACCAGCCTGGCCAACATGGCGAAACA
TATGAAAAATACAACAGACAAACCAACCAACCAACC-AGCGACAACAAAACAGGTCTACC
CTGGAGTCATACTCTAATTTTTTCTATTTTCCTCCCTTTCTGATCCTTTATCCCACTTTC
TTTTTCTTCCTCTTCCTT---CTTCTTCTTTGTCAAA----TAGAGGATTGAGTTATTAT
CATTGATCCATACAAAGTCCCTCTCTCATTTAAATTCCCACCCCTCATTTCTATTCCCCA
TCTTCCCATGTGCAACCTTCCTAATATGTTTGATATGCATC
>GL397266:30521730-30522180-
GCAATGTGGGGGCTGGACGTGGT-GGCTCACGCCTGTGGTCCCGGCACTCTGAGGGGC-G
AGGCGGGTTGATCACTTCGGGCTAGGAGTTCGAGACCAGTCTGGCCAACTTGGCGAAAC-
-ATGAAAAATACAACAGACAAACCAACCAACCAACC-AGTGACAACAAAACAGGTCTACC
CTGGAGTCATACTCTAATTTTTTCTATTTTCCTCCCTTTCTGATCCTTTATCCCACTTTC
TTTTTCTTCCTCTTCCTTCTCCCTCTTCTTTGTCAAA----TAGAGGATTGAGTTATTAT
CACTGATCCACATAAAGTCCCTCTCTACCTTAAACTCCCACCCCCCATTTCTATTCCCCG
ACTTCCCATGTGTAACCTTCCTAATATGTTTGATACGCATC
>GL397266:40324378-40324846-
GCAATGTGGGGGCTGGACGTGGT-GGCTCACACCTGTGGTCCCGGCGCTCTGGGAGGCCG
AGGCGGGTTGATCACTTCAGGCTAGGAGCTCGAGACCAGCCTGGCCAACATGGCGAAACA
TATGAAAAATACAACAGACAAACCAACCAACCAACCCAGCAACAACAGAACAGGTCTACC
CTGGAGTCATACTCTAATTTTTTCTATTTTCCTCCCTTTCTGATCCTTTATCCCACTTTC
TTTTTCTTCCTCTTC------CTTCTTCTTTGTCAAA----TAGAGGATTGAGTTATTAT
AATTGATCCATAGAAAGTCCCTCTCTCATTTAAATTCCCACTCCCCATTTCTATTCCCTG
TCTTCCAACGTGCAACCTTCCTAATATGTTTGATATGCATC
>GL397266:41480169-41480637+
GCAATGTGGGGGCTGGACGTGGT-GGCTCACGCCTGTGGTCCCGGCACTCTGGGGGGC-G
AGGCGGGTTGATCACTTCGGGCTAGGAGTTCGAGACCAGTCTGGCCAACT-GGCGAAAC-
-ATGAAAAATACAACAGACAAACCAACCAACCAACC-AGTGACAACAAAACAGGTCTACC
CTGGAGTCATACTCTAATTTTTTCTATTTTCCTCCCTTTCTGATCCTTTATCCCACTTTC
TTTTTCTTCCTCTTCCTTCTCCCTCTTCTTTGTCAAA----TAGAGGATTGAGTTATTAT
CACTGATCCATATAAAGTCCCTCTCTCATTTAAACTCCCACCCCCCATTTCTATTCCCCG
ACTTCCCATATGTAACCTTCCTAATATGTTTGATACGCATC
>GL397266:41711971-41712378+
GCAATGTGGGGGCTGGACGTGGT-GGCTCACGCCTGTGGTCCCGGCACTCTGGGGGGC-G
AGGCGGGTTGATCACTTCGGGCTAGGAGTTCGAGACCAGTCTGGCCAACTTGGCGAAAC-
-ATGAAAAATACAACAGACAAACCAACCAACCAACC-AGTGACAACAAAACAGGTCTACC
CTGGAGTCCTACTCTAATTTTTTCTATTTTCCTCCCTTTCTGATCCTTTATCCCACTTTC
TTTTTCTTCCTCTTCCTTCTCCCTCTTCTTTGTCAAA----TAGAGGATTGAGTTATTAT
CACTGATCCACATAAAGTCCCTCTCTACCTTAAACTCCCACCCCCCATTTCTATTCCCCG
ACTTCCCATGTGTAACCTTCCTAATA---------------
>GL397266:41942076-41942545-
GCAATGTGGGGGCTGGAC---GT-GGCTCACGCCTGTGGTCCCGGCACTCTGGGGGGCCG
AAGCGGGTTGATCACTTCAGGCTAGGAGTTCGAGACCAGTCTGGCCGACATGGCGAAACA
TATGAAAAATACAACAGACAAACCAACCAACCAACC-AGTGACAACAAAACAGGTCTACC
CTGGAGTCATACTCTAGTTTTTTCTATTTTCCTCCCTTTCTGATCCTTTATCCCACTTTC
TTTTTCTTCCTCTTCCTTCTCCTTCTTCTTTGTCAAA----TAGAGGATTGAGTTATTAT
CACTGATCCATATAAAGTCCCTCTCTCATTTAAATTCCCACTCCCCATTTCTATTCCCCA
TCTTCCCATGTGCAACCTCCCTAATATGTTTGATACGCATC
>GL397266:43540064-43540531-
GCAATGTGGGGGCTGGACGTGGT-GGCTCATGCCTGTAGTCCCAGTACTCTGGGAGGCTG
AGGCGGGTTGATCACTTGAGGCTAGGAGTTCGAGACCAGCCTGGCTAACATGGCGAAACA
TATGAAAAGTACAACTGACAAACCAACCAACCAACC-AGCGACAACAAAACAGGTCTACC
CTGGAGTCATACTCTAATTTTTTCTATTTTCCTCACTTTCTGATCCTTTATCCCACTTTC
TTTTTCTTCCTCTTCCTTCTCCTTCTTCTTTGTCAAA----TAGAGGATTGAGTTATTAT
CATTGATCCATACAAAGTCCCTCTCTCATTTAAATTCCCACCCCCCATTTCTATTCCCTG
TCTTCCCATGTGCAACCTTGCTAATATGTTTGATATGCATC
>GL397266:48502843-48503304+
GCAATGTGGGGGCTGGACGTGGT-GGCTCACACCTGTGGTCCCGGCACTCTGGGGGGC-G
AGGCGGGTTGATCACTTCGGGCTAGGAGTTCGAGACCAGTCTGGCCAACTTGGCGAAAC-
-ATGAAAAATACAACAGACAAACCAAGCAACCAACC-AGTGACAACAAAACAGGTCTACC
CTGGAGTCATACTCTAATTTTTTCTATTTTCCTCCCTTTCTGATCCTTTATCCCACTTTC
TTTTTCTTCCTCTTCCTTCTCCCTCTTCTTTGTCAAA----TAGAGGATTGAGTTATTAT
CACTGATCCACATAAAGTCCCTCTCTACCTTAAACTCCCACCCCCCATTTCTATTCCCCG
ACTTCCCATGTGTAACCTTCCTAATATGTTTGATACGCATC
>GL397266:48846552-48847026-
GCAATGTGGGGGCTGGACGTGGT-GGCTCACTCCTGTAGTCCCAGTATTCTGGAAGGCCG
AGGCGGGTTGATCACTTGAGGCTAGGAGTTCGAGACCAGCCTGGCCAACATGGCGAAACA
TATGAAAAATACAACTGACAAACCAACCAACCAACC-AGTGACAACAAAACAGGTCTACC
CTGGAGTCATACTCTAATTTTTTCTATTTTCCTCCCTTTCTGATCCTTTATCCCACTTTC
TTTTTCTTCCTCTTCCTTCTCCTTCTTCTTTGTCAAA----TAGAGGATTGAGTTATTAT
CATTGATCCATACAAAGTCCCTCTCTCATTTAGATTCCCACCCCCCATTTCTATTCCCCG
TCTTCCCATGTGCAACCTTCCTAATATGTTTGATATGCATC
>GL397267:2939104-2939574-
GCAATGTGGGGGCTGGACGTGGT-GGCTCACACCTGTGGTCCCGGCACTCTGGGGGGC-G
AGGCAGGTTGATCACTTCGGGCTAGGAGTTCGAGACCAGTCTGGCCAACTTGGCGAAAC-
-ATGAAAAATACAACAGACAAACCAACCAACCAACC-AGTGACAACAAAACAGGTCTACC
CTGGAGTCATACTCTAATTTTTTCTATTTTCCTCCCTTTCTGATCCTTTATCCCACTTTC
TTTTTCTTCCTCTTCCTTCTCCCTCTTCTTTGTCAAA----TAGAGGATTGAGTTATTAT
CACTGATCCACATAAAGTCCCTCTCTACCTTAAACTCCCACCCCCCATTTCTATTCCCCG
ACTTCCCATGTGTAACCTTCCTAATATGTTTGATACGCATC
>GL397267:4137804-4138267+
GCACTGTGGGGGCTGGACGTGGT-GGTTCATGCCTACAGTCCCAGCACTCTGGGAGGCCG
AGGCGGGTTGTTCACTTGGGGCTAGGAGTTCGAGACCTGCCTGGCCAACATGGCAAAACA
TATGAAAAATACAACAGAC----CAACCAACCAACCCAGCGACAACAAAACAGGTCTACC
CTGGAGTCATACTCTAATTTTTTCTATTTTCCTCCCTTTCTGATCCTTTATCCTACTTTC
TTTTTCTTCCTCTTCCTTCTCATTCTTCTTTGTCAAA----TAGAGGATTGAGTTATTAT
CATTGGTCCATACAAAGTCCCTCTCTCATTTAAATTCCCACCCCCCATTTCTACTCCCCG
TCTTCCCATGTGCAACCTTCCTAATATGTTTGATATGCATT
>GL397267:6397450-6397907+
ACAATGTGGGGGCTCGATGTGGT-GGCTCACGCCTGTAGTCCCAGCACTCTAGAAGGCCG
AGGAGGGTTGATCACTTGGGGCTAGGAGTTTGAGACCAGCCTGGCCAACATAGTGAAACA
TATGAAAAATACAACAGACAAACCAACCAACCAACCCAGCAACAACAAAACAGGTCTACC
CTGGAGTCATACTCTAATTTTTTCTATTTTCCTCCCTTTCTGATCCTTTATCCCACTTTC
TTTTTCTTCCTCTTCCTTCTCCTTCTTCTTTGTCAAA----TAGAGGATTGAGTTATTAT
CATTGATCCATACAAAGTCCTTCTCTAATTTAAATTCCCACCCCCCATTTCTATTCCCTG
TCTTCCCATGTGCAACCTTCCTAATATGTTTGATATGCATC
>GL397267:11228171-11228640+
GCAATGTGGGGGCTGGACGTGGT-GGCTCACGCCTGTAGTCCCAGTACTCTGGGAGGCCA
AGGCGGGTTGATCACTTGAGGCTAGGAGTTCGAGACCAGCCTGGCCAACATGGTGAAACA
TATGAAAAATACAACAGACAAACCAACCAACCAACCAAGCGACAACAAAACAGGTCTACC
CTGGAGTCATACTCTAATTTTTTCTATTTTCCTCCCTTTCTGATCCTTTATCCCACTTTC
TTTTTCTTCCTCTTCCTTCTCC---TTCTTTGTCAAA----TAGAGGATTGAGTTATTAT
CATTGATCCATACAAAGTCCCTCTCTCATTTAAATTCCCACCCCCAATTTCTATT-CCCG
TCTTCCCATGTGCAACCTTCCTAATATGTTTGATATACATC
>GL397267:15439260-15439734-
GCAATATGGGGGCTGGATGTGGT-GGCTCACGCCTGTGGTCCCAGCACTCTGGGAGGCTG
AGGCGGGTTGATCACTTGAGACTAGGAGTTCGAGACCAGCCTGGCCAACATGGCAAAACA
TATGAAAAATACAACAGACAAACCAACCAACCAACCCAGTGACAACACAACAGGTCTACC
CTGGAGTCATACTCTAATTTTTTCTATTTTCCTCCCTTTCTGATCCTTTATCCCACTTTC
TTTTTCTTCCTCTTCCTTCTCCTTCTTCTTTGTCAAA----TAGAGGATTGAGTTATTAT
CATTGATCCATACAGAGTCCCTCTCTCATTTAAATTCCCACCCCCCATTTCTATTCCCCG
TCTTCCCTTGTGCAACCTTCCTAATATGTTTGATATGCATC
>GL397267:16934542-16935008-
GCAATGTGGGGACTGGACGTGGT-GGTTCACGCCTGTAGTCCC--CGCTCTGGGAGGCCG
AGGCGGGTTGATCACTTCAGGCTAGGAGTTCGAGACCAGCCTGGCCAACATGGCGAAACA
TATGAAAAATACAACAGACAAACCAACCAACCAACCCAGCGACAACAAAACAGGTCTACC
CTGGAGTCATACTCTAATTTTTTCTATTTTCCTCCCTTTCTGATCCTTTATCCCAGTTTC
TTTTTCTTCCTCTTCCTTCTCCTTCTTCTTTGTCAAA----TAGAGGATTGAGTTATTAT
GATTGATCCATACAAAGTCCCTCTCTCATTCAAATTCCCACTCCCCATTTCTATTCCCCG
TCTTCCCATGTGCAACCTTCCTAATATGTTTGATACGCATC
>GL397267:23901139-23901607-
GCAATGTGGGGGCTGGACGTGGT-GGCTCACGCCTGTGGTCCCGGCACTCTGGGGGGCCG
AGGCGGGTTGATCACTTCAGGCTAGGAGTTCGAGACCAGTCTGGCCAACATGGCGAAAC-
-ATGAAAAATACAACAGATAAACCAACCAACCAACC-AGTGACAACAAAACAGGTCTACC
CTGGAGTCATATTCTAATTTTTTCTATTTTCCTCCCTTTCTGATCCTTTATCCCACTTTC
TTTTTCTTCCTCTTCCTTCTCCTTCTTCTTTGTCAAA----TAGAGGATTGAGTTATTAT
CACTGATCCATATAAAGTCCCTCTCTCATTTAAATTCCCACCCCCCATTTCTATTCCCCG
ACTTCCCATGTGCAACCTTCCTAATATGTTTGATACGCATC
>GL397267:33956230-33956692-
GCAATGTGGGGGCTGGACGTGGT-GGCTCACGCCTGTGGTCCCGGCACTCTGGGGGGC-G
AGGTGGGTTGATCACTTCGGGCTAGAAGTTCGAGACCAGTCTGGCCAACTTGGCGAATC-
-ATGAAAAATACAACAGACAAACCAACCAACCAACC-AGTGACAACAAAACAGGTCTACC
CTGGAGTCATACTCTAATTTTTTCTATTTTCCTCCCTTTCTGATCCTTTATCCCACTTTC
TTTTTCTTCCTCTTCCTTCTCCCTCTTCTTTGTCAAA----TAGAGGATTGAGTTATTAT
CACTGATCCACATAAAGTCCCTCTCTACCTTAAACTCCCACCCCCCATTTCTATTCCCCG
ACTTCCCATGTGTAACCTTCCTAATATGTTTGATACGCATC
>GL397267:35988439-35988898-
GCAATGTGGGGGCTGGAGGTGGT-GGCTCACGCCTGTGGTCCCGGCACTCTGGGGAGCCG
AGGCGGGTTGATCACTTGAGGCTAGGAGTTCG-GACCAGCCTGGCCAACATGGCGAAACA
TATGAAAAATACAACAGACAAACCAACCAACCAACCCAGCAACAACAAAACAGGTCTACC
CTGGAGTCATACTCTAATTTTTTCTGTTTTCCTCCCTTTCTGATCCTTTATCCCACTTTC
TTTTTCTTCCTCTTCCTTCTCCTAATTCTTTGTCAAA----TAGAGGATTGAGTTATTGT
CATTGATCCATACAAAGTCCCCCTCTCATTTAAATTCCCACCCCCCATTTCTATTCCCCG
TCTTCCCATGTGCAGCCTTCCTAATATGTTTGATATGCATC
>GL397267:38717266-38717736+
GCAATGTGGGGGCTGGACGTGGT-GGCTCACACCTGTAGTCCCGGCACTCTGGGAGGCCG
AGGTGGGTTGATCACTTCAGGCTAGGAGTTCGAGACCAGCCTGGCCAACATGGCGAAACA
TATGAAAAATACAACAGACAAACCAACCAACCAACCCAGTGACAACAAAACAGGTCTACC
CTAGAGTCATACTCTAATTTTTTCTATTTTCCTCCCTTTCTGATCCTTTATCCCACTTTC
TTTTTCTTCCTCTTCCTTCTCCTTCTTCTTTGTCAAA----TAGAGGATTGAGTTATTAT
CATTGATCCATACAAAGTCCCTCTCTCATTCAAATTCCCACTCCCCATTTCTATTCCCCA
TCTTCCCATGTGCAACCTTCCTAATATGTTTGATACGCATC
>GL397267:40520296-40520764-
GCAATGTGGGGGCTGGACGTGGT-GGCTCACGCCTGTAGTCCCAGTACTCAGGGAGGCCA
AGGCGGGTTGATCACTTGAGGCTAGGAGTTCGAGACAAGCCTGGCCAACATGGCGAAACA
TATGAAAAATACAACTGAC----CAACCAACCAACC-AGCAACAACAAAACAGGTCTAAC
CTGGCGTCATACTCTAATTTTGTCTATTTTCCTCCCTTTCTGATCCTTTTTCCCACTTTC
TTTTTCTTCCTCTTCCTTCTCCTTCTTCTTTGTCAAA----TAGAGGATTGAGTTATTAT
CATTGATCCATACAAAGTCCCTCTCTCATTTAAATTCCCACCCCCCATTTCTATTCACCA
TCTTCCCATGTGCAACCTTCCTAATATGTTTGATATGCATC
>GL397268:3283485-3283958-
GCAATGTGGGGGCTGGATGTGGT-GGCTCACGCCTGTAGTCCCAGTACTCTGGGAGGCTG
AGGCGGGTTGATCACTTGAGGCTAGGAGCTCGAGACCAGCCTGGCCAACATGGCGAAATA
TATGAAAAATACAACTGTCAAACCAACCAAC-AACC-AGCGACAACAAAACAGGTCTACC
CTGGAGTCATACTGTAATTTTTTCTATTTTCCTCCCTTTCTGATCCTTTATCCCACTTTC
TTTTTCTTCCTCTTCCTTCTCCTTCTTCTTTGTCAAA----TAGAAGATTGAGTTATTAT
CATTGATCCATACAAAGTCCCTCTCTCATTTAAATTCCCA-CCCCCATTTCTATTCCCCG
TCTTCCCATGTGCAACCTTCCTAATATGTTCGATATGCATC
>GL397268:14186776-14187239+
GCAATGTGGGGGCTGGACGTGGT-GGCTCACGCCTGTAGTCCCAGTACTCTGGGAGGCCG
GGGCGGGTTGATCACGTGAGGCTAGGAGTTCGAGACCAGCCTGGCCAACATGGCGAAACA
TATGAAAAATACAACTGACA----AACCAACCAA----GTGACAACAAAACAGGTCTACC
CTGGAGTCATACTCTAATTTTTTCTATTTTCCTCCCTTTCTGATCCTTTATCCCACTTTC
TTTTTCTTCCTCTTCCTTCTTCTTCTT---TGTCAAA----TAGAGGATTGAGTTATTAT
CATTGATCCATACAAAGTCCCTCTCTCATTTAAATTCCCACCCCCCATTTCTATTCCCCG
TCTTCCCATGTGCAACCTTCCTAATATGTTTGATATGCATC
>GL397268:21935882-21936356-
GCAATGTGGGGGCTGGACGTGGT-GGCTCACGCCTGTAGTCCCAGTACTCTGGGAGGCCG
AGGTGGGTTGATCCCTTGAGGCTAGCAGTTCGAGACCAGCCTGGCCAACATGGCGAAACA
TATGAAAAATACAACTGACAAACCAACCAACCAACC-AGCGACAACAAAACAGGTCTACC
CTGGAGTCATACTCTAATTTTTTCTATTTTCCTCCCTTTCTGATCCTTTATCCCACTTTC
TTTTTCTTCCTCTTCCTTCTCCTTCTTCTTTGTCAAA----TAGAGGATTGAGTTATTAT
CATTGATCCATACAAAGTCCCTCTCTCATTTAAATTCCCACCCCCCATTTCTATTCCCCG
TCTTCCCATGTGCAACCTTCCTAATATGTTTGATATGCATC
>GL397268:23313849-23314312+
GCAATGTGGGGGCTGGACGTGGT-GGCTCACGCCTGTGGTCCCGGCACTCTGGGGGGCCG
AGGCGGGTTGATCACTTCAGGCTAGGAGTTCGAGACCAGTCTGGCCAACATGGCGAAAC-
-ATGAAAAATACAACAGACAAACCAACCAACCAACC-AGTGACAACAGAACAGGTCTACC
CTGGAGTCATACTCTAATTTT-TCTATTTTCCTCCCTTTCTGATCCTTTATCCCACTTTC
TTTTTCTTCCTCTTCCTTCTCCTTCTTCTTTGTCAAA----TAGAGGATTGAGTTATTAT
CACTGATCCATATAAAGTCCCTCTCTCATTTAAATTCCCACCCCCCATTTCTACTCCCCG
ACTTCCCATGTGCAACCTTCCTAATATGTTTGATACGCATC
>GL397268:23812284-23812755+
GCAATGTGGGGGCTGGACGTGGT-GGCTCACGCCTGTAGTCCCAGTACTCTGGGAGGCCG
AGGCGGGTTGATCACTTGAGGCTAGGAGTTTGAGACCAGCCTGGCCAACATGGTGAAACA
TATGAAAAATACGACAGACAAACCA-CCAACCAACC-AGCGACAACAAAACAGGTCTACC
CTGGACTCATCCTCTAATTTTTTCTATTTTCCTCCCTTTCTGATCTTTTATCCCACTTTC
TTTTTCTTCCTCTTCCTTCTCCTTCTTCTTTGTCAAA----TAGAGGATTGAGTTATTAT
CATTGATCCATACAAAGTCCCTCTCTCATTTAAATTCCCACCTCCCATTTCTATTCCCCG
TCTTCCCATGTGCAACCTTCCTAATATGTTTGATATACATC
>GL397268:26238916-26239384+
GCAATGTGGGGGCTGGCCGTGGT-GGCTCACACCTGTGGTCCCGGCACTCTGGGGGGC-G
AGGCGGGTTGATCACTTCGGGCTAGGAGTTCGAGACCAGTCTGGCCAACTTGGCGAAAC-
-ATGAAAAATACAACAGACAAACCAACCAACCAACC-AGTGACAACAAAACAGGTCTACC
CTGGAGTCATACTCTAATTTTTTCTATTTTCCTCCCTTTCTGATCCTTTATCCCACTTTC
TTTTTCTTCCTCTTCCTTCTCCCTCTTCTTTGTCAAA----TAGAGGATTGAGTTATTAT
CACTGATCCACATAAAGTCCCTCTCTACCTTAAACTCCCACCCCCCATTTCTATTCCCCG
ACTTCCCATGTGTAACCTTCCTAATATGTTTGATACGCATC
>GL397268:27957180-27957648-
GCAATGTGGGGGCTGGACGTGGT-GGCTCACACCTGTGGTCCCGGCACTCTGGGGGGC-G
AGGCGGGTTGATCACTTCGGGCTAGGAGTTCGAGACCAGTCTGGCCAACTTGGCGAAAC-
-ATGAAAAATACAACAGACAAACCAACCAACCAACC-AGTGACAACAAGACAGGTCTACC
CTGGAGTCATACTCTAATTTTTTCTATTTTCCTCCCTTTCTGATCCTTTGTCCCACTTTC
TTTTTCTTCCTCTTCCTTCTCCCTCTTCTTTGTCAAA----TAGAGGATTGAGTTATTAT
CACTGATCCACATAAAGTCCCTCTCTACCTTAAACTCCCACCCCCCATTTCTATTCCCCG
ACTTCCCATGTGTAACCTTCCTAATATGTTTGATACACATC
>GL397268:29952166-29952634-
GCAATGTGGGGGCTGGACGTGGT-GGCTCACGCCTGTGGTCCCGGCACTCTGGGGGGC-G
AGGCGGGTTGATCACTTCAGGCTAGGAGTTCGAGACCAGTCTGGCCAACTTGGCGAAAC-
-ATGAAAAATACAACAGACAAACCAACCAGCCAACC-AGTGACAACAAAACAGGTCTACC
CTGGAGTCATACTCTAATTTTTTCTATTTTCCTCCCTTTCTGATCCTTTATCCCACTTTC
TTTTTCTTCCTCTTCCTACTCCCTCTTCTTTGTCAAA----TAGAGGATTGAGTTATTAT
CACTGATCCATATAAAGTCCCTCTCTCATTTAAACTCCCACCCCCCATTTCTATTCCCCG
ACTTCCCATGTGTAACCTTCCTAATATGTTTGATACGCATC
>GL397268:31440097-31440559-
GCAATGTGGGGGCTGGACGTGGT-GGCTCACGCCTGTAGTCCCAGCACTCTGGGAGGCCA
AGGCAGGTTGATCACTTGAGGCTAGGAGTTCAAGACCAGTCTGGCCAACATGGCGAAACA
TATGAAAAATACAACAGACAAACCAACCAACCAACCCAGTGACAACAAAACAGGTCTACC
CTGGAGTCATACTCTAATTTTTTCTGTTTTCCTCCCTTTCTGATCCTTTATCCCACTTGC
TTTTTCTTCCTCTTCCTTCTCCTTCTTCTTTGTCAAA----TAGAGGATTGAGTTATTAT
CATTGATCCATACAAATTCCCTCTCTCATTTAAATTCCCACCCCCCATTTCTATTCCCCG
TCTTCCCATGTGCAACCTTCCTAATATGTTTGATATGCATC
>GL397268:37815658-37816143-
GCAACGTGGGGGCTGGACGTGGT-GGCTCACGCCTGTGGTCCCGGCACTCTGGGGGGCCG
AGGCGGGTTGATCACTTCAGGCTAGGAGTTCGAGACCAGTCTGGCCAACATGGCGAAAC-
-ATGAAAAATACAACAGACAAACCAACCAACCAACC-AGTGACAACAAAACAGGTCTACC
CTGGAGTCATACTCTAATTTTTTCTATTTTCCTCCCTTTCTGATCCTTTATCCCACTTTC
TTTTTCTTCCTCTTCCTTCTCCTTCTTCTTTGTCAAA----TAGAGGATTGAGTTATTAT
CACTGATCCATATAAAGTCCCTCTCTCATTTAAATTCCCACCCCCCATTTCTATTCCCCG
ACTTCCCATGTGCAACCTTCCTAATATGTTTGATACGCATC
>GL397268:39795951-39796429-
GCAATGTGGGGACTGGACGTGGT-GGCTCACACCTGTAGTCCCAGCACTCTGGGAGGCCG
AGGCGGGTTGGTCACTTGAGGCTAGGAGTTCGAGACCAGCTTGGCCAACATGGCGAAACA
TATGAAAAATACAACAAACAAACCAACCAACCAACCCAGCAACAACAAAACAGGTCTACC
CTGGAGTCATACTCTAATTTTTTCTATTTTCCTCCCTTTCTGATCTTTTATCCCACTTTC
TTTTTCTTCCTCTTCCTTCTCCTTCTTCTTTGTCAAAGACATAGAGGATTGAGTTATTAT
CATGGATCCATACAAAGTCCCTCTCTCATTTACATCCCCACCCCCCATTTCTATTCCCCG
TCTTCCCATGTGCAACCTTCCTAATATGTTTGATATGCATC
>GL397268:40028592-40029065+
GCAATGTGGGGGCTGGATGTGGT-GGCTCACGCCTGTAGTCCCAGTACTCTGGGAGGCCG
AGGCGGGTTGATCACTTGAGGCTAGGAGTTCGAGA-CAGCCTGGCCAACATGGCGAAACA
TATGAAAAATACAACAAACAAACCAACCAACCAACC-AGCAACAACAAAACAGGTCTACC
CTGGAGTCATACTCTAATTTTTTCTATTTTCCTCCCTTTCTGATCCTTTATCCCACTTTC
TTTTTCTTCCTCTTCCTTCTCCTTCTTCTTTGTCAAA----TAGAGGATTGAGTTATTAT
CATTGATCCATACAAAGTCCCTCTCTCATTTAAATTCCCACCCCCCATTTCTATTCCCTG
TCTTCCCATGTGCAACCTTCCTAATATGTTTGATATGCATC
>GL397268:43981843-43982342-
GCAGTGTGGGGGCTGGATGTGGT-GGCTCACGCCTGTAGTCCCAGCACTCTGGGAGGCTG
AGGAGGGTTGATCACTTGAGGCTAGGAGTTCGAGACAAGCTTGGCCAACATGGCGAAACA
TATGAAAAATACAACAAACCAACCAACCAACCAACCCAGCAACAACAGAACAGGTCTACC
CTGGAGTCATACTCTAATTTTTTCTATTTTCCTCCCTTTCTGATCCTTTATCCCACTTGC
TTTTTCTTCCTCTTCCTTCTCCTTCTTCTTTGTCAAAGACATAGAGGATTGAGTTATTAT
CATTGATCCATACAAAGTCCCTCTCTCATTTACATTCCCACCCCCCATTTCTATTCCCGG
TCTTCCCATGTGCAACCTTCCTAATATGTTTGATATGCATC
>GL397269:83675-84150-
GCAATGTGGGGGCAGGACGTGGT-GACTCACGCCTGTAGTCCCAGCACTCTGGGAGGCCG
AGGTGGGTTGATCACTTGAGGCTAGGAGTTCGACACCAGCCTGGCCAACATGGCAAAACA
TATGAAAAATACAACAGACAAACCAACCAACCAACCCAGCGACAACAAAACAGGTCTACC
CTGAAGTCATACTCTAATTTTTTCTATTTTCCTCCCTTTCTGATCCTTTATCCCACTTGC
TTTTTCTTCCTCTTCCTTCTTC---TTCTTTGTCAAA----TAGAGGATTGAGTTATTAT
CATTGATCCATACAAAGTCCCTCTCTCATTTGAATTCCCACCCCCCATTTCTATTCCCCA
TCTTCCCATGTGCAACCTTCCTAATATGTTTGATATGCATC
>GL397269:7539025-7539499-
GCAATGTGGGGGCTGGACGTGGT-GGCTCACACCTGTAGTCCCAGCACTCTGGGAGGTCG
AGGCAGGTTGATCACTTGAGGCTAGGAGTTCGAGACCAGCCTGGCCAACATGACGAAACA
TATGAAAAATACAACAGACAAACCAACCAACCAACCCAGCGACAACAAAACAGGTCTACC
CTGGAGTCATACTCTAATTTTTTCTATTTTCCTCCCTTTCTGATCCTTTATCCCACTTGC
CTTTTCTTCCTCTTCCTTCTCCTTCTTCTTTGTCAAA----TAGAGGATGGAATTGTTAT
CATCGATCCATACAAAGTCCCTCTCTCATTTAAATTCCCACCCCCCATTTCTATTCCCCG
TCTTCCTATGTGCAACCTTCCTAATATGTTTGATATGCATC
>GL397269:7995112-7995578-
GCAGTGTGGGGGCTGGACGTGGT-GGCTCACGCCTGTAGTCCCAGCACTCTGGGAGGCCG
AGGCGGGTTGATCACTTGAGGCTAGGAGATCGGGACTAGCTTGGCCAACATGGCGAAACA
TATGAAAAATACAAC--------CAACCAACCAACCCAGCAACAACAAAACAGCTCTACC
CTGGAGTCATACTCTAATTTTTTCTATTTTCCTCCCTTTCTGATCCTTTATCCCACTTTC
TTTTTCTTCCTCTTCCTTCTCCTTCTTCGTTGTCAAAGACATAGAGGACTGAGTTATTAT
CATTGATCCATACAAAGTCCCTCTCTCATTTACATTCCCACCCCCCATTTCTATTCCCGG
TCTTCCCACGTGAAACCTTCCTAATATGTTTGATATGCATC
>GL397269:8438178-8438648-
GCAATGTGGGGGCTGGACGTGGT-GGCTCATGCCTGTGGTCCTGGCACTCTGGGGGCC-G
AGGTGGGTTGATCACTTCAGGCTGGGAGTTCGAGACCAGCCTGGCCAACATGGCAAAACA
TATGAGGAATACAACAGACAAACCAACCAACCAACC-AGTGACAACAAAACAGGTCTACC
CTGGAGTCATACTCTAATTTTTTCTATTTTCCTCCCTTTCTGATCCTTTATCCCACTTTC
TTTTTCTTCCTCTTGCTTCTCCTTCTTCTTTGTCAGA----TAGAGGATTGAGTTATTAT
CACTGATCCATATAAAGTCCCTCTCTCATGTAGATTCCCACCCCCCATTTCTATTCCCCG
ACTTCCCATGTGCAACCTTCCTAATATGTTTGATACGCATC
>GL397269:13666997-13667335+
GCAATGTGGGGGCTGGACGTGGT-GGCTCACGCCTGTGGTCCCGGCACTCTGGGGGGCCG
AGGCGGGTTGATCACTTCAGGCTAGGAGTTCGAGACCAGTCTGGCCAACATGGCAAAAC-
-ATGAAAAATACAACAGACAAACCAACCAACCAACC-AGTGACAACAAAACAGGTCTACC
CTGGAGTCATACTCCAATTTTTTCTATTTTCCTCCCTTTCTGATCCTTTATCCCACTTTC
TTTTTCTTCCTCTTCCTTCTCCTTCTTCTTTGTCAAA----TAGAGGATTGAGTTATTAT
CACT--------------------------------------------------------
-----------------------------------------
>GL397269:20113508-20113950+
GCAATGTGGGGACTGGACGTGGT-GGCTCACGCCTGTAGTCCCAGTACTCTGGGAGGCCG
AGGCGGGTTGATCACTTGAGGCTAGGAGTTCGAGACCAGCCTGGCCAACATGGCGAAACA
TATGAAAAATACAACTGACAAACCAACCAACCAACC-AGGGACAACAAAACAGGTCTACG
CTGGAGTCATACTCTAATTTTTTCTATTTTCCTCCCTTTCTGATCCTTTATCCCACTTTC
TTTTTCTTCCTCTTC------CTTCTTCTTTGTCAAA----CAGAGGATTGAGTTATTAT
CATTGA----TCCAAAGTCCCTCT--GATTTAAATTCCCACCCCCCATTTCTATTCCCCA
TCTTCCCATGTGCAACCTTCCTAATATGTTTGATATGCATC
>GL397269:20362651-20363125+
GCAATGTGGGGGCTGGACGTGGT-GGCTCACGCCTGTAGTCCCAGCACTCTGGGAGGCCA
AGGCGGGTTGATCACTTGAGGCTAGGAGTTCGAGACCAGCCTGGCCAACATGGCGAAACA
TATGAAAAATACAACAGACCAACCAACCAACCAACCCAGCGACAACAAAACAGGTCTACC
CTGGAGTCATACTCTAATTTTTTCTATTTTCCTCCCTTTCTGATCCTTTATCCCACTTTC
TTTTTCTTCCTCTTCCTTCTCCTTCTTCTTTGTCAAA----GAGAGGATTGAATTATTAT
CATTGATCCATACAAAGTCCCTCTCTCATTTAAATTCCCACCCTCCATTTCTGTTCCCCG
TCTTCCCATGTGCAACCTTCCTAATATGTTTGATATGCATC
>GL397269:20908541-20909091-
GCAATGTGGGTACTGGACGTGGT-GGCTCACGCCTGTAGTCCCAGCACTCTGGGAGGCCG
AGGCGGGTTGATCACTTGAGGCTGGGAGTTCGAGACCAGCCTGGCCAACATGGCGAAACA
TATGAAAAATACAACAGACAAACCAACCAACCAACCCAGCGACAACAAAACAGGTCTACC
CTGGAGTCATGCTCTAATTTTTTCTATTTTCCTCCCTTTCTGATCCTTTATCCCACTTTC
TTTTTCTTCCTCTTCCTTCTCCTTCTTCTTTGTCAAA----TAGAGGATAGAGTTATTAT
CATTGATCCATACAAAGTCCCTCTCTCATTTAAATTCCCACCCCCCATTTCTATTCCCCG
TCTTCCCATGTGCAACCTTCCTAATATGTTGGATATGCATC
>GL397269:21000290-21000735+
-CAATGTGGGGGTTGGACGTGGT-GGCTCACGCCTGTGGTCCCGGCACTCTGGGGGGC-G
AGGCGGGTTGATCACTTTGGGCTAGGAGTTCGAGACCAGTCTGGCCAACTTGGCGAAAC-
-ATGAAAAATACAACAGACAAACCAACCAACCAACC-AGTGACAACAAAACAGGTCTACC
CTGGAGTCATACTCTAATTTTTTCTATTTTCCTCCCTTTCTGATCCTTTATCCCACTTTC
TTTTTCTTCCTCTTCCTTCTCCTTCTTCTTTGTCAAA----TAGAGGATTGAGTTATTAT
CACTGATCCACATAAAGTCCCTCTCTACCTTAAACTCCCACCCCCCATTTCTATTCCCCG
ACTTCCCATGTGTAACCTTCCTAATATGTTTGATACGCATC
>GL397269:21698687-21699155+
GCAATGTGGGGGCTGGACGTGGT-GGCTCACGCCTGTGGTCCCGGCACTCTGGGGGGC-G
AGGCGGGTTGATCACTTCGGGCTAGGAGTTCGAGACCAGTCTGGCCAACTTGGCGAAAC-
-ATGAAAAATACAACAGACAAACCAACCAACCAACC-AGTGACAACAAAACAGGTCTACC
CTGGAGTCATACTCTAATTTTTTCTATTTTCCTCCCTTTCTGATCCTTTATCCCACTTTC
TTTTTCTTCCTCTTCCTTCTCCCTCTTCTTTGTCAAA----TAGAGGATTGAGTTATTAT
CACTGATCCACATAAAGTCCCTCTCTACCTTAAACTCCCACCCCCCATTTCTATTCCCCG
ACTTCCCATGTGTAACCTTCCTAATATGTTTGATACGCATC
>GL397269:22087988-22088443-
GCAATGTGGGGGCTGGACATGGT-GGCTCACGCCTGTA-TTCCAGCACTCTGGGAGGCTG
AGGCGGCTTGATCACTTGAGGCTGGGAGTTCGAGACCAGCCTGGGCAACATGGCGAAACA
TATGTAAAATACAACAGACAAACCAACCAACCAACCCAGCGACAACAAAACAGGTCTACC
CTGGAGTCATACTCTAATTTTTTCTATTTTCCTCCCTTTCTGATCCTTTATCCCACTTTC
TTTTTCTTCCTCTTCCTTCTCCTTCTTCTTTGTCAAA----TAGAGGATTGAGTTATTAT
CATTGATCCGTACAAAGTCCCTCTCTCATTTAAATTCCCACCCCCCATTTCTATTCCCCG
TCTTCCCATGTGCAACCTTCCTAATATGTTTGATATGCATC
>GL397269:22219884-22220350-
GCAATGTGGGGGCTGGACGTGGT-GGCTCACGCCTGTGGTCCTGGCACTCTGGGGGGC-G
AGGCGGGTTGATCACTTCGGGCTAGGAGTTCGAGACCAGTCTGGCCAACTTGGCGAAAC-
-ATGAAAAATACAACAGACAAACCAACCAACCAACC-AGTGACAACAAAACAGGTCTACC
CCGGAGTCATACTCTAATTTTTTCTATTTTCCTCCCTTTCTGATCCTTTATCCCACTTTC
TTTTTCTTCCTCTTCCTTCTCCCTCTTCTTTGTCAAA----TAGAGGATTGAGTTATTAT
CACTGATCCACATAAAGTCCCTCTCTACCTTAAACTCCCACCCCCCATTTCTATTCCCCG
ACTTCCCATGTGTAACCTTCCTAATATGTTTGATACGCATC
>GL397269:26143979-26144445-
GCAATGTGCGGGCTGGACGTGGT-GGCTCACGCCTGTAGTCCTGGCACTCTAGGAGGCCA
AGGAGGGTTGATCACTTGAGGCTAGGAGTTCGAGACCAGCCTGGCCAACATGGCGAAACA
TATGAAAAAT-----AGACAAACCAACCAACCAACCCAGTAACAACAAAACAGGTCTACC
CTGGAGTCATACTCTAATTTTTTCTATTTTCCTCCCTTTCTGATCCTTTATCCCACTTTC
TTTTTCTTCCTCTTCCTTCTCCTT---CTTTGTCAAA----TAGAGGATTGAGTTATTAT
CACTGATCCATACAAAGTCCCTCTCTCATTTAAATTCCTACCCCCCATTTCTATTCCCCG
TCTTCCCATGTGCAACATTCCTAATATGTTTGATATGCATC
>GL397269:29765134-29765601+
GCAATGTGGGGGCTGGACGTGGT-AGCTCACGCCTGTAGTCCCAGCACTCTAGGAGGCTG
AGGTGGGTTGATCACTTGAGGCTAGGAGTTCGAGACCAGCCTGGCCAACATGGCGAAACA
TATGAAAAATACAACAGACAAACCAACCAACCAACCCGGTGACAACAAAACAGGTCTACC
CTGGAGTCATACTCTAATTTTTTCTGTTTTCCTCCCTTTCTGATCCTTTATCCCACTTTC
TTTTTCTTCCTCTTCCTTCTCCTTCTTCTTTGTCAAA----TAGAGGATTGAGTTATTAT
CATTGATCCATACAAAGTCCCCCTCTCATTTAAATTCCCAACTCCCATTTCTATTCCCCG
TCTTCCCATGTGCAACCTTCCTAATATGTTTGATATGCATC
>GL397269:30464643-30465105+
GCAATGTGGGGGCTGGACGTGGT-GGCTCACGCCTGTGGTCCCGGCACTCTGGGGGGC-G
AGGCGGGTTGATCACTTCGGGCTAGGAGTTCGAGACCAGTCTGGCCAACTTGGCGAAAC-
-ATGAAAAATACAACAGACAAACCAACCAACCAACC-AGTGACAACAAAACAGGTCTACC
CTGGAGTCATACTCTAATTTTTTTTATTTTCCTCCCTTTCTGATCCTTTATCCCACTTTC
TTTTTCTTCCTCTTCCTTCTCCCTCTTCTTTGTCAAA----TAGAGGATTGAGTTATTAT
CACTGATCCACATAAAGTCCCTCTCTACCTTAAACTCCCACCCCCCATTTCTATTCCCCG
ACTTCCCATGTGTAACCTTCCTAATATGTTTGATACGCATC
>GL397269:31193863-31194333-
GCAATGTGGGGGCTGGACGTGGT-GGCTCACGCCTGTGGTCCCAGCACTCTGGGAGGCCG
AGGCAGGTTGATCACTTGGGGCTAGGAGTTCGAGACCAGCCTGGCCAACTTGGCGAAACA
TATGAAAAATACCACAGACAAACCAACCAACCTACCCAGCGACAACAAAACAGGTCTACC
CTGGAGTCATACTCTAATTTTTTCTATTTTCCTCCCTCTCTGATCCTTTATCCCACTTTC
TTTTTCTTCCTTTTCCTTCTCCTTCTTCTTTGTCAAA----TAGAGGATTGAGTTATTAT
CATTGATCCATACAAAGTCCCTCTCTCATTCAAATTCCCACTCCCCATTTCTATTCACCT
TCTTCCCATGTGCAACCTTCCTAATATGTTTGATACGCATC
>GL397269:33019423-33019897-
GCAATGTGGGGGCTGGACGTGGT-GGCTCACGCCTGTAGTCCCAGCACTCTGGGAGGCCG
AGGTGGGTTGATCACTTCAGGCTAGGAGTTCGAGACCAGCCTGGCCAACATGGCGAAACA
TATGAAAAATACAACAGACAAACCAACCAACCAACCCGGTGACAACAAAACAGGTCTACC
CTGGAGTCATACTCTAATTTTTTCTATTTTCCTCCCTTTCTGATCCTTTATCCCACTTTC
TTTTTCTTCCTCTTCCTTCTCCTTCTTCTTTGTCAAA----TAGAGGATTGAGTTATTAT
CACTGATCCATATAAAGTCCCTCTCTCATTTAAATTCCCACTCCCCATTTCTATTCCCCA
TCTTCCCATGTGCAACCTTCCTAATATGTTTGATATGCATC
>GL397269:33328244-33328715+
GCAATGTGGGGGCTGGATGTGGT-GGCTCACGCCTGTAGTCCCGGCACTCTAGGAGGCCG
AGGTGGGTTGATCACTTGGGGCTAGGAGTTCGAGACCAGCCTGGCCAACATGGCGAAACA
TATGAAAAATACAACAGACAAACCAACCAACCAACCCAGCGACAGCAAAACAGGTCTACC
CTGGAGTCATACTCTAATTTTTTCTATTTTCTTCCCTTTCTGATCCTTTATCCCACTTTC
TTTTTCTTCCTCTTCCTTCTCC---TTCTTTGTCAAA----TAGAGGATTGAGTTATTAT
CATTGATCCATATAAAGTCCCTCTCTCATTTAAATTCTCACTCCCCATTTCTATTCCCCG
TCATCCCATGTGCAACCTTCCTAATGTGTTTGATACGCATC
>GL397269:35406845-35407317+
GCAATGTGGGGGCTGGACGTGGT-GGCTCACGCCTGTAGTCCCAGCACTCTAGGAGGCCG
GGGCGGGTTGATCACTTGAGCCTAGGAGTTCGAGACCAGCCTGGCCAACATGGCGAAACA
TATGAAAAATACAACAGACAAACCAACCAACCAACCCAGCAACAACAAAACAGGTCTAAC
CTGGAGTCATACTCTAATTTTTTCTATTTTCCTCCCTTTCTGATCCTATATCCCACTTTC
TTTTTCTTCCTCTTCCTTCTCCTTCTTCTTTGTCAAA----TAGAGGATTGAGTTATTAT
CATTGATCCATACAAAGTCCCTCTCTTATTTAAATTCCCACCCCCCATTTCTATTCCCCG
TCTTCCCATGTGCAACCTTCCTAATATGTTTGATATGCATC
>GL397269:35745003-35745465+
GCAATGTGGGGGCTGGACGTGGT-GGCTCACGCCTGTGGTCCCGGCACTCTGGGGGGC-G
AGGCGGGTTGATCACTTCGGGCTAGGAGTTCGAGACCAGTCTGGCCAACTTGGCGAAAC-
-ATGAAAAATACAACAGGCAAACCAACCAACCAACC-AGTGACAACAAAACAGGTCTACC
CTGGAGTCATACTCTAATTTTTTCTATTTTCCTCCCTTTCTGATCCTTTATCCCACTTTC
TTTTTCTTCCTCTTCCTTCTCCCTCTTCTTTGTCAAA----TAGAGGATTGAGTTATTAT
CACTGATCCACATAAAGTCCCTCTCTACCTTAAACTCCCACCCCCCATTTCTATTCCCCG
ACTTCCCATGTGTAACCTTCCTAATATGTTTGATACGCATC
>GL397269:36196630-36197091+
GCAATGTGGGGGCTGGACGTGGT-GGCTCACGCCTGTAGTCCCAGCACTCTAGGAGGCTG
AGGCAGGTTGATCACTTGAGGCTAGGAGTTCGAGACCAGCCTGGCCAACATGGCGAAACA
TATGAAAAATACAACAGACAAA-C---CAAC---CC--GCGACAACAAAACAGGTCTACC
GTAGAGTCATACTCTAATTTCTTCTCTTTTCCTCCCTTTCTGATCCTTTATCCCACTTGC
TTTTTCTTCCTCTTCCTTCTCCTTCTTCGTTGTCAAA----TAGAGGATTGAGTTATTAT
CATTGATCCCTACAAAGTCCCTCTCTCATTTAAATTCCCACCCCCCATTTCTATTCCCTG
TCTTCCCATGTGCAACCTTCCTAATGTGTTTGATATGCATC
>GL397269:36486941-36487409-
ACAATGTGGGGGCTGAACGTGGT-GGCTCACGCCTGTAGTCCCAGCACTCTGGGAGGCCG
AGGCGGGTTGATCACTTGAGGCTAGGAGTTCGAGACCAGCCTGGCCAACATGGCGAAAC-
-ATGAAAAATACAACAGAC-AA---ACCAACCAACCCAGCGACAACAAAACGGGTCTACC
CTAGAGTCATACTCTAATTTTTTCTATTTTCCTCCCTTTCTGATCCTTTATCCCACTTGC
TTTCTCTTCCTCTTCCTTCCCCTTCTTCTTTGTCAAA----TAGAGGATTGAGTTATTAT
CATTGATCCATACAAAGTCCCTCTCTCATTTAAATTCCCACCCCCCATTTCTATTCCCCG
TCTTCCCATGTGCAACCTTCCTAATATGTTTGATATGTAAC
>GL397269:39126820-39127294-
GCAATGTGGGGGCTGGACGTGGT-GGCTCACGCCTGTAGTCCCAGTACTCTGGGAGGCCC
AGGCGGGTTGATCACTTGAGGCTATGAGTTCGAGACCAGCCTGGCCAACATGGCGAAACA
TATGAAAAATACAACTCACAAACCAACCAACCAACC-AGCGACAACAAAACAGGTCTACC
CTGGAGTCATACTCTAATTTTTTCTATTTTCCTCCCTTTCTGATCCTTTATTGCACTTTC
TTTTTCTTCCTCTTCCTTCTCCTTCTTCTTTATGAAA----TAGAGGATTGAGTTATTAT
CATTGATCCATACAAAGTCCCTCTCTCATTTAAATTCCCACCCCCCATTTCTATTCCCCG
TCTTCCCATGTGCGACCTTCCTAATATGTTTGATATGCATC
>GL397269:40333320-40333754+
GCAATGTGGGGGCTGGACGTGGT-GGCTCACGCCTGTAGTTCCAGCACTCTAGGAGGCTG
AGGCGGGTTGATCACTTGAGGCTAGGAGTTCGAGACCAGCCTGGCCAACATGGCGAAACA
TATGAAAAACACAACAGA----CCAACCAACCAACCCAGCAACAACAAAACAGGTCTACC
CTGGAGTCACACTCTAATTTTTTCTATTTTCCTCCCTTTCTGATCCTTTATCCCACTTTC
TTTTTCTTCCTCTTCCTTCT---TCTTCTTTGTCAAA----TAGAGGATTGAGTTATTAT
CATTGATCCATACAAAGTCCCTCTCTCATTTAAATTCCTACCCCCCATTTCTATTCCCCG
TCTTCCCATGTGCAACCTTCCTAATATGTTTGATATGCATC
>GL397270:26710167-26710622-
GCAATGTGGGGGCTGGACGTGGT-GGCTCACGCCTGTGGTCCCAGCACTCTGGGGGGC-G
AGGCGGGTTGATCACTTCAGGCTAGGAGTTTGAGACCAGTCTGGCCAACTTGGCGAAAC-
-ATGAAAAATACAACAGACAAACCAACCAACCAACC-AGTGACAACAAAACAGGTCTACC
CTGGAGTCATACTCT----TTTTCTATTTTCCTCCCTTTCTGATCCTTTATCCCACTTTC
TTTTTCTTCCTCTTCCTTCTCCCTCTTCTTTGTCAAA----TAGAGGATTGAGTTATTAT
CACTGATCCATATAAAGTCCCTCTCTCATTTAAACTCCCACCCCCCATTTCTATTCCCCG
ACTTCCCATGTGTAACCTTCCTAATATGTTTGATACGCATC
>GL397270:40765906-40766370-
GCAATGTGGGGGCTGGACGTGGT-GGCTCACGCCTGTGGTCCCGGCACTCTGGGGGGC-G
AGGCGGGTTGATCACTTCGGGCTAGGAGTTCGAGACCAGTCTGGCCAACTTGGCGAAAC-
-ATGAAAAATACAACAGAC----CAACCAACCAACC-AGTGACAACAAAACAGGTCTACC
CTGGAGTCATACTCTAATTTTTTCTATTTTCCTCCCTTTCTGATCCTTTATCCCACTTTC
TTTTTCTTCCTCTTCCTTCTCCCTCTTCTTTGTCAAA----TAGAGGATTGAGTTATTAT
CACTGATCCATATAAAGTCCCTCTCTCATTTAAACTCCCACCCCCCATTTCTATTCCCCG
ACTTCCCATGTGTAACCTTCCTAATATGTTTGATATGCATC
>GL397270:43136899-43137373-
GCAATGTGGGGGCTGGACGTGGT-GGCTCACGCCTGTGGTCCCGGCACTCTGGGGGGCCA
AGGCGGGTTGATCACTTAGGGCTAGGAGTTCCAGACCAGTCTGGCCAACATGGCGAAACA
TATGAAAAATACAACAGACAAACCAACCAACCAACC-AGTGACAACAAGGCAGGTCTACC
CTGGAGTCATACTCTAGTTTTTTCTATTTTCCTCCCTTTCTGATCCTTTGTCCCACTTTC
TTTTTCTTCCTCTTCCTTCTCCTTCTTCTTTGTCAGA----TAGAGGATTGAGTTGTTAT
CACTGATCCATATAAAGTCCCCCTCTCATTTGGATTCCCACTCCCCATTTCTATTCCCCA
TCTTCCCATGTGCAACCTCCCTAGTATGTTTGATACGCATC
>GL397271:1547058-1547529+
GCAATGTGGGGGCTGGACGTGGT-GGCTCACGCCTGTAGTCCCAGTACTCTGGGAGGCCG
AGGCGGGTTGATCACTTGAGGCTAGGAGTTCGAGACCAGCCTGGCCAACATGGCGAAACA
TATGAAAAATCCAACAGACAGACCAACCAACCAACC--GTGACAACAAAACAGGTCTACC
CTGGAGTCATACTCTAATTTTTTCTATTTTCCTCCCTTTCTGATCCTTTATCCCACTTTC
TTTTTCTTCCTCTTCCTTCTTCTTCTT---TGTCAAA----TAGAGGATTGAGTTATTAT
CATTGATCCATACAAAGTCCCTCTCTCATTTAAATTCCCACCCCCCAATTCTATTCCCCG
TCTTCCCATGGGCAACCTTCCTAATGTGTTTGATGTGCATC
>GL397271:10677710-10678180-
GCAATGTGGGGGCTGGACGTGGT-GGCTCACGCCTGTAGTCCCGGCGCTCTGGGAGGCCG
AGGCAGGTTGATCACTTGAGGCTAGGAGTTCGAGACCAGCCTGGCCAACATGGTGAAACA
TATGAAAAATACAACTGACAAACCAACCAACCA----AGCGACAACAACACAGGTCTACC
CTGGAGTCATACTCTAATTTTTTCTATTTTCCTCCCTTTCTGATCCTTTATCCCACTTTC
TTTTTCTTCCTCTTCCTTCTCCTTCTTCTTTGTCAAA----TAGAGGATTGAGTTATCAT
CATTGATCCATACAAAGTCCCTCTCTCATTTAAATTCCCACCCCCCATTTCTATTCCTCG
TCTTCCCATGTGCAACCTTCCTAATATGTTTGATATGCATC
>GL397271:11376952-11377432-
GCAATGTGGGGGCTGGACGTGGT-GGCTCACGCCTGTAGTCCCGGCGCTCTGGGAGGCCG
AGGCGGGTTGATCACTTCAGGCTAGGAGTTCGAGACCAGCCTGGCCAACATGGCGAAACA
TATGAAAAATACAACAGACCAACCAACCAACCAACCCAGCGACAACAAAATAGGTCTACC
CTGGAGTCATACTCTAATTTTTTCTATTTTCCTCCCTTTCTGATCCTTTATCCCACTTTC
TTTTTCTTCCTCTTCCTTCTCCTTCTTCTTTGTCAAA----TAGAGGATTGAGTTATTAT
CATTGATCCATACAACGTCCCTCTCTCATTCAAATTCCCACTCCCCATTTCTATTCCCCG
TCTTCCCATGTGCAACCTTCCTAATATGTTTGATACGCATC
>GL397271:12376352-12376820+
GCAATGTGGGGGCTGGACGTGGT-GGCTCACACCTGTGGTCCCGGCACTCTGGGGGGC-G
AGGCGGGTTGATCACTTCAGGCTAGGAGTTCGAGACCAGTCTGGCCAACTTGGCGAAAC-
-ATGAAAAATACAACAGACAAACCAACCAACCAACC-AGTGACAACAAAACAGGTCTACC
CTGGAGTCATACTCTAATTTTTTCTATTTTCCTCCCTCTCTGATCCTTTATCCCACTTTC
TTTTTCTTCCTCTTCCTTCTCCCTCTTCTTTGTCAAA----TAGAGGATTGAGTTATTAT
CACTGATCCACATAAAGTCCCTCTCTACCTTAAACTCCCACCCCCCATTTCTATTCCCCG
ACTTCCCATGTGTAACCTTCCTAATATGTTTGATACGCATC
>GL397271:19684838-19685298+
GCAATCTGGGGGCTGGACGTGGT-GGCTCACGCCTGTGGTCCCGGCACTCTGGGGGGCCG
AGGCGGGTTGATCACTTCGGGCTAGGAGTTCGAGACCAGTCTGGCCAACATGGCGAAACA
TATGAAAAATACAACAGACAAACCAACCAACCAACC-AGTGACAACAAAACAGGTCTATC
CTGGAGTCATACTCTAATTTTTTCTATTTTCCTCCCTTTCTGATCCTTTATCCCACTTTC
TTTTTCTTCCTCTTCCTTCTCCTTCTTC---GTCAAA----TAGAGGATTGAGTTATTAT
CACTGATCCATATAAAGTCCCTCTCTCATTTAGATTCCCACTCCCCATTTCTATTCCCCA
TCTTCCCATGTGCAACCTTCCTAATATGTTTGATACGCATC
>GL397271:23135188-23135737-
GCAATGTGGGGGCTGGACGTGGT-GGCTCACGCCTGTGGTCCCGGCACTCTGGGGGGCCG
AGGCGGGTTGATCACTTCAGGCTAGGAGTTCGAGACCAGTCTGGCCAACATGGCGAAACA
TATGAAAAATACAACAGACAAACCAACCAACCAACCCAGTGACAACAAAACAGGTC-ACC
C---AACCA-ACCC-AGT---------------CCCTTTCTGATCCTTTATCCCACTTTC
TTTTTCTTCCTCTTCCTTCTCCTTCTTCTTTGTCAAA----TAGCGGATTGAGTTATTAT
CACTGATCCATATAAAGTCCCTCTCTCATTTAAATTCCCACCCTCCATTTCTATTCCCCG
ACTTCCCATGTGCAACCTTCCTAATATGTTTGATATGCATC
>GL397271:23517047-23517516-
GCAATGTGGGGGCTGGACGTGGT-GGCTCACACCTGTGGTCCCGGCACTCTGGGGGGGCG
AGGCGGGTTGATCACTTCGGGCTAGGAGTTCGAGACCAGTCTGGCCAACTTGGCGAAAC-
-ATGAAAAATACAACAGACAAACCAACCAACCAACC-AGTGACAACAAAACAGGTCTACC
CTGGAGTCATACTCTAATTTTTTCTATTTTCCTCCCTTTCTGATCCTTTATCCCACTTTC
TTTTTCTTCCTCTTCCTTCTCCCTCTTCTTTGTCAAA----TAGAGGATTGAGTTATTAT
CACTGATCCACATAAAGTCCTTCTCTACCTTAAACTCCCACCCCCCATTTCTATTCCCCG
ACTTCCCATGTGTAACCTTCCTAATATGTTTGATACGCATC
>GL397271:26263931-26264409-
GCAATGTGGGGGCTGGACGTGGT-GGCTCACGCCTGTAGTCCCAGCACTCTGGGAGGCTG
AGGCGGGTTGATCACTGGAGGCTAGGAGTTCGAGACCAGCCTGGCCAACACGGCGAAACA
TATGAAAAATACAACAGACAAACCAACCAACCAAC-CAGCAACAACAGAACAGGTCTACC
CTGGAGTCATATTCTAATTTTTTCTATTTTCCTCCCTTTCTGATCCTTTATCCCACTTTC
TTTTTCTTCCTCTTCCTTCTCCTTCTTCTTTGACAAAGACATAGAGGATTAAGTTATTAT
CATTGATCCATACAAAGTCCCTCTCTCATTTAAATTCCCACCCCCCATTTCTATTCCCCG
TCTTCCCATGTGCAACCTTCTTAATATGTTTGATATGCATC
>GL397271:32740573-32741045+
GCAATGTAGGGGCTGGATGTGGT-GACTCATGCCTGTGGTCCCAGCACTCTGGGAGGCAG
GGGCGGGTTGATCACTTGAGGCTAGGAGTTTGACACCAGCCTGGCCAACATGGTGAAAC-
-ATGAAAAATACAACAGACAAACCAACCAACCAACCCAGTGACAACAAAACAGGTCTACC
CTGGAGTCATACTCTAATTTTTTCTATTTTCCTCCCTTTCTGATCCTTCATCCCACTTTC
TTTTTCTTCCTCTTCCTTCTCCTTCTTCTTTGTCAAA----TAGAGGATTGAGTTACTAT
CATTGATCCATAAAAAGTCCCTCTCTCATTTAAATTCCCACCCCCCATTTCTATTCCCCG
TCTTCCCATGTGCAAGCTTCCTAATGTGTTTGATATGCATC
>GL397271:35658299-35658768-
ACAATGTGGGGGCTGGACGTGGT-GGCTCACGCCTGTAGTCCCAGCACTCTGGGAGGCCG
AGGTGGGTTGATCACTTGAGGCTAGGAGTTCGAGACCAGCCTGGCCAACATGGCGAAACA
CATGAAAAATACAACAGACAAACCAACCAACCAACCCAGT-ACTACAAAACAGGTCTACC
CTGGAGTCATACTCTA-TTTTTTCTATGTTACTCCCTTTCTGATCCTTTATCCCACTTGC
TTTTTCTTCCTCTTCCTTCTCCTTCTTCTTTGTCAAA----TAGAGGATTGAGTTATTAT
CATTGATCCATACAAAGTCCCTCTCTCATTTAAATTCCCACCCCCCATTTCTATTCCCCG
TCTTCCCATGTGCAGCCTTCCTAATATGTTTGATATGCATC
>GL397271:37778166-37778639-
GCAATGTGGGGGCTGGACGTGGT-GGCTCACACCTGTAGTCCTGGCGCTCTGGGAGGCCG
AGGCGGGTTGATCACTTCAGGCTAGGAGTTCGAGACCAGCCTGGCCAACATGGAGAAACA
TATGAAAAATACAACAGACAAACCAACCAACCAACCCAGTGACAACAAAACAGGTCTACC
CTGGAGTCATACTCTAATTTTTTCTATTTTCCTCCCTTTCTGATCCTTTATCCCACTTTC
TTTTACTTCCTCTTCCTTCTCCTTCTTCTTTATCAAA----TAGAGGATTGAGTTATTAT
CATTGATCCATACAAAGTCCCTCTCTCATTCAAATTCCCACTCCCCATTTCTATTCCCTG
TCTTCCCATGTGCAATCTTCCTAATATGTTTGATACACATC
>GL397272:1179236-1179704+
GCAATGTGGGGGCTGGACGTGGT-GGCTCACGCCTGTGGTCCCGGCACTCTGGGGGGC-G
AGGCGGGTTGATCACTTCGGGCTAGGAGTTCGAGACTAGTCTGGCCAACTTGGCGAAAC-
-ATGAAAAATACAACAGACAAACCAACCAACCAACC-AGTGACAACAAAACAGGTCTACC
CTGGAGTCATACTCTAATTTTTTCTATTTTCCTCCCTTTCTGATCCTTTATCCCACTTTC
TTTTTCTTCCTCTTCCTTCTCCCTCTTCTTTGTCAAA----TAGAGGATTGAGTTATTAT
CGCTGATCCACATAAAGTCCCTCTCTACTTTAAACTCCCACCCCCCATTTCTATTCCCCG
ACTTTCCATGTGTAACCTTCGTAATATGTTTGATACGCATC
>GL397272:2268174-2268642-
GCAATGTGGGGGCTGGACGTGGT-GGCTCACACCTGTGGTCCCGGCACTCTGGGGGGC-G
AGGCGGGTTGATCACTTCGGGCTAGGAGTTCGAGACCAGTCTGGCCAACTTGGCGAAAC-
-GTGAAAAATACAACAGACAAACCAACCAACCAACC-AGTGACAACAAAACAGGTCTACC
CTGGAGTCATACTCTAATTTTTTCTATTTTCCTCCCTTTCTGATCCTTTATCCCACTTTC
TTTTTCTTCCTCTTCCTTCTCCTTCTTCTTTGTCAAA----TAGAGGATTGAGTTATTAT
CACTGATCCACATAAAGTCCCTCTCTACCTTAAACTCCCACCCCCCATTTCTATTCCCCG
ACTTCCCATGTGTAACCTTCCTAATATGTTTGATACGCATC
>GL397272:2461603-2462071+
GCAATGTGGGGGCTGGACGTGGT-GGCTCACACCTGTGGTCCCGGCACTCTGGGGGGC-G
AGGCGGGTTGATCACTTCGGGCTAGGAGTTCGAGACCAGTCTGGCCAACTTGGCGAAAC-
-ATGAAAAATACAACAGACAAACCAACCAACCAACC-AGTGACAACAAAACAGGTCTACC
CTGGAGTCATACTCTAATTTTTTCTATTTTCCTCCCTTTCTGATCCTTTATCCCACTTTC
TTTTTCTTCCTCTTCCTTCTCCCTCTTCTTTGTCAAA----TAGAGGATTGAGTTATTAT
CACTGATCCACATAAAGTCCCTCTCTACCTTAAACTCCCACCCCCCATTTCTATTCCCCG
ACTTCCCATGTGTAACCTTCCTAATATGTTTGATACGCATC
>GL397272:3479978-3480453-
GCAATGTGGGGGCTGGACGTGGT-GGCTCACGCCTGTAGTCCCAGCACTCTGGGAGGCCG
AGGCGGGTTGATCACTTAAGGCTAGCAGTTTGAGACCAGCCTGGCCAACATGGCGAAACA
TATGAAAAATACAACAGACAAACCAACCAACCAACCCAGCGACAACAAAACAGGTCTACC
CTGGAGTCATACTCTAATTTTTTCTATTTTCCTCCTTTTCTGATCCTTTATCCCACTTTC
TTTTTCTTCCTCTTCCTTCTCCTTCTTCTTTGTCAAA----TAGAGGATTGAGTTATTAT
CATTGATCCATACAAAGTCCCTCTCTCATTTAAATTCCCACTCCCCATTTCTATTCCCCG
TCTTCCCATGTGCAACCTTCCTAATATGTTTGATATGCATC
>GL397272:4685951-4686422-
GCAATGTGGGGGCTGGACGTGGT-GGCTCACTCCTGTAGTCCCAGTACTCTGGGAGGCCG
AGGCGGGTTGAGCACTTGAGGCTAGGAGTTCGAGACCAGCCTGGCCAACATGGCGAAACA
TATGAAAAATACAACTGACAAACCAACCAACCAACC-AGCGACAACAAAACAGGTCTACC
CTGGAGTCATACTCTAATTTTTTCTATTTTACTCCCTTTCTGATCCTTTATCCCACTTTC
TTTTTCTTCCTCTT-C--CTTCTTCTTCTTTGTCAAA----TAGAGGATTGAGTTATTGT
CATTGATCCATACAAAGTCCTTCTCTCATTTAAATTCCCACCCCCCATTTCTATTCCCCG
TCTTCCCATGTGCAACCTTCCTAATATGTTTGATATGCATC
>GL397272:5768912-5769380-
GCAATGTGGGGGCTGGACGTGGT-GGCTCACACCTGTGGTCCCGGCACTCTGGGGGGC-G
AGGCGGGTTGATCACTTCGGGCTAGGAGTTCGAGACCAGTCTGGCCAACTTGGCGAAAC-
-ATGAAAAATACAACAGACAAACCAACCAACCAACC-AGTGACAACAAAACAGGTCTACC
CTGGAGTCATACTCTAATTTTTTCTATTTTCCTCCCTTTCTGATCCTTTATCCCACTTTC
TTTTTCTTCCTCTTCCTTCTCCCTCTTCTTTGTCAAA----TAGAGGATTGAGTTATTAT
CACTGATCCACATAAAGTCCCTCTCTACCTTAAACTCCCACCCCCCATTTCTATTCCCCG
ACTTCCCATATGTAACCTTCCTAATATGTTTGATACGCATC
>GL397272:9759460-9759920-
GCAATGTGGGGGCTGGACATGGT-GGCTCACGCCTGTAGTCCCAGTACTCTGGGAGGCCA
AGGCAGGTTGATCACTTGAGGCTAGGAGTTCAAGACCAGCCTGGCCAACATGGCGAAACA
TATGAAAAATACAACTGACAAACCAACCAACCAACC-AGCGACAACAAAACAGGTCTACC
CTGGAGTCATACTCTAATTTTTTCTATTTTCCTTCCTTTCTGATCCTTTATCCCACTTTC
TTTTTCTTCCTCTTCCTTCTCCTTCTTCTTTGTCAAA----TAGAGGATTGAGTTATTAT
CATTGATCCATACAAAGTCCCTCTCTCATTTAAATTCCCACCCCCCATTTCTATTCCCCG
TCTTCCCATGTGCAACCTTCCTAATATGTTTGATATGCATC
>GL397272:10403781-10404242+
GCAATCTGGGGGCTGGATGTGGT-GGCTCACGCCTGTGGTCCCGGCACTCTGGGCGGCCG
AGGTGGGTTGATCACTTCGGGCTAGGAGTTCGAGACCAGTCTGGCCAACATGGCGAAACA
TATGAAAAATACAACAGACAAACCAACCAACCAACC-AGTGACAACAAAACAGGTCTATC
CTGGAGTCATACTCTAATTTTTTCTATTTTCCTCCCTTTCTGATCCTTTATCCCACTTTC
TTTTTCTTCCTCTTCCTTCTCCTTCTTC---GTCAAA----TAGAGGATTGAGTTATTAT
CACTGATCCATATAAAGTCCCTCTCTCATTTAGATTCCCACTCCCCATTTCTATTCCCCG
TCTTCCCATGTGCAACCTTCCTAATATGTTTGATACGCATC
>GL397272:10670352-10670819+
GCAATGTGGGGGCTGGACATGGT-GGCTCATGCCTGTAGTCCCAGCACTCTGGGAGGCTG
AGGCGGGTCGATCACTTGAGGCTAGGAGTTCAAGACCAGCCTGGCCAACATGACGAAACA
TATGAAAAATACCACAGACAAACCAACCAACCAACTCAGCGACAACAAAACAGGTCTACC
CTGGAGTCATACTCTAATTTTTTCTATTTTCCTCCCTTTCTGATCCTTTATCCCACTTTC
TTTTTCTTCCTCTTTCTTCTCCTTCTTCTTTGTCAAA----TAGAGGATTGAGTTATTAT
CATTGATCCATACAAAGTCCCTCTCTCATTTAAATTCCCACTCCCCATTTCTATTCCCCG
TCTTCCCATGTGCAACCTTCCTAATATGTTCGATATGCATC
>GL397272:11856288-11856762-
GCAATGTGGGGGCTGGATATGAT-GGCTCACGCCTGTGGTCCCAGTACTCTGGGAGGCTG
AGGCGGGTTGATCACTTGAGGCTAGGAGCTCGAGACCAGCCTGGCCAACATGGCGAAACA
TATGAAAAATACAACTGTCAAACCAACCAAC-AACC-AGCGACAACAAAACAGGTCTACC
CTGGAGTCATACTCTAATTTTTTCTATTTTCCTCCCTTTCTGATCCTTTATCCCACTTTC
TTTTTCTTCCTCTTCCTTCTCCTTCTTCTTTGTCAAA----TAGAGGATTGAGTTATTAT
CATTGATCCATAGAAAGTCCCTCTCTCATTTAAATTCCCACCCCCCATTTCTATTCCCTG
TCTTCCCATGTGCAACCTTCCTAATATGTTTGATATGCATC
>GL397272:12888120-12888445-
GCAATGTGGGGGCTGGACGTGGT-GGCTCACGCCTGTGGTCCCGGCACTCCGGGGGGCCG
AGGCGGATTGATCACTTTGGGCTAGGAGTTCGAGACCAGTCTGGCCAACATGGCGAAACA
TATGAAAAATACAACAGAAAAACCAACCAACCAACC-AGTGACAACAAAACAGGTCTACC
CTGGAGTCATACTCTAATTTTTTCTATTTTCCTCCCTTTCTGATCCTTTATCCCACTTTC
TTTTTCTTCCTCTTCCTTCTCCTTCTTCTTTGTCATA----TAGAGGATTGAGTTATTAT
CACTG-------------------------------------------------------
-----------------------------------------
>GL397272:13791032-13791489-
GCAATGTGGGGGCTGGACGTGGT-GGCTCACGCCTGTGGTCCCAGCACTCTGGGGGGCCA
AGGTGGGTTGATCACTTCAGGCTAGGAGTTCGAGACCAGTCTGGCCAACATGGCGAAACA
TATGAAAAATACAACAGACAAACCAACCAACCAACC-AGTGACAACAAAACAGGTCTACC
CTGGAGTCATACTCTAATTTTTTCTATTTTCCTCCCTTTCTGATCCTTTATCCCACTTTC
TTTTTCTTCCTCTTCCTTCTCCTTCTTCTTTGTCAAA----TAGAGGATTGAGTTATTAT
CACTGATCCATATAAAGTCCCTCTCTCATTTAAATTCCCACCCCCCATTTCTATTCCCCG
ACTTCCCATGTGCAACCTTCCTAATATGTTTGATATGCATC
>GL397272:17056056-17056519+
GCACTGTGGGGGCTGGACGTGGT-GGCTCACGCCTGTAGTCCCAGCTCTCTGGGAGGCTG
AGGCGGGTTGATCACTTGAGGCTAGGAGTTCGAGACCAGCCTGGCCAACAAGGCGAAACA
TATGAAAAATACAACAGAC----CAACCAACCAACCCAGCAACAACAAAACAGGTCTACC
CTGGAGTCATACTCTAATTTTTTCTATTTTCCTCCCTTTCTGATCCTTTATCCCACTTTC
TTTTTCTTCCTTTTCCTCCTCCTTCTTCTTTGTCAAA----TAGAGGATTGAGTTATTAT
CATTGATCCATACAAAGTCCCTCTCTCATTTAAATTCCCAACCCCCATTTCTATTCCCCG
TCTTCCCATGTGCAACCTTCCTAATATGTTTGATATGCATC
>GL397272:17065638-17065988+
GCAATGTGGGGGCTGGACGTGGT-GGCTCACGCCTGTGGTCCCGGCACTCTGGGGGGC-G
AGGCGGGTTGATCACTTCAGGCTAGGAGTTCGAGACCAGTCTGGCCAACTTGGCGAAAC-
-ATGAAAAATACAACAGACAAACCAACCAGCCAACC-AGTGACAACAAAACAGGTCTACC
CTGGAGTCATACTCTAATTTTTTCTATTTTCCTCCCTTTCTGATCCTTTATCCCACTTTC
TTTTTCTTCC-CTTCCTTCTCCCTCTTCTTTGTCAAA----TAGAGGATTGAGTTATTAT
CACTGATCCATATAAAGTCCCTCTCTCATTTA----------------------------
-----------------------------------------
>GL397272:17070831-17071302+
GCAATGTGGGGGCTGGACGTGGT-GGCTCACGCCTGTGGTCCCAGCACTCTGGGAGGCCG
AGGCAGGTTGATCACTTGGGGCTAGGAGTTCGAGACCAGCCTGGCCAACTTGGCGAAACA
TATGAAAAATACAACAGACAAACCAACCAACCAACCCAGCAACAACAAAACAGGTCTACC
CTGGAGTCATACTCTAATTTTTTCTATTTTCCTCCCTTTCTGATCCTTTATCCCACTTTC
TTTTTCTTCCTCTTCCTTCTCCTTTTTCTTTGTCAAA----TAGAGGATTGAGTTATTAT
CATTGATCCATACAAAGTCCCTCTCTCATTTAAATTCCCACCCCCCATTTCTATTCCCCG
TCTTCCCATGTGCAACCTTCCTAATATATTTGATATGCATC
>GL397272:26350637-26351102+
GCCATGTGGGGGCTGGACGTGGT-GGCTCACGCCTGTAGTCCCAGCACTCTGGGAGGCCG
AGGTGGGTTGATCACTTGAGGCTGGGAGTTCGACACCAGCCTGGCCAACAAGGCAAAACC
TATGAAAAATACAACAGACAAACCAACCAACCAACCCAGCGACAACAAAACAGGTCTACC
CTGGAGTCATACTCTAA-TTTTTCTATTTTCCTCCCTTTCTGATCCTTTATCCTACTTTC
TTTTTCTTCCTCTTCCTTCTCCTTCTTCTTTGTCAAA----TAGAGGATTGAGTTATTAT
CATTGATCCATACAAAGTCCCTCTCTCATTTAAATTCCCACCCCCCATTTCTATTCCCCG
TCCTCCCGTGTGCAACCTTCC-----TGTTTGATATGCATC
>GL397272:30836720-30837188-
GCAATGTGGGGGCTGGATGTGGT-GGCTCACGCCTGTGGTCCCGGCACTCTGGGGGGC-G
AGGCGGGTTGATCACTTCGGGCTAGGAGTTCGAGACCAGCCTGGCCAACATGGCGAAAC-
-ATGAAAAATACAACAGACAAACCAACCAACCAACC-AGTGACAACAAAACAGGTCTACC
CTGGAGTCATACTCTAATTTTTTCTATTTTCCTCCCTTTCTGATCCTTTATCCCACTTTC
TTTTTCTTCCTCTTCCTTCTCCCTCTTCTTTGTCAAA----TAGAGGATTGAGTTATTAT
CACTGATCCATATAAAGTCCCTCTCTCATTTAAACTCCCACCCCCCATTTCTATTCCCCG
ACTTCCCATGTGTAACCTTCCTAATATGTTTGATACACATC
>GL397272:30854633-30854964+
GCAATGTGGGGGCTGGACGTGGT-GGCTCACGCCTGTAGTCCCAGCACTCTGGGAGGCCG
AGGCAGGTTGATCACTTCAGGCTAGGAGTTTGAGACCAGCCTGGCCAACATGGCGAAACA
TATGAAAAATACAACAGAGAAACCAACCAACCAACCCAGTGACAACAAAACAGGTCTACC
CTGGAGTCATACTCTAATTTTTTCTATTTTCCTCCCTTTCTGATCCTTTATCCCACTTTC
TTTTTCTTCCTCTTCCTTCTCCTTCTTCTTTGTCAGA----TAGAGGATTGAGTTATTAT
CATTGATCCATA------------------------------------------------
-----------------------------------------
>GL397272:31040282-31040740-
GCAATGTGGGGGCTGGACGTGGT-GGCTCACGCCTGTGGTCCCGGCACTCTGGGGGGC-G
AGGCGGGTTGATCACTTCGGGCTAGGAGTTCGAGACCAGTCTGGCCAACTTGGCGAAAC-
-ATGAAAAATACAACAGACAAACCAACCAACCAACC-AGTGACAACAAAACAGGTCTACC
CTGGAGTCATACTCTAATTTTTTCTATTTTCCTCCCTTTCTGATCCTTTATCCCACTTTC
TTTTTCTTCCTCTTCCTTCTCCCTCTTCTTTGTCAAA----TAGAGGTTTGAGTTATTAT
CACTGATCCATATAAAGTCCCTCTCTCATTTAAACTCCCACCCCCCATTTCTATTCCCCG
TCTTCCCATGTGTAACCTTCCTAATATGTTTGATACGCATC
>GL397272:31187083-31187543-
ACAGTGTGGGGGCTGGACGTGGT-GGCTCACGCCTGTAGTCTCAGCACTCTGGGAGGCCG
AGGCGGGTTGATCACTTGAGGCTAGGAGTTCGAGACCAGCTTGGCCAACATGGCGAAACA
TATGAAAAATACAACAAAC--------CAACCAACCCAGCAACAACAAAACAGGTCTACC
CTGGAGTCATACTCTAATTTTTCCTATTTTCCTCCCTTTCTGATCCTTTATCCCAC-TTC
TTTTTCTTCCTCTTCCTTCTCCTTCTT---TGTCAAAGACATAGAACATTGAGTTATTAT
CATTGAT-CATACAAAGTCCCTCTCTCATTTACATTCCCACCCCCCATTTCTATTCCCGG
TCTTCCCATGTGCAACCTTCCTAATATGTTTGATATGCATC
>GL397272:32228583-32229054-
GCAGTGTGGGGGCTGGACGTGGT-GGCTCACGCCTGTAGTCCCAGCACTCTGGGAGGCCG
AGGCGGGTTGATCACTTGAGGCTAGGAGTTCGAGACCAGCTTGGCCAACATGGCGAAAC-
-ATGAAAAATACAACAAACCAACCAACCAACCAACCCAGCAACAACAAAACAGCTCTACC
CTGGAGTCATACTCTAATTTTTTCTATTTTCCTTCCTTTCTGATCCTTTATCCCACTTTC
TTTTTCTTCCTCTTCCTTCTCCTTCTTCTTTGTCAAAGACATAGAGGGTTGAGTTATTAT
CATTGATCCATACAAAGTCCCTCTCTCGTTTACATTCCCACCCCCCATTTCTATTCCCGG
TCTTCCCATGTGCAACCTTCCTAATATGTTTGATAT-CATC
>GL397272:35172540-35173011+
GCAATGTGGGGGCTGGACGTGGT-GGCTCACGCCTGTAGTCCCAGCACTCTGGGAGGCCG
AGGCGGGTTGATCACTTGAGGCTAGGAGTTCGAGACCAGCCTGGCCAACATGGCGAAACA
TATGAAAAATACAACAGACAAACCAACCAACC----CAGTGACAACAAAACAGGTCTACC
CTGGAGTCATACTCTAATTTTTTCTATTTTCCTTCCTTTCTGATCCTTTATCCCACTTTC
TTTTTCTTCCTCTTCCTTCTTC---TTCTTTGTCAAAGACATAGAGGATTGAGTTATTAT
CATTGATCCATACAAAGTCCCTCTCTCGTTTAAATTCCCACTCCCCATTTCTATTCCCCG
TCTTCCCATGTGCGACCTTCCTAATATGTTTGATATGCATC
>GL397272:35552530-35553001+
GCAATGTGGGGGCTGGACGTGGT-GGCTCACGCCTGTGGTCCCGGCACTCTGGGGGGCCG
AGGTGGGTTGATCACTTCAGGCTAGGAGTTCGAGACCAGTCTGGCCAACATGGCGAAACA
TATGAAAAATACAACAGACAAACCAACCAACCAACC-AGTGACAACAAAACAGGTCTACC
CTGGAGTCATACTCTAATTTTTTCTATTTTCCTCCCTTTCTGATCCTTTATCCCACTTTC
TTTTTCTTCCTCTTCCTTCTCCTTCTTCTTTGTCAAA----TAGAGGATTGAGTTATTAT
CACTGATCCATATAAAGTCCCTCTCTCATTTAAATTCCCACCCCCCATTTCTATTCCCCG
ACTTCCCATGTGCAACCTTCCTAATATGTTTGATACGCATC
>GL397272:41406538-41406990+
GCAATGTGGGGGCTGGATGTGGT-GGCTCACGCCTGTAGTCCCAGTACTCTGGGAGGCTG
AGGCGGGTTGATCACTTGAGGCTAGGAGCTCGAGACCAGCCTGGCCAACATGGCAAAACA
TATGAAAAATACAACTGTCAAACCAACCAAC-AACC-AGCGACAACAAAACAGGTCTACC
CTGGAGTCATACTCTAATTTTTTCTATTTTCCTCCCTTTCTGATCCTTTATCCCACTTTC
TTTTTCTTCCTCTTCCTTCT------TCTTTGTCAAA----TAGAGGATTGAGTTATTAT
CATTGATCCATACAAAGTCCCTCTCTCATTTAAATTCCCACCTGCCATTTCTATTCCTCG
TCTTCCCATGTGCAACCTTCCTAATATGTTTGATATGCATC
>GL397272:41706038-41706502+
GCAATGTGGGGGCTGGATGTGGT-GGCTCACGCCTGTGGTCCCAGCACTCTGGGGGGC-G
AGGCGGGTTGATCACTTGGGGCTAGGAGTTCGAGACCAGTCTGGCCAACTTGGCGAAAC-
-ATGAAAAATACAACAGACAAACCAACCAAC----C-AGTGACAACAAAACAGGTCTACC
CTGGAGTCATACTCTAATTTTTTCTATTTTCCTCCCTTTCTGATCCTTTATCCCACTTTC
TTTTTCTTCCTCTTCCTTCTCCCTCTTCTTTGTCAAA----TAGAGGATTGAGTTATTAT
CACTGATCCATATAAAGTCCCTCTCTCATTTAAACTCCCACCCCCCATTTCTATTCCCCG
ACTTCCCATGTGTAACCTTCCTAATATGTTTGATACGCATC
>GL397273:1992468-1992936-
ACAATGTGGGGGCTGGACGTGGT-GGCTCACGCCTGTGGTCCCGGCACTCTGGGAGGCCG
AGGCGGGTTGATCACTTCAGGCTAGGAGTTTGAGACCAGCCTGGCCAACATGGCGAAACA
TATGAAAAATACAACAGACAAACCAACCAACCAACCCAGCGACAACAAAACA----TAC-
-TGGAGTCATACTCTAATTTTTTCTATTTTCCTCCCTTTCTGATCCTTTATCCCACTTTC
TTTTTCTTCCTCTTCCTTCTCCTTCTTCTTTGTCAAA----TAGAGGATTGAGTTATTAT
CATTGATCCATACAAAGTCCCTCTCTCATTCAAATTCCCACTTCCCATTTCTATTCCCCG
TCTTCCCATGTGCAACCTTCCTAATATGTTTGATACGCATC
>GL397273:2114447-2114914+
GCAATGTCGGGGCTCGACGTGGT-GGCTCACGCCTGTAGTCCCGGCACTCTGGGAGGCCG
AGGAGGGTTGATCACTTGAGGCTAGGAGTTCGAGACCAGCCTGGCCAACATGGCGAAAC-
-ATGAAAAATATAACAGACAGACCAACCAACCAACCCAGCGACAACAAAACAGGTCTACC
CTGGAGTCATACTCTAATTTTTTCTATTTTCCTCCCTTTCTGATCCTTTGTCCCACTTTC
TTTTTCTTCCTCTTCCTTCT------TC-TTGTCAAA----TAGACGATTGAGTTATTAT
CATTGATCCATACAACATCCCTCTCTCATTTAAATTCCTACCCCCCATTTCTATTCGCTG
TCTTCCCATGTGCAACCTTCCTAATATGTTTGATATGCATC
>GL397273:2696841-2697304+
GCAATGTGGGGGCTGGACGTGGT-GGCTCACGCCTGTGGTCCCGGCACTCTGGGGGGC-G
AGGCGGGTTGATCACTTCGGGCTAGGAGTTCGAGAACAGTCTGGCCAACTTGGCGAAAC-
-ATGAAAAATACAACAGACAAACCAACCAACCAACC-AGTGACAACAAAACAGGTCTACC
CTGGAGTCATACTCTAATTTTTTCTATTTTCCTCCCTTTCTGATCCTTTATCCCACTTTC
TTTTTCTTCCTCTTCCTTCTCCCTCTTCTTTGTCAAA----TAGAGGATTGAGTTATTAT
CACGGATCCATATAAAGTCCCTCTCTCATTTAAACTCCCACCCCCCATTTCTATTCCCCA
ACTTCCCATGTGTAACCTTCCTAATATGTTTGATACGCATC
>GL397273:2880475-2880949+
GCAATGTGGGGTCTGGACGTGGT-GGCTCACGCCTGTAGTCCCAGTACTCTGGGAGGCCG
AGGCGGGTTGATCACTTGAGGCTAGGAGTTCGAGACCAGCCTGGCCAACATGGCGAAACA
TATGAAAAATACAACTGACAAACCAACCAACCAACC-AGCAACAGCAAAACAGGTCTACC
CTGGAGTCATACTCTAATTTTTTCTGTTTTCCTCCCTTTCTGATCCTTTATCCCACTTTC
TTTTTCTTCCTCTTCCTTCTCCTTCTTCTTTGTCAAA----TAGAGGATTGAGTTATTAT
CATTGATCCATACAAAGTCCCTCTCTCATTTAAATTCCCACCCCCCATTTCTATTCCCCG
TCTTCCCATGTGCAACCTTCCTAATATGTTTGATATGCATC
>GL397273:7059539-7060011-
GCAATGTGGGGGCTGGACATGGT-GGCTCACGCCTGTAGTCCCAGCACTCCGGGAGGCCG
AGGCGGGTTGATCACTTGAGGCTAGGAGTTCGAGACCAGCCTGGCCAACATGGCGAAAC-
-ATGAAAAATACAACAGACAAACCAACCAACCAACCC-GCGACAACAAAACAGGTCTACC
CTGGAGTCATACTCTAATTTTTTCTATTTTCCTCCCTTTCTGATCCTTTATCCCACTTTC
TTTTTCTTCCTCTTCCTTCTCCTTCTTCTTTGTCAAA----TAGAGGATTGAGTTATTAT
CATTGATCCATACATAGTCCCTCTTTTATTTAAATTCCCACCCCCCATTTCTATTCCCCG
ACTTCCCATGTGCGACCTTCCTAATATGTTTGATATGCATC
>GL397273:10637530-10637949+
TCAATGTGGGGGCTGGACGTGGT-GGCTCACGTCTGTGGTCCCGGCACTCTGGGGGGCCG
GGGCGGGTTGATCACTTCGGGCTAGGAGTTCGAGACCAGTCTGGCCAACATGGCGAAACA
TATGAAAAATACAACAGACAAACCAACCAACCAACC-AGTGACAACAAAACAGGTCTACC
CTGGAGTCATACTCTAATTTTTTCTATTTTCCTCCCTTTCTGATCCTTTATCCCACTTTC
TTTTTCTTCCTCTTCCTTCTCCTTCTTC---GTCAAA----TAGAGGATTGAGTTATTAT
CACTGATCCATATAAAGTCCCTCTCTCATTTAAATTCCCACTCCCCATTTCTATTCCCCG
TCTTCCCATGTGCAACCTTCCTAATATGTTTGATA------
>GL397273:16573423-16573897-
GCAATGTGAGGGCTGGACGTGGT-GGCTCATGCCTGTAGTCCCGGCGCTCTGGGAGGCCG
AGGCGGGTTGATCACTTCAGGCTAGGAGTTCGAGACCAGCCTGGCCAACATGGCGAAACA
TATGAAAAATACAACAGACAAACCAACCAACCAACCCAGTGACAACAAAACAGCTCTACC
CTGGAGTCATACTCTAATTTTTTCTATTTTCCTCCCTTTCTGATCCTTTATCCCACTTTC
TTTTTCTTCCTCTTCCTTCTCCTTCTTCTTTGTCAAA----TAGAGGATTGAGTTATTAT
CATTGATCCATACAGAGTCCCTCCCTCATTCAAATTCCCACTCCCCATTTCTATTCCCCG
TCTTCCCACGTGCAACCTTCCTAATATGTTTGATATGCATC
>GL397273:17604068-17604541+
GCAATGTGGGGGCTGGATGTGGT-GGCTCATGCCTGTAGTCCCAGCACTCTGGGAGGCCG
AGGCGGGTCGATCACTTCAGGCTAGGAGTTTGAGACCAGCCTGGCCAACATGGGGAAACA
TATGAAAAATACAACAGACAAACCAACCAACCAACCCAGCAACAACAAAACAGCTCTACC
CTGGAGTCATACTCTAATTTTTTCTATTTTCCTCCCTTTCTGATCCTTTATCCCTCTTTC
TTTTTCTTCCCCTTCCTTCTCCTTCTTCTTTGTCAAA----TAGAGGATTGAGTTATTAT
CATTGATCCATACAAAGTCCCTCTCTCATTTAAATTCCCACTCCCCATTTCTATTC-CCG
TCTTCCCATGTGCAACCTTCCTAATATGTTTGATACGCATC
>GL397273:18499734-18500208-
GCAATGTGGGGGCTGGATGTGGT-GGCTCAGGCCTGTAGTCCCAGTACTCTGGGAGGCCG
AGGCGGGTTGATCACTTGAGGCTAGGAGTTCGTGACCAGCCTGGCCAACATGGGGAAACA
TATGAAAAATGCAACTGACCAACCAACCAACCAACCCAGCAACAACAAAACAGGTCTACC
CTGGAGTCATACTCTAATTTTTTCTATTTTCCTACCTTTCTGATCCTTTATCCCACTTTC
TTGTTCTTCCTCTTCCTTCTCCTTCTTCTTTGTCAAA----TAGAGGATTGAGTTATTAT
CATTGAGCCATACGAAGTCCCTCTCTCATTTAAATTCCCACCCCCCATTTCTATTCCCCG
TCTTCCCATGTGCAACCTTCCCAATATGTTTGATATGCATC
>GL397273:20122604-20123053+
GCAATGTGGGGGCTGGACGTGGT-GGCTCACGCCTGTGGTCCCGGCACTCTGGGGGGC-G
AGGCGGGTTGATCACTTCGGGCTAGGAGTTCGAGACCAGTCTGGCCTACTTGGCGAAAC-
-ATGAAAAATACAACAGACAAACCAACCAACCAACC-AGTGACAACAAAACAGGTCTACC
CTGGAGTCATACTCTAA-TTTTTTTATTTTCCTCCCTTTCTGATCCTTTATCCCACTTTC
TTTTTCTTCCTCTTCCTTCTCCCTCTTCTTTGTCAAA----TAGAGGATTGAGTTATTAT
CACTGATCCACATAAAGTCCCTCTCTACCTTAAACTCCCACCCCCCATTTTTATTCCCCG
ACTTCCCATGTGTAACCTTCCTAATATGTTTGATATGCATC
>GL397273:20322756-20323219-
GCAATGTGGGGGCTGGACGTGGT-GGCTCACACCTGTAGTCCCAGTACTCTGGGAGGCCG
AGGTGGGTTGATCACTTGAGGCTAGGAGTTCGAGACCAGCCTGGCTAACATGGCGAAACA
TATGAAAAATACAACTGACAAACCAACCAACCAACC-AGTGACAACAAAACAGGTCTACC
CTGGAGTCATACTCTAATTTTTTCTATTTTCCTCCCTTTCTGATCCTTTATCCCACTTTC
TTTTTCTTCTTCTTCCTTCTCCTTCTTCTTTGTCAAA----TAGAGGATTGAGTTATTAT
CATTGATCCATACAAAGTCCCTCTCTCATTTAAATTCCCACCCCCCATTTCTATTCCCCG
TCTTCCCATGTGCAACCTTCCTAATATGTTTGATATGCATC
>GL397273:20746470-20746938+
GCAATGGGGGGGCTGGACGTGGT-GGCTCACACCTGTGGTCCTGGCACTCTGGGGAGC-G
AGGCGGGTTGATCACTTTGGGCTAGGAGTTCGAGACCAGTCTGGCCAACTTGGCGAAAC-
-ATGAAAAATACAACAGACAAACCAACCAACCAACC-AGTGACAACAAAACAGGTCTACC
CTGGAGTCATACTCTAATTTTTTCTATTTTCCTCCCTTTCTAATCCTTTATCCCACTTTC
TTTTTCTTCCTCTTCCTTCTCCCTCTTCTTTGTCAAA----TAGAGGATTGAGTTATTAT
CACTGATCCATATAAAGTCCCTCTCTCATTTAAACTCCCACCCCCCATTTCTATTCCCCG
ACTTCCCACGTGTAACCTTCCTAATATGTTTGATACGCATC
>GL397273:20989282-20989694-
GCAATCTGGGGGCTGGACGTGGT-GGCTCACGCCTGTGGTCCCGGCACTCTGGGGGGCCG
AGGTGGGTTGATCACTTCGGGCTAGGAGTTCGAGACCAGTCTGGCCAACATGGCGAAACA
TATGAAAAACACAACAGACAAACCAACCAACCAACC-AGTGACAACAAAACAGGTCTATC
CTGGAGTCATACTCTAATTTTTTCTATTTTCCTCCCTTTCTGATCCTTTATCCCACTTTC
TTTTTCTTCCTCTTCCTTCTCCTTCTTC---GTCAAA----TAGAGGATTGCGTTATTAT
CACTGATCCATATAAAGTCCCTCTCTCATTTAGATTCCCACTCCCCATTTCTATTCCCCG
TCTTCCCATGTGCAACCTTCCTAATATGTTTGATATGCA--
>GL397273:21911277-21911740+
GCAATGTGGGGGCTGGACGTGGT-GGCTCACACCTGTGGTCCCGGCACTCTGGGGGGC-G
AGGCGGGTTGATCACTTCGGGCTAGGAGTTCGAGACCAGTCTGGCCAACTTGGCGAAAC-
-ATGAAAAATACAACAGACAAACCAACCAACCAACC-AGTGACAACAAAACAGGTCTACC
CTGGAGTCATACTCTAATTTTTTCTATTTTCCTCCCTTTCTGATCCTTTATCCCACTTTC
TTTTTCTTCCTCTTCCTTCTCCCTCTTCTTTGTCAAA----TAGAGGATTGAGTTATTAT
CACTGATCCATATAAAGTCCCTCTCTCATTTAAACTCCCACCCCCCATTTCTATTCCCCG
ACTTCCCATGTGTAACCTTCCTAATATGTTTGATACGCATC
>GL397273:22213531-22214003-
GCAATGTGGGGACTGGACGTGGT-GGCTCATGCCTGTAGTCCCGGCGCTCTGGGAGGCCG
AGGCGGGTTGATCACTTCAGGCTAGGAGTTCGAGACCAGCCTGGCCAACATGGCAAAACA
TATGAAAAATACAACTGACAAACCAACCAACCAACCCAGCGACAACGAAACAGGTCTACC
CTGGAGTCAGACTCTAATTTTTTCTATTTTCCTCCCTTTCTGATCCTTTATCCCACTTTC
TTTTTCTTCCTCTTCCTTCTCCTTCTTCTTTGTCAAA----TAGAGGATTGAGTTATTAT
GATTGATCTATACAAAGTCCCTCTC--ATTCAAATTCCCACTCCCCATTTCTATTCCCCG
TCTTCCCATGTGCAACCTTCCTAATATGTTTGATACGCATC
>GL397273:22985388-22985866+
GCAATGTGGGGGCTGGACGTGGT-GGCTCACACCTGTAGTCCCAGCGCTCTGGGAGGCCG
AGACGGGTTGATCACTTGAGGCTAGGAGTTCGAGACCAGCTTGGCCAACATGGTGAAACA
TATGAAAAATAAAACAGACAAACCAACCAACCAACCCAGCAACAATAAAACAGATCTACC
CTGGAGTCATACTCTAATTTTTTCTATTTTCCTCCCTTTCTGATCCTTTATCCCACTTTC
TTTTTCTTCCTCTTCTTTCACCTTCTTCTTTGTCAAAGACATAGAGGATTGAGTTATTAT
CATTGATCCATACAAAGTCCCTCTCTCATTTAAATTGCCACCCCCCATTTCTATTCCCTG
TCTTCCCATGTGCAACCTTCCTAATATGTTTGATACGCATC
>GL397273:23880735-23881203-
GCAATGTGGGGGCTGGACGTGGT-GGCTCATGCCTGTGGTCCTGGCACTCTGGGGGGC-G
AGGCGGGTTGATCACTTCGGGCTAGGAGTTCGAGACCAGTCTGGCCAACTTGGCAAAAC-
-ATGAAAAATACAACAGACAAACCAACCAACCAACC-AGTGACAACAAAACAGGTCTACC
CTGGAGTCATACTCTAATTTTTTCTATTTTCCTCCCTTTCTGATCCTTTATCCCACTTTC
TTTTTCTTCCTCTTCCTTCTCCCTCTTCTTTGTCAAA----TAGAGGATTGAGTTATTAT
CACTGATCCATATAAAGTCCCTCTCTCATTTAAACTCCCACCCCCCATTTCTATTCCCCG
ACTTCCCATGTGTAACCTTCCTAATATGTTTGATACGCATC
>GL397273:24286266-24286722-
GCAATGTGGGGGCTGGACGTGGT-GGCTCACGCCTGTGGTCCCGGCACTCTGGGGGGC-G
AGGCGGGTTGATCACTTCGGGCTAGGAGTTCGAGACCAGTCTGGCCAACTTGGCGAAAC-
-ATGAAAAATACAACAGACAAACCAACCAACCAACC-AGTGACAACAAAACAGGTCTACC
CTGGAGTCATACTCTAATTTTTTCTATTTTCCTCCCTTTCTGATCCTTTATCCCACTTTC
TTTTTCTTCCTCTTCCTTCTCCCTCTTCTTTGTCAAA----TAGAGGATTGAGTTATTAT
CACTGATCCACATAAAGTCCCTCTCTACCTTAAACTCCCACCCCCCATTTCTATTCCCCG
ACTTCCCATGTGTAACCTTCCT-----GTTTGATACGCATC
>GL397273:29743965-29744433+
GCAATGTGGGGGCTGGACGTGGT-GGCTCACGCCTGTGGTCCCGGCACTCTGGGGGGT-G
AGGCGGGTTGATCACTTCGGGCTAGGAGTTCGAGACCAGTCTGGCCAACTTGGCGAAAC-
-ATGAAAAATACAACAGACAAACCAACCAACCAACC-ATTGACAACAAAACAGGTCTACC
CTGGAGTCATACTCTAATTTTTTCTATTTTCCTCCCTTTCTGATCCTTTATCCCACTTTC
TTTTTCTTCCTCTTCCTTCTCCCTCTTCTTTGTCAAA----TAGAGGATTGAGTTATTAT
CACTGATCCACATAAAGTCCCTCTCTACCTTAAACTCCCACCCCCCATTTCTATTCCCCG
ACTTCCCATGTGTAACCTTCCTAATATGTTTGATACGCATC
>GL397273:32915461-32916027-
GCAATGTGGGGGCTGGATGTGGT-GGCTCACGCCTGTGGTCCTGGCACTCTGGGGGGCCG
AGGCAGGTTGATCACTTCAGG-----AGTTCGAGACCAGTCTGGCCAACATGGCGAAACA
TATGAAAAATAC-ACAGACAAACCAACCAACCAACTCAGTGACAACAAAACAGGTCTACC
CTGGAGTCATACTCTAATTTTTTCTATTTTCCTCCCTTTCTGATCCTTTATCCCACTTTC
TTTTTCTTCCTCTTCCTTCTCCTTCTTCTTTGTCAAA----TAGAGGATTGAGTTATTAT
CACTGATCCATATAAAGTCCCTCTCTCATTTAAATTCCCACCCCCCATTTTGATTCCCCG
ACTTCCCATGTGCAACCTTCCTAATATGTTTGATATGCATC
>GL397273:34188953-34189427+
GCAATGTGGGGGCTGGATGTGGT-GGCTCACGCCTGTAGTCCCAGTACTCTGGGAGGCTG
AGGCGGGTTGATCACTTGAGGCTAGGAGCTCGAGACCAGCCTGGCCAACATGGCGAAACA
TATGAAAAATACAACTGTCAAACCAACCAAC-AACC-AGTGACAACAAAACAGGTCTACC
CTGGAGTCATACTCTAATTTTTTCTATTTTCCTCCCTTTCTGATCCTTTATCCCACTTTC
TTTTTCCTCCTCTTCCTTCTCCTTCTTCTTTGTCAAA----TAGAGGATTGAGTTATTAT
CATGGATCCATACAAAGTCCCTCTCTCATTTAAATTCCCACCCCCCATTTCTATTCCCCG
TCTTCCCATGTGCAACCTTCCTAATATGTTTGATATGCATC
>GL397273:40109273-40109725+
GCAATGTGGGGGCTGGACGTGGT-GGCTCACACCTGTAGTCCCAGCACTCTGGGAGGCCG
AGGCGGGTTGATCACTTCAGGCTAGGAGTTCGAGACCAGCCTGGCCAACATGGCGAAAC-
-ATGAAAAATGCAACAGACAAACCAACCAACCAACCCAGCGACAACAAAACAGGTCTACC
CTGGAGTCATACTCTAATTTTTTCTATTTTCCTCCCTTTCTGATCCTTTATCCCACTTTC
TTTTTCTTCCTCTTCCTTCTCCTTC------GTCAAA----TAGAGGATTGAGTTATTAT
CATTGATCCATATAAAGTCCCTCTCTCA----AATTCCCACTCCCCATTTCTATTCCCTG
TCTTCCTATGTGCAACCTTCCTAATATGTTTGATACGCATC
>GL397274:941447-941922+
GCAATGTGGGGGCTGGACGTGGT-GGCTCCCGCCTGTAGTCCCAGCACTCTGGGAGGCCG
AGGCGGGTTGATCACTTGAGGCTAGGAGTTTGAGACCAGCCTGGCCAACATGGCGAAACA
TATGAAAAATACAACAGACAAACCAACCAACCAACCCAGCGACAACAAAACAGGTCTACC
CTGGAGTCATACTCTAATTTTTTCTATTTTCCTCCCTTTCTGATCCTTTATCCCACTTTC
TTTTTCTTCCTCTTCCTTCTCCTTCTTCTTTGTCAAA----TAGAGGATTAAGTTATTAT
CATTGATCCATACAAAGTCCCTCTCTCATTTAAATTCCCACTCCCCATTTCTATTCCCCG
TCTTCCCATGTGCAACCTTCCTAATATGTTTGATATGCATC
>GL397274:5794182-5794645+
GCAATGTGGGGGCTGGACGTGGT-GGCTCACACCTGTGGTCCCGGCACTCTGGGGGGC-G
AGGCGGGTTGATCACTTCGGGCTAGGAGTTCGAGACCAGTCTGGCCAACTTGGCGAAAC-
-ATGAAAAATACAACAGACAAACCAACCAACCAACC-AGTGACAACAAAACAGGTCTACC
CTGGAGTCATACTCTAATTTTTTCTATTTTCCTCCCTTTCTGATCCTTTATCCCACTTTC
TTTTTCTTTCTCTTCCTTCTCCCTCTTCTTTGTCAAA----TAGAGGATTGAGTTATTAT
CACTGATCCATATAAAGTCCCTCTCTCATT--AACTCCCACCCCCCATTTCTATTCCCCG
ACTTCCCATGTGTAACCTTCCTAATATGTTTGATACGCATC
>GL397274:18735380-18735847-
GCAATGTGGGGGATGGACGTGGT-GGCTCACGCCTGTGGTCCCGGCACTCTGGGGGGC-G
AGGCGGGTTGATCACTTCGGGCTAGGAGTTCGAGACCAGTCTGGCCAACTTGGCGAAAC-
-ATGAAAAATACAACAGACAAACCAACCAACCAACC-AGTGACAACAAAACAGGTCTACC
CTGGAGTCATACTCTAATTTTTTCTATTTTCCTCCCTTTCTGATCCTTTATCCCACTTTC
TTTTTCTTCCTCTTCCTTCTCCCTCTTCTTTATCAAA----TAGAGGATTGAGTTATTAT
CACTGATCCACATAAAGTCCCTCTCTACTTTAAACTCCCACCCCCCATTTCTATTCCCCG
ACTTCCCATGTGTAACCTTCCTAATATGTTTGATACGCAT-
>GL397274:24308497-24308961-
GCAATGTGGGGGCTGGACGTGGT-GGCTCACGCCTGTGGTCCCGGCACTCTGGGGGGC-G
AGGCGGGTTGATCACTTCGGGCTAGGAGTTCGAGACCAGTCTGGCCAACTTGGCGAAAC-
-ATGAAAAACACAACAGACAAACCAACCAACCAACC-AGTGACAACAAAACAGGTCTACC
CTGGAGTCATACTCTAATTTTTTCTATTTTCCTCCCTTTCTGATCCTTTATCCCACTTTC
TTTTTCTTCCTCTTCCTTCTCCCTCTTCTTTGTCAAA----TAGAGGATTGAGTTATTAT
CACTGATCCACATAAAGTCCCTCTCTACCTTAAACTCCCACCCCCCATTTCTATTCCCCG
ACTTCCCATGTGTAACCTTCCTAATATGTTTGATACGCATC
>GL397274:31166191-31166665+
GCAATGTGGGGGCTGGATGTGGT-GGCTCACGCCTGTAGTCCCAGTACTCTGGGAGGCTG
AGGCGGGTTGATCACTTGAGGCTAGGAGCTCGAGACCAGCCTGGCCAACATGGCGAAACA
TATGAAAAATACAACTGTCAAACCAACCAAC-AACC-AGCGACAACAAAACAGGTCTACC
TTGGAGTCATACTCTAATTTTTTCTATTTTCCTCCCTTTCTGATCCTTTATCCCACTTTC
TTTTTCTTCCTCTTCCTTCTCCTTCTTCTTTGTCAAA----TAGAGGACTGAGTTATTAT
CATTGATCCATACAAAGTCCCTCTCTCATTTAAATTCCCACCCCCCATTTCTATTCCCCG
TCTTCCCATGTGCAACCTTCCTAATATGTCTGATATGCATC
>GL397274:31447510-31447971-
GCAATGTGGGGGCTGGTCGTGGT-GGCTCACGCCTGTGGTCCCGGCACTCTGGGGGGC-G
AGGCGGGTTGATCACTTCGGGCTAGGAGTTCGAGACCAGTCTGGCCAACTTGGCGAAAC-
-ATGAAAAATACAACAGACAAACCAACCAACCAACC-AGTGACAACAAAACAGGTCTACC
CTGGAGTCATACTCTAATTTTTT-TATTTTCCTCCCTTTCTGATCCTTTATCCCACTTTC
TTTTTCTTCCTCTTCCTTCTCCCTCTTCTTTGTCAAA----TAGAGGATTGAGTTATTAT
CACTGATCCACATAAAGTCCCTCTCTACCTTAAACTCCCATCCCCCATTTCTATTCCCCG
ACTTCCCATGTGTAACCTTCCTAATATGTTTGATATGCATC
>GL397274:33097145-33097614+
GCAATGTGGGGGCTGGACGTGGT-GGCTCATGCCTGTAGTCCCAGCACTCTGGGAGGCTG
AGGTGGGTCGATCACTTGAGGCTAGGAGTTCGAGACCAGCCTGGCCAACATGGCAAAACA
TACGAAAAATACAACAGACAAACCAACCAACCAACCCAGCGACAACAAAACAGGTATACC
CTGGAGTCATACTCTAATTTTTTCTATTTTCCTCCTTTTCTGATCCTTTATCCCACTTTC
TTTTTCTTCCTCTTCCTTCTCCTTCTTCTTTGTCAAA----TAGAGGATTGAGTTATTAT
CATTGATCCATACAAAGTCCCTCTCTCGTTTAAATTCCCACTCCCCATTTCTATTCCCCG
TCTTCCCATGTGCAACCTTCCTAATATGTTTGATATGCATC
>GL397274:39339000-39339462-
GCAATGTTGGGGCTGGACGTGGT-GGCTCACGCCTGTGGTCCCGGCACTCTGGGGGGC-G
AGGCGGGTTGATCACTTCGGGCTAGGAGTTCGAGACCAGTCTGGCTAACTTGGCGAAAC-
-ATGAAAAATACAACAGACAAACCAACCAACCAACC-AGTGACAACAAAACAGGTCTACC
CTGGAGTCATACTCTAATTTTTTCTATTTTCCTCCCTTTCTGATCCTTTATCCCACTTTC
TTTTTCTTCCTCTTCCTTCTCCCTCTTCTTTGTCAAA----TAGAGGATTGAGTTATTAT
CACTGATCCACATAAAGTCCCTCCCTACCTTAAACTCCCACCCCCCATTTCTATTCCCTG
ACTTCCCATGTGTAACCTTCCTAATATGTTTGATACGCATC
>GL397274:39820773-39821104+
GCAATGTGGGGGCTGGAAGTGGT-GGCTTACGCCTGTAGTCCCAGCACTCTGCGAGGCCG
AGGCGGGTTGATCACTTGAGACTAGGAGTTCGAGACCAGCCTGGCCAACATGGCGAAACA
TATGAAAAATACAACAGACAAACCAACCAACCAACCCAGCGACAACAAAACAGGTCTACC
CTGGAGTCATACTCTAATTTTTTCTATTTTCCTCCCTTTCTGATCCTTTATCCCACTTGC
TTTTTCTTTCTCTTCCCTTTCCTTCTTCTTTGTCAAA----TAGAGGATTGAGTTATTAT
CATTGATCCATA------------------------------------------------
-----------------------------------------
>GL397274:39852851-39853325+
GCAATGTGGGGGCTGGACGTGGT-GGCTCACGCCTGTAGTCCCAGTACTCTGGGAGGCTG
AGGCGGGTTGATGACTTGAGGCTAGGAGTTCGAGACCAGCCTGGCCAACATGGTGAAACA
TATGAAAAATACAACAGACAAACCAACCAACCAACC-AGGGACAACAAAACAGGTCTACC
CTGGAGTCGTACTCTAATTTTTTCTATTTTCCTCCCTTTCTGATCCTTTATCCCACTTTC
TTTTTCTTCCTCTTCCTTCTCCTTCTTCTTTGTCAAA----TAGAGGATTGAGTTATTAT
CACTGATCCATACAAAGTCCCTCTCTCATTTAAATTCCCACCCCCCATTTCTATTCCCCG
TCTTCCCACGTGCAACTTTCCTAATATGTTTGATATACATC
>GL397274:40028597-40029060-
GCAATGTGGGGGCTGGACGTGGT-GGCTCACGCCTGTGGTCCCGACACTCTGGGGGGC-G
AGGCGGGTTGATCACTTCGGGCTAGGAGTTCGAGACCAGTCTGGCCAACTTGGCGAAAC-
-ATGAAAAATACAACAGACAAACCAACCAACCAACC-AGTGACAACAAAACAGGTCTACC
CTGGAGTCATACTCTAATTTTTTCTATTTTCCTCCCTTTCTGATCATTTATCCCACTTTC
TTTTTCTTCCTCTTCCTTCTCCCTCTTCTTTGTCAAA----TAGAGGATTGAGTTATTAT
CACTGATCCATATAAAGTCCCTCTCTCATTTAAACTCCCACCCCCCATTTCTATTCCCCG
ACTTCCCACGTGTAACCTTCCTAATATGTTTGATATGCATC
>GL397275:477224-477692-
GCAATGTGGGGGCTGGACGTGGT-GGCTCACGCCTGTGGTCCCGGCACTCTGGGGGGCCG
AGCCGGGTTGATCACTTCAGGCTAGTAGTTCGAGACCAGTCTGGCCAACATGGCGAAAC-
-ATGAAAAATACAACAGACAAACCAACCAACCAACC-AGTGTCAACAAAACAGGTCTACC
CTGGAGTCATACTCTAATTTTGTCTATTTTCCTCCCTTTCTGATCCTTTATCCCACTTTC
TTTTTCTTCCTCTTCCTTCTCCTTCTTCTTTGTCAAA----TAGAGGATTGAGTTATTAT
CACTGATCCATATAAAGTCCCTCTCTCAGTTAAATTCCCACCCCCCATTTCTATTCCCCG
ACTTCCCATGTGCAACCTTCCTAATATGTTTGATACGCATC
>GL397275:514861-515311+
GCAATGTGGGGGCTGGACATGGT-GGCTCACACCTGTGGTCCCGGCACTCTGGGGGGC-G
AGGCGGGTTGATCACTTCGGGCTAGGAGTTCGAGACCAGTCTGGCCAACTTGGCGAAAC-
-ATGAAAAATACAACAGGCAAACCAACCAACCAACC-AGTGACAACAAAACAGGTCTACC
CTGGAGTCATACTCTAATTTTTTCTATTTTCCTCCCTTTCTGATCCTTTATCCCACTTTC
TTTTTCTTCCTCTTCCTTCTCCCTCTTCTTTGTCGAA----TAGAGGATTGAGTTATTAT
CACTGATCCACATAAAGTCCCTCTCTACCTTAAACTCCCACCCCCCATTTCTATTCCCCG
ATTTCCCATGTGTAACCTTCCTAATATGTTTGATACGCATC
>GL397275:827862-828336+
GCAATGTGGGGGTTGGACGTGGT-GGCTCACGCCTGTAGTCCCAGCACTCTAGGAGGCCG
AGGCGGGTTGATCACTTGAGGCTAGGAGTTCGAGACCAGCCTGGCCAACGTGGCGAAACA
TATGAAAAATACAACAGACAAACCAACCAACCAACTCAGCAACAACAAAACAGGTCTACC
CTGGAGTCATACTCTAATTTTTTCTATTTTCCTCTCTTTCTGATCCTTTATCCCACTTTC
TTTTTCTTCCTCTTCCTTATCCTTCTTCTTTGTCAAA----TACAGGATTGAGTTATTAT
CATTGATCCATACAAAGTCCCTCTCTCATTTAAATTCCCACCCCCCATTTCTATTCCCCG
TCTTCCCATGTGCAACCTTCCTAATATGTTTGATATGCATC
>GL397275:965667-966135+
GCAATGTGGGGGCTGGACGTGGT-GGCTCACGCCTGTGGTCCCGGCACTCTGGGGGGC-G
AGGCGGGTTGATCACTTCGGGCTAGGAGTTCGAGACCAGTCTGGCCAACTTGGCGAAAC-
-ATGAAAAATACAACTGACAAACCAACCAACCAACC-AGCGACAACAAAACAGGTCTACC
CTGGAGTCATACTCTAATTTTTTCTATTTTCCTCCCTTTCTGATCCTTTATCCCACTTTC
TTTTTCTTCCTCTTCCTTCTCCCTCTTCTTTGTCAAA----TAGAGGATTGAGTTATTAT
CACTGATCCACATAAAGTCCCTCTCTACTTTAAACTCCCACCCCCCATTTCTATTCCCCG
ACTTCCCATGTGTAACCTTCCTAATATGTTTGATACGCATC
>GL397275:1069730-1070194-
GCAATGTGGGGGCTGGACGTGGT-GGCTCACGCCTGTGGTCCCGGCACTCTGGGGGGC-G
AGGCGGGTTGATCACTTTGGGCTAGGAGTTCGAGACCAGTCTGGCCAACTTGGCGAAAC-
-ATGAAAAATACAACAGACAAACCAACCAACCAACC-AGTGACAACAAAACAGGTCTACC
CTGGAGTCATACTCTAATTTTTTCTATTTTCCTCCCTTTCTGATCCTTTATCCCACTTTC
TTTTTCTTCCTCTTCCTTCTCCCTCTTCTTTGTCAAA----TAGAGGATTGAGTTATTAC
CACTGATCCATATAAAGTCCCTCTCTCATTTAAACTCCCACCCCCCATTTCTATTCCCCG
ACTTCCCATGTGTAACCTTCCTAATATGTTTGATACGCATC
>GL397275:1070884-1071217-
GCAATGTGGGGGCTGGACGTGGT-GGCTCACGCCTGTGGTCCTGGCACTCTGGGGGGC-G
AGGCGGGTTGATCACTTCGGGCTAGGAGTTCGAGACCAGTCTGGCCAACTTGGCGAAAC-
-ATGAAAAATACAACAGACAAACCAACCAACCAACC-AGTGACAACAAAACAGGTCTACC
CTGGAGTCATACTCTAATTTTTT-TATTTTCCTCCCTTTCTGATCCTTTATCCCACTTTC
TTTTTCTTCCTCTTCCTTCTCCCTCTTCTTTGTCAAA----TAGAGGATTGAGTTATTAC
CACTGATCCATATAAAG-------------------------------------------
-----------------------------------------
>GL397275:1102817-1103285-
GCAATGTGGGGGCTGGACGTGGT-GGCTCACGCCTGTGGTCCCGGCACTCTGGGGGGCCG
AGGCGGGTTGATCACTTCAGGCTAGGAGTTCGAGAACAGTCTGGCCAACATGGCGAAAC-
-ATGAAAAATACAACAGACAAACCAACCAACCAACC-AGTGACAACAAAACAGGTCTACC
CTGGAGTCATACTCTAATTTTTTCTATTTTCCTCCCTTTCTGATCCTTTATCCCACTTTC
TTTTTCTTCCTCTTCCTTCTCCTTCTTCTTTGTCAAA----TAGAGGATTGAGTTATTAT
CACTGATCCATATAAAGTCCCTCTCCCATTTAAATTCCCACCTCCCATTTCTATTCCCCG
ACTTCCCATGTGCAACCTTCCTAATATGTTTGATACACATC
>GL397275:1710149-1710623+
GCAATGTGGGGGCTGGACGTGGT-GGCTCACGCCTGTAGTCCCAGTACTCTGGGAGGCCG
AGGTGGGTTGATCACTTGAGGCTAGGAGTTCGAGACCAGCCTGGCCAACATGGCGAAACA
TATGAAAAATACAACTGACAAACCAACCAACCAACC-AGCGACAACAAAACAGGTCTACC
CTGGAGTCATACTCTAATTTTTTCTATTTTCCTCCCTTTCTGATCCTTTATCCCACTTTC
TTTTTCTTCCTCTTCCTTCTCCTTCTTCTTTGTCAAA----TAGAGGATTGAGTTATTAT
CATTGATCCATACAAAGTCCCTCTCTCATTTAAATTCCCACCCCCCATTTCTATTCCCCG
TCTTCCCATGTGCAACCTTCCTAATATGTTTGATATGCATC
>GL397275:1983624-1984095-
GCAATGTGGGGGCTGGATGTGGT-GGCTCACGCCTGTGGTCCCGGCACTCTGGGTGGCCG
AGGCGGGTAGATCACTTCAGGCTAGGAGTTCGAGACCAGTCTGGCCAACATGGCGAAACA
TATGAAAAATACAACAGACAAACCAACCAACCAACC-AGTGACAACAAAACAGGTCTACC
CTGGAGTCATACTCTAATTTTTTCTATTTTCCTCCCTTTCTGATCTTTTATCCCACTTTC
TTTTTCTTCCTGTTCCTTCTCCTCCTTCTTTGTCAAA----TAAAGGATTGAGTTATTAT
CACTGATCCATATAAAGTCCCTCTCTCATTTAAATTCCCACCCCCCATTTCTATTCCCCG
ACTTCCCATGTGCAACCTTCCTAATATGTTTGATACGCATC
>GL397275:2015668-2016134+
GCAATGTGGGGGCTGGACGTGGT-GGCTCACGCCTGTAGTCCCAGCACTCTGGGGGGCCG
AGGCCGGTTGATCACTTCGGGCTAGGAGTTCGAGACCAGTCTGGCCAACATGGCGAAGCA
TATGAAAAATGCAACAGACAAACCAACCAACCAACC-AGTGACAACAGGGCAGGTCTACC
CTGGAGTCATACTCTAATTTTTTCTATTTTCCTCCCTTTCTGATCCTTTATCCCACTTTC
TTTTTCTTCCTCTTCCTTCTCCTTCTTC---GTCAAA----TAGAGGATTGAGTTATTAT
CACTGATCCATATAAAGTCCCGCTCTCATTTAGATTCCCACTCCCCATTTCTATTCCCCG
TCTTCCCATGTGCAGCCTTCCTGGTATGTTTGATACGCATC
>GL397275:2739354-2739829-
TCAATGTGGGGGCTGGACGTGGT-GGCTCACGCCTGTAGTCCCAGCACTCTGGGAGGCCG
AGGAGGGTTGATCGCTTGAGGCTAGGAGTTCGAGACCAGCCTGGCCAACGTGGCGAAACA
TATGAAAAATACAACAGACAAACCAACCAACCAACCAAGCGACAACAAAACAGGTCTACC
CTGGAGTCATACTCTAATTTTTTCTATTTTCCTCCCTTTCTGATCCTTTATCCCACTTGC
TTTTTCTTCCTCTTCCTTCTCCTTCTTCTTTGTCAAA----TAGAGGATTGAGTTATTAT
CATTGATCCATACAAAGTCCCTCTCTCATTTAAATTCCCACCCCCCATTTCTATTCCCTG
TCTTCCCATGTGCAACCTTCCTAATATGTTTCATATGCATC
>GL397275:3917640-3918112-
GCAATGTGGGGGCTGGACGTGGT-GGCTCAGGCCTGTGGTCCCGGCACTCTGGGGGGCCG
AGGCGGGTTGATCACTTCGGGCTGGGAGTTCGAGACCAGTCTGGCCAACATGGCGAAACA
TATGAAAAATACAACAGACAAACCAACCCACCAACC-AGTGACAACAAAACAGGTCTACC
CTGGAGTCATACTCTAATTTTTTCTATTTTCCTCCCTTTCTGATCCTTTATCCCACTTTC
TTTTTCTTCCTCTTCCTTCTCCTTCTTCTTTGTCAAA----TAGAGGATTGAGTTATTAT
CACTGATCCATATAAAGTCCCTCTCTCATTTAAATTCCCACCCCCCATTTCTATTCCCCG
ACTTCCCATGTGCAACCTTCCTAATATGTTTGATATGCATC
>GL397275:4357059-4357425-
GCAATGTGGGGGCTGGACGTGGT-GGCTCACACCTGTGGTCCCGGCACTCTGGGGGGC-G
AGGCGGGTTGATCACTTCGGGCTAGGAGTTCGAGACCAGTCTGGCCAACTTGGCGAAAC-
-ATGAAAAATACAACAGACAAACCAACCAACCAACC-AGTGACAACAAAACAGGTCTACC
CTGGAGTCATACTCTAATTTTTTCTATTTTCCTCCCTTTCTGATCCTTTATCCCACTTTC
TTTTTCTTCCTCTTCCTTCTCCCTCTTCTTTGTCAAA----TAGAGGATTGAGTTATTAT
CACTGATCCACATAAAGTCCTTCTCTAACTTAAACTCCCACCCCC---------------
-----------------------------------------
>GL397275:4359752-4360220-
GCAATGTGGGGGCTGGACGTGGT-GGCTCACACCTGTGGTCCCGGCACTCTGGGGGGC-G
AGGCGGGTTGATCACTTCGGGCTAGGAGTTCGAGACCAGTCTGGCCAACTTGGCGAAAC-
-ATGAAAAATACAACAGACAAACCAACCAACCAACC-AGTGACAACAAAACAGGTCTACC
CTGGAGTCATACTCTAATTTTTTCTATTTTCCTCCCTTTCTGATCCTTTATCCCACTTTC
TTTTTCTTCCTCTTCCTTCTCCCTCTTCTTTGTCAAA----TAGAGGATTGAGTTATTAT
CACTGATCCACATAAAGTCCTTCTCTAACTTAAACTCCCACCCCCCATTTCTATTCCCCG
ACTTCCCATGTGTAACCTTCCTAATATGTTTGATACGCATC
>GL397275:6006010-6006489+
GCAATGTGGGGGCTGGACGTGGT-GGCTCACGCCTGTGGTCCCGGCACTCTGGGGGGC-G
AGGCGGGTTGATCACTTCGGGCTAGGAGTTCGAGACCAGTCTGGCCAACTTGGCGAAAC-
-ATGAAAAATACAACAGACAAACCAACCAACCAACC-AGTGACAACAAAACAGGTCTACC
CTGGAGTCATACTCTAATTTTTTCTATTTTCCTCCCTTTCTGATCCTTTATCCCACTTTC
TTTTTCTTCCTCTTCCTTCTCCCTCTTCTTTGTCAAA----TAGAGGATTGAGTTATTAT
CACTGATCCACATAAAGTCCCTCTCTACCTTAAACTCCCACCCCCCATTTCTATTCCCCG
ACTTCCCATGTGTAACCTTCCTAATATGTTTGATACGCATC
>GL397275:6338449-6338917-
GCAATGTGGGGGCTGGACGTGGT-GGCTCACGCCTGTGGTCCCGGCACTCTGGGGGGC-G
AGGCGGGTTGATCACTTCGGGCTAGGAGTTCGAGACCAGTCTGGCCAACTTGGCGAAAC-
-ATGAAAAATACAACAGACAAACCAACCAATCAACC-AGTGACAACAAAACAGGTCTACC
CTGGAGTCATACTCTAATTTTTTCTATTTTCCTCCCTTTCTGATCCTTTATCCCACTTTC
TTTTTCTTCCTCTTCCTTCTCCCTCTTCTTTGTCAAA----CAGAGGATTGAGTTATTAT
CACTGATCCACATAAAGTCCCTCTCTACCTTAAACTCCCACCCCCCATTTCTATTCCCCG
ACTTCCCATGTGTAACCTTCCTAATATGTTTGATACGCATC
>GL397275:6369647-6370115+
GCAATGTGGGGGCTGGACGTGGT-GGCTCACGCCTGTGGTCCCGGCACTCTGGGGGGC-G
AGGCGGGTTGATCACTTCGGGCTAGGAGTTCGAGACCAGTCTGGCCAACTTGGCGAAAC-
-ATGAAAAATACAACAGACAAACCAACCAACCAACC-AGTGACAACAAAACAGGTCTACC
CTGGAGTCATACTCTAATTTTTTCTATTTTCCTCCCTTTCTGATCCTTTATCCCACTTTC
TTTTTCTTCCTCTTCCTTCTCCCTCTTCTTTGTCAAA----TAGAGGATTGAGTTATTAT
CACTGATCCACATAAAGTCCCTCTCTACCTTAAACTCCCACCCCCCATTTCTATTCCCCG
ACTTCCCAAGTGTAACCTTCCTAATATGTTTGATACGCATC
>GL397275:6624950-6625420+
GCAATGTGGGGGCTGGACGTGGT-GGCTCACGCCTGTGGTCCCGGCACTCTGGGGGGCCA
AGGCGGGTTGATCACTTCAGGCTAGGAGTTCGAGACCAGTCTGGCCAACATGGCGAAACA
TATGAAAAATACAACAGACAAACCAACCTACCAACC-AGTGACAACAAAACAGGTCTACC
CTGGAGTCATACTCTAATTTTTTCTATTTTCCTCCCTTTCTGATCCTTTATCCCACTTTC
TTTTTCTTCCTCTTCCTTCTCCTTCTTCTTTGTCAAA----TAGAGGATTGAGTTATTAT
CACTGATCCATATAAAGTCCCTCTCTCATTTAAATTCCCACTCCCCATTTCTATTCCCCG
TCTTCCCATGTGCAACCTTCCTAATATGTTTGATACGCATC
>GL397275:6994864-6995332+
GCAATGTGGGGGCTGGACGTGGT-GGCTCACACCTGTGGTCCCGGCACTCTGGGGGGC-G
AGGCGGGTTGATCACTTCGGGCTAGGAGTTCGAGACCAGTCTGGCCAACCTGGCGAAAC-
-ATGAAAAATACAACAGACAAACCAACCAACCAACC-AGTGACAACAAAACAGGTCTACC
CTGGAGTCATACTCTAATTTTTTCTATTTTCCTCCCTTTCTGATCCTTTATCCCACTTTC
TTTTTCTTCCTCTTCCTTCTCCCTCTTCTTTGTCAAA----TAGAGGATTGAGTTATTAT
CACTGATCCACATAAAGTCCTTCTCTACCTTAAACTCCCACCCCCCATTTCTATTCCCCG
ACTTCCCATGTGTAACCTTCCTAATATGTTTGATACGCATC
>GL397275:7403002-7403476-
GCAATGTGGGGGCTGGATGTGGT-GGCTCACGCCTGTAGTCCCAGTACTCTGGGAGG--G
AGGCGGGTTGATCACTTGAGGCTAGGAGTTCGAGACCAGCCTGGCCAACATGGCGAAACA
TATGAAAAATACAACTGACAAACCAACCAACCAACC-AGCGACAACAAAACAGGTCTACC
CTGGAGTCATACTCTAATTTTTTCTATTTTCCTCCCTTTCTGATCCTTTATCCCACTTTC
TTTTTCTTCCTCTTCCTTCTCTTTTTCCTTTGTCAAA----TAGAGGATTGAGTTATTAT
CATTGATCCATACAAAGTCCATCTCTCATTTAAATTCCCACCCCCCATTTCTATTCCCCG
TCTTCCCTTGTGCAACCTTCCTAATATGTTTGATATGCATC
>GL397275:7882718-7883192-
GCAATGTAGGGGCTGGACGTGGT-GGCTCACACCTGTAGTCCCAGCACACTGGGAGGCCG
AG-CGGGTTGATCACTTGAGGCTGGGAGTTCGAGACCAGCCTGGCCAACATGGCGAAACA
TATGAAAAATACAACAGACAAACCAACCAACCAACCCAGCGACAACAAAACAGGTCTACC
CTGGAGTCATACTCTAATTTTTTCTATTTTCCTCCCTTTCTGATCCTTTATCCCACTTGC
TTTTTCTTCCTCTTCCTTCTCC---TTCTTTGTCAAA----TAGAGGATTGAGTTATTAT
CATTGATCCATACAAAGTCCCTCTCTCATTTAAATTCCCACCCCGCATTTCTATTCCCCA
TCTTCGTATGTGCAACCTTCCTAATATGTTTGATATGCATC
>GL397275:9076126-9076600-
GCAATGTGGGGGCTGGACGTGGT-GGCTCACGCCTGTAGTACCAGTACTCTGGGAGGCCG
AGGTGGGTTGATCACTTGAGGCTAGGAGTTCGAGACCAGCCTGGCCAACGTGGTGAAACA
TATGAAAAATACAACTGACAAACCAACCAACCAACC-AGCGAAAACAAAACAGGTCTACC
CTGGAGTCATACTCTAATTTTTTCTATTTTCCTCCCTTTCTGATCCTTTATCCCACTTTC
TTTTTCTTCCTCTTCCTTCTCCTTCTTCTTTGTCAAA----TAGAGGATTGAGTTATTAT
CATTGATCCATACAAAGTTCCTCTCTCATTTAAATTCCCACCCCCCATTTCTACTCCCCG
TCTTCCCATGTGCAACCTTCCTAATATGTTTGATATGCATC
>GL397275:10093814-10094288+
GCAATGTGGGGGCTGGACGTGGT-GGCTCACGCCTGTGGTCCCGGCACTCTGGGGGGCCA
AGGCGGGTTGATCACTTCAGGCTAGGAGTTCGAGACCAGTCTGGCCAACATGGCGAAACA
TATGAAAAATACAACAGACAAACCAACCAACCAACC-AGTGACAACAAAACAGGTCTACC
CTGGAGTCATACTCTAATTTTTTCTATTTTCCTCCCTTTCTGAACCTTTATCCCACTTTC
TTTTTCTTCCTCTTCCTTCTCCTTCTTCTTTGTCAAA----TAGAGGATTGAGTTATTAT
CACTGATCCATATAAAGTCCCTCTCTCATTTAAATTCCCACTCCCCATTTCTATTCCCCA
TCTTCCCATGTGCAACCTCCCTAATATGTTTGATACGCATC
>GL397275:10452830-10453299-
GCAATGTGGGGGCTGGACGTGGT-GGGTCACGCCTGTAGGCCCAGTACTCTGGGAGGCCG
AGGCGAGTTGATCACTTGAGGCTAGGAGTTCGAGACCAGCCTGGCCAACATGGCAAAACA
TATGAAAAATACAACAGAC-----AACCAACCAACC-AGCGACAAAAAAACAGGTCGATC
CTGGAGTCATACTCTAATTTTTTCTATTTTCCTCCCTTTCTGATCCTTTATCCCACTTTC
TTTTTCTTCCCCTTCCTTCTCCTTCTTCTTTGTCAAA----TAGAGGATTGAGTTATTAT
CATTGATCCATACAAAGTCCCTCTCTCATTTAAATTCCTACCCCCCATTTGTATTCCCCA
TCTTCCCATGTGCAACCTTCCTAATATGTTTGATATGCATC
>GL397275:11582595-11583063+
GCAATGTGGGGGCTGGACGTGGT-GGCTCACGCCTGTGGTCCCGGCACTCTGGGGGAC-G
AGGCGGGTTGATCACTTCGGGCTGGGGGTTCGAGACCAGTCTGGCCAACTTGGCGAAAC-
-ATGAAAAATACAACAGGCAAACCAACCAACCAACC-AGTGACAGCAAAACGGGTCTACC
CTGGAGTCATACTCTAGTTTTTTCTGTTTTCCTCCCTTTCTGATCCTTTATCCCACTTTC
TTTTTCTTTCTCATCCTTCTCCCTCTTCTTTGTCAAA----TAGAGGATTGAGTTATTAT
CACTGATCCATATAAAATCCCTCTCTCATTTAAACTCCCACCCCCCATTTCTATTCCCCG
ACTTCCCATGTGTAACCTTCCTGATGTGTTTGATACGCATC
>GL397275:12110915-12111375-
GCAGTCTGGGGGCTGGACGTGGT-GGCTCACGCCTGTGGTCCCGGCACTCTGCGGGGCCG
AGGCGGGTTGATCACTTCGGGCTAGGAGTTCGAGACCAGTCTGGCCAACATGGCGAGACA
TATGAAAAATACAACAGACAAACCAACCAACCAACC-AGTGACAACAAAACAGGTCTATC
CTGGAGTCATAGTCTAATTTTTTCTATTTTCCTCCCTTTCTGATCCTTTATCCCACTTTC
TTTTTCTTCCTCTTCCTTCTCCTTCTTC---GTCAAA----TAGAGGATTGAGTTATTAT
CACTGATCCATATAAAGTCCCTCTCTCATTTAGATTCCCACTCCCCATTTCTATTCCCCG
TCTTCCCATGTGCAACCTTCCTAATATGTTTGATACGCATC
>GL397275:12835534-12836008+
GCAATGTGGGGGCTGGACGTGGT-GGCTCACGCCTGTAGTCCCAGTACTCTGGGAGGCCG
AGGCGGGTTGATCACTTGAGGCTAGGAGCTCGAGACCAGCCTGGCCAACATGGCGAAACA
TATGAAAAATACAACAGACAAACCAACCAACCAACC-AGCGACAACAAAACAGGTCTACC
CTGGAGGCATACTCTAATTTTTTCTATTTTCCTCCCTTTCTGATCCTTTATCCCACTTTC
TTTTTCTTCCTCTTCCTTCTCCTTCTTCTTTGTCAAA----TAGAGGATTGAGTTATTAT
CATTGATCCATACAAAGTCCCTCTCTCATTTAAATTCCCACCCCCCATTTCTATTCCCTG
TCTTCCCATGTGCAACCTTCCTAATCTGTTTGATATGCATC
>GL397275:13286647-13287109+
GCAATGTGGGGGCTGGACGTGGT-GGCTCACTTCTGTAGTCCCAGTTCTCTGGGAGGCTG
AGGCGGGTTGATCACTTGAGGCTAGGAGTTCGAGACCAGCCTGGCCAACATGGCGAAACA
TATGAAAAATACAACTGACAAACCAACCAACCAACC-AGCGACAACAAAACAGGTCTACC
CTGGAGTCATACTCTAATTTTTTCTATTTTCCTCCCTTTCTGATCCTTTATCCCACTTTC
TTTTTCTTCCTCTTCCTTCTCCTTCTTCTTTGTCAAA----TAGAGGATTGAGTTATTAT
CATTGATCCATACAAAGTCCCTTTCTCATTTAAATTCCCACCCCCCATTTCTATTCCCCA
TCTTCCCATGTGCAACCTTCCTACTATGTTTGATATGCATC
>GL397275:13811282-13811750-
GCAATGTGGGGGCTGGACGTGGT-GGCTCACGCCTGTGGTCCCAGCACTCTGGGAGGCCG
AGGCGGGTTGATCACTTGAGGCTAGGAGTTCGACACCAGCCTGGCCAACATGGCGAAACA
TATGAAAAATACAACAGACAAACCAACCGACCAACCCAGTGACAACAAAACAGGTCTACC
CTGGAGTCATACTCTAATTTTTTCTATTTTCCTCCCTTTCTGATCCTTTATCCCACTTTC
TTTTTCTTCCTCTTCCTTCTCCTTCTTCTTTGTCAAA----TAGAGGATTGAGTTATTAT
CATTGATCCATACAAAGTCCCTCTCTCATTTAAATTCCCACCCCACATTTCTATTCCCCG
TCTTCCCATGTGCAACCTTCCTAATATGTTTGATATGCATC
>GL397275:17289739-17290213-
GCAATGTGGGGGCTGGACGTGGT-GGCTCACTCCTGTAGTCCCAGTACTCTGGGAGGCCG
AGGCGGGTTGATCACTTGAGGCTAGGAGTTCGAGACCAGCCTGGCCAACATGGCGAAACA
TATGAAAAATACAACTGACAAACCAACCAACCAACC-AGCGACAACAAAACAGGTCTACC
CTGGAGTCATACTCTAATTTTTTCTATTTTCCTCCCTTTCTGATCCTTTATCCCACTTTC
TTTTTCTTCCTCTTCCTTCTCCTCCTTCTTTGTCAAA----TAGAGGATTGAGTTATTAT
CATTGATCCATACAAAGTCCCTCTCTCATTTAAATTCCCACCCCCCATTTCTATTTCCCG
TCTTCCCATGTGCAACCTTCCTAATATGTTTGATATGCATC
>GL397275:18604560-18605011-
GCAATGTGGGGGCTGGACGTGGT-GGCTCATGCCTGTAGTCCCAGTACTCTGGGAGGCCG
AGGCGAGTTGATCACTTGAGGCTAGGAGTTCGACACCAGCCTGGCCAACATGGCGAAACA
TATGAAAAATACAACAGACAAACCAACCAACCAACCCAGCGACAACAAAACAGGTCTACC
CTGGAGTCATACTCTAATTTTTTCTATTTTCCTCCCTTTCTGATCCTTTATCCCACTTGC
TTTTTCTTCCTCTTCCTTCTCCTTCTTCTTTGTCAAA----TAGAGGATTGAGTTATTAT
CATTGATCCATACAAAGTCCCTCTCTCATTTAAATTCCC----CCCATTTCTATTCCCCG
TCTTCCCATGTGCAACCTTCCTAATATGTTTGAAATGCATC
>GL397275:20278194-20278645+
GCAATGTGGGGGCTGGACGTGGT-GGCTCACGCCTGTGGTCCCAGCACTCTGGGAGGCCA
AGGCGGGTTGATCACTTGAGGCTAGGAGTTCGACACCAGCCTGGCCAACATGGCGAAACA
TATGAAAAATATAACAGACAAACCAACCAACCAACCCAGTGACAACAAAACAGGTCTACC
CTGGAGTCATACTCTAATTTTTTCTATTTTCCTCCCTTTCTGATCCTTTATCCCACTTTC
ATTTTCTTCCTCTTCCTTCTCCTTCTTCTTTGTCAAA----TAGAGGATTGAGTTATTAT
CATTGATCCATACAAAGTCCCTCTCTCATTTAAATTCCCACCCCCCATTTCTATTCCCCG
TCTTCCCATGTGCAACCTTCCTAATATGTTTGATATGCATC
>GL397275:25862383-25862857+
GCAATGTGGGGGCTGGATGTGGT-AGCTCACGCCTGTAGTCTCAGTACTCTGGGAGGCTG
AGGTGGGTTGATCACTTGAGGCTAGGAGCTCGAGACCAGCCTGGCCAACATGGCGAAACA
TATGAAAAATACAACTGTCAAACCAACCAAC-AACC-AGTGACAACAAAACAGGTCTACC
CTGGAGTCATACTCTAATTTTTTCTATTTTCCTCCCTTTCTGATCCTTTATCCCACTTTC
TTTTTCTTCCTCTTCCTTCTCCTTCTTCTTTGTCAAA----TAGAGGATTGAGTTATTAT
CATTGATCCATACAAAGTCCCTCTCTCATTTAAATTCCCACCCCCCATTTCTATTCCCCG
TCTTCCCATGTGCAACCTTCCTAATATGTTCGGTATGCATC
>GL397275:29791860-29792328+
GCAATGTGGGGGCTGGACGTGAT-GGCTCACGCCTGTGGTCCCGGCACTCTGGGGGGC-G
AGGCGGGTTGATCACTTCGGGCTAGGAGTTCGAGACCAGTCTGGCCAACTTGGCGAAAC-
-ATGAAAAATACAACAGACAAACCAACCCACCAACC-AGTGACAACAAAACAGGTCTACC
CTGGAGTCATACTCTAATTTTTTCTATTTTCCTCCCTTTCTGATCCTTTGTCCCACTTTC
TTTTTCTTCCTCTTCCTTCTCCCTCTTCTTTGTCAAA----TAGAGGACTGAGTTATTAT
CACTGATCCACATAAAGTCCCTCTCTACCTTAAACTCCCACCCCCCATTTCTATTCCCCG
ACTGCCCATGTGTAACCTTCCTAATATGTTTGATACGCATC
>GL397275:29907716-29908184+
GCAATGTGGGGGCTGGACGTGGT-GGCTCACGCCTGTGGTCCCGGCACTCTGGGGGGC-G
AGGCGGGTTGATCACTTCGGGCTAGGAGTTCGAGACCAGTCTGGCCAACTTGGCGAAAC-
-ATGAAAAATACAACAGACAAACCAACCAACCAACC-AGTGACAACAAAACAGGTCTACC
CTGGAGTCATACTCTAATTTTTTCTATTTTCCTCCCTTTCTGATCCTTTATCCCACTTTC
TTTTTCTTCCTCTTCCTTCTCCCTCTTCTTTGTCAAA----TAGAGGATTGAGTTATTAT
CACTGATCCACATAAAGTCCCTCTCTACCTTAAACTCCCACCCCCCATTTCTATTCCCCG
ACTTCCCATGTGTAACCTTCCTAATATGTTTGATACGCATC
>GL397275:30244013-30244473-
GCAATGTGGGGGCTGGACGTGGT-GGCTCACGCCTGTAGTCCCAGCACTCTGGGAGGCCG
AGGCGGGTTGATCACTTCAGGCTAGGAGTTCGAGACCAGCCTGGCCAACATGGTGAAACA
TATGAAAAATACAACAGACAAACCAACCAACCAACCCAGCGACAACAAAACAGGTCTACC
CTGGAGTCATACTCTAATTTTTTCTATTTTCCTCCCTTTCTGATCCTTTATCCCACTTTC
TTTTTCTTCCTCTTCCTTCTCCTTCTTCTTTGTCAAA----TAGAGGATTGAGTTATTAT
CATTGATCCATACAAAGTCCCTCTCTCATTTAAATTCCCACTCCCCATTTCTATTCCCCA
TCTTCCCATGTGCAACCTTCCTAATATGTTTGATATGCATC
>GL397275:30246579-30246960-
GCAATGTGGGGGCTGGACGTGGT-GGCTCACGCCTGTAGTCCCAGCACTCTGGGAGGCCG
AGGCGGGTTGATCACTTCAGGCTAGGAGTTCGAGACCAGCCTGGCCAACATGGTGAAACA
TATGAAAAATACAACAGACAAACCAACCAACCAACCCAGGGACAACAAAACAGGTCTACC
CTGGAGTCGTACTCTAATTTTTTCTATTTTCCTCCCTTTCTGATCCTTTATCCCACTTTG
TTTTTCTTCCTCTTCCTTCTCCTTCTTC---ATGAAA----TAGAGGATTGAGTTATTAT
CACTGATCCATATAAAGT-CCTCTCTCATTTAGATTCCCACTCCCCATTTCTATTCCCCG
T----------------------------------------
>GL397275:33261418-33261875-
GCAATGTGGGGGCTGGACGTGGT-GGCTCACGCCTGTAGTCCTGGCGCTCTGGGAGGCCG
AGGCGGGTTGATCATTTCAGGCTAGGAGTTCGAGACCAGCCTGGCCAACATGGCGAAACA
TACGAAAAATACAACAGACAAACCAACCAACCAACCCAGCGACAACAAAACAGGTCTACC
CTGGAGTCATACTCTAATTTTTTCTATTTTCCTCCCTTTCTGATCCTTTATCCCACTTTC
TTTTTCTTCCTCTTCCTTCTCC---TTCTTTGTCAAA----TAGAGGATTGAGTTATTAT
CATTGATCCATACAAAGTCCCTCTCTCATTCAAATTCCCACTCCCCATTTCTATTCCCCG
TCTTCCCATGTGCAACCTTCCTAATATGTTTGATACGCATC
>GL397275:37431893-37432351+
GCAATCTGGGAGCTGGA-ATGGT-GGCTCACGCCTGTGGTCCCGGCACTCTGGGGGGCCG
AGGCGGGTTGATCACTTCGGGCTAGGAGTTCGAGACCAGTCTGGCCAACATGGCGAAACA
TATGAAAAATACAACAGACAAACCAACCAACCAACC-AGTGACAACAAAACAGGTCTATC
CTGGAGTCATACTCTAATTTTTTCTATTTTCCTCCCTTTCTGATCCTTTATCCCACTTTC
TTTTTCTTCCTCTTCCTTCTCCTTCTTC---GTCAAA----TAGAGGATTGAGTTATTAT
CACTGATCCATATAAAGTCCCTCTCTCATTTAGATTCCCACTCCCCATTTCTATTCCCCG
TCTTCCCATGTGCAACCTTCCTAAT--GTTTGATACGCATC
>GL397276:15113-15581-
GCAATGTGGGGGCTGGACGTGGT-GGCTCACGCCTGTGGTCCCGGCACTCTGGAGGGC-G
AGGCGGGTTGACCACTTCGGGCTAGGAGTTCGAGACCAGTCTGGCCAACTTGGCGAAAC-
-ATGAAAAATACAACAGACAAACCAACCAACCAACC-AGTGACAACAAAACAGGTCTACC
CTGGAGTCATACTCTAATTTTTTCTATTTTCCTCCCTTTCTGATCCTTTATCCCACTTTC
TTTTTCTTCCTCTTCCTTCTCCCTCTTCTTTGTCAAA----TAGAGGATTGAGTTATTAT
CACTGATCCATATAAAGTCCCTCTCTCATTTAAATTCCCAC-CCCCATTTCTATTCCCCG
ACTTCCCATGTGTAACCTTCCTAATATGTTTGATACGCATC
>GL397276:13029971-13030436-
GCAATGTGGGGGCTGGACGTGGT-GGCTCACGCCTGTGGTCCCGGCACTCTGGGGGGCCG
AGGAGGGTTGATCACTTCAGGCTAGGAGTTCGAGACCGGTCTGGCCAACATGGCGAAACA
TATGAAAAATACAACAGACAAACCATCCAACCAACC-AGTGACAACAAAACAGGTCTACC
CTGGAGTCATACTCTAATTTTTTCTATTTTCCTCCCTTTCTGATCCTTTATCCCACTTTC
TTTTTCTTCCTCTTCCTTCTCCTTCTTCTTTATCAAA----TAGAGGATTGAGTTATTAT
AACTGATCCATATAAAGTCCCTCTCTCATTTAAATTCCCACCCCCCATTTCTATTCCCCG
ACTTCCCATGTGCAACCTTCCTAATATGTTTGATACGCATC
>GL397276:19957143-19957609+
GCAGTGTGGGGGCTGGACATGGT-GGCTCATGCCTGTAGTCCCAGCACTCTGGGAGGCCG
AGGCGGGTTGATCACTTGAGGCTAGGAGTTCGAGACCAGCTTGGCCAACATGGCGAAACA
CATGAAAAATACAACAAACAA----ACCAACCAACCCAGCAACAACAAAACAGGTCTACC
CTGGAGTCATACTCTAATTTTTTCTATTTTCCTCCCTTTCCGATCCTTTATCCCAC----
TTTTTCTTCCTCTTCCTTCTCCTTTTTCTTTGTCAAAGACATAGAGGATTGAGTTATTAT
CATTGATCCATACAAAGTCCCTCTCTCATTTACATTCCCACCCCCCATTTCTATTCCCGG
TCTTCCTATGTGCAACCTTCCTAATATGTTTGATATGCATC
>GL397276:31643330-31643797-
GCAATGTGGGGGCTGGACGCGGT-GGCTCACGCCTGTAGTCCCAGCAGTCTGGGAGGCCG
AGGCGGATTGATCACTTGAGGCTAGGAGTTCGAGACCAGCCTGGCCAACATGGCGAAACA
TATGAAAAATACAACAGACAAACCAACCAACCAACCCAGCGACAACAAAACAGGTCTACC
CTGGAGTCATACTCTAATTTTTTCTATTTTTCTCCGTTTCTGATCCTTTATCCCATTTGC
TTTTTCTTCCTCTTC--TCT--TTCTTGTTTGTCAAA----TAGAGGATTGAGTTATTAT
---TGATCCATACAAAGTCCCTCTCTCATTTAAATTCCCACCCCCCATTTCTATTCCCCG
TCTTCCCATGTGCAACCTTCCTAATATGTTTGATATGCATC
>GL397276:34385838-34386306-
GCAATGTGGGGGCTGGACGTGGT-GGCTCACGCCTGTGGTCCCGGCACTCTGGGGGGC-G
AGGCGGGTTGATCACTTCGGGCTAGGAGTTCGAGACCAGTCTGGCCAACTTGGCGAAAC-
-ATGAAAAATACAACAGATAAACCAACCAACCAACC-AGTGACAACAAAACAGGTCTACC
CTGGAGTCATACTCTAATTTTTTCTATTTTCCTCCCTTTCTGATCCTTTATCCCACTTTC
TTTTTCTTCCTCTTCCTTCTCCCTCTTCTTTGTCAAA----TAGAGGATTGAGTTATTAT
CACTGATCCACATAAAGTCCCTCTCTACCTTAAACTCCCACCCCCCATTTCTATTCCCCG
ACTTCCTATGTGTAACCTTCCTAATATGTTTGATACGCATC
>GL397276:34391181-34391649+
GCAATGTGGGGGCTGGACGTGGT-GGCTCACGCCTGTGGTCCCGGCACTCTGGGGGGC-G
AGGCGGGTTGATCACTTCGGGCTAGGAGTTCGAGACCAGTCTGGCCAACTTGGCGAAAC-
-ATGAAAAATACAACAGACAAACCAACCAACCAACC-AGTGACAACAAAACAGGTCTACC
CTGGAGTCATACTCTAATTTTTTCTATTTTCCTCCCTTTCTGATCCTTTATCCCACTTTC
TTTTTCTTCCTCTTCCTTCCCCCTCTTCTTTGTCAAA----TAGAGGATTGAGTTATTAT
CACTGATCCATATAAAGTTCCTCTCTCATTTAAACTCCCATCCCCCATTTCTATTCCCCG
ACTTCCCATGTGTAACCTTCCTAATATGTTTGATACGCATC
>GL397277:7885192-7885667-
GCAATGCGGGGGCTGGAGGTGGT-GGCTCACGCCTGTAGTCCCAGCACTCTGGGAGGCCG
AGGCGGGTTGATCACTTGAGGCTAGGAGTTCGAGACCAGCCTGGCCAACATGGCGAAACA
CATGAAAAATACAACAGACAAACCAACCAACCAACCCAGCAACAACAAAACAGGTCTACC
CTGGAGTCATACTCTAATTTTTTCTATTTTCCTCCCTTTCTGATCCCTTATCCCACTTTC
TTTTTCTTCCTCTTCCTTCCCCTTCTTCTTTGTCAAA----TAGAGGATTGAGTTATTAT
CATTGATCCATACAAAGTCCCTCTCTCATTTAAATTCCCACCCCCCATTTCTATTCCCCA
TCTTCCCATGTGCAACCTTCCTAATATGTTTGATATGCATC
>GL397277:8229986-8230435-
GCAATGTGGGGGCTGGACGTGGT-GGCTCACGCCTGTGGTCCCGGCACTCTGGGGGGC-G
AGGCGGGTTGATCACTTCGGGCTAGGAGTTCGAGAACAGTCTGGCCAACTTGGCGAAAC-
-ATGAAAAATACAACAGACAAACCAACCAACCAACC-AGTGACAACAAAACAGGTCTACC
CTGGAGTCATACTCTAATTTTTTCTATTTTCCTCCCTTTCTGATCCTTTATCCCACTTTC
TTTTTCTTCCTCTTCCTTCTCCCTCTTCTTTGTCAA-----TAGAGGATTGAGTTATTAT
CACTGATCCATATAAAGTCCCTCTCTCATTTAAACTCCCACCCCCCATTTCTATTCCCCG
ACTTCCCATGTGTAACCTTCCTAATATGTTTGATACGCATT
>GL397277:8950671-8951138+
GCAATGTGGGGGCTGGACG-GGT-GGCTCACGCCTGTGGTCCCGGCACTCTGGGGGGCCG
AGGCGGGTTGATCACTTCAGGCTAGGAGTTCGAGACCAGTCTGGCCAACATGGCGAAACA
CATGAAAAATACAACAGACAAACCAACCAACCAACC-AGTGACAACAAAACAGGTCTACC
CTGGAGTCATTCTCTAATTTTTTCTATTTTCCTCCCTTTCTGATCCTTTATCTCACTTTC
TTTTTCTTCCTCTTCCTTCTC---CTTCTTTGTCAAA----TAGAGGATTGAGTTATTAT
CACTGATCCATATAAAGTCCCTCTCTCATTTAAATTCCCACCCCCCATTTCTATTCCCCG
ACTTCCCATGTGCAACCTTCCTAATATGTTTGATACGCATC
>GL397277:11513865-11514194-
GCAATGTGGGGGCTGGACGTGGT-GGCTCACGCCTGTGGTCCCAGCACTCTGGGGGGCCG
AGGCGGGTTGATCACTTCAGGCTAGGAGTTCGAGACCAGTCTGGCCAACATGGCGAAACA
TATGAAAAATACAACAGACAAACCAACCAACCAACC-AGTGACAACAAAACAGGTCTACC
CTGGAGTCATACTCTAATTTTTTCTATTTTCCTCCCTTTCTGATCCTTTATCCCACTTTC
TTTTTCTTCCTCTTCCTTCTCCTTCTTCTTTGTCAAA----TAGAGGATTGAGTTATTAT
CACTGATCC---------------------------------------------------
-----------------------------------------
>GL397277:11675604-11676073+
GCAATGTGGGGGCTGGACGTGGT-GGCTCACGCCTGTAGTCCCAGTACTCTGGGAGGCCA
AGGTGGGTTGATCACTTGAGGCTAGGAGTTCGAGACCAGCCTGGCCAACATGGTGAAACA
TATGAAAAATACAACTGACCAACCAACCAACCAA----GTGACAACAAAACAGGTCTACC
CTGGAGTCATACTCTAATTTTTTCTGTTTTCCTCCCTTTCTGATCCTTTATCCCACTTTC
TTTTTCTTCCTCTTCCTTCTCCTTCTTCTTTGTCAAA----CAGAGGATGGAGTTATTAT
CATTGATCCATACAAAGTCCCTCTCTTATTTAAATTCCCACC-CCCATTGCTATTCCCCG
TCTTCCCATGTGCAACCTTCCTAATATGTTTGATATGTATG
>GL397277:13648086-13648416+
GCAATGTGGGGGCTGGACGTGGT-GGCTCACGCCTGTAGTCCCAGTACTCTGGGAGGCCG
AGGCGGGTTGATCACTTGAGGCTAGGAGTTCGAGACCAGCCTTGCCAACATGGCGAAACA
TATGAAAAATACAACTGACAAACCAACAAACCAACCAAGCGACAACAAAACAGGTCTACC
CTGGAGTCATACTCTAATTTTTTCTATTTTCCTCCCTTTCTGATCCTTTATCCCACTTTC
TTTTTCTTCCTCTTCCTTCTCCTTCTCCTTTGTCAAA----TAGAGGATTGACTTATTAT
CATTGATCCAT-------------------------------------------------
-----------------------------------------
>GL397277:23720942-23721432-
GCAATGTGGGGGCTGGACGTCGT-GGCTCACGCCTGTAGTGCCAGCACTCTGGGAGGCCG
AGGCGGGTTGATCACTTGAGGCTAGGAGTTCGAGACCAGCCTGGCCAACATGGCGAAACA
TATGAAAAATACAACAGACAAACCAACCAACCAACCCAGCGACAACAAAACAGGTCTACC
CTGGAGTCATACTCTAATTTTTTCTATTTTCCTCCCTTTCTGATCCTTTATCCCACTTTC
TTTTTCTTCCTCTTCCTTCTCCTTCTTCTTTGTCAAA----TAGAAGATTGAGTTATTAT
CATTGATCCATACAAAGTCCCTGTCTCATTTAAATTCCCACCCCCCATTTCTATTCCCCG
TCTTCCCATGTGCAACCTTCCTAATATGTTTGATATGCATC
>GL397277:27163963-27164435-
GCAATGTGGGGGCTGGACGTGGT-GGCTCACGCCTGTAGTCCCAGCATTCTCGGAGGCAG
AGGCAGGTTGATCACTTGGGGCTAGGAGTTCGAGACCAGCCTGGCCAACATGGCGAAACA
TATGAAAAATACAACAGACAAACCAACCAACCAACCCAGTGACAACAAAACAGGTCTACC
CTGGAGTCATACTCTGATTTTTTCTATTTTCCTCCCTTTCTGATCCTTTATCCCACTTTC
TTTTTCTTCCTCTTCCTTCTCCTTCTTCTTTGTCAAA----TAGAGGATTGAGTTATTAT
CATTGATCCATACAAAGTCCCTCTCTCATTTAAATTCCCATTCCCCATTTCTATTCCCTG
TCTTCCCATGTGCAACCTTCCTAATATGTTTGATATGCATC
>GL397277:31213073-31213545+
GCAATGTGGGGGCAGGACGTGGT-GGCTCACGCCTGTAGTCCCAGCACTCTGGGAGGCGG
AGGCGGGTTGATCACTTGAGGCTAGGAGTTCGAGACCAGCCTGGCCAACATGGCGAAACA
TATGAAAAATACAACAGACAGACCAACCAACCAACCCAGCGACAACAAAACAGGTCTACC
CTGGAGTCATACTCTAATTTTTTCTATTTTCCTCCCTTTCTGATCCTTTATCCCACTTGC
TTTTTCTTCCTCTTCCTTCTCCTTCTTCTTTGTCAAA----TAGAAGATTGAGTTATTAT
CATTGATCCATACAAAGTCCCTCTCTCATTTAAATTCCCACCCCCCATTTCTATTCCCCA
TCTTCCCATGTGCAACGTTCCTAATACGTTTGATATGCATC
>GL397277:31302235-31302694+
GCAATGTGGGGGCTGGACGTGGT-GGCTCACGCCTGTGGTCCCGGCACTCTGGGGGGCCG
AGGCGGGTTGATCACTTCGGGCTAGGAGTTCGAGACCAGTCTGGCCAACATGGCGAAACA
TATGAAAAATACAACAGACAAACCAACCAACCAACC-AGTGACAACAAAACAGGTCTATC
CTGGAGTCATACTCTAATTTTTTCTATTTTCCTCCCTTTCTGATCCTTTATCCCACTTTC
TTTTTCTTCCTCTTCCTTCTCCTTCTTC---ATCAAA----TAGAGGATTGAGTTATTAT
CATTGATCCATATAAAGTCCCTCTCTCATTTAGATTCCCACTCCCCATTTCTATTCCCCG
TCTTCCCATGTGCAACCTTCCTAATATGTGTGATATGCATC
>GL397277:32156311-32156759+
GGAATCTGGGGGCTGGACGTGGT-GGCTCACGCCTGTGGTCCCGGCACTCTAGGGGGCGG
AGGCGGGTTGATCACTTCGGGCTAGGAGTTCGAGACCAGTCTGGCCAACATGGCGAAGCA
TATGAAAAATGCAACAGACAAACCAACCAACCAACC-AGTGACAACAGGGCAGGTCTATC
CTGGAGTCATACTCTAACTTTTTCTATTTTCCTCCCTTTCTGATCCTTTATCCCACTTTC
TTTTTCTTCCTCTTCCTTCTCCTTCTTC---GTCAAA----TAGAGGATTGAGTTATTAT
CACTGATCCATATAAAGTCCCTCTCTCATTTAGATTCCCACTCCCCATTTCTATTCCCCG
TCTTCCCATGTGCCGCCTTCCTGGTATGTTTGATACGCATC
>GL397277:32393859-32394327-
GCAATGTGGGGGCTCAACGTGGT-GGCTCACGCCTGTGGTCCCGGCACCCTGGGGGGC-G
AGGCGGGTTGATCACTTCGGGCTAGGAGTTCGAGACCAGTCTGGCCAACTTGGCGAAAC-
-ATGAAAAATACAACAGACAAACTAACCAACCAACC-AGTGACAACAAAACAGGTCTATC
CTGGAGTCATACTCTAATTTTTTCTATTTTCCTCCCTTTCTGATCCTTTATCCCACTTTC
TTTTTCTTCCTCTTCCTTCTCCCTCTTCTTCGTCAAA----TAGAGGATTGAGTTATTAT
CACTGATCCATATAAAGTCCCTCTCTCATTTAAACTCCCACCCCCCATTTCTATTCCCCG
ACTTCCCATGTGTAACCTTCCTAATATGTTTGATAAGCATC
>GL397277:34448443-34448893-
ACAATGTGGGGGCTGGACGTGGT-GGCTCACGCCTGTGGTCCCAGCACTCTGGGGGGC-G
AGGTGGGTTGATCATTTCGGGCTAGGAGTTCGAGACCAGTCTGGCCAACTTGGCGAAAC-
-ATGAAAAATTCAACAGACAAACCAACCAACCAACC-AGTGACAACAAAACAGGTCTACC
CTGGAGTCATACTCTAATTTTTTCTATTTTCCTCCCTTTCTGATCCTTTAGCCCACTTTC
TTTTTCTTCCTCTTCCTTCTCCCTCTTCTTTGTCAAA----TAGAGGATTGAGTTATTAT
CACTGATCCATATAAAGTCCCGCTCTCATTTAAACTCCCACCCCCCATTTCTACTCCCCG
ACTTCCCATGTGTAACCTTCCTAATATGTTTGATACGCATC
>GL397278:8290733-8291196+
GCAATGTGGGGGCTGGACGTGGT-GGCTCACGCCTGTAGTCCCAGCACTCTGGGAGGCCG
AGGCGGGCTGATCACTTGAGGCTAGGAGTTTGAGGCCAGCCTGGCCAACATGGCAAAACA
TATGAAAAATACAACAGACAAACCAACCAACCAACCCCGCAACAACAAAACTGGTCTACC
CTGGAGTCATACTCTAATTTTTTCTGTTTTCCTCCCTTTCTGATCCTTTATCCCAC----
TTTTTCTTCCTCTTCCTCCTCCTTCTTCTTTGTCAAA----TAGAGGATTGAGTTATTAT
CATTGATCCATACGAAGTCCCTCTCTCATTTAAATTCCCACCCCCCATTTCTATTCCCTG
TCTTCCTATGTGCAACCTTCCTAATATGTTTGATATGCATC
>GL397278:11122274-11122738+
GCAATGTGCGGGCTGGACGTGGT-GGCTCACGCCTGTGGTCCCGGCACTCTGGGGGGC-G
AGGCGAGTTGATCACTTCGGGCTAGGAGTTCGAGACCAGTCTGGCCAACTTGGCGAAAC-
-ATGAAAAATACAACAGACAAACCAACCAACC---C-AGTGACAACAAAACAGGTCTACC
CTGGAGTCATACTCTAATTTTTTCTATTTTCCTCCCTTTCTGATCCTTTATCCCACTTTC
TTTTTCTTCCTCTTCCTTCTCCCTCTTCTTTGTCAAA----TAGAGGATTGAGTTATTAT
CACTGATCCATATAAAGTCCCTCTCTCATTTAAACTCCCACCCCCCATTTCTATTCCCCG
ACTTCCCATGTGTAACCTTCCTAATATGTTTGATACGCATC
>GL397278:22706903-22707373-
GCAATGTGGGGGCTGGACGTGGT-GGCTCACGCCTGTGGTCCCGGCACTCTGGGGGGCCG
AGGCGGGTTGATCACTTTGGGCTAGGAGTTCGAGACCAGTCTGGCCAACATGGCGAAACA
TATGAAAAATACAACAGAGAAACCAACCAACCAACC-AGTGACAACAAGGCAGGTCTACC
CTGGAGTCATACTCTAGTTTTTTCTATTTTCCTCCCTTTCTGATCCTTTGTCCCACTTTC
TTTTTCTTCCTCTTCTTTCTCCTTCTTCTTTGTCAGA----TAGAGGATTGAGTTGTTGT
CACTGATCCATATAAAGTCCCTCTCTCATTTGGATTCCCACTCCCCATTTCTATTCCCCA
TCTTCCCATGTGCAACCTCCCTAGTATGTTTGATACGCATC
>GL397278:24693518-24693981-
GCAATGTGGGGGCTGGACGTGGT-GGCTCACGCCTGTGGTCCCGGCACCCTGGGGGGCCG
-----GGTTGATCACTTCGGGCTAGGAGTTCGGGACCAGTCTGGCCAACATGGCGAAACA
AATGAAAAATACAACAGGCAAACCAACCAACCAACC-AGTGACAACAAAACAGGTCTACC
CTGGAGTCATACTCTAATTTTTTCTATTTTCCTCCCTTTCTGATCCTTTATCCCACTTTC
TTTTTCTTCCTCTTCCTTCTCCTTCTTCTTTGTCAAA----TAGAGGATTGAGTTATTAT
CACTGATCCATATAAAGTCCCTCTCTCATTTAAATTCCCACCCCCCATTTCTATTCCCCG
ACTTCCCATGTGCAACCTTCCTAATATGTTTGATACGCATC
>GL397278:24853953-24854404+
GCAATGTGGGGGCTGGACGTGGT-GGCTCACGCCTGTGGTCCCAGCACTCTGGGAGGCCG
AGGCGGGTTGATCACTTGAGGCTAGGAGTTCAAC---------GCCAACATGGCGAAACA
TAGGAAAAATACAACAGAC----CAACCAACCAACCCAGTGACAAGAAAACAGGTCTACC
CTGGAGTCATACTCTAATTTTTTCTATTTTCCTCCCTTTCTGATCCTTTATCCCACTTTC
TTTTTCTTCCTCTTCCTTCTCCTTCTTCTTTGTCAAA----TAGAGGATTGAGTTATTAT
CATTGATCCATACAAAGTCCCTCTCTCATTTAAATTCCCACCCCCCATTTCTATACCCCG
TCTTCCCATGTGCAACCTTCCTAATATGTTTGATATGCAT-
>GL397278:25295242-25295702+
GCAATGTGGGGGCTGGACGTGGT-GGCTCACGCCTGTAGTCCCAGCACTCTGGGAAGCCG
AGGCGGGTTGATCACTTGAGGCTAGGAGTTCGAGACCAGCCTGGCCAACATGGCAAAACA
TATGAAAAATACAACAGACAAACCAACCAACCAACCCAGCAACAACAAAACAGGTCTACC
CTGGAGCCATACTCTAATTTTTTCTATTTTCCTCCCTTTCTGATCCTTTATCCCACTTTC
TTTTTCTTCCTGTTCCTTCTCCTTCTTCTTTGTCAAA----TAGAGGATTGAGTTATTAT
CATTGATCCATACAAAGTCCCTCTCTCATATACATTCCCACCCCCCATTTCTATTCCCCG
TCTTCCCATGTGCAACCTTCCTAATATGTTTGATATGCATC
>GL397278:25331381-25331848+
GCAATGTGGGGGCTGGACGTGGT-GGCTCACGCCTGTGGTCCCGGCACTCTGGGGGGC-G
AGGCGGGTTGATCACTTCGGGCTAGGAGTTCGAGACCAATCTGGCCAACTTGGCGAAAC-
-ATGAAAAATACAACAGACAAACCAACCAACCAACC-AGTGACAACAAAACAGGTCTACC
CTGGAGTCATACTCTAATTTTTT-TATTTTCCTCCCTTTCTGATCCTTTATCCCACTTTC
TTTTTCTTCCTCTTCCTTCTCCCTCTTCTTTGTCAAA----TAGAGGATTGAGTTATTAT
CACTGATCCACATAAAGTCCCTCTCTACCTTAAACTCCCACCCCCCATTTCTATTCCCCG
ACTTCCCATGTGTAACCTTCCTAATATGTTTGATATGCATC
>GL397278:25627977-25628445+
GCAATGTGGGGGCTGGACGTGGT-GGCTCACGCCTGTGGTCCCAGCACTCTGGGGGAC-G
AGGCGGGTTGATCACTTCGGGCTAGGAGTTCGAGACCAGTCTGGCCAACTTGGCGAAAC-
-ATGAAAAATACAACACACAAACCAACCAACCAACC-AGTGACAACACAACAGGTCTACC
CTGGAGTCATACTCTAATTTTTTCTATTTTCCTCCCTTTCTGATCCTTTATCCCACTTTC
TTTTTCTTCCTCTTCCTTCTCCCTCTTCTTTGTCAAA----TAGAGGATTGAGTTATTAT
CACTGATCCATATAAAGTCCCTCTCTCATTTAAACTCCCACCCCCCATTTCTATTCCCCG
ACTTCCCATGTGTAACCTTCCTGATATGTTTGATATGCATC
>GL397278:32098542-32099016+
GCAATGTGGGGGCTGGACGTGGT-GGCTCACGCCTGTAGTCCCAGTACTCTGGGAGGCCG
AGGCGGGTTGATCACTTGAGGCTAGGAGTTCGAGACCAGCCTGGCCAACATGGCAAAACA
TATGAAAAATACAACTGACAAACCAACCAACCAACC-AGCGACAACAAAACAGGTCTACC
CTGGAGTCACACTCTAATTTTTTCTATTTTCCTCCCTTTCTGATCCTTTATCCCACTTTC
TTTTTCTTCCTCTTCCTTCTCCTTCTTCTTTGTCAAA----TAGAGGATTGAGTTATTAT
CATTGATCTACACAAAGTCCCTCTCTCATTTAAATTCCCACCCCCCATTTCTATTCCCCG
TCTTCCCATGTGCAACCTTCCTAATATGTTTGATGTGCATC
>GL397278:32218540-32219010+
GCAATGTGGAGGCTGGACGTGGT-GGCTCACGCCTGTAGTCCCAGCACTCTGGGAGGCCG
AGGCGGGTTGATCACTTGAGGCTAGGAGTTCGAGACCAGCCTGGCCGACATGGCGAAACA
TACGAAAAATACAACAGACAAACCAACCAACCAACCCAGCGACAACAAAACAGGTCTACC
TTGGAGTCATACTCTAATTTTTTCTATTTTCCTCCCTTTCTGATCCTTTATCCCGCTTTC
TTTTTCTTCCTCTTCCTTCTTC---TTCTTTGTCAAA----TAGAGGATTGAGTTATTAT
CATTGATCCATACAAAGTCCCTCTCTCATTTAAATTCCCACCCCCCATTTCTATTCCCTG
TCTTCCTATGTGCAACCTTCCTAATATGTTTGATATGCATA
>GL397278:33297030-33297506-
GCCATGTGGCAGCTGGATGTGGT-GGCTCACGCCTGTAGTCTCAACACTCTGGGAGGCCG
AGGCAGGTTGATCACTTGAGGCTAGGAGTTCGAGACCAGCCTGGCCAACATGGCGAAACA
TATGAAAAATACAACAGACAAACCAACCAACCAACCCAGCGACAACAAAACAGGTCTACC
CTGGAGTCATACTCTAATTTTTTCTATTTTCCTCCCTTTCTGATCCTTTATCCCACTTTC
TTTTTCTTCCTCTTCCTTCTCCTTCTTCTTTGTCAAA----TAGAGGATTGAGTTATTAT
CGTTGATCCATACAAAGTCCCTCTCTCATTTAAATTCCCACTCCCCATTTCTATTCCCCG
TCTTCCCATGTGCAACCTTCCTAATATGTTTGATATGCATC
>GL397279:4111166-4111649-
GCAGTGTGGGGGCCGGACATGGT-GGCTCACACCTGTAATCCCAGCACTCTGGGAGGCCA
AGGCAGGTTGATCACTAGAGGCTAGGAGTTCGAGACCAGCCTGGCCAACATGGCGAAACC
C-TGAAAAATACAACAAACAAACCAACCAACCAACCCAGCAACAATAAAACAGGTCTACC
CTGGAGTCATACTCTAATTTTTTCTATTTTCCTCCCTTTCTGATCCTTTATCCCGCTTTC
TTTTTCTTCCTCTTCCTTCTCCTTCTTCTTTGTCAAAGACATAGAGGATTGAGTTATTAT
CATTGATCCATACAAAGTCCCTTTCTCATTTACATTCCCACCCCCCATTTCTATTTCCCG
TCTTCCCATGTGCAACCTTCCTAATATGTTTGATATGCATC
>GL397279:4572626-4573093+
GCAATGTGGGGGCTGGACGTGGT-GGCTCATGCCTGTAGTTCCAGCACTCTGGGAGGCCG
AAGCGGGTTGATCACCTGAGGCTAGGAGTTCGAGACCAGCCTGGCCAACATGGCGAAACA
TATGAAAAATACAACAGACAAACCAACCAACCAACCCAGCGACAACAAAACAGGTCTACC
CTGGAGTCATACTCTAATTTTTTCTATTTTCCTCCCTTTCTGATCCTTTATCCCACTTTC
TTTTTCTTCCTCTTCC---------TTCTTTGTCAAA----TAGAGGATTGAGTTATTAT
CATTGATCCA-ACAAAGTCCCTCTCTCATTTAAATTCCCACCCCCCATTTCTATTCCCCG
TCTTCCCATGTGCAACCTTCCTAATATGTTTGATATGCATC
>GL397279:6544202-6544676-
GCAATGTGGGGGCTGGACGTGGT-GGCTCACGCCTGTAGTCACGGCACTCTAGGAGGCCG
AGGAGGGTTGATCACTTGAGGCTAGGAGTTCGAGACCAGCCTGGCCAACATGGCGAAACA
CATGAAAAATATAACAGACAGACCAACCAACCAACCCAGCAACAACAAAACAGTTCTACC
CTGGAGTCATACTCTACCTTTTTCTATTTTCCTCCCTTTCTGATCCTTTGTCCCACTTTC
TTTTTCTTCCTCTTCCTTCTCCTTCTTCTTTGTCAAA----TAGAGGATTGAGTTATTAT
CATTGATCTATACAAAGTCCCTCTCTCATTTAAATTCCTACCCCCCATTTCTATTCCCCG
TCTTCCCATGTGCAACCTTCCTAATATGTTTGATATGCATC
>GL397279:7954539-7954992+
GCAATGTGGGGGCTGGACATGGT-GGCTCACGCCTGTAGTCCCAGCACTCTAGGAGGCCG
AGGCGGGTTGATCACTTGAGGCTAGGAGTTCGAGACCAGCCTGGCCAACATGGCGAAACA
TATGAAAAAT-----AGACAAACCAACGAACCAACCCAGCAACAACAAAACAGGTCTACC
CTGGAGTCATACTCTAATTTTTTCTGTTTTCCTCCCTTTCTGATCCTTTATCCCACTTTC
TTTTTCTTCCTCTTCCTTCTCTTTCTTCTTTGTCAAA----TAGAGGATTGAGTTATTAT
CATTGATCCATACAAAGTCCCTCTCTCATTTAAATTCCTACCCCCCATTTCTATTCACCG
TCTACCAATGTGCAACCTTCCTAATATGTTTGATATGCATC
>GL397279:12193841-12194294-
GCAATGTGGGGGCTGGACGTGGT-GGCTCACACCTGTGGTCCCGGCACTCTGGGGGGC-G
AGGCGGGTTGATCACTTCGGGCTAGGAGTTCGAGACCAGTCTGGCCAACTTGGCGAAAC-
-ATGAAAAATACAACAGACAAACCAACCAACCAACC-AGTGACAACAAAACAGGTCTACC
CTGGAGTCATACTCTAATTTTTTCTATTTTCCTCCCTTTCTGATCCTTTACCCCACTTTC
TTTTTCTTCCTCTTCCTTCTCCCTCTTCTTTGTCAAA----TAGAGGATTGAGTTATTAT
CACTGATCCACATAAAGTCCCTCTCTACCTTAAACTCCCACCCCCCATTTCTA-------
--TTCCCATGTGTAACCTTCCTAATATGTTTGATACGCATC
>GL397279:13946776-13947238-
GCAATGTGGGGGCTGGATGTGGT-GGCTTATGCCTGTAGTCCCAGTACTCTGGGAGGCTG
AGGTGGGTTGATCACTTGGGGCTAGGAGCTCAAGACCAGCCTGGCCAACATGGCAAAACA
TATGAAAAATACAACTGTCAAACCAACCAAT-AACC-AGCGACAACAAAACAGGTCTACC
CTGGAGTCATACTCTAATTTTTTTTATTTTCCTCCCTTTCTGATCCTTTATCCCACTTTC
TTTTTCTTCCTCTTCCTTCTCCTTCTTCTTTGTCAAA----TAGAGGATTGAGTTATTAT
CATTGATCCATACAAAGTCCCTCTCTCAATTAAATCCCCACCCCCCATTTCTATTCCCCG
TCTTCCCATGTGCAACCTTCCTAATATGTTTGATATGCGTC
>GL397279:19264192-19264660-
GCAATGTGGGGGCTGGACGTGGT-GGCTCACGCCTGTGGTCCCGGCACTCTGGGGGGC-G
AGGCGGGTTGACCACTTCGGGCTAGGAGTTCGAGACCACTCTGGCCAACTTGGCGAAAC-
-ATGAAAAATACAACAGACAAACCAACCAACCAACC-AGTGACAACAAAACAGGTCTACC
CTGGAGTCATACTCCAATTTTTTCTATTTTCCTCCCTTTCTGATCCTTTATCCCACTTTC
TTTTTCTTCCTCTTCCTTCTCCCTCTTCTTTGTCAAA----TAGAGGATTGAGTTATTAT
CACTGATCCATATAAAGTCCCTCTCTCATTTAAACTCCCACTCCCCATTTCTATTCCCCG
ACTTCCCATGTGTAACCTTCCTAATATGTTTGATACGCATC
>GL397279:19289160-19289630+
GCAATGTGGGGGCTGGACGTGGT-GGCTCACGCCTGTAGTCCCAGCACTCTGGGAGGCCG
AGGCGGGTTGATCACTTGAGGCTAGGAGTTCCAGACCAGCCTGGCCAACATGGCGAAACA
TATGAAAAATACAACAGACAAACCAACCAACCAACCCAGCGACAACAAAACAGGTCTACC
CTGGAGTCATACTCTAATTTTTTCTATTTTCCTCCCTCTCTGATCCTTTATCCCACTTTC
TTTTTCTTCCTCTTCCTTCTCCTTCTTCTTTGTCAAA----TAGAGGATTGAGTTATTAT
CATTGATCCATACAAAGTCCCTCTCTCATTTAAATTCCCACTCCCCATTTCTGTTCCCTG
TCTTCCCATGTGCAACCTTCCTAATATGTTTGATATGCATC
>GL397279:19528719-19529182+
GCAATGTGGGGGCTGGACGTGGT-GGCTCACGCCTGTGGTCCCGGCACTCTGGGGGGC-G
AGGCGGGTTGATCACTTCGGGCTAGGAGTTCGAGACCAGTCTGGCCAACTCGGCGAAAC-
-ATGAAAAATACAACAGACAAACCAACCAACCAACC-AGTGACAACAAAACAGGTCTACC
CTGGAGTTATACTCTAATTTTTTCTATTTTCCTCCCTTTCTGATCCTTTATCCCACTTCC
TTTTTCTTCCTCTTCCTTCTCCCTCTTCTTTGTCAAA----TAGAGGATTGAGTTATTAT
CACTGATCCATATAAAGTCCCTCTCTCATTT-AACTCCCACCTCCCATTTCTATTCCCTG
ACTTCCCATGTGTAACCTTCCTAATATGTTTGATACGCATC
>GL397279:23191168-23191635+
GCAATGTGGGGGCTGGACGTGGT-GGCTCACGCCTGTGGTCCCGGCACTCTGGGGGGCCG
AGGCGGGTTGATCAGTTCAGGCTAGGAGTTCGAGACCAGCCTGGCCAACATGGTGAAACA
TATGAAAAATACAACAGACAAACCAACCAACCAACC-AGTGACAACAAAACAGGTCTACC
CTGGAGTCATACTCTAATTTTTTCTATTTTCCTCCCTTTCTGATCCTTTATCCCACTTTC
TTTTTCTTCCTCTTCCTTCTCCTTCTTCTTTGCCAAA----TAGAGGATTGAGTTATTAT
CACTGATCCATATAAAGTCCCTCTCTCATTTAAATTCCCACCCCCCATTTCTATTCCCCG
ACTTCCCATGTGCAACCTTCCTAATATGTTTGATACGCATC
>GL397279:26502052-26502526+
GCAATGTGGGGGCTGGACGTGGT-GGCTCACGCCTGTAGTCCCAGCGCTCTGGGAGGCCG
AGGCGCGTTGATCACTTCAGGCTAGGAGTTCGAGACCAGCCTGGCCAACATGGCGAAACA
TATGAAAAATACAACAGACCAACCAACCAACCAACCCAGTGACAACAAAACAGGTCTACC
CTGGAGTCATACTCTAATTTTTTCTATTTTCCTCCCTTTCTGATCCTTTATCCCACTTTC
TTTTTCTTCCTCTTCCTTCTCCTTCTTCTTTGTCAAA----TAGAGGATTGAGTTATTAT
CATTGATCCATACAAAGTCCCTCTCTCATTCAAATTCCCACTCCCCATTTCTATTCCCCG
TCTTCCCATGTGCAACCTTCCTAATATGTTTGATACACATC
>GL397279:26553256-26553613+
GCAATGTGGGGGCTGGACGTGGT-GGCTCACGCCTGTAGTCCCAGCACTCTGG-------
------------------------------------------------------------
------------------------------------------------------TCTACC
CTGGAGTCATACTCTAATTTTTTCTATTTTCCTCCCTTTCTGATCCTTTATCCCACTTTT
TTTTTCTTCCTTTTCCTTCTCTTTCTTCTTTGTCAAAGACATAGAGGATTGAGTTATTAT
CATTGATCCATACAAAGTCCCTCTCTCATTTAAATTCCCACCCCCCATTTCTATTCCCCA
TCTTCCCATGTGCAACCTTCCTAATATGTTTGATATGCAT-
>GL397279:26776233-26776704+
GCAATGTGGGGGCTGGACGTGGT-GGCTCACGCCTGTAGTCCCAGCACTCTGGGAGGCCG
AGGGGGGTTGATCACTTGAGGCTAGGAGTTCGAGACCAGCCTGGCCAACATGGCGAAACA
TATGAAAAATACAACAGACAAACCAGCCAACCAACCCAGCGACAACAAAACAGGTCTACC
CTGGAGTCATACTCTAATTTTTTCTATTTTCCTCCCTTTCTGATCCTTTATCCCACTTTC
TTTTTCTTCCTCTTCCTTCTCCTTCTTCTTTGTCAAA----TAGAGGATTGAGTT---AT
CATTGATCCATACAAAGTCCCTCTCTCATTTAAATTCCCACTCCCCATTTCTATTCCCCG
TCTTCCCATGTGCAACCTTCCTAATATGTTTGATATGCATC
>GL397279:29939094-29939569+
GCAATGTGGGGGCTGGACGTGGT-GGCTCACGCCTGTGGTCCCAGCACTCTGGGGGGCCG
AGGCGGGTTGATCACTTCGGGCTGGGAGTTCGAGACCAGTCTGGCCAACATGGCGAAACA
TATGAAAGGTGCAACAGACAAACCAACCAACCAACC-AGTGACAACAAAACAGATCTACC
CTGGAGTCATACTCTAATTTTTTCTATTTTCCTCCCTTTCTGATCCTTTATCCCACTTTC
TTTTTCTTCCTCTTCCTTCTCCTTCTTCTTTGTCAAA----TAGAGGATTGAGTTATTAT
CACTGATCCATGTAGAGTCCCTCTCTCATTTGAATTCCCACTCCCCATTTCTATTCCCCA
TCTTCCCATGTGCAACCTTCCTAATATGTTTGATACGCATC
>GL397279:35511984-35512443+
GCAATGTGAGGGCTGGACGTGGT-GTCTCACGCCTGTAGTCCCAGTACTCTGGGAGGCCG
AGGAGGGTTGATCACTTGAGGCTAGGAGTTCAAGACCAGCCTGGCCAACATGGCGAAACA
TATGAAAAATACAACTGACAAACCAACCAACCAACC-AGCGACAACAAAACAGGTCTACC
CTGGAGTCGTACTCTAATTTTTTCTATTTTCCTCCCTTTCTGATCCTTTATCCCAGTTTC
TTTTTCTTCCTCTTCCTTCTCCTTCTTCTTTGTCAAA----TAGAGGATTGAGTTATTAT
CATTGATCCATACAAAGTCCTTCTCTCATTTAAATTCCCACCCCCCATTTCTATTCCCCA
TCTTCCCATGGGCAACCTTCCTAATATGTTTGATATGCATC
>GL397280:399325-399796+
GCAATGTGGGGGCTGGACGTGGT-GGCTCAAGCCTGTAGTCCCAGTACTCTGGGAGGCCG
AGGCGGGTTGATCACTTGAGGCTAGGAGTTCGAGACCAGTCTGGCCAACATGGCGAAACA
TATGAAAAATACAACTGACAAGCCAACCAACCAACC-AGCGACAACAAAACAGGTCTACC
CTGGAGTCATACTCTAATTTTTTCTATTTTCCTCCCTTTCTGATCCTTTATCCCACTTTC
TTTTTCTTCCTCTTCCTTCTCCTTCTTCTTTGTCAAA----TAGAGGATTGAGTTATTAT
CATTGATCCATACAAAGTCCCTCTCTCATTTAAATTCCCACCCCCCATTTCTATTCCCCG
TCTTCCCATGTGCAACCTTCCTAATATGTTTGATATGCATC
>GL397280:1045698-1046165-
GCAATGTGGGGGCTGGACGTGGT-GGCTCACGCCTGTGGTCCCGGCACTCTGGGGGGC-G
AGGCGGGTTGATCACTTCGGGCTAGGAGTTCGAGACCAGTCTGGCCAACTTGGCGAAAC-
-ATGAAAAATACAACAGACAAACCAACCAACCAACC-AGTGACAACAAAACAGGTCTACC
CTGGAGTCATACTCTAATTTTTTCTATTTTCCTCCCTTTCTGATCCTTTATCCCACTTTC
TTTTTCTTCCTCTTCCTTCTCCCTCTTCTTTGTCAAC----TAGAGGATTGAGTTATTAT
CACTGATCCGTATAAAGTCCCTCTCTCATTTAAACTCCCACCCCCCATTTCTATTCCCCG
ACTTCCCATGTGTAACCTTCCTAATATGTTTGATACGCATC
>GL397280:7037478-7037945-
GCAATGTGGGGGCTGGACGTGGT-GGCTCAAGCCTGTAGTCCCAGCACTCTGGGAGGCTG
AGGCGGGTCAATCACTTGAGGCTAGGAGTTCCAGACCAGCCTGGCCAACATGGCGAAACA
TATGAAAAATACAACAGACAAACCAACCAACCAACCCA-CGACAACAAAACAGGTCTACC
CTGGAGTCATACTCTAATTTTTTCTATTTTCCTCTCTTTCTGATCCTTTATCCCACTTTC
TTTTTCTTCCTCTTCCTTCTCCTTCTTCTTTGTCAAA----TAGAGGATTGAGTTATTAT
TATTGATCCATACAAAGTCCCTCTCTCATTTAAATTCCCACTCCCCATTTCTATTCCCCG
TCTTCCCATGTGCAACCTTCCTAATGTGTTTGATATGCATC
>GL397280:7796279-7796739+
GCAATCTGGGGGCTGGACGTGGT-GGCTCACGCCTGTGGTCCCGGCACTCTGGGGGGCCG
AGGCGGGTTGATCACTTCGGGCTAGGAGTTCGAGACCAGTCTGGCCAACATGGCGAAACA
TATGAAAAATACAACAGACAAACCAACCAACCAACC-AGTGACAACAAAACAGGTCTATC
CTGGAGTCATACTCTAATTTTTTCTATTTTCCTCCCTTTCTGATCCTTTATCCCACTTTC
TTTTTCTTCCTCTTCCTTCTCCTTCTTC---GTCAAA----TAGAGGATTGAGTTATTAT
CACTGATCCATATAAAGTCCCTCTCTCATTTAGATTCCCACTCCCCATTTCTATTCCCCG
TCTTCCCATGTGCAACCTTCCTAATATGTTTGATACGCATC
>GL397280:11901025-11901499-
GCAATGTGGGGGCTGGATGTGGT-GGCTCACGCCTGTAGTCCCAGTACTCTGGGAGGCTG
AGGCAGGTTGATCACTTGAGGCTAGGAGCTCGAGACCAGCCTGGCCAACATGGCGAAACA
TATGAAAAATACAACTGTCAAACCAACCAAC-AACC-AGCGACAACAAAACAGGTGTACC
CTGGAGTCATACTCTAATTTTTTCTATTTTCCTCCCTTTCTGATCCTTTATCCCACTTTC
TTTTTCTTCCTCTTCCTTCTCTTTCTTCTTTGTCAAA----TAGAGGATTGAGTTATTAT
CATTGATCCATACAAAGTCCCTCTCTCATTTAAATTCCCACCCCCCATTTCTATTCCCCG
TCTTCCCATGTGCAACCTTCCTAATATGTTTGATATGCATC
>GL397280:14819420-14819883+
GCAATGTGGGGGCTGGACGTGGT-GGCTCACGCCTGTGGTCCCGGCACTCTGGGGGGC-G
AGGCGGGTTGATCACTTCGGGCTAGGAGTTCGAGACCAGTCTGGCCAACTCGGCGAAAC-
-ATGAAAAATACAACAGACAAACCAACCAACCAACC-AGTGACAACAAAACAGGTCTACC
CTGGAGTTATACTCTAATTTTTTCTATTTTCCTCCCTTTCTGATCCTTTATCCCACTTCC
TTTTTCTTCCTCTTCCTTCTCCCTCTTCTTTGTCAAA----TAGAGGATTGAGTTATTAT
CACTGATCCATATAAAGTCCCTCTCTCATTT-AACTCCCACCTCCCATTTCTATTCCCTG
ACTTCCCATGTGTAACCTTCCTAATATGTTTGATACGCATC
>GL397280:24807414-24807888+
GCAATGTGGGGGCTGGACGTGGT-AGCTCACGCCTGTAGTCCCAGCACTCTAGGAGGCTG
AGGTGGGTTGATCACTTGAGGCTAGGAGTTCGAGACCAGCCTGGCCAACATGGCGAAACA
TGTGAAAAATACTACAGACAAACCAACCAACCAACCCAGCGACAACAAAACAGGTCTACC
CTGGAGTCATACTCTAATTTTTTCTATTTTCCTCCCTTTCTGATCCTTTATCCCACTTTC
TTTTTCTTCCTCTTCCTTCTCCTTCTTCTTTGTCAAA----TAGAGGATTGAGTTATTAT
CATTGATCCATACAAAGTCCCTCTCTCATTTAAATTCCTACCCCCCATTTCTATTCCCCG
TCTTCCCATGTGCAACCTTCCTAATATGTTTGATATGCATC
>GL397280:26207847-26208289+
GCAATCTGGGGGCTGGATGTGGT-GGCTCACACCTGTGGTCCCGGC--------------
----GGGTTGATCACTTCGGGCTAGGAGTTCGAGACCAGTCTGGCCAACATGGTGAAACA
TATGAAAAATACAACAGACAAACCAACCAACCAACC-AGTGACAACAAAACAGGTCTATC
CTGGAGTCATACTCTAATTTTTTCTATTTTCCTCCCTTTCTGATCCTTTATCCCACTTTC
TTTTTCTTCCTCTTCCTTCTCCTTCTTC---GTCAAA----TAGAGGATTGAGTTATTAT
CATTGATCCATATAAAGTCCCTCTCTCATTTAGATTCCCACTCCCCATTTCTATTCCCTG
TTTTCCCATGTGCAACCTTCCTAATACGTTTGATAAGCATC
>GL397280:26297857-26298311+
GCAATGTGGGGGCTGGACGTGGT-GGCTCACGCCTGTAGTCCCAGCACTCTGGGAGGCCA
AGGCAGGTTGATCACTTGAGGCTGGGAGTTCGAGACCAGCCTGGCCAACATGGCGAAACA
TATGAAAAATACAACAGACAAACCAACCAACCAACCCAGCAACAACAAAACGGGTCTACC
CTGGAGTCATACTCTAATTTTTTCTATTTTCCTCCCTTTCTGATCCTTTATCCCACTTTC
TTTTTCTTCCTCTTCATTCTCCTTCTTCTTTGTCAAA----TAGAGGATTGAGTTATTAT
CATTGATCCATACAAAGTCCCTGTCTCATTTAAATTCCCACCCCCCATTTCTATTCCCCG
TCTTCCCATGTGCAACCTTCCTAATATGTTTGATATGCATC
>GL397280:27076546-27077009+
GCAATGTGGGGGCTGGACGTGGT-GGCTCATGCCTGTAGTCCCAGCACTCTGGGAGGCCG
AGGCGGGGTGATCACTTGAGGCTAGGAGTTCGAGACCAGCCTGGCCAACATGGCGAAACA
TATGAAAAATACCACAGACAAACCAACCAACCAACCCAGCGACAACAAAACAGGTCTACC
CTGGAGTCATACTCTAATTTTTTCTATTTTCCTCCCTTTCTGATCCTTTATCCCACTTTC
TTTTTCTTCCTCTTCCTTCTCCTTC------GTCAAA----TAGAGGAT-----TATTAT
CATTGATCCATACAAAGTCCCTCTCTCATTTAAATTCCCACCCCCCATTTCTATTCCCCG
TCTTCCCATGTGCAACCTTCCTAATATGTTTGATATGCATC
>GL397280:27468489-27468960-
GCAATGTGGGGGCTGGAGGTGGT-GGCTCACGCCTGTGGTCCCGGCACTCTGGGGGGCCG
AGGCGGGTTGATCACTTCAGGCTAGGAGTTCGAGACCAGTCTGGCCAACATGGTGAAACA
TATGAAAAATACAACAGACAAACCAACCAACCAACC-AGTGACAACAAAACAGGTCTACC
CTGGAGTCATACTCTAATTTTTTCTATTTTCCTCCCTTTTTGGTCCTTTATCCCACTTTC
TTTTTCTTCCTCTTCCTTCTCCTTCTTCTTTGTCAAA----TAGAGGATTGAGTTATTAT
CACTGATCCATATAAAGTCCCTCTCTCATTTAAATTCCCACCCCCCATTTCTATTCCCCG
ACTTCCCATGTGCAACCTTCCTAATATGTTTGATACGCATC
>GL397280:30152259-30152590-
GCAATGTGGGGGCTGGACATGGT-GGCTCACGCCTGTAGTCCCAGTACTCTGTGAGGCTG
AGGCGGGTTGATCACTTGAGGCTGGGAGTTCGAGACCAGCCTGGCCAACATGGCGAAACA
TATGAAAAATGCAACTGAGAAACCAACCAACCAACCAAGCGACAACAAAACAGGTCTACC
CTGGAGTCACACTCTAATTTTTTCTATTTTCCTCCCTTTCTGATCCTTTATCCCACTTTC
TTTTTCTTCCTCTTCCTTCTCCTTCTTCTTTGTCAAA----TAGAGGATTGAGTTATTAT
CATTGATCCAT-------------------------------------------------
-----------------------------------------
>GL397281:7067717-7068196+
GCAATGTGGGGGCTGGACGTGGT-GGCTCACGCCTGTAGTCCCAGCACTGTGGGAGGCCG
AGGCGGGTTGATCACTTGAGGCTAGGAGTTCGAGACCAGCCTGGCCAACATGGCGAAACA
TGTGAAAAATACAACAGACAAACCAACCAACCAACCCAGCAACAACAAAACAGGTCTACC
CTGGAGTCATACTCTAACTTTTTCTATTTTCCTCCCTTTCTGATCCTTTATCCCACTTTC
TTTTTCTTCCTCTTCCTTCTCCTTCTTCTTTGTCAAA----TAGAGGATTGAGTTATTAT
CATTGATCCATACAAAGTCCCTCTCTCATTTAAATTCCTACCCCCCATTTCTATTCCCTG
TCTTCCCATATGCAGCCTTCCTAATATGTTTGATATGCATC
>GL397281:13351933-13352401-
GCAATGTGGGGGCTGGACGTGGT-GGCTCACGCCTGTGGTCCCGGCACTCTGGGGGGC-G
AGGCGGGTTGATCACTTCGGGCTAGGAGTTCGAGACCAGTCTGGCCAACTTGGTGAAAC-
-ATGAAAGTTACAACAGACAAACCAACCAACCAACC-AGTGACAACAAAACAGGTCTACC
CTGGAGTCATACTCTAATTTTTTCTATTTTCCTCCCTTTCTGATCCTTTATCCCACTTTC
TTTTTCTTCCTCTTCCTTCTCCCTCTTCTTTGTCAAA----TAGAGGATTGAGTTATTAT
CACTGATCCATATAAAGTCCCTCTCTCATTTAAACTCCCACTCCCCATTTCTATTCCCCG
ACTTCCCATGTGCAACCTTCCTAATATGTTTGATACGCATC
>GL397281:14093356-14093830-
GCAATGTGGGGGCTGGACGTGGT-GGCTCACGCCTGTGGTCCCGGCACTCTGGGGGGCCG
AGGCGGGTTGATCACTTCGGGCTAGGAGTTCGAGACCAGTCTGGCCAACATGGCGAAACA
TATGAAAAATACAACAGACAAACCAACCAACCAACC-AGTGACAACAAAACAGGTCTACC
CTGTAGTCATACTCTAATTTTTTCTATTTTCCTCCCTTTCTGATCCTTTATCCCACTTTC
TTTTTCTTCCTCTTCCTTCTCCTTCTTCTTTGTCAAA----TAGAGGATTGAGTTATTAT
CACTGATCCATATAAAGTCCCTGTCTCATTTAAATTCCCACCCCCCATTTCTATTCTCCG
ACTTCCCATGTGCAACCTTCCTAATATGTTTGATACGCATC
>GL397281:14467478-14467943-
ACAATGTGGGGGCTGGACGTGGT-GGCTCACGCCTGTGGTCCCGGCACTCTGGGGGGC-G
AGGCGGGTTGATCACTTCGGGCTAGGAGTTCGAGACCAGTCTGGCCAACTTGGCGAAAC-
-ATGAAAAATACAACAGACAAACCAACCAACCAACC-AGTGACAACAAAACAGGTCTACC
CTGGAGTCATAGTCTAATTTTTTCTATTTTCCTCCCTTTCTGATCCTTTATCCCACTTTC
TTTTTCTTCCTCTTCCTTCTCCCTCTTCTTTGTCAAA----TAGAGGATTGAGTTATTAT
CACTGATCCATATAAAGTCCCTCTCTCATTTAAACTCCCACCCCCCATTTCTATTCCCCG
ACTTCCCACGTGTAACCTTCCTAATATGTTTGATACGCATC
>GL397281:16559531-16559999-
GCAATCCGGGGGCTGGACGTGGT-GGCTCATGCCTGTGGTCCCGGCACTCTGGGGGGCCG
AGGCGGGTTGATCACTTCGGGCTATGAGTTCAAGACCAGTTTGGCCAACATGGCGAAACA
TATGAAAAATACAACAGACAAACCAACCAACCAACC-AGTGACAACAAAACAGGTCTATC
CTGGAGTCATACTCTAATTTTTTCTATTTTCCTCCCTTTCTGATCCTTTATCCCACTTTC
TTTTTCTTCCTCTTCCTTCTCCTTCTTC---GTCAAA----TAGAGGATTGAGTTATTAT
CACTGATCCATATAAAGTCCCTCTCTCATTTAGATTCCCACTCCCCATTTCTATTCCCCG
TCTTCCCATGTGCAACCTTCCTTATATGTTTGATACGCATC
>GL397281:17221495-17222109+
GCAATGTGGGGGCTGGATGTGGT-GGCTCACGCCTGTAGTCCCAGTACTCTGGGAGGCTG
AGGCAGGTTGATCACTTGAGGCTAGGAGCTCAAGACCAGCCTGGCCAACATGGCGAAACA
TATGAAAAATACAACTGTCAAACCAACCAAC-AACC-AGCGACAACAAAACAGGTCTACC
CTGGAGTCATACTCTAATTTTTTCTATTTTCCTCCCTTTCTGATCCTTTATCCCACTTTC
TTTTTCTTCCTCTTCCTTCTCCTTCTTCTTTGTCAAA----TAGAGGATTGAGTTATTAT
CATTGATCCATACAAAGTCCCTCTCTCATTTAAATTCCCACCCCCCATTTCTATTCCCCG
TCTTCCCATGTGCAACCTTCCTATTATGTTTGATATGCATC
>GL397281:17353589-17354052+
GCAATGTGGGGGCTGGACGTGGT-GGCTCACGCCTGTGGTCCCGGCACTCTGGGGGGCCG
AGGCGGGTTGATCACTTCAGGCTAGGAGTTCGAGACCAGTCTGGCCAACATGGCGAAAC-
-ATGAAAAATACAACAGACAAACCAACCAACCAACC-AGTGACAACAAAACAGGTCTACC
CTGGAGTCATACTCTAATTTTTTCTATTTTCCTCCCTTTCTGATCCTTTATCCCACTTTC
TTTTTCTTCCTCTTCCTTCTCCTTCTTCTTTGTCAAA----TAGAGGATTGAGTTATTAT
CACTGATCCATATAAAGTCCCTCTCTCAT---AATTCCCACCCCCCATTTCTATTCCCCG
ACTTCCCATGTGCAACCTTCCTAATATGTTTGATACGCATC
>GL397281:18546598-18547072-
GCAATGTGGGGGCTGGACGTGGT-GGCTCACGCCTGTGGTTCCAGCACTCTGGGAGACCG
GGGTGGGTTGATCGCTTGAGGCTAGGAGTTCGGGACCAGCTTGGCCAACATGGCGAAACA
TGTGAAAGGTGCGGCAGACGGACCAACCAACCAACC-AGCGACGGCGGGGCAGGTCTACC
CTGGAGTCATACTCTTATTTTTTCTATTTTCCTCCATTTCTTATCCTTTGTCCCACTTTC
TTTTTCTTCCTCTTCCTTCTCTTTCTTCTTTGTCAAG----TAGAGGATTGAGTTGTTGT
CACTGATCCATGCAAAGTCCCTCTCTCATTTAGATTCCCACCCCTTATTTCTATTCTCCA
TGTTCCCATGTGCAACCTTTCTAATGTAATTGATATGCATC
>GL397281:19830215-19830683+
GCAATGTGGGGGCTGGACGTGGT-GGCTCACACCTGTGGTCCCGGCACTCTGGGGGGC-G
AGGCGGGTTGATCACTTCGGGCTAGGAGTTCGAGACCAGTCTGGCCAACTTGGCGAAAC-
-ATGAAAAATACAACAGACAAACCAACCAACCAACC-AGTGACAACAAAACAGGTCTACC
CTGGAGTCATACTCTAATTTTTTCTATTTTCCTCCCTTTCTGATCCTTTATCCCACTTTC
TTTTTCTTCCTCTTCCTTCTCCCTCTTCTTTGTCAAA----TAGAGGATTGAGCTATTAT
CACTGATCCACATAAAGTCCCTCTCTACCTTAAACTCCCACCCCCCATTTCTATTCCCCG
ACTTCCCATGTGTAACCTTCCTAATATGTTTGATACGCATC
>GL397282:1446467-1446934+
GCAATGTGGGGGCTGGACGTGGT-GGCTCACGCCTGTAGTCCCAGCACTCTGGGAAGCCG
AGGCGGGTTGATCACTTGAGGCTAGGAGTTTGAGACCAGCCTGGCCAACATGGCGAAACA
TATGAAAAATGCAACAGACAAACCAACCAACCAACCCAGCGACAACAAAACAGGTCTACC
CTGGAGTCATATTCTAATTTTTTCTATTTTCCTCCCTTTCTGATCCTTTATCCCACTTTC
TTTTTCTTCCTCTTCCTTC---TTCTTCTTTGTCAAA----TAGAGGATTGAGTTATTAT
CATTGATCCATACAAAGTCCCTCTCTCATTTAAATTCCCACCCCCCATTTCTATTCCCCA
TCTTCCCATGTGCAACCTTCCTAATATGTTTGATATGCATC
>GL397282:1828722-1829189+
GCAATGTGGGGGCTGGACGTGGT-GGCTCACGCCTGTAGTCCCAGTACTCTGGGAGGCCG
AGGCGGGTGGATCACTTGAGGCTAGGAGTTCGAGACCAGCCTGGCCAACATGGTGAAACA
TATGAAAACTACAAC----AGACCAACCAACCAACC-AGCAACAACAAAACAGGTCTACC
CTGGAGTCATACTCTAATTTTTTCTATTTTCCTCCCTTTCTGATCCTTTATCCCACTTTC
TTTCTCTTCCTCTTCCTTCTCCTTCTTC---GTCAAA----TAGAGGATTGAGTTATTAT
CATTGATCCATACAAAGTCCCTCTCTCATTTAAATTCCCACCCCCCCTTTCTATTCCCCG
TCTTCCCATGTGCAACCTTCCTAATATGTTTGATATACATC
>GL397282:3983421-3983889+
GCAATGTGGGGGCTGGACGTGGT-GACTCACGCCTGTAGTCCCAGTACTCCGGAAGGTTG
AGGCAGGTTGATCACTTGAGGCTAGGAGTTCGAGACCAGCCTGGCCAACATGGCGAAACA
TATGAAAAATACAAC----AGACCAACCAACCAACC-AGCGACAACAAAACACATCTACC
CTGGAGTCGTACTCTATTTTTTTCTATTTTCCTCCTTTTCTGATCCTTTATCCCACTTTC
TTTTTCTTCCTCTTCCTTCTCCTTCTTCTTTGTCAAA----TAGAGGATTGAGTTATTAT
CATTGATCCATACAAATTCCCTCTCTCATTTAAATTCCCAC-CCCCATTTCTATTCCCCG
TCTTCCCATGTGCAACCTTCCTA-TATGTTTGATATGCATC
>GL397282:12524970-12525445-
GCAATGTGGGGGCTGGACGTGGT-GGCTCACGCCTGTAGTCCCAGTACTCTGGGAGGCCG
AGGCAGGTTGATCACTTGAGGCTAGGAGTTCGAGACCAGCCTGGCCAACATGGCAAAACA
TATGAAAAATACAACTGACAAACCAACCAACCAACC-AGCGACAACAAAACAGGGCTACC
CTGGAGTCATACTCTAATTTTTTCTATTTTCCTCCCTTTCTGATCCTTTATCCCACTTTC
TTTTTCTTCCTCTTCCTTCTCCTTCTTCTTTGTCAAA----TAGAGGATTGAGTTATTAT
CATTGATCCATACAAAGTCCCTCTCTCATTTAAATTCCCACCCCCCATTTCTATTCCCCG
TCTTCCCATGTGCAACCTTCCTAATATGTTTGATATGCATC
>GL397282:19414780-19415251+
GCAATGTGGGGGCTGGACGTGGT-GGCTCACGCCTGTAGTCCCAGTACTCTGGGAGGCCG
AGGCGGGTTGATCACTTGAGGCTAGGAGTTCGAGACCAGCCTGGCCAAAATGGCAAAAC-
-ATGAAAAATACAACTGACAAACCAACCAACCAACC-AGCGACAACAAAACAGGTCTACC
CTGGAGTCATACTCTAATTTTTTCTATTTTCCTCCCTTTCTGATCCTTTATCCCACTTTC
TTTTTCTTCCTCTTCCTTCTCCTTTTTCTTTATCAAA----TAGAGGATTGAGTTATTAT
CATTGATCCATACAAAGTCCCTCTCTCATTTAAATTCCCAC-CCCCATTTCTATTCCCCG
TCTTCCCATGTGCAACCTTCCTAATATGTTTGATATGCATC
>GL397282:20565836-20566488-
GCAATCTGGGGGCTGGATGTGGT-GGCTCACGCCTGTGGTCCCGGCACTCTGGGGGGCCA
AGGCGGGTTGGTCACTTCGGGCTAGGAGTTCGAGACCAGTCTGGCCAACATGGCGAAACA
TATGAAAAATACAACAGACAAACCAACCAACCAACC-AGTGACAACAAAACAGGTCTATC
CTGGAGTCATACTCTAATTTTTTCTATTTTCCTCCCTTTCTGATCCTTTATCCCACTTTC
TTTTTCTTCCTCTTCCTTCTCCTTCTTC---GTCAAA----TAGAGGATTGAGTTATTAT
CACTGATCCATATAAAGTCCCTCTCTCATTTAGATTCCCACTCCCCATTTCTATTCCCCG
TCTTCCCATGTGCAACCTTCCTAATATGTTTGATACGCATC
>GL397282:23340932-23341253+
GCAATGTGGGGGCTGGACGTGGT-GGCTCACTCCTGTAGTCCCAGTACTCTGGGAGGCCG
AGGCGGGTTGATCACTTGAGGCTAGGAGTTCGAGACCAGCCTGGCCAACATGGCGAAACA
TATGAAAAATACAACTGACAAACCAACCAACCAACCAAGCGACAACAAAACAGGTCTACC
CTGGAGTCATACTCTAATTTTTTCTATTTTCCTCCCTTTCTGATCCTTTATCCCACTTTC
TTTTTCTTCCTCTTCCTTCTCC---TTCTTTGTCAAA----TAGAGGATTGAGTTATTAT
CATTG-------------------------------------------------------
-----------------------------------------
>GL397282:28557994-28558468+
GCAATGTGGGGGCTGGACATGGT-GGCTCACACCTGTAGTCCCAGTACTCTGGAAGGCCG
AGGCGGGTTGATCACTTGAGGCTAGGAGTTCGAGACCAGCCTGGCCAACATGGCGAAACA
TATGAAAAATACAACTGACAAACCAACCAACCAACC-AGCGACAACAAAACAAGTCTACC
CTGGAGTCATACTCTAATTTTTTCTATTTTCCTCCCTTTCTGATCCTTTATCCCACTTTC
TTTTTCTTCCTCTTCCTTCTCCTTCTTTTTTGTCAAA----TAGAGGATTGAGTTATTAT
CATTGATCCATACAAAGTCCCTCTCTCATTTAAATTCCCACCCCCCATTTCTATTCCCCG
CCTTCCCATGTGCAACCTTCCTAATATGTTTGATATGCATC
>GL397282:28792982-28793447-
ACAATGTGGGGGCTGGACGTGGT-GGCTCACGCCTGTGGTCCCTGCACTCTGGGGGGTCG
AGGCGGGTTGATCACTTCAGGCTAGGGATTCGAGACCAGTCTGGCCAACATGGCGAAACA
TACGAAAAATGCAACAGACAAACCAACCAACCAACC-AGTGACAACAAAACAGGTCTACG
CTGGAGTCATACTCTAATTTTTTCTATTTTCCTCCCTTTCTGATCCTTTATCCCACTTTC
TTTTTCTTCCTCTTCCTTCTCCTTCTTCTTTGTCAAA----TAGAGGATTGAGTTATTAT
CACTGATCCATATAAAGTCCCTCTCTCATTTAAATTCCCACCCCCCATTTCTATTCCCCG
ACTTCCCATGTGCAACCTTCCTAATATGTTTGATACGCATC
>GL397282:29825431-29825903-
GCAATGTGGGGGCTGGACGTGGT-GGCTCACGCCTGTGGTCCCAGCACTCTGGGAGGCCG
AGGCGGGTTGATCACTTGAGGCTAGGAGTTCGACACCAGCCTGGCCAACATGGTGAAACA
TATGAAAAATACAACAGACAAACCAACCAACCAACCCAGTGACAACAAAACAGGTCTACC
CTGGAGTCATACTCTAATTTTTTCTATTTTCCTCCCTTTCTGATCCCTTATCCCACTTTC
TTTTTCTTCCTCTTCCTTCTCCTTCTTCTTTGTCAAA----TAGAGGATTGAGTTATTAT
CATTGATCCATACAAAGTCCCTC--TCATTTAAATTCCCACCCCCCATTTCTATTCCCCG
TCTTCCCATGTGCAACCTTCCGAATATGTTTGATATGCATC
>GL397282:29978966-29979434+
GCAATGTGGGGGCTGGACGTGGT-GGCTCACACCTGTGGTCCCGGCACTCTGGGGGGC-G
AGGCGGGTTGATCACTTCGGGCTAGGAGTTCGAGACCAGTCTGGCCAACTTGGCGAAAC-
-ATGAAAAATACAACAGACAAACCAACCAACCAATC-AGTGACAACAAAACAGGTCTACC
CTGGAGTCATACTCTAATTTTTTCTATTTTCCTCCCTTTCTGATCCTTTATCCCACTTTC
TTTTTCTTCCTCTTCCTTCTCCCTCTTCTTTGTCAAA----TAGAGGATTGAGTTATTAT
CACTGATCCACATAAAGTCCCTCTCTACCTTAAACTCCCACCCCCCATTTCTATTCCCCG
ACTTCCCATGTGTAACCTTCCTAATATGTTTGATATGCATC
>GL397283:158687-159151-
GCAATGTGGGGGCTGAACGTGGT-GGCTCACGCCTGTGGTCCCGGCACTCTGGTGGGC-G
AGGCGGGTTGATCACTTCGGGCTAGGAGTTCGAGACCAGTCTGGCCAACTTGGCGAAAC-
-ATGAAAAATACAACAGACAAACCAACCAACCAACC-AGTGACAACAAAACAGGTCTACC
CTGGAGTCATACTCTAATTTTTTCTATTTTCCTCCCTTTCTGATCCTTTATCCCACTTTC
TTTTTCTTCCTCTTCCTTCTCCCTCT----TGTCAAA----TAAAGGATTGAGTTATTAT
CACTGATCCATATAAAGTCCCTCTCTCATTTAAACTCCCACCCCCCATTTCTATTCCCCG
ACTTCCCATGTGTAACCTTCCTAATATGTTTGATACGCATC
>GL397283:835753-836223+
GCAATGTGGGGGCTGGACGTGGT-GGCTCACGCCTGTAGTCCCAGCACTCTAGGAGGCCG
AGGTGGGTTGATCACTTGAGGCTAGGAGTTCGAGACCAGTCTGGCCAACATGGCAAAACA
TATGAAAAATTCAACAGACAAACCAACCAACCAACCCAGCAACAACAAAACAGGTCTACC
CTGGAGTCATACTCTAATTTTTTCTATTTTCCTCCCTTTCTGATCCTTTATCCGACTTTC
TTTTTCTTCCTCTTCCTTCTCCTTCTTCTTTGTCAAA----TAGAGGACTGAGTTATTAT
CATTGATCCATACAAAGTCCCTCTCTCATTTAAATTCCCACCCCCCATTTCTATTCCCCG
TCTTCCCATGTGCAACCTTCCTAATATGTTTGATATGCATC
>GL397283:1401780-1402238-
GCAATGTGGGGGCTGGACGTGGT-GGCTCACGCCTGTAGTCCCAGCGCTCTGGAAGGCCG
AGGCGGGTTGATCACTTCGGGCTAGGAGTTCGAGACCAGTCTGGCCAACATGGCGAAACA
TATGAAAAATACAACAGACAAACCAACCAACCAACCCAGCGACAACAAAACAGGTCTACC
CTGGAGTCATACTCTAATTTTTTCTATTTTCCTCCCTTTCTGATCCTTTATCCCACTTTC
TTTTTCTTCCTCTTCCTTCTCCTTCTTCTTTGTCAAA----TAGAGGAT-----TATTAT
CATTGATCCATACAAAGTCCCTCTCTCATTCAAATTCCCACTCCCCATTTCTATTCCCCG
TCTTCCCATGTGCAACCTTCCTAATATGTTTGATATGCATC
>GL397283:1413797-1414253+
GCAATGTGGGGGCTGGACGTGGT-GGCTCACGCCTGTGGTCCCGGCACTCTGGGGGGCCG
AGGCGGGTTGATCACTTCGGGCTAGGAGTTCGAGACCAGTCTGGCCAACATGGCGAAACA
TATGAAAAATACAACAGACAAACCAACCAACCAACC-AGTGACAACAAAACAGGTCTACC
CTGGAGTCATACTCTAATTTTTTCTATTTTCCTCCCTTTCTGATCCTTTATCCCACTTTC
TTTTTCTTCCTCTTCCTTCTCCTTCTTCTTTGTCAAA----TAGAGGATTGAGTTATTAT
CACTGATCCATATAAAGTCCCTCTCTCATTTAAATTCCCACTCCCCATTTCTATTCCCCG
TCTTCCCATGTGCAACCTTCCTAATATGTTTGATATGCATC
>GL397283:4092543-4093013+
GCAATGTGGGGGCTGGACGTGGT-GGCTCACGCCTGTAGTCCCAGCAATCTGGGAGGCCG
AGGTGGGTTGATCACTTCAGGCTAGGAGTTCGAGACCAGTCTGGCCAACATGGCGAAACA
TATGAAAAATACAACAGACAAACCAACCAACCAACCCAGCGACAACAAAACAGGTCTACC
CTGGAGTCATACTCTAA-TTTTTCTATTTTCCTCCCTTTCTGATCCTTTATCCCACTTTC
TTTTTCTTCCTCTTCCTTCTCCTTCTTCTTTGTCAAA----TAGAGGATTGAGTTATTAT
CATTGATCCATACAAAGTCCCTCTCTCATTTAAATTCCCACTCCCCATTTCTATTCCCCA
TCTTCCCATATGCAACCTTCCTAATATGTTTGATATGCATC
>GL397283:7132352-7132824+
GCAATGTGGGGGCTGGACGTGGT-GGCTCACGCCTGTAGTCCCAGTACTCTGGGAGGCCG
AGGTGGGTTGATCACTTGAGGCTAGGAGTTCGAGACCAGCCTGGCCAACATGGCGAAACA
TATGAAAAATACAACTGACAAACCAACCAACCAA----GCGACAACAAAACAGGTCTACC
CTGGAGTCATACTCTAATTTTTTCTATTTTCCTCCCTTTCTGATCCTTTATCCCACTTTC
TTTTTCTTCCTCTTCCTTCTCCTTCTTCTTTGTCAAA----TAGAGGATTGAGTTATTAT
CATTGATCCATACAAAGTCCCTCTCTCATTTAAATTCCCACCCCCCATTTCTATTCCCCA
TCTTCCCATGTGCAACCTTCCTAATATGTTTGATATGCATC
>GL397283:8579314-8579788+
GCAATGTGGGGGCTGGACGTGGT-GGCTCACGCCTGTAGTCCCAGTACTCTGGGAGGCTG
AGGCGGATTGATCACTTGAGGCTAGGAGTTCGAGACCAGCCTGGCCAACATGGCAAAACA
TATGAAAAATACAACTGACAAACCAACCAACCAACC-AGCGACAACAAAACAGGTCTACC
CTGGAGTCGTACTCTAATTTTTTCTATTTTCCTCCCTTTCTGATCCTTTATCCCACTTTC
TTTTTCTTCCTCTTCCTTCTCCTTCTTCTTTGTCAAA----TAGAGGATTGAGTTATTAT
CATTGATCCATACAAAGTCCCTCTCTCATTTAAATTCCCACCCCCCATTTCTATTCCCCG
TCTTCCCATGGGCAACCTTCCTAATATGTTTGATATGCATC
>GL397283:14013363-14013829+
GCAATGTGGGGGCCGGACGTGGT-GGCTCACGCCTGTAGTCCCAGTACTCTGGGAGGCCG
AGGTGGGTTGATCACCTGATGCTAGGAGTTCGAGATCAGCCTGGCCAACATGGCGAAACA
TATGAAAAATACAAC----AGACCAACCAA----CC-AGCGACAACAAAACAGGTCTACC
CTGGAGTCATACTCTAATTTTTTCTATTTTCCTCCCTTTCTGTTCCTTTATCCCACTTTC
TTTTTCTTCCTCTTCCTTCTCCTTCTTCTTTGTCAAA----TAGAGGATTGAGTTATTAT
CATTGATCCATACAAAGTTCCTCTCTCATTTAAATTCCCACCTCCCATTTCTATTCCCCG
TCTTCCCATGTGCAACCTTCCTAATATGTTTGATATGCATC
>GL397283:14272239-14272710-
GCAATGTGGGGGCTGGACGTGGT-GGCTCACACCTGTGGTCCCGGCACTCTGGGGGGCCA
AGGCGGGTTGATCACTTCAGGCTAGGAGTTCGAGACCAGTCTGGCCAACATGGCGAAACA
TATGAAAAATACAACAGACAAACCAACCAACCAACC-AGTGACAACAAAACTGGTCTACC
CTGGAGTCATACTCTAATTTTTTCTATTTTCCTCCCTTTCTGATCCTTTATCCCACTTTC
TTTTTCTGCCTCTTCCTTCTCCTTCTTCTTTGTCAAA----TAGAGGATTGAGTTATTAT
CACTGATCCATATAAAGTCCCTCTCTCATTTAAATTCCCACCCCCCATTTCTATTCCCCG
ACTTCCCATGTGCAACCTTCCTAATATGTTTGATATGCATC
>GL397284:5370822-5371294-
GCAATGTGGGGGCTGGATGTGGT-GGCTCACGCCTGTAGTCCCAGTACTCTGGGAGGCTG
AGGCGGGTTGATCACTTGAGGCTAGGAGCTAGAGACCAGCCTGGCCAACATGGCGAAACA
T--GAAAAATACAACTG-CAAACCAACCAAT-AACC-AGCGAGGACAAAACAGGTCTACC
CTGGAGTCATACTCTAATTTTTTCTATTTTCCTCCCTTTCTGATCCTTTATCCCACTTTC
TTTTTGTTCCTCTTCCTTCTCCTTCTTCTTTGTCAAA----TAGAGGATTGAGTTATTAT
CATTGATCCATACAAAGTCCCTTTCTCATTTAAATTCCCACTCCCCATTTCTATTCCCCG
TCTTCCCATGTGCAACCTTCCTAATATGTTTGATATGCATC
>GL397284:9094771-9095233+
GCAATGTGAGGGCTGGACGTGGT-GGATCCCAC-TGTAGTCCCGGTGCTCTGGGAGGCCG
AGGCGGGTTGATCACTTCAGGCTAGGAGTTTGAGACCAGCCTGGCCAACATGGCGAAACA
TATGAAAAATACAACAGACAAACCAACCAACCAACCCAGCGACAACAAAACAGGTCTACC
CTGGAGTCATACTCTAATTTTTTCTATTTTCCTCCCTTTCTGATCCTTTATCCCACTTTC
TTTTTCTTCCTCTTCCTTCTCCTTCTTCTTTGTCAAA----TAGAGGATTGAGTTATTAT
CATTGATCCATACAAAGTCCCTCTCTCATTCAAATTCCCACTCCCCATTTCTATTCCCCG
TCTTCCCATGTGCAACCTTCCTAATATGTTTGATATGCATC
>GL397284:11527462-11527915-
GCAATGTGGGGGCTGGATATGGT-GGCTCACGCCTGTAGTCCCAGTACTCTGGGAGGCCG
AGGCGGGTTGATCACTTGAGGCTAGGAGTTCGAGACCAGCCTGGCCAACATGGCGAAACA
TATGAAAAATACAACTGACAAACCAACCAAC----C-AGCGACAACAAAACAGGTCTACC
CTGGAGTCATACTCCAATTTTTTCTATTTTCCTCCCTTTCTGATCCTTTATCCCACTTTC
TTTTTCTTCCTCTTCCTTCTCCTTCTTCTTTGTCAAA----TAGAGGATTGAGTTATTAT
CATTGATCCATACAAAGTCCCTCTCTCATTTAAATTCCCACCCCCCATTTCTATTCCCTG
TCTTCCCATGTGCAACCTTCCTAATATGTTTGATATTCATC
>GL397284:13966741-13967211-
GCAATGTGGGGGCTGGACGTGGT-GGCTCATGCCTGTAGTCCCAGCACTCTGGGAGGCCG
AGGCGGGTTGATCACTTG--GCTAGGAGTTCAAGACCAGCCTGGCCAACATGGCGAAACA
TATGAAAAATACAACAGAC----CAACCAACCAACCCAGCGACAACAAAACAGGTCTACC
CCGGAGTCATACTCTAATTTTTTCTATTTTCCTCCCTTTCTGATCCTTTATCCCACTTTC
TTTTTCTTCCTCTTCCTTCTCCTTCTTCTTTGTCAAA----TAGAGGATTGAGTTATTAT
CATTGATCCATACAAAGTCCCTCTCTCATTTAAATTCCCACTCCCCATTTCTATTCCCCG
TCTTCCCATGTGCAACCTTCCTTATATGTTTGATACGCATC
>GL397284:18703362-18703781-
GCAATGTGGGGGCTGGACGTGGT-GGCTCACGCCTGTGGTCCCGGCACTCTGGGGGGC-G
AGGCGGGTTGATCACTTCGGGCTAGGAGTTCGAGACCAGTCTGGCCAACTTGGCGAAAC-
-ATGAAAAATACAACAGACAAACCAACCAACCAACC-AGTGACAACAAAACAGGTCTACC
CTGGAATCATACTCTAATTTTTTCTATTTTCCTCCCTTTCTGATCCTTTATCCCACTTTC
TTTTTCTTCCTCTTCCTTCTCCCTCTTCTTTGTCAAC----TAGAGGATTGAGTTATTAT
CACTGATCCATATGAAGTCCCTCTCTCATTTAAACTCCCACCCCCCATTTCTATTCCCCA
ACTTTCCATGTGTAACCTTCCTAATATGTTTGATACGC---
>GL397284:20367944-20368418-
GCAATGTGGGGGCTGGACGTGGT-GGCTCACGCCTGTAGTCCCAGTACTCTGGGAGGCCG
AGGCGGGTTGATCACTTGAGGCTAGGAGTTCGAGACCAGCCTGGCCAACATGGCGAAACA
TATGAAAAATAGAACAGACAAACCAACCAACCAACC-AGCAACAACAAAACAGGTCTACC
CTGGAGTCATACTCTAATTTTTTCTATTTTCCTCCCTTTCTGATCCTTTATCCCACTTTC
TTTTTCTTCCTCTTCCTTCTCCTTCTTCTTTGTCAAA----TAGAGGATTGAGTTATTAT
CATGGATCCATACAAAGTCCCTCTCTCATTTAAATTCCCACCCCCCATTTCTATTCCTCG
TCTTCCCATGTGCAACCTTCCTAATATGTTTGATATGCACC
>GL397284:27751496-27751967+
GCAATGTGGGGGCTGGACGTGGT-GGCTCACGCCTGTGGTCCCGGCACTCTGGGGGGCCG
AGGCGGGTTGATCACTTCAGGCTAGGAGTTCGAGACCAGTCTGGCCAACATGGCGAAACA
TATGAAAAATACAACAGACAAACCAACCAACCAACC-AGTGACAACAAAACAGGTCTACC
CTGGAGTCATACTCTAATTTTTTCTATTTTCCTCCCTTTCTGATCCTTTATCCCACTTTC
TTTTTCTTCCTCTTCCTTCTCCTTCTTCTTTGTCAAA----TAGACGATTGAATTATTAT
CACTGATCCATATAAAGTCCCTGTCTCATGTAAATTCCCACCCCCCATTTCTATTCCCCG
ACTTCCCATGTGCAACCTTCCTAATATGTTTGATACGCATC
>GL397284:27791961-27792407+
GCAATGTGGGGGCTGGACGTGGT-GGCTCATGCCTGTGGTCCCGGCACTCTGGGGGGCCG
AAGCGGGTTGATCACTTCAGGCTAGGAGTTCGAGACCAGCCTGGCCAACATGGCGAAACA
TATGAAAAATACAACAGACAAACCAACCAACCAACCCAGCGACAACAAAACAGGTCTACC
CTGGAGTCATAGTCTAATTTTTCCTATTTTCCTCCCTTTCTGATCCTTTATCCCACTTTC
TTTTTCTTCCTCTTCCTTCTCCTTCT----TGTCAAA----TGGAGGATTGAGTTATTAT
CATTGATCCATACAAAGTCCCTCTCTCATTCAAATTCCCACTCCCCATTTCTATTCCCTG
TCTTCCCATGTGCAACCTTCCTAATATGTTTGATACGCATC
>GL397285:5269387-5269858-
GCAATGTGGGGGCTGGACGTGGT-GGCTCACACCTGTGGTCCCAGCACTCTGGGAGGCCG
AGGCGGGTTGATCACTTCAGGCTAGGAGTTCGAGACCAGTCTGGCCAGCATGGCGAAACA
TATGAAAAATACAACAGACAAACCAACCAACCAACC-AGTGACAACAAAACAGGTCTACC
CTGGAGTCATACTCTAATTTTTTCTATTTTCCTCCCTTTCTGATCCTTTATCCCACTTTC
TTTTTCTTCCTCTTCCTTCTCCTTCTTCTTTGTCAAA----TAGAGGATTGAGTTATTAT
CACTGATCCATATAAAGTCCCTCTCTCATTTAAATTCCCACCCCCCATTTCTATTCCCCG
ACTTCCCATGTGCAACCTTCCTAATATGTTTGATACGCATC
>GL397285:7650821-7651292-
GCAATGTGGGGGCTGGACGTGGT-GGCTCACGCCTATGGTCCCGGCACTCTGGGGGGCCG
AGGCGGGTTGATGACTTCGGGCTAGGAGT-CGAGACCAGTCTGGCCAACATGGCGAAACA
TATGAAAAATACAACAGACAAACCAACCAACCAACC-AGTGACAACAAAACAGGTCTACC
CTGGAGTCATACTCTAGTTTTTTCTATTTTCCTCCCTTTCTGATCCTTTATCCCACTTTC
TTTTTCTTCCTCTTCCTTCTCCTTCTTCTTTGTGAAA----TAGAGGATTGAGTTATTAT
CACTGATCCATATAAAGTCCCTCTCTCATTTAAATTCCCACCCCCCATTTCTATTCCCCG
ACTTCCCATGTGCAACCTTCCTAATATGTTTGATACGCATC
>GL397285:8064146-8064620+
GCAATGTGGGGGCTGGACGTGGT-GGCTCACGCCTGTAGTCCCAGCACTCTGGGAGGCTG
AGGCGGGTTGATCACTTGAGGCTAGGAGTTCGAGACCAGCCTGGCCAACATGGCAAAACA
TATGAAAAATACAACAGACAAACCAACCAACCAACCCAGCGACAACAAAACAGGTCTACC
CTGAAGTCATACTCTAATTTTTTCTATTTTCCTCCCTTTCTGATCCTTTATCCCACTTTC
TTTTTCTTCCTCTTCCTTCTCCTTCTTCTTTGTCAAA----TAGAGGATTGAGTTATTAT
CATGGATCCATACAAAGTCCCTCTCTCATTTAAATTCCCACCCCCCATTTCTATTCCCCG
TCTTCCCATGTGCAACCTTCCTAATATGTTTGATATGCATC
>GL397285:9074128-9074608+
GCAATGTGGGGGCTGGACGTGGC-GGCTCACGCCTGTGGTCCCGGCACTCTGGGGGGCCA
AGGCGGGTTGATCACTTGGGGCTAGGAGTTCGAGACCAGTCTGGCCAACATGGCGAAACA
AATGAAAAATACAACAGACAAACCAACCAACCAACC-AGTGACAACAAAACAGGTCTACC
CTGGAGTCATACTCTAATTTTTTCTATTTTCCTCCCTTTCTGATCCTTTATCCCACTTTC
TTTTTCTTCCTCTTCCTTCTCCTTCTTCTTTGTCAAA----TAGAGGATTGAGTTATTAT
CACTGATCTATATAAAGTCCCTCTCTCATTTAAATTCCCACTCCCCATTTCTATTCCCCG
ACTTCCCATGTGCAACCTTCCTAATATATTTGATACGCATC
>GL397285:15328552-15329010+
GCAATGTGGGGGCTGGACGTGGT-GGCTCACGCCTGTAGTCCCAGTACTCTGGGAGGCTG
AGGCGGGTTGATCACTTGAGGCTAGGAGCTCGAGACCAGCCTGGCCAACATGGCGAAACA
TATGAAAAATACAACTGTCAAACCAACCAAC-AACC-AGCGACAACAAAACAGGTCTACC
CTGGAGTCATACTCTAATTTTTTCTATTTTCCTGCCTTTCTGATCCTTTATTCCACTTTC
TTTTTCTTCCTCTTCCTTCTCCTTCTTCTTTGTCAAA----TAGAGGATTGAGTTATTAT
CATTGATCCATACAAAGTCTCTCTCTCATTTAAATTCCCACCCCCCATTTCTATTCCCCG
TCTTCCCATGTGCAACCTTCCTCATATGTTTGATATGCATC
>GL397285:16056056-16056520+
GCAATGTGGGGGCTGGACGTGGT-GGCTCACGCCTGCAGTCCCAGCACTCTGGGAGGCCG
AGGCGGGTTGATCACTTGAGGCTAGGAGTTCGAGACCAGCCTGGCCAACATGGCGAAACA
TATGAAAAATACAACAGACAAACCAACCAACCAACCCAGCGACAACAAAACAGGTCTACC
CTGGAGTCATACTCTAATTTTTTCTATTTTCCTCCCTTTCTGATCCTTTATCCCACTTTC
TTTTTCTTCCTCTTCCTTCTCCTTCTT---TGTCAAA----TAGAGGATTGAGTTATTAT
CATTGATCCATACAAAGTCCCTCTCTCATTTAAATTCCCACTCCCC-TTTGTATTCCCCG
TCTTCCCATGTGCAACCTTCCTAATATGTTTGATATGCATC
>GL397285:19420838-19421306+
GCAATGTGGGGGCTGGTCGTGGT-GGCTCACGCCTGTGGTCCCGGCACTCTGGGGGGC-G
AGGCGGGTTGATCACTTCGGGCTAGGAGTTCAAGACCAGTCTGGCCAACTTGGCGAAAC-
-ATGAAAAATACAACAGACAAACCAACCAACCAACC-AGTGACAACAAAACAGGTCTACC
CTGGAGTCATACTCTAATTTTTTCTATTTTCCTCCCTTTCTGATCCTTTATCCCACTTTC
TTTTTCTTCCTCTTCCTTCTCCCTCTTCTTTGTCAAA----TAGAGGATTGAGTTATTAT
CACTGATCCACATAAAGTCCCTCTCTACCTTAAACTCCCACCCCCCATTTCTATTCCCCG
ACTTCCCATGTGTAACCTTCCTAATATGTTTGATACGCATC
>GL397285:20131066-20131536+
GCAGTGTGGGGGCTGGACGTGGT-GGCTCACGCCTGTAGTCCCAGCACTCTGGGAGGCCG
AGGCGGATTGATCACTTGAGGCTAGGAGTTCGAGACCAGCCTGGCCAACATGGCAAAA--
TATGAAAAATACAACAAACAAACCAACCAACCAACCCAGCAACATCAAAACAGGTCTACC
CTGGAGTCATACTCTAATTTTTTCTATTTTCCTCCCTTTCTGATCCTTTATCCCACTTTC
TTTTTCTTCCTCTTCCTTCTCCTTCTTCTTTGTCAAAGACATAGAGGATTGAGTTATTAT
CATTGATCCATACAAAGTCCCTCTCTCATTTACATTCCCACCCCCCATTTCTATTCCCCG
TCTTCCCATGTGCAACCTTCCTAATATGTTTGATATGCATC
>GL397285:21851551-21852019+
GCAATGTGGGGGCTGGACGTGGT-GGCTCACGCCTGTGGTCCCGGCACTCTGGGGGGC-G
AGGCGGGTTGATCACTTCGGGCTAGGAGTTCGAGACCAGTCTGGCCAACTTGGCGAAAC-
-ATGAAAAACACAACAGACAAACCAACCAACCAACC-AGTGACAACAAAACAGGTCTACC
CTGGAGTCATACTCTAATTTTTTCTATTTTCCTCCCTTTCTGATCCTTTATCCCACTTTC
TTTTTCTTCCTCTTCCTTCTCCCTCTTCTTTGTCAAA----TAGAGGATTGAGTTATTAT
CACTGATCCACATAAAGTCCCTCTCTACCTTAAACTCCCACCCCCCATTTCTATTCGCCG
ACTTCCCATGTGTAACCTTCCTAATATGTTTGATATGCATC
>GL397285:23819946-23820413-
GCAATGTGGGGGCTGGACATGGT-GGCTCACGCCTGTAGTCCCAGTACTCTGGGAGGCCG
AGGCGGGTTGATCACTTGAGGCTAGGAGTTCAAGACCAGCGTGGCCAACATGGCGAAACA
TATGAAAAATACAACTGACAAACCAACCAACCAACCGAGTGACAACAAAACAGGTCTACC
CTGGAGTCATACTCTAATTTTTTCTATTTTCCTCCCTTTCTGATCCTTTGTCCCACTTTC
TTTTTCTTCCTCTTCCTTCTCCTTCTTCTTTGTCAAA----TAGAGGATTGAGTTACTAT
CATTGATCCATACAAAGTCCCTCTCTCATTTAAATTCCCACCCCCCATTTCTATTCCCTG
TCTTCCCATGTGCAACCTTCCTAATATGTTTGATATGCATT
>GL397285:26706379-26706697+
GCAATGTGGGGGCTGGACGTGGT-GGCTCATTCCTGTAGTCCCAGTACTCTGGGAGGCCG
AGGCGGGTTGATCACTTGAGGCTAGGAGTTCGAGACCAGCCTGGCCAACACGGCGAAACA
TATGAAAAATACAACAGACCAACCAACCAACCAACCAAGCGACAACAAAACAGGTCTACC
CTGTAGTCATACTCTAATTTTTTCTATTTTCCTCCCTTTCTGATCCTTTATCCCACTTTC
TTTTTCTTCCTCTTCCTTCTCCTTCTTCTTTGTCAA-----TAGAGGATTGAGTTA----
------------------------------------------------------------
-----------------------------------------
>GL397286:3611628-3612102-
GCAATGTGGGGGCTGGACGTGGT-GGCTCACGCCTGTAGTCCCGGTACTCTGGGAGGCCG
AGGTGGATTGATCACTTGAGGCTAGGAGTTCGAGACCAGCCTGGCCAACATGGCGAAACA
TATGAAAAATACAACAGACAAACCAACCAACCAACC--GCGACAACAAAACAGGTCTACC
CTGGAGTCATACTCTAATTTTTTCTATTTTCCTCCCTTTCTGATCCTTTATCCCACTTTC
TTTTTCTTCCTCTTCCTTCTCCTTCTTCTTTGTCAAA----TAGAGGATTGAGTTATTAT
CATTGATCCATACAAAGTCCCTCTCTCATTTAAATTCCCACCCCCCATTTCTATTCCCCA
TCTTCCCATGTGCAACCTTCCTAATATGTTTGATATGCATC
>GL397286:9980881-9981256-
GCAATGTGGGGGCTAGACGTGGT-GGCTCACGCCTGTAGTCCCGGCGCTCTGGGAGGCTG
AGGGGCGTTGATCACTTCAGGCTAGGAGTTCGAGACCAGCCTGGCCAACATGGCGAAACA
TGTGAAAAATACAACAGACAAACCAA-CAACCAACCCAGTGACAACAAAACAGGTCTACC
CTGGAGTCATACTCTAATTTTTTCTGTTTTCCTCCCTTTCTGATCCTTTATCCCACTTTC
TTTTTCTTCCTCTTCCTTCTCC--------------------------------------
-----------------TCCC-----------------------C--------------G
TCTTCCCATGTGCAACCTTCCTAATATGTTTGATACGCATC
>GL397286:15601477-15601951+
GCAGTGTGGGGGCTGGACGTGGT-GGCTCACGCCTGTAGTCCCAGCACTCTGGGAGGCCG
AGGCGGGTTGATCACTTGAGGCTAGGGGTTCGAGACCAGCTTGGCCAACATGGCAAAACA
TATGAAAAGTACAACAAACTAACCAACCAAC----CCAGCAACAACAAAACAGGTCTACC
CTGGAGTCATACTCTAATTTTTTCTATTTTCCTCCCTTCCTGATCCTTTATCCCACTTTC
TTTTTCTTCCTCTTCCTTCTCCTTCTTCTTTGTCAGAGACATAGAGGATTGAGTTATTAT
CATTGATCCATACAAAGTCCCTCTCTCATTTATATTCCCACCCCCCATTTCTATTCCCGG
TCTTCCCATGTGCAACCTTCCTAATATGTTTGATATGCATC
>GL397286:16164137-16164609+
GCAATGTGGGGGCTGGACGTGGT-GGTTCACGCCTGTAGTCCCAGTACTCTGGGAGGCTG
AGACGGGTTGATCACTTGAGGCT--GAGTTCGAGACCAGCCTGGCCAACATGGCGAAACA
TATGAAAAATGCAACTGACAAGCCAACCAACCAACC-AGCGACAACAAAACAGGTCTACC
CTGGAGTCATACTCTAATTTTTTCTATTTTCCTCCCTTTCTGATCCTTTATCCCACTTTC
TTTTTCTTCCTCTTCCTTCTCCTCCTTCTTTGTCAAA----TAGAGGATTGAGTTATTAT
CATTGATCCATACAAAGTCCCTCTCTCATTTAAATTCCCACCCCCCATTTCTATTCCCCG
TCTTCCCATGTGCAACCTTCCTAATATATTTGATATGCATC
>GL397286:19151732-19152189+
ACAATGTGGGGGCTGGACGTGGT-GGCTCACGCCTGTGATCCCAGCACTCTGGGAGGCCG
AGGCGGGTTGATTACTTGAGGCTAGGAGTTCGACACCAGCCTGGCCAACATGGTGAAACA
TATGAAAAATACAACAGACAAACCAACCAACCAACCCAGTGACAACAAAACAGGTCTACC
CTGGAGTCATACTCTA-TTTTTTCTATTTTCCTCCCTTTCTGATCCTTTATCCCACTTTA
TTTTTCTTCCTCTTCCTTCTCCTTC---TTTGTCAAA----TAGAGGATTGAGTTATTAT
CACTGATCCATACAAAGTCCCTCTCTCATTTAAATTCCCACCCTCCATTTCTATACCCCG
TCTTCCCATGTGCAACCTTCCTAATATGTTTGATATGCATC
>GL397286:25628997-25629463-
GCAATGTGGGGGCTGGACGTGGT-GGCTCACGCCTGTTGTCCCAGTACTCTGG-AGGCCG
AGGCGGGTTGATCACTTGAGGCTAGGAGTTCAAGACCAGCCTGGTCAACATGGTGAAAC-
-ATGAAAAATACAACTGACAAACCAACCAACCA----AGCAACAACAAAACAGGTCTACC
CTGGAGTCATACTCTAATTTTTT-TATTTTCCTCCCTTTCTGATCCTTTATCCCACTTTC
TTTTTCTTCCTCTTCCATCTCCTTCTTCTTTGTCAAA----TAGAGGATTGAGTTATTAT
CATTGATCCATACAAAGTCCCTCTCTCATTTAAATTCCCACCCCCCATTTCTATTCCCCC
TCTTCCCATGTGCAACCTTCCTAATATGTTTGATATGCATC
>GL397287:131780-132245-
GCAATGTGGGGGCTGGACGTGGT-GGCTCACGCCTGTAGTCCCAGCACTCTGGGAGGCCG
AGGCAGGTTGATCACTTGAGGCTAGGAGTTCGATACCAGCCTGGCCAACATGGCGAAACA
TACGAAAAATACAACAGACAAACCAACCAACCAACCCAGCGACAACAAAACAGGTCTACC
CTGGAGTCATACTCTAATTTTTTCTATTTTCCTCCCTTTCTGATCCTTTATCCCACTTTC
TTTTTCTTCCTCTTCCTTCTC---CTTC---GTCAAA----TAGAGGATTGAGTTATTAT
CATTGATCCATACAAAGTCCCTCTCTCATTTAAATTCCCACCCCCCATTTCAATTCCCCG
TCTTCCCATGTGCAACCTTCTTAATATGTTTGATATGCATC
>GL397287:142751-143219-
GCAATGTGGGGGCTGGACGTGGT-GGCTCACGCCTGTGGTCCCGGCACTCTGGGGGGC-G
AGGCGGGTTGATCACTTCGGGCTAGGAGTTCGAGACCAGTCTGGCCAACTTGGCGAAAC-
-ATGAAAAATACAACAGACAAACCAACCAACCAACC-AGTGACAACAAAACAGGTCTACC
CTGGAGTCATACTCTAATTTTTTTTATTTTCCTCCCTTTCTGATCCTTTATCCCACTTTC
TTTTTCTTCCTCTTCCTTCTCCCTCTTCTTTGTCAAA----TAGAGGATTGAGTTATTAT
CACTGATCCACATAAAGTCCCTCTCTACCTTAAACTCCCACCCCCCATTTCTATTCCCCG
ACTTCCCATGTGTAACCTTCCTAATATGTTTGATACGCATC
>GL397287:473990-474461-
GCAATGTGGGGGCTGGACGTGGT-GGCTCATGCCTGTAGTCCCAGCACTCTGGGAGGCTG
AGGTGGGTCGATCACTTGAGGCTAGGAGTTCGAGACCATCCTGGCCAACATGGCGAAACA
TATGAAAAATACAACAGACAAACCAACCAACCAACCCAGCGACAACAAAACAGTTCTACC
CTGGAGTCATACTCTAATTTTTTCTATTTTCCTCCCTTTCTGATCCTTTATCCCACTTTC
TTTTTCTTCCTCTTCCTTCTCCTTCTTCTTTGTCAAA----TAGAGGATTGAGTTATTAT
CATTGATCCATACAAAGTCCCTCTCTCATTTAAATTCCCACTCCCCATTTCTGTTCCCCG
TCTTCCCATGTGCAACCTTCCTAATATGTTTGATATGCATC
>GL397287:6905775-6906231+
GCAATGTGGGGGCTGGACGTGGT-GGCTCATGCCTGTGGTCCCGGCGCTCTGGGGAGC-G
AGGCGGGTTGATCACTTCGGGCTAGGAGTTCGAGACCAGTCTGGCCAACTTGGCGAAAC-
-ATGAAAAATACAACAGACAAACCAACCAACCAACC-AGTGACAACAAAACAGGTCTACC
CTGGAGTCATACTCTAATTTTTTCTATTTTCCTCCCTTTCTGATCCTTTATCCCACTTTC
TTTTTCTTCCTCTTCCTTCTCCCTCTTCTTTGTCAAA----TAGAGGATT-----ATTAT
CACTGATCCATATAAAGTCCCTCTCTCATTTAAACTCCCACCCCCCATTTCTATTCCCCG
ACTTCCCATGTGTAACCTTCCTAATATGTTTGATACGCATC
>GL397287:7079460-7079939-
GCAATATGCGGGCTGGACGTGGT-GGCTCACGCCTGTGGTCCCAGCACTCTGGGAGGCCG
AGGCGGGTTGATCACTTGAGGCTAGGAGTTCGACACCAGCCTGGCCAACATGGCGAAACA
TATGAAAAATACAACAGACAAACCAACCAACCAACC-AGTGACAACAAAACAGGTCTACC
CTGGAGTCATACTCTTTTTTTTTCTATTTTCCTCCCTTTCTGATCCTTTATCCCACTTTC
TTTTTCTTCCTCTTCCTTCTCCT---TCTTTGTCAAA----TAGAGGATTGAGTTATTAT
CATTGATCCATACAAAGTCCCTCTCTCATTTAAATTCCCATCCCCCATTTCTATTCCCCG
TCTTGACATGTGCAACCTTCCTAATATGTTTGATATGCATC
>GL397287:7107623-7108085-
GCAATGTGGGGGCTGGACGTGGT-GGCTCACGCCTGTGGTCCCGGCACTCTGGGGGGGCG
AGGCGGGTTGATCACTTCGGGCTAGGAGTTCGAGACCAGTCTGGCCAACTTGGCGAAAC-
-ATGAAAAACACAACAGACAAACCAACCAACCAACC-AGTGACAACAAAACAGGTCTACC
CTGGAGTCATACTCTAATTTTTTCTATTTTCCTCCCTTTCTGATCCTTTATCCCACTTTC
TTTTTCTTCCTCTTCCTTCTCCCTCTTCTTTGTCAAA----TAGAGGATTGAGTTATTAT
CACTGATCCACATAAAGTCCCTCTCTACCTTAAACTCCCACCCCCCATTTCTATTCCCCG
ACTTCCCATGTGTAACCTTCCTAATATGTTTGATACGCATC
>GL397287:7705924-7706396+
GCAATGTGGGGGCTGGACGTGGT-GGCTCACGCCTGTAGTCCCAGCACTCTGGGAGGCCG
AGGCGGGTTGATCACTTGAGGCTAGGAGTTCGAGACCAGCCTGGCCAACATGGCAAAACA
TATGAAAAATACAACAGACAAACCAACCAACCAGCCCAGCGACAACAAAACAGGTCTACC
CTGGAGTCATACTCTCATTTTTTCTATTTTCCTCCCTTTCTGATCCTTTATCTCACTTTC
TTTTTCTTCCTCTTCCTTCTCCTTCTTCTTTGTCAAA----TAGAGGATTGAGTTATTAT
CATTGATCCATACAAAGTC--TCTCTCATTTAAATTCCCACTCCCCATTTCTATTCCCTG
TCTTCCCATGTGCAACCTTCCTAATATGTTTCATATGCATC
>GL397287:7726291-7726742-
GCAATGTGGGGGCTGGACGTGGT-GGCTCACGCCTGTAGTCCCAGCACTCTGGGAGGCCG
AGGCGGGTTGATCACTTGAGGCTAGGAGTTCGAGACCAGCCTGGCCAACATGGCAAAACA
TATGAAAAATACAACAGACAAACCAACCAACCAGCC-AGCGACAACAAAACAGGTCTACC
CTGGAGTCATACTCTCATTTTTTCTATTTTCCTCCCTTTCTGATCCTTTATCCCACTTTC
TTTTTCTTCCTCTTCCTTCTCCTTCTTCTTTGTCAAA----TAGAGGATTGAGTTATTAT
CATTGATCCATACAAAGTCCCTCTCTCATTTAAATTCCCACCCCCCATTTCTATTCCCCG
TCTTCCCATGTGCAACCTTCCCAATATGTTTCATATGCATC
>GL397287:8262806-8263273-
GCAATGTGGGGGCTGGACGTGGT-GGCTCACACCTGTGGACCCGGCACTCTGGGGGGC-G
AGGCGGGTTGATCACTTCGGGCTAGGAGTTCGAGACCAGTCTGGCCAACTTGGCGAAAC-
-ATGAAAAATACAACAGACAAACCAACCAACCAACC-AGTGACAACAAAACAGGTCTACC
CTGGAGTCATACTCTAATTTTTTCTATTTTCCTCCCTTTCTGATCCTTTATCCCACTTTC
TTTTTCTTCCTCTTCCTACTCCCTCTTCTTTGTCAAA----TAGAGGATTGAGTTATTAT
CACTGATCCATATAAAGTCCCTCTCTCATTTAAACTCCCACCCCCCATTTCTATTCCCCG
ACTTCCCATGTGTAACCTTCCTAATATGTTTGATACGCATC
>GL397287:8851562-8852028-
GCAATGTGGGGGCTGGACGTGGT-GGCTCACGCCTGTGGTCCCGGCACTCTGGGGGGC-G
AGGCGGGTTGATCACTTCAGGCTAGGAGTTCGAGACCAGTCTGGCCAACTTGGCGAAAC-
-ATGAAAAATACAACAGACAAACCAACCAACCAACC-AGTGACAACAAAACAGGTCTACC
CTGGAGTCATACTCTAATTTTTTCTATTTTCCTCCCTTTCTGATCCTTTATCCCACTTTC
TTTTTCTTCCTCTTCCTTCTCCCTCTTCTTTGTCAAA----TAGAGGATTGAGTTATTAT
CACTGATCCATATAAAGTCCCTCTCTCATTTAAACTCCCACCCCCCATTTCTATTTCCCG
ACTTCC-ATGTGTAACCTTCCTAATATGTTTGATACGCATC
>GL397287:10763630-10764097+
GCAATGTGGGGGCTGGATGTGGT-GGCTCACGCCTGTGGTCCCGGCACTCT-GGGGGC-A
AGGCGGGTTGATCACTTCGGGCTGGGAGTTCGAGACCAGTCTGGCCAACTTGGCGAAAC-
-ATGAAAAATACAACAGACAAACCAACCAACCAACC-AGTGACAACAAAACAGGTCTACA
CTGGAGTCATACTCTAATTTTTTCTATTTTCCTCCCTTTCTGATCCTTTATCCCACTTTC
TTTTTCTTCCTCTTCCTTCTCCCTCTTCTTTGTCAAA----TAGAGGATTGAGTTATTAT
CACTGATCCATATGAAGTCCCTCTCTCATTTAAACTCCCACCCCCCATTTCTATTCCCCG
ACTTCCCATGTGTAACCTTCCTAATATGTTTGATATGCATC
>GL397287:13809497-13809986-
GCAATGGGGGGGCTGGACGTGGT-GGCTCACGCCTATAGTCCCAGCACTCTGGGAGGCCG
AGGCGGGTTGATCACTTGAGGCTAGGAGTTCGAGACCAGCCTGGCCAACATGGCGAAACA
TATGAAAAATATAACAGACAAACCAACCAACCAACCCAGCGACAACAAAACAGGTCTACC
CTGGAGTCATACTCTAATTTTTTCTATTTTCCTCCCTTTCTGATCCTTTATCCCACTTTC
TTTTTCTTCCTCTTCCTTC---TTCTTCTTTGTCAAA----TAGAGGATTGAGTTATTAC
CATTGATCCATACAAAGTTCCTCTCTCATTTAAATTCCCACCCCCCATTTCTATTCCCCG
TCTTCCCATGTGCAACCTTCCTAATATGTTTGATATGCATC
>GL397287:13873477-13873947+
GCAATGTAGGGGCTGGACATGGT-GGCTCACGCCTGTGGTCCCGGCACTCTGGGGGGCCG
AGGCGGGTTGATCACTTCAGGCTGGGAGTTCGAGACCAGTCTGGCCAACATGGCGAAACA
TATGAAAAATACAACAGACAAACCAACCAACCAACC-AGTGACAACAAAACAGGTCTACC
CTGGAGTCATACTCTAATTTTTTCTATTTTCCTCTCTTTCTGATCCTTTATCCCACTTTC
TTTTTCTTCCTCTTCCTTCTCCTTCTTCTTTGTCAAA----TGGAGGATTGAGCTGTTAT
CACTGATCCATATAAAGTCCCTCTCTCATTTAGGTTCCCACCCCCCATTTCTATTCCCCG
ACTTCCCATGTGCAACCTTCCTAATTTGTTTGATACACATC
>GL397287:13896614-13897088-
GCAATGTGGGAGCTGGACGTGGT-AGCTCATGCCTGTAGTCCCAGTACTCTGGGAGGCCG
AGGCGGGTTGATCACTTGAGGCTAGGAATTCGAGACCAGCCTGGCCAACATGGTGAAACA
TATGAAAAATACAACAGACAAACCAACCAACCAACC-AGCGACAACAAAACAGGTCTACC
CTGGAGTCATACGCTAATTTTTTCTATTTTCCTCCCTTTCTGATCCTTTATCCCACTTTC
TTTTTCTTCCTCTTCCTTCTCCTTCTTCTTTGTCAAA----TAGAGGATTGAGTTATTAT
CATTGATCCATACAAAGTCCCTCTCTCATTTAAATTCCCACCCCGCATTTCTATTCCCCG
TCTTCCCATGTGCAACCTTCCTAGTATGTTTGATATACATC
>GL397287:14203502-14203969+
GCAATGTGGGGGCTGGATGGGGT-GGCTCACGCCTGTAGTCCTAGTACTCTGGGAGGCCA
AGGCGGGTTGATCACTTGAGGCTAGGAGTTCAAAACCAGCCTGGCCAACATGGCAAAACA
TACGAAAAATAC----GACAAACCAACCAACCAACCCAGCAACAACAAAACAGGTCTACC
CTGGAGTCATACTCTAATTTTTTCTATTTTCCTCCCTTTCTGATCCTTTATCCCACTTTC
TTTTTCTTCCTCTTCCTTCTCC---TTCTTTGTCAAA----TAGAGGATTGAGTTATTAT
CATTGATCCATACAAAGTCCCTCTCTCATTTAAATTCCCACCCCCCATTTCTATTCCCCG
TCTTCCCATGTGCAACCTTCATAATATGTTTGATATGCATC
>GL397287:14217508-14217934-
GCAATGTGGGGGCTGGACGTGGT-GGCTCACGCCTGTAGTCCCAGCACTCTGGGAGGCCG
GGGCAGGTTGATCACTTGAGGCTAGGAGTTCAAGACCAGCCTGGCCAACATGGCGAAACA
TATGAAAAATACAACAGACAAACCAACCAACCAACCCAGCAACAACAAAACAGGTCTACC
CTGGAGTCATACTCTAATTTTTTCTATTTTCCTCCCTTTCTGATCCTTTATCCCACTTGC
TTTTTCTTCTTCTTCCTTCTCCTTCTTCTTTGTCAAA----TAGAGGATTGAGTTATTAT
CATTGATCCATACAAAGTCCCTCTCTCATTTAAATTCCCACACCCCATTTCTATTCCCCG
TCTTCTCATGTGCAACCTTCCTAATATGTTTGATATGC---
>GL397287:14714800-14715266-
GCAATGTAGGGGCTGGACATGGT-GGCTCACGCCTGTAGTCCCAGCACTCTGGGAGACCG
AGGCGGGTTGATCACTTGAGGCTAGGAGTTCGAGACCAGCCTGGCCAACATGGTGAAACA
TATGAAAAATACAACAGACAAACCAACC-ACCAACCCAGTGACAACAAAACAGGTCTACC
CTGGAGTCATACTCTAATTT-TTCTATTTTCCTCCCTTTCTGATCCTTTATCCCGCTTTC
TTTTTCTTCCTCTTCTTTCTCCTTCTTCTTTGTCAAA----TAGAGGATTGAGTTATTAT
CATTGATCCATACAAAGTCCCTCTCTCATTTGAATTCCCACCCCCCATTTCTATTCCCCG
TCTTCCCATGTGCAACCTTCCTAATATGTTTGATATGCATC
>GL397287:14920342-14920811+
GCAATGTGGGGGCTGGACGTGGT-GGCTCACGCTTGTAGTCCCAGCACTCTGGGAGGCCG
AGGCAGGTTGATCACTTGAGGCTAGGAGTTCGAGACCAGCCTGGCCAACATGGCGAAAC-
-ATGAAAAATACAACAGACAAACCAAGCAACCAACCCAGCGACAACAAAACAGGTCTACC
CTGGAGTCATACTCTAATTTTTTCTATTTTCCTCCCTTTCTGATCCTTTATCCCACTTTC
TTTTTCTTCCTCTTCCTTCTC---CTTCTTTGTCAAA----TAGAGGATTGAGTTATTAT
CATTGATCCATACAAAGTCCCTCTGTCATTTAAATTCCCACTCCCCATTTCTATTCCCCG
TCTTCCCATGTGCAACCTTCCTAATATGTTTGATATGCATC
>GL397287:14984780-14985243-
GCAATGTGGGGGCTGGACGTGGT-GGCTCACACCTGTGGTCCTGGCACTCTGGGGGGC-G
AGGCGGGTTGATCACTTCGGGCTAGGAGTTCGAGACCAGTCTGGCCAACTTGGCGAAAC-
-ATGAAAAATACAACAGACAAACCAACCAACCAACC-AGTGACAACAAAACAGGTCTACC
CTGGAGTCATACTCTAATTTTTTCTATTTTCCTCCCTTTCTGATCCTTTATCCCACTTTC
TTTTTCTTCCTCTTCCTTCTCCCTCTTCTTTGTCAAA----TAGAGGATTGAGTTATTAT
CACTGATCCACATAAAGTCCCTCTCTACCTTAAACTCCCACCCCC-ATTTCTATTCCCCG
ACTTCCCATGTGTAACCTTCCTAATATGTTTGATACGCATC
>GL397287:22873133-22873462+
GCAATGTGGGGGCTGGACGTGGT-GGCTCACGCCTGTAGTCCCAGCACTCTGGGAGGCCG
AGGCGGGTTGATCACTTGAGGCTAGGAGTTCGAGGCCAGCCTGGCCAACATGGCGAAACA
TATGAAAAATACAACAGACAAACCAACCAACCAACCCCGCAACAACAAAACAGGTCTACC
CTGGAGTCATACTCTAATTTTTTCTATTTTCCTCCCTTTCTGATCCTTTATCCCACTTTC
TTTTTCTTCCTCTTCCTTCTCCTTCTTCTTTGTCAAA----TAGAGGATTGAGTTATTAT
CATTGATCCA--------------------------------------------------
-----------------------------------------
>GL397287:24090170-24090630-
GCAATCTGGGGGCTGGACGTGGT-GGCTCACTCCTGTGGTCCCAGCACTCTGGGGGGCCG
AGGCGGGTTGATCACTTCGGGCTAGGAGTTCGAGACCAGTCTGGCCAACATGGCGAAACA
TATGAAAAATACAACAGACAAACCAACCAACCAACC-AGTGACAACAAAACAGGTCTATC
CTGGAGTCATACTCTAATTTTTTCTATTTTCCTCCCTTTCTGATCCTTTATCCCACTTTC
TTTTTCTTCCTCTTCCTTCTCCTTCTTC---GTCAAA----TAGAGGATTGAGTTATTAT
CACTGATCCATATAAAGTCCCTCTCTCATTTAGATTCCCACTCCCCATTTCTATTCCCCG
TCTTCCCATGTGCAACCTTCCTAATATGTTTGATATGCATC
>GL397287:24294003-24294469+
GCAATGTGAGAGCTGGACGTGGT-GGCTCACGCCTGTAGTCCCGGCGCTCTGGGAGGCCG
AGGCGGGTTGATCACTTCAGGCTAGGAGTTCGAGACCAGCCTGGCCAACAGGGCGAAACA
TATGAAAAACACAACAGACAAACCAACCAACCAACCCAGCGACAACAAAACAGGTCTAAC
CTGGAGTCATACTCTAATTTTTTCTATTTTCCTCCCTTTCTGATCCTTTATCCCACTTTC
TTTTTCTTCCTCTTCCTTCTCCTTCTTCTTTGTCAAA----TAGAGGATTGAGTTATTAT
CATTGATCCATACAAAGTCGCTCTCTCATTCAAATTCCCACTCCCCATTTCTATTCCCCG
TCTTCCCATGTGCAACCTTCCTAATATGTTTGATATGCATC
>GL397287:24905887-24906361+
GCAATGTGGGGGCTGGACGTGGT-GGCTCACGCCTGTAGTCCCAGCACTCTGGGAGGCTG
AGGCGGGTTGATCACTTCAGGCTAGGAGTTCGAGACCAGCCTGGCCAACATGGCGAAACA
TATGAAAAATACAACAGACAAACCAACCAACCAACCCAGTGACAACAAAACAGGTCTACC
CTGGAGTCATACTCTAATTTTTTCTATTTTCCTCCCTTTCTGATCCTTTATCCCACTTTC
TTTTTCTTCCTCTTCCTTCTCCTTCTTCTTTGTCAAA----TAGAGGATTGAGTTATTAT
CATTGATCCATATGAAGTCCCTCTCTCATTTAAATTCCCACTCCCCATTTCTATTCCCCG
TCTTCCCATGTGCAACCTTCCTAATATGTTTGATATGCATC
>GL397287:25065389-25065853-
GCAATGTGGGGGCTGGACGTGGT-GGCTCACGCCTGTGGTCCCGGCACTCTGGGGGGC-G
AGGCGGGTTGATCACTTCGGGCTAGGAGTTCGAGACCAGTCTGGCCAACTTGGCGAAAC-
-ATGGAAAATACAACAGACAAACCAACCAAC----C-AGTGACAACAAAACAGGTCTACC
CTGGAGTCATACTCTAATTTTTTCTGTTTTCCTCCCTTTCTGATCCTTTATCCCACTTTC
TTTTTCTTCCTCTTCCTTCTCCCTCTTCTTTGTCAAA----TAGAGGATTGAGTTATTAT
CACTGATCCATATAAAGTCCCTCTCTCATTTAAACTCCCACCCCCCATTTCCATTCCCCG
ACTTCCCATGTGTAACCTTCCTAATATGTTTGATACGCATC
>GL397287:25410071-25410545-
GCAATGTGGGGGCTGGACGTGGT-GGCTCACGCCTGTAGTCCCGGCACTCTGGGAGGCCG
AGGCGGGTTGATCACTTGAGGCTAGGAGTTCGAGACCAGCCTGGCCAACATGGCGAAACA
TATGAAAAATACAACAGACAAACCAACCAACCAACCCAGCAACAACAAAACAGGTCTACC
CTGGAGTCATACTCTAATTTTTTCTATTTTCCTCCCTTTCTGATCCTTTATCCCACTTGC
TTTTTCTTCCTCTTCCTTCTCCTTCTTCTTCGTCAAA----TAGAGGATTGAGTTATTAT
CATGGATCCATACAAAATTCCTCTCTCATTTAAATTCCCACCCCCCATTTCTATTCCCCG
TCTTCCCATGTGCAACCTTCCTAATATGTTTGATATGCATC
>GL397287:26258263-26258731+
GCAATGTGGGGGCTGGACGTGGT-GGCTCACGCCTGTGGTCCCGGCACTCTGGGGGGC-G
AGGCGGGTTGATCACTTCGAGCTAGGAGTTCGAGACCGGTCTGGCCAACTTGGCGAAAC-
-ATGAAAAATACAACAGACAAACCAACCAACCAACC-AGTGACAACAAAACAGGTCTACC
CTGGAGCCATACTCTAATTTTTTCTATTTTCCTCCCTTTCTGATCCTTTATCCCACTTTC
TTTTTCTTCCTCTTCCTTCTCCCTCTTCTTTGTCAAA----TAGAGGATTGAGTTATTAT
CACTGATCCATATAAAGTCCCTCTCTCATTTAAACTCCCACCCCCCATTTCTATTCCCCG
ACTTCCCATGTGTAACCTTCCTAATATGTTTGATACGCATC
>GL397287:27389277-27389734+
GCAATGTGGGGGCTGGACGTGGT-GGCTCACGCCTGTGGTCCCGGCACTCTGGGGGGC-G
AGGCGGGTTGATCACTTCGGGCTAGGAGTTCGAGACCAGTCTGGCCAACTTGGCGAAAC-
-ATGAAAAATACAACAGACAAACCAACCAACCAACC-AGTGACAACAAAACAGGTCTACC
CTGGAGTCATACTCTAATTTTTTCTATTTTCCTCCCTTTCTGATCCTTTATCCCACTTTC
TTTTTCTTCCTCTTCCTTCTCCCTCTTCTTTGTCAAA----TAGAGGATTGAGTTATTAT
CACTGATCCACATAAAGTCCCTCTCTACCTTAAACTCCCACCCCCCATTTCTATTCCCCG
ACTTCCCATGTGTAACCTTCCTAATATGTTTGATACGCATC
>GL397287:27526468-27526930+
GCAATGTGGGGGCTGGACGTGGT-GGCTCACGCCTGTGGTCCCGGCACTCTGGGGGGC-G
AGGCGGGTTGATCACTTCGGGCTAGGAGTTCGAGACCAGTCTGGCCAACTTGGCGAAAC-
-ATGAAAAATACAACAGACAAACCAACCAACCAACC-AGTGACAACAAAACAGGTCTACC
CTGGAGTCATACTCTAATTTTTTCTATTTTCCTCCCTTTCTGATCCTTTATCCCACTTTC
TTTTTTTTCCTCTTCCTTCTCCCTCTTCTTTGTCAAA----TAGAGGATTGAGTTATTAT
CACTGATCCACATAAAGTCCCTCTCTACCTTAAACTCCCACCCCCCGTTTCTATTCCCCG
ACTTCCCATGTGTAACCTTCCTAATATGTTTGATACGCATC
>GL397288:307804-308274-
GCAATGTGGGGGCTGGACGTGGT-GGCTCACGCCTGTAGTCCCAGTACTCTGGGAGGCCA
AGGCGGGTTGATCACTTGAGGCTAGGAGTTCGAGACCAGCCTGGCCAACATGGCGAAACA
TATGAAAAATACAACTGACAAACCAACCAACCAACC-AGCGACAACAAAACAGGTCTACC
CTGAAGTCGTACTCTGATTTTTTCTATTTTCCTCCCTTTCTGATCCTTTATCCCACTTTC
TTCTTCTTCCTCTTCCTTCTCCT---TCTTTGTCAAA----TAGAGGATTGAGTTATTAT
CATCGATCCATACAAAGTCCCTCTCTCATTAAAATTCCCACCCCCCATTTCTATTCCTCG
TCTTCCCATGGGCAACCTTCCTAATATGTTTGATATGCATC
>GL397288:4375884-4376352-
GCAATCTGGGGGCTGGACGTGGT-GGCTCACGCCTGTGGTCCCGGCACTCTGGGGGGC-G
AGGCGGGTTGATCACTTCGGGCTAGGAGTTCAAGACCAGTCTGGCCAACTTGGCGAAAC-
-ATGAAAAATACAACAGACAAACCAACCAACCAACC-AGTGACAACAAAACAGGTCTACC
CTGGAGTCATACTCTAATTTTTTCTATTTTCCTCCCTTTCTGATCCTTTATCCCACTTTC
TTTTTCTTCCTCTTCCTTCTCCCTCTTCTTTGTCAAA----TAGAGGATTGAGTTATTAT
CACTGATCCATATAAAGTCCCTCTCTCATTTAAACTCCCACCCCCCATTTCTATTCCCCG
ACTTCCCATGTGTAACCTTCCTAATATGTTTGATACGCATC
>GL397288:4948164-4948625-
GCAATGTGGGGGCTGGACGTGGT-GGCTCACACCTGTAGTCCCAGCACTCCGGGAGGCCG
AGGCGGGTTGATCACTTGAGGTTAGGAGTTCGAGACCAGCCTGGCCAACATGGCGAAACA
TATGAAAAATACAACAGAC----CAACCAACCAACCCAGCAACAACAAAACAGGTCTACC
CTGGAGTCATACTCTAATTTTTTCTATTTTCCTCCCTTTCTGATCCTTTATCCCACTTTC
TTTTTCTTCCTCTTCCTTCTCCTT------TGTCAAA----CAGAGGATTGAGTTATTAT
CGTTGATCCATACAAAGTCCCTCTCTCATTTAAATTCCCA-CCCCCATTTCTATTCCCCG
TCTTCCCATGTGCAACCTTCCTAATACGTTTGATATGCATC
>GL397288:5612276-5612925-
GCAATGTGGGGGCTGGAAGTGGT-GGCTCATGCCTGTAGTCCCAGTACTCTGGGAGGCCG
AGGCGGGTTGATCACTTGAGGCTAGGAGTTCGAGACCAGCCTGGCCAACATGGCGAAACA
TATGAAAAATACAACTGACAAACCAACCAACCAACCAAGCGACAAAAAAACAGGTCTACC
CTGGAGTCATACTCTAATTTTTTCTATTTTCCTCCCTTTCTGATCCTTTATCCCACTTTC
TTTTTCTTCCTCTTCCTTCT---TCTTCTTTGTCAAA----TAGAGGATTGAGTTATTAT
CATTGATCCATACAAAGTCCCTCTCTCATTTAAATTCCCACCCCCCATTTCTATTCCCCG
TCTTCCCATGTGCAACCTTCCTAATATGTTTGATATGCATC
>GL397288:6635064-6635532+
GCAATGTGGGGGCTGGACATGGT-GGCTCACGCCTGTGGTCCCGGCACTCTGGGGGGCCG
AGGCGGGTTGATCACTTGAGGCTAGGAGTTCGAGACCAGTCTGGCCAACATGGCGAAAC-
-ATGAAAAATACAACAGACAAACCAACCAACCAACC-AGTGACAACAAAACAGGTCTACC
CTGGAGTCATACTCCAATTTTTTCTATTTTCCTCCCTTTCTGATCCTTTATCCCACTTTC
TTTTTCTTCCTCTTCCTTCTCCTTCTTCTTTATCAAA----TAGAGGATTGAGTTATTAT
CACTGATCCATATAAAGTCCCTCTCTCATTTAAATTCCCACCCCCCATTTCTATTCCCCG
ACTTCCCATGTGCAACATTCCTAATATGTTTGATACGCATC
>GL397288:6679407-6679994-
GCAATGTGGGGGCTGGACGTGGT-GACTCACGCCTGTGGTCCCGGCACTCTGGGGGGCCG
AGGCGGGTTGATCACTTCAGGCTAGGAGTTCGAGACCAGTCTGGCCAACATGGCGAAAC-
-ATGAAAAATACAACAGACAAACCAACCAACCAACC-AGTGACAACAAAACAGGTCTACC
CTGGAGTCATACTCTAATTTTTTCTATTTTCCTCCCTTTCTGATCCTTTATCCCACTTTA
TTTTTCTTCCTCTTCCTTCTCCTTCTTC---GTCAAA----TAGAGGATTGAGTTATTAT
CACTGATCCATATAAAGTCCCTCTCTCATTTAAATTCCCACTCCCCATTTCTATTCCCCG
TCTTCCCATGTGCAACCTTCCTAATATGTTTGATATGCATC
>GL397288:6714663-6715132+
GCAATCTGGGGGCTGGACGTGGT-GGCTCACGCCTGTGGTCCCGGCACTCTGGGGGGCCG
AGGCGGGTTGATCACTTCGGGCTAGGAGTTCGAGACCAGTCTGGCCAACTTGGCGAAAC-
-ATGAAAAATTCAACAGACAAACCAACCAACCAACC-AGTGACAACAAAACAGGTCTACC
CTGGAGTCATACTCTAATTTTTTCTATTTTCTTCCCTTTCTGATCCTTTATCCCACTTTC
TTTTTCTTCCTCTTCCTTCTCCCTCTTCTTTGTCAAA----CAGAGGATTGAGTTATTAT
CACTGATCCATATAAAGTCCCTCTCTCATTTAAACTCCCACCCCCCATTTCTATTCCCCG
ACTTCCCATGTGTAACCTTCCTAATATGTTTGATATGCATC
>GL397288:6903675-6904137-
GCAATGTGGGGGCTAGACGTGGT-GGCTCACGCCTGTAGTCCCAGCACTCTGGGAGGCCA
AGGCGGGTTGATCACTTGAGGCTAGGAGTTCGAGACCAGCCTGGCCAACATGGTGAAACA
TATGAAAAATACAACAGACAAACCAACCAACCAACCCAGCGACAACAAAACAGGTCTACC
CTGGAGTCATACTCTAATTTTTTCTATTTTCCTCCCTTTCTGATCCTTTATCCCACTTTC
TTTTTCTTCCTCTTCCTTCTCCTT------TGTCAAA----TAGAGGACTGAGTT---AT
CATTGATCCACACAAAGTCCCTCTCTCATTTAAATTCCCACCCCCCATTTCTATTC---G
TCTTCCCATGTGCAACCTTCCTAATATGTTTGATATGCATC
>GL397288:8309589-8310059+
GCAATGTGGGGGCTGGACGTGGT-GGCTCACACCTGTAGTCCCAGTACTCTGGGAGGCCG
AGGCGGGTTGATCACTTGAGGCGAGGAGTTCGAGACCAGCCTGGCCAACATGGCGAAACA
TATGAAAAATACAACTGACAAACCAACCAACCAACC-AGCGACAACAAAACAGGTCTACC
CTGGAGTCATACTCTAATTTTTTCTATTTTCCTCCCTTTCTGATCCTTTATCCCACTTTC
TTTTTCTTCCTCTTCCTTCTCCTTCTTCTTTGTCAAA----TAGAGGATTGAGTTATTAT
CATTGATCCATACAAAGTCCCTCTCTCATTTAAATTCCCACCCCCCATTTCTATTCCCCG
TCTTCCCATGTGCAACCTTCCTAATATGTTTGATATGCATC
>GL397288:8383734-8384202-
GCAATGTGGGGGCTGGACGTGGT-GGCTCACACCTGTGGTCCCGGCACTCTGGGGGGC-G
AGGCGGGTTGATCACTTCGGGCTAGGAGTTCGAGACCAGTCTGGCCAACTTGGCGAAAC-
-ATGAAAAATACAACAGACAAACCAACCAACCAACC-AGTGACAACAAAACAGGTCTACC
CTGGAGTCATACTCTAATTTTTTCTATTTTCCTCCCTTTCTGATCCTTTATCCCACTTTC
TTTTTCTTCCTCTTCCTTCTCCCTCTTCTTTGTCAAA----TAGAGGATTGAGTTATTAT
CACTGATCCACATAAAGTCCCTCTCTACCTTAAACTCCCACCCCCCATTTCTATTCCCCG
ACTTCCCATGTGTAACCTTCCTAATATGTTTGATACGTATC
>GL397288:12375724-12376192-
GCAATGTGGGGGCTGGACGTGGT-GGCTCACGCCTGTGGTCCCGGCACTCTGGGGGGC-G
AGGCGGGTTGATCACTTCGGGCTAGGAGTTCGAGACCAGTCTGGCCAACTTGGCGAAAC-
-ATGAAAAATACAACAGACAAACCAACCAACCAACC-AGTGACAACAAAACAGGTCTACC
CTGGAGTCATACTCTAATTTTTTCTATTTTCCTCCCTTTCTGATCCTTTGTCCCACTTTC
TTTTTCTTCCTCTTCCTTCTCCCTCTTCTTTGTCAAA----TAGAGGATTGAGTTATTAT
CACTGATCCACATAAAGTCCCTCTCTACCTTAAACTCCCACCCCCCATTTCTATTCCCCG
ACTGCCCATGTGTAACCTTCCTAATATGTTTGATACGCATC
>GL397288:15868588-15869049-
GCAATGTGGGGGCTGGTGGTGGT-GGCTCACGCCTGTAGTCCCAGCACTCTGGGAGGCCG
AGGCGGGTTGATCACTTGAGGCTAGGAGTTTGAGACCAGCCTGGCCAACATGGCGAAAC-
-GTGAAAAATACAACAGACAAACCAACCAACCAACCCAGCAACAACAAAACAGGTCTATC
CTAGAGTCATACTCTAATTTTTTCTATTTTCCTCCCTTTCTGATCCTTTATCCCACTTTC
TTTTTCTTCCTCTTCCTTCTCCTTCTTCTTTGTCAAA----TAGAGGATTGAGTTATTAT
CATTGATCCATACAAAGTCCCTCTCTCATTTAAATTCCCACCCCCCATTTCTATTCCCCA
TCTTCCCATGTGCAAACTTCCTAATATGTTTGATATGCATC
>GL397288:18710326-18710788+
GCAATGTGGGGGCTGGACGTGGT-GGCTCACGCCTGTGGTCCCGGCACTCTGGGGGGC-G
AGGCGGGTTGATCACTTCGGGCTAGGAGTTTGAGACCAGTCTGGCCAACTTGGCGAAAC-
-ATGAAAAATACAACAGACAAACCAACCAACCAACC-AGTGACAACAAAACAGGTCTACC
CTGGAGTCATACTCTAATTTTTTCTATTTTCCTCCCTTTCTGATCCTTTATCCCACTTTC
TTTTTCTTCCTCTTCCTTCTCCCTCTTCTTTGTCAAA----TAGAGGATTGAGTTATTAT
CACTGATCCACATAAAGTCCCTCTCTACCTTAAACTCCCACCCCCCATTTCTATTCCCCG
ACTTCCCATGTGTAACCTTCCTAATATGTTTGATACGCATC
>GL397288:22497143-22497618+
GCAGTGTGGGGGCTGGACGTGGT-GGCTCACGCCTGTAGTCCCAGCACTCTGGGAGGCCA
AAGCAGGTTGATCACTTGAGGCTAGGAGTTCGAGACCAGCCTGGCCAACATGGCGAAACA
TATGAAAAATACAACA----AACCAACCAACCAACCCAGCAACAACAAAACAGGTCTGCC
CTGGAGTCATACTCTAATTTTTTCTATTTTCCTCCCTTTCTGATCCTTTACCCCACTTTC
TTTTTCTTCCTCTTCCTTCTCCCTCTTCTTTGTCAAAGACATAGAGGATTGAGCTATTAT
CATTGAGCCATACAAAGTCCCTCTCTCATTTACATTCCCACCCCCCATTTCTATTCCCGG
TCTTCCCATGTGCAGCCTTCCTAATATGTTTGATATGCATC
>GL397288:25193624-25194080-
GCAATGTGGTGGCTGGACGTGTA-GGCTCACGCCTGTGGTCCCGACGCTCTGTGGGGC-G
AGGCGGGTTGATCACTTCGGGCTAGGAGTTGGAGACCAGTCTGGCCAACTTGGCGAAAC-
-ATGAAAAATACAACAGACAAACCAACCAACCAACC-AGTGACAACAAAACAGGTCTACC
CTGGAGTCATACTCTAATTTTTTCTATTTGCCTCCCTTTCTGATCCTTTATCCCACTTTC
TTTTTCTTCCTCTTCCTTCTCCCTCTTCTTTGTCAAA----TAGGGGATTGAGTTATTAT
CACTGATCCATATAAAGTCCCTCTCTCATTTAAACTCCCACCCCCCATTTCTATTCCCCG
ACTTCCCATGTGTAACCTTCCTAATATGTTTGATACGCATC
>GL397289:2297976-2298428-
GCAATGTGGGGGCTGGACGTGGT-GGCTTACGCCTGTAGTCCCAGTACTCTGGGAGGCCG
AGGCGGGTTGATCACTTGAGGCTGGGAGTTTGAGACCAGCCT-GCCAACATGGCGAAACA
TATGAAAAATACAACAGACAAACCAACCAACCAACCCAGCGACAACAAAACAGGTCTACC
CTGGAGTCATACTCTAATTTTTTCTATTTTCCTCCCTTTCTGATCCTTTATCCCACTTTC
TTTTTCTTCCTCTTCCTTCTCCTTCTT----GTCAAA----TAGAGGATTGAGTTATTAT
CATTGATCCATACAAAGTCCTTCTCTCATTTAAATTCCCACCCCCCATTTCTATTCCCCG
TCTTCCCATGTGCAACCTTCCTAATATGTTTGATATGCATC
>GL397289:6018859-6019188-
GCAATGTGGGGGCTGGACGTGGT-GGCTCACGCCTGTGGTCCCGGCACTCTGGGGGGCTG
AGGCGGGTTGATCACTTGAGGCTAGGAGTTCGAGACCAGCCTGGCCAACATGGCGAAACA
TATGAAAAATACAACAGACAAACCAACCAACCAACC-AGTGACAACAAAACAGGTCTACC
CTGGAGTCATACTCTAGTTTTTTCTATTTTCCTCCCTTTCTGATCCTTTATCCCACTTTC
TTTTTCTTCCTCTTCCTTCTCCTTCTTCTTTGTCAAA----TAGAGGATTGAGTTATTAT
CACTGATCC---------------------------------------------------
-----------------------------------------
>GL397289:9919310-9919778-
GCAATGTGGGGGCTGGACGTGGT-GGCTCATGCCTGTAGTCCCAGTACTCTGGGAGGCCG
AGGCGGGTTGATCACTTGAGGCTAGGAGTTCGAGACCAGCCTGGCCAACATGGCGAAACA
TACGAAAAATACAACTGACAAACCAACCAACCAACC-AGAGACAACAAAACAGGTCTACC
CTGAAGTCGTACTCTAATTTTTTCTATTTTCCTCCCTTTCTGATCCTTTATCCCACTTTC
TTTTTCTTCCTCTTCCTTCTCCTTCTTCTTTGTCAAA----TAAAGGATTGAGTTATTAT
CATTGATCCATACAAAGTCCCTCTCTCATTTAAATTCCCACCCCCCATTTCTATTCGCCG
TCTTCCCATGTGCAACCTTCCTAATATGTTTGATATGCATC
>GL397289:10242334-10242807-
GCAATGTGGGGGCTGGACGTGGT-GGCTCACGCCTGTAGTCCCAGTACTCTGGGAGGCCG
AGGCGGGTTGATCACTTGAGGCTAGGAGTTTGAGACCAGCCTGGCCAACATGGCGAAACA
TATG-AAAATACAACTGACAAACCAACCAACCAACC-AGCGACAACAAAACAGGTCTACC
CTGGAGTCATACTCTAATTTTTTCTATTTTCCTCCCTTTCTGATCCTTTATCCCACTTTC
TTTTTCTTCCTCTTCCTTCTCCTTCTTCTTTGTCAAA----TAGAGGATTGAGTTATTAT
CATTGATCCATACAAAGTCCCTCTCTCATTTAAATTCCCACCCCCCATTTCTATTCCCTG
TCTTCCCATGTGCAACCTTCCTAATATGTTTGATATGCATC
>GL397289:14181085-14181553-
GCAATGTGGGGGCTGGACGTGGT-GGCTCACGCCTGTGGTCCCGGCACTCTGGGGGGC-G
AGGCGGGTTGATCACTTCGGGCTAGGAGTTCGAGACCAGTCTGGCCAACTTGGCGAAAC-
-ATGAAAAATACAACGGACAAACCAACCAACCAACC-AGTGACAACAAAACAGGTCTACC
CTGGAGTCATACTCTAATTTTTTCTATTTTCCTCCCTTTCTGATCCTTTATCCCACTTTC
TTTTTCTTCCTCTTCCTTCTCCCTCTTCTTTGTCAAA----TAGAGGATTGAGTTATTAT
CACTGATCCATTTAAAGTCCCTCTCTCATTTAAACTCCCACCCCCCATTTCTATTCCCCG
ACTTCCCATGTGTAACCTTCCTAATATGTTTGATACGCATC
>GL397289:19313854-19314181+
GCAATGTGGGGGCTGGACGTGGT-GGCTCACGCCTGTGGTCCCGGCACTCTGGGGGGCCG
AGGCGGGTTGATCACTTCAGGCTAGGAGTTCGAGACCAGTCTGGCCAACATGGCGAAAC-
-ATGAAAAATACAACAGACAAACCAACCAACCAACC-AGTGACAACAAAACAGGTCTACC
CTGGAGTCATACTGTAATTTTTTCTATTTTCCTCCCTTTCTGATCCTTTATCCCACTTTC
TTTTTCTTCCTCTTCCTTCTCCTTCTTCTTTGTCAAA----TAGAGGATTGAGTTATTAT
CACTGATCCA--------------------------------------------------
-----------------------------------------
>GL397289:20001068-20001536+
GCAATGTGGGGGCTGGACGTGGT-GGCTCACACCTGTGGTCCCGGCACTCTGGGGGGC-G
AGGCGGGTTGATCACTTCAGGCTAGGAGTTCGAGACCAGTCTGGCCAACTTGGCGAAAC-
-ATGAAAAATACAACAGACAAACCAACCAACCAACC-AGTGACAACAAAACAGGTCTACC
CTGGAGTCATACTCTAATTTTTTCTATTTTCCTCCCTTTCTGATCCTTTATCCCACTTTC
TTTTTCTTCCTCTTCCTTCTCCCTCTTCTTTGTCAAA----TAGAGGATTGAGTTATTAT
CACTGATCCATGTAAAGTCCCTCTCTACCTTAAACTCCCACCCCCCATTTCTATTCCCCG
ACTTCCCATGTGTAACCTTCCTAATATGTTTGATATGCATC
>GL397289:22005423-22005897-
GCAATGTGGGGGCTGAACGTGGT-GGCTCACGCCTGTAGTCCCAGTACTCTGGGAGGCCG
AGGCGGGTTGATCACTTGAGGCTAGGAGTTCGAGACCAGCCTGGCCAACATGGCGAAACA
TATGAAAAATACAACAGACAAATCAACCAACCAACC-AGCGACGACAAAACAGGTCTACC
CTGGAGTCATACTCTAATTTTTTCTATTTTCCTCCCTTTCTGACCCTTTATCCCACTTTC
TTTTTCTTCCTCTTCCTTCTCCTTCTTCTTTGTCAAA----TAGAGGATTGAGTTATTAT
CATTGATCCATACAAAGTCCCTCTCTCATTTAAATTCCCACCCCCCATTTCTATTCCCCG
TCTTCCCATGTGCAACCTTCCTAATATGTTTGATATGCATC
>GL397289:22566952-22567409-
GCAATGTGGGGGCTGGACGTGGT-GGCTCACGCCTGTAGTCCCAGCACTCTGGGAGG-CG
AGGTGGGTTGATCACTTGGGGCTAGGAGTTCGAGACCAGCCTGGCCAACATGGCGAAACA
TATGAAAAATACAACAGACAAACAAACCAACCAACCCAGCGACAACAAAACAGGTCTACC
CTGGAGTCATACTCGAATTTTTTCTATTTTCCTCCCTTTCTGATCCTTTATCCCACTTTC
TTTTTCTTCCTCTTCCTTCTCCTTC----TTGTCAAA----TAGAGGATTGAGTTATTAT
CATTGATGCATACAAAGTCCCCCTCTCATTTAAACTCCCACTCCCCATTTCTATTCCCTG
TCTTCCCATGTGCAACCTTCCCAATATGTTTGATATGCATC
>GL397289:22932573-22933041-
GCAATGTGGGGGCTGGACGTGGT-GGCTCACGCCTGTGGTCCCGGCACTCTGGGGGGC-G
AGGCGGGTTGATCACTTCGGGCTAGGAGTTCGAGACCAGTCTGGCCAACTTGGCGAAAC-
-ATGAAAAATACAACAGACAAACCAACCAACCAACC-AGTGACAACAAAACAGGTCTACC
CTGGAGTCATACTCTAATTTTTTCTGTTTTCCTCCCTTTCTGATCCTTTATCCCACTTTC
TTTTTCTTCCTCTTCCTTCTCCCTCTTCTTTGTCAAA----TAGAGGATTGAGTTATTAT
CACTGATCCATATAAAGTCCCTCTCTCATTTAAACTCCCACCCCCCATTTCTATTCCCCG
ACTTCCCATGTGTAACCTTCCTAATATGTTTGATACGCATC
>GL397289:24759952-24760421+
GCAATGTCGGGGCTGGACGTGGT-GGCTCACGCCTGTGGTCCCGG-GCTCTGGGGGGCCG
AGGCGGGTTGATCACTT-GGGCTGGGAGTTCGAGACCAGTCTGGCCAACATGGCGAAAC-
-ATGAAAAATACAACAGACAAACCAACCAACCAACC-AGTGACAACAAAACAGGTCTACC
CTGGAGTCATACTCTAATTTTTTCTATTTTCCTCCCTTTCTGATCCTTTATCCCACTTTC
TTTTTCTTCCTCTTCCTTCTCCTTCTTCTTTGTCAAA----TAGAGGATTGAGTTATTAT
CACTGATCCATATAAAGTCCCTCTCTCATTTAAATTCCCACCCCCCATTTCTATTCCCCG
ACTTCCCATGTGCAACCTTCCTAATATGTTTGATAAGCATC
>GL397289:25162639-25163113+
GCAATGTGGGGGCTGGACGTGGT-GGCTCACGCCTGTAGTCCCAGCACTCTGGGAGGCCG
AGGCGGGTTGATCACTTGAGGCTAGGAGTTCGAGACCAGCCTGGCCAACATGGCAAAACA
TATGAAAAATACAACAGAC----CAACCAACCAACCCAGCAACAACAAAACAGGTCTACC
CTAGAGTCATACTCTAATTTTTTCTGTTTTCCTCCCTTTCTGATCCTTTATCCCACTTTC
TTTTTCTTCCTCTTCTTTCTCCTCCTTCTTTGTCAGAGACATAGAGGATTGAGTTATTAT
CATTGATCCATACAAAGTCCCTCTCTCATTTAAATTCCCACCCCCCATTTCTATTCCCCG
TCTTCCCATGTGCAACCTTCCTAATATGTTTGATATGCATC
>GL397290:5370890-5371356+
ACAATGTGGGGGCTGGAAGTGGT-GGCTCACGCCTGTGGTCCCAGCGCTCTGGGGAGCCG
AGGCGGGTTGATCACTTCAGGCTAGGAGTTCGAGACCGGTCTGGCCAACATGGCGAAAC-
-ATGAAAAATACAACAGACAAACCAACCAACCAACC-AGTGACAACAAAACAGGTCTACC
CTGGAGTCATACTCTAATTTTTTCTATTTTCCTCCCTTTCTGATCCTTTATCCCACTTTC
TCTTTCTTCCTCTTCCTTCTCCTTCTTCTTTGTCAAA----TAGAGGATTGAGTTATTAT
CACTGATCCATATAAAGTCCCTCTCTCATTTAAATTCCCACTCCCCATTTCTATTCCCCG
TCTTCCCATGTGCAACCTCCCTAATGTGTTTAATTCGCATC
>GL397290:14908330-14908785+
GCAATGTGGGAGCTGGACGTGGT-GGCTCACACCTGTGGTCCCGGCACTCTGGGGGGC-G
AGGCGGGTTGATCACTTCGGGCTAGGAGTTCGAGACCAGTCTGGCCAACTTGGCGAAAC-
-ATGAAAAATACAACAGACAAACCAACCAACCAACC-AGTGACAACAAAACAGGTCTACC
CTGGAGTCATACTCTAAGTTTTTCTATTTTCCTCCCTTTCTGATCCTTTATCCCACTTTC
TTTTTCTT-------------CCTCTTCTTTGTCAAA----TAGAGGATTGAGTTATTAT
CACTGATCCACATAAAGTCCCTCTCTACCTTAAACTCCCACCCCCCATTTCTATTCCCCG
ACTTCCCATGTGTAACCTTCCTAATATGTTTGATACGCATC
>GL397290:17989711-17990178-
GCAATGTGGGGGCTGGACGTGGT-GGCTCACGCCTGTGGTCCCGGCACTCTGGGGGGC-G
AGGCGGGTTGATCACTTCGGGCTAGGAGTTCGAGACCAGTCTGGCCAACTTGGCAAAAC-
-ATGAAAAATACAACAGACAAACCAACCAACCAACC-AGCGACAACAAAACAGGTCTACC
CTGGAGTCATACTCTAATTTTTTCTATTTTCCTCCCTTTCTGATCCTTTATCCCACTTTC
TTTTTCTTCCTCTTCCTTCTCCCTCTTCTTTGTCAAA----TAGAGGATTGAGTTATTAT
CACTGATCCATATAACGTCCCTCTCTCATTTAAACTCCCACC-CCCATTTCTATTCCCCG
ACTTCCCATGTGTAACCTTCCTAATATGTTTGATACACATC
>GL397290:24653191-24653658-
GCAATGTGGGGGCTGGACGTGGT-GGCTCACGCCTGTAGTCCCAGTACTCTGGGAGGCCG
AGGTGGGTTGATCACTTGAGGCTAGGAGTTCAAGACCAGCCTGGCCAACATGGCGAAACA
TATGAAAAATACAACTGACAAACCAACCAACCAACC-AGCGACAACAAAACAGGTCTACC
CTGGAGTCATACTCTAATTTTTTCTATTTTCCTCCCTTTCTGATCCTTTATCCCACTTTC
TTTTTCTTCCTCTTCTTTCTCCTTCTTCTTTGTCAAA----TAGAGGATTGAGTTATTAT
TATTGATCCATACAAAGTCCCTCTCTCATTTAAATTCCCATCCCCCATTTCTATTCCCCG
TCTTCCCATGTGCAACCTTCCTAATATGTTTGATATGCATC
>GL397291:4450268-4450726-
GCAATGTGGGGGCTGGACGTGGT-GGCTCACGCCTGTGGTCCCGGCACTCTGGGGGGC-G
AGGCAGGTTGATCACTTCGGGCTAGGAGTTCGAGACCAGTCTGGCCAACTTGGTGAAAC-
-ATAAAAAATACAACAGACAAACCAACCAACCAACC-AGTGACAACAAGGCGGGTCTACC
CTGGAGTCATACTCTAATTTTTTTTATTTTCCTCCCTTTCTGATCCTTTATCCCACTTTC
TTTTTCTTCCTCTTCCTTCTCCCTCTTCTTTGTCAAA----TAGAGGATTGAGTTGTTAT
CACTGATCCACATAAAGTCCCTCTCTATCTTAAACTCCCACCCCCCATTTCTATTCCCCG
ACTTCCCATGTGTAACCTTCCTAATATGTTTGATACGCATC
>GL397291:4868063-4868531+
GCAATGTGGGGGCTGGATGTGGT-GGCTCACGCCTGTAGTCCCAGTACTCTGGGAGGCTG
AGGTGGGTTGATCACTTGAGGCTAGGAGCTCGAGACCAGCCTGGCCAACATGGCGAAACA
TATGAAAAATACAACTGTCAAACCAACCAAC-AACC-AGCGACAACAAAACAGGTCTACC
CTGGAGTCATACTCTAATTTTTTCTATTTTCCTCCCTTTCTGATCCTTTATCCCACTTTC
TTTTTCTTCCTCTTCCTTCTCC------TTTGTCAAA----TAGAGGATTGAGTTATTAT
CATTGATCCATACAAAGTCCCTCTCTCATTTAAATTCCCTCCCCCCATTTCTATTCCCCA
TCTTCCCATGTGCAACTTTCCTAATATGTTTGATATGCATC
>GL397291:11534750-11535220-
GCAATGTGGGGGCTGGACGTGGT-GGCTCACACCTGTAGTCCCAGTACTCTGGGAGGCCG
AGGCAGGTTGATCACTTGAGGCTAGGAGTTCGAGACCAGCCTGGCCAACATGGCGAAACA
TACGAAAAATACAACTGACAAACCAACCAACCAA----GCGACAACAAAACAGGTCTACC
CTGGAGTCATACTCTAATTTTTTCTATTTTCCTCCCTTTCTGATCCTTTATCCCACTTTC
TTTTTCTTCCTCTTCCTTCTCCTTCTTCTTTGTCAAA----TAGAGGATTGAGTTATTAT
CATTGATCCATACAAAGTCCCTCTCTCATTTAAATTCCCACCCCCCATTTCTATTCCCCG
TCTTCCCATGTGCAACCTTCCTAATATGTTTGATATCCATC
>GL397291:11643946-11644408-
GCAATGTGGGGGCTGGACGTGGT-GGCTCACGCCTGTGGTCCCGGCACTCTGGGGGGC-G
AGGCGGGTTGATCACTTCGGGCTAGGAGTTCGAGACCAGTCTGGCCAACTTGGCGAAAC-
-ATGAAAAATACAACAGACAAACCAACCAACCAACC-AGTGACAACAAAACAGGTCTACC
CTGGAGTCATACTCTAATTTTTTCTATTTTCCTCCCTTTCTGATCCTTTATCCCACTTTC
TTTTTCTTCCTCTTCCTTCTCCCTCTTCTTTGTCAAA----TAGAGGATTGAGTTATTAT
CACTGATCCACATAAAGTCCCTCTCTACCTTAAACTCCCACCCCCCATTTCTATTCCCCG
ACTTCCCATGTGTAACCTTCCTAATATGTTTGATACGCATC
>GL397291:15333619-15333944+
GCAATGTGGGGGCTGGACGTGGT-GGCTTACGCCTGTAGTCCCAGTACTCTGGGAGGCCG
AGGCGGGTTGATCACTTGAGGCTAGGAGTTCGAGACCAGCCTGGCCAACATGGTGAAACA
TGTGAAAAATACAACAGACAAACCAA----CCAACCAAGCGACAACAAAACAGGTCTACC
CTGGAGTCATACTCTAATTTTTTCTATTTTCCTCCCTTTCTGATCCTTTATCCCACTTTC
TTTTTCTTCCTCTTTCTTCTCCTTCTTCTTTGTCAAA----TAGAGGATTGAGTTATTAT
CATTGATCCA--------------------------------------------------
-----------------------------------------
>GL397291:16953355-16953812+
ACAATGTGGGGGCTGGACGTGGT-GGCTCACGCCTGTGGTCCCGGCACTCTGGGGGGC-G
GGGCGGGTTGATCACTTCGGGCTAGGAGTTCGAGACCAGTCTGGCCAACATGGCGAAAC-
-ATGAAAAATACAACAGACAAACCAACCAACCAACC-AGTGACAACAAAACAGGTCTACC
CTGGAGTCATACTCTAATTTTTTCTATTTTCCTCCCTTTCTGATCCTTTATCCCACTTTC
TTTTTCTTCCTCTTCCTTCTCCTTCTTCTTTGTCAAA----TAGAGGATTGAGTTATTAT
CACTGATCCATATAAAGTCCCTCTCTCATTTAAATTCCCACTCCCCATTTCTATTCCCCA
ACTTCCCATGTGCAACCTTCCTAATATGTTTGATACGCATC
>GL397291:18494593-18495053-
GCAATGTGAGGGCTGGACGTGGT-GGCTCACGCCTGTAGTCCCGGCGCTCTGGGAGGCCG
AGGCGGGTTGATCACTTCAGGCTAGGAGTTCGAGACCAGCCTGGCCAACATGGCAAAAC-
-ATGAAAAATACAACAGACAAACCAACCAACCAACCCAGCGACAACAAAGCAGGTCTACC
CTGGAGTCATACTCTAATTTTTTCTATTTTCCTCCCTTTCTGATCCTTTATCCCACTTTC
TTTTTCTTCCTCTTCCTTCTCCTTCTTCTTTGTCAAA----TAGAGGATTGAGTTATTAT
CATTGATCCATACAAAGGCCCTCTCTCGTTCAAATTCCCACTCCCCATTTCTATTCCCCA
TCTTCCCGTGTGCAACCTTCCTAATATGTTTGATACACATC
>GL397291:19366247-19366686-
GCAATGTGGGGGCTGGATGTGGT-GGCTCACGCCTGTGGTCCCGGCACTCTGGGGG-CCG
AGGCGGGTTGATCACTTCGGGCTAGGAGTTCGAGACCAGTCTGGCCAACTTGGCGAAAC-
-ATGAAAAATACAACAGACAAACCAACCAACCAACC-AGTGACAACAAAACAGGTCTACC
CTGGAGTCATACTCTAATTTTTTCTATTTTCCTCCCTTTCTGATTCTTTATCCCACTTTC
TTTTTCTTCCTCTTCCTTCTCCCTCTTCTTTGTCAAA----TAGAGGATTGAGTTATTAT
CACTGATCAATATAAAGTCCCTCTCTCATTTAAACTCCCACCCCCCATTTCTATTCCCCG
ACTTCCCATGTGTAACCTTC---------------CGCATC
>GL397291:20061290-20061764+
GCAATGTGGGGGCTGGACGTGGT-GGCTCACGCCTGTAGTCCCAGTACTCTGGGAGGCCA
AGGCGGGTTGATCACTTGAGGCTAGGAGTTTGAGACCAGCCTGGCCAACATGGCGAAACA
TATAAAAAATACAACTG----ACCAACCAACCAACCCAGCGACAACAAAACAGGTCTACC
CTGGAGTCGTACTCTAATTTTTTCTATTTTCCTCCCTTTCTGATCCTTTATCCCACTTTC
TTTTTCTTCCTCTTCCTTCTCCTTCTTCTTTGTCAAA----TAGAGGATTGAGTTATTAT
CATTGATCCATACAAAGTCCCTCTCTCATTTAAATTCCCACCCCCCATTTCTATTCCCCG
TCTTCCCATGTGCAACCTTCCTAATATGTTTCATATGCATC
>GL397291:20232653-20233122+
GCAATGTGGGGGCTGGACGTGGT-GGCTCACGCCTGTGGTCCCGGCACTCTGGGGGGCCG
AGGCGGGTTGATCACTTCAGGCTAGGAGTTCGAGACCAGTCTGGCCAACATGGCGAAAC-
-ATGAAAAATACAACAGACAAACCAACCAACCAACC-AGTGACAACAAAACAGGTCTACC
CTGGAGTCATACTCTAGTTTTTTCTATTTTCCTCCCTTTCTGATCCTTTATCCCACTTTC
TTTTTCTTCCTCTTCCTTCTCCTTCTTCTTTGTCAAA----TAGAGGATTGAGTTATTAT
CACTGATCCATATAAAGTCCCTCTCTCATTTAAATTCCCACCCCCCATTTCTATTCCCTG
ACTTCCCTTGTGTAACCTTCCTAATATGTTTGATATGCATC
>GL397291:21821045-21821510-
GCAATGTGGGGGCTGGACGTGGT-GGCTCACGCCTGTGGTCCTGGCACTCTGGGGGGC-G
AGGCGGGTTGATCACTTCCGGCTAGGAGTTCGAGACCAGTCTGGCCAACTTGGCGAAAC-
-ATGAAAAATACAACAGACAAACCAACCAACCAACC-AGTGACAACAAAACAGGTCTACC
CTGGAGTCATACTCTAATTTTTTCTATTTTCCTCCCTTTCTGATCCTTTATCCCACTTTC
TTTTTCTTCCTCTTCCTTCTCCCTCTTCTTTGTCAAA----TAGAGGATTGAG---TTAT
CACTGATCCATATAAAGTCCCTGTCTCATTTAAACTCCCACCCCCCATTTCTATTCCCCG
ACTTCCCATGTGTAACCTTCCTAATATGTTTGATACGCATC
>GL397291:22844524-22844992-
GCAATGTGGGGGCTGGACGTGGT-GGCTCACACCTGTGGTCCCGGCACTCTGGGGGGC-G
AGGCGGGTTGATCACTTCGGGCTAGGAGTTCGAGACCAGTCTGGCCAACTTGGCGAAAC-
-ATGAAAAATACAACAGACAAACCAACCAACCAACC-AGTGACAACAAAACAGGTCTACC
CTGGAGTCATACTCTAATTTTTTCTATTTTCCTCCCTTTCTGATCCTTTATCCCACTTTC
TTTTTCTTCCTCTTCCTTCTCCCTCTTCTTTGTCAAA----TAGAGGATTGAGTTATTAT
CACTGATCCACATAAAGTCCCTCTCTACCTTAAACTCCCACCCCCCATTTCTATTCCCCG
ACTTCCCATGTGTAACCTTCCTAATATGTTTGATACGCATC
>GL397291:22870613-22871085-
GCAATGTGGGGGCTGGACGTGGT-GGCTCACGCCTGTAGTCCCAGTACTCTGGGAGGCCG
AGGCAGGTTGATCACTTGAGGCT--GAGTTCGAGACCAGCCTGGCCAACATGACGAAACA
TATGAAAAATACAACTGACAAACCAACCAACCAACC-AGCGACAACAAAACAGGTCTACC
CGGGAGTCATACTCTAATTTTTTCTATTTTCCTCCCTTTCTGATCCTTTATCCCACTTTC
TTTTTCTTCCTCTTCCTTCTCCTTCTTCTTTGTCAAA----TAGAGGATTGAGTTATTAT
CATTGATCCATACAAAGTCCCTCTCTCATTTAAATTCCCACCCCCCATTTCTATTCCCCG
TCTTCCCATGTGCAACCTTCCTAATATGTTTGATATGCATC
>GL397291:24460633-24461097-
GCAATGTGGGGGCTGGACGTGGT-GGCTCACGCCTGTGGTCCCGGCACTCTGGGGGGC-G
AGGCGGGTTGATCACTTCGGGCTAGGAGTTCGAGACCAGTCTGGCCAACTTGGTGAAAC-
-ATGAAAAATACAACAGACAAACCAACCAACCAACC-AGTGACAACAAGGCGGGTCTACC
CTGGAGTCATACTCTAATTTTTTTTATTTTCCTCCCTTTCTGATCCTTTATCCCACTTTC
TTTTTCTTCCTCTTCCTTCTCCCTCTTCTTTGTCAAA----TAGAGGATTGAGTTGTTAT
CACTGATCCACATAAAGTCCCTCTCTACCTTAAACTCCCACCCCCCATTTCTATTCCCCG
ACTTCCCATGTGTAACCTTCCTAATATGTTTGATACGCATC
>GL397292:1925881-1926349-
GCAATGTGGGGGCTGGATGTGGT-GGCTCACGCCTGTGGTCCCGGCACTCTGGGGGGC-G
AGGCGGGTTGATCACTTCGGGCTAGGAGTTCGAGACCAGTCTGGCCAACTTGGTGAAAC-
-GTGAAAAATACAACAGACAAACCAACCAACCAACC-AGTGACAACAAAACAGGTCTACC
CTGGAGTCATACTCCAATTTTTTCTATTTTCCTCCCTTTCTGATCCTTTATCCCACTTTC
TTTTTCTTCCTCTTCCTTCTCCCTCTTCTTTGTCAAA----TAGAGGATTGAGTTATTAT
CACTGATCCATATAAAGTCCCTCTCTCATTTAAACTCCCACCCCCCATTTCTATTCCCCG
ACTTCCCATGTGTAACCTTCCTAATATGTTTGATACGCATC
>GL397292:5502677-5503147-
GCAATGTGGGGGCTGGACGTGGT-GGCTCACGCCTGTAGTCCCAGCACTCTGGGAGGCAG
AGGCGGGTTGATCACTTGAGGCTAGGAGTTCGAGACCAGCCTGGCCAACATGGCGAAACA
TATGAAAAATACAACTGACAAACCAACCAACCAACCCAGCGACAACAAAACAGGTCTACC
CTGGAGTCATACTCTAATTTTTTCTATTTTCCTCCCTTTCTGATCCTTTATCCCACTTTC
TTTTTCTTCCTCTTCCTTCTCCTTC---TTTGTCAAA----TAGAGGATTGAGTTATTAT
CATTGATCCATACAAAGTCCCTCTCTCATTTAAATTCCCACTCCCCATTTCTATTCCCCA
TCTTCCCATGTGCAACCTTCCTAATATGTTTGATATGCAT-
>GL397292:10418780-10419250+
GCAATGTGGGGGCTGGACGTGGT-GGCTCACGCCTGTGGTCCCGGCACTCTGGGGGGC-G
AGGCGGGTTGATCACTTCAGGCTAGAAGTTCAAGACCAGTCTGGCCAACTTGGCGAAAC-
-ATGAAAAACACAACAGACAAACCAACCAACCAACC-AGTGACAACAAAACAGGTGTACC
CTGGAGTCATACTCTAATTTTTTCTATTTTCCTCCCTTTCTGATCCTTTATCCCACTATC
TTTTTCTTCCTCTTCCTTCTCCCTCTTCTTTGTCAAA----TAGAGGATTGAGTTATTAT
CACTGATCCATATAAAGTCCCTCTCTCATTTAAACTCCCACCCCCCATTTCTATTCCCCA
ACTTCCCATGTGTAACCTTCCTAATATGTTTGATACGCATC
>GL397292:11709176-11709633-
GCAATGTGGGGGCTGGACGTGGT-GGCTCACGCCTGTGGTCCCGGCACTCTGGGGGGC-G
AGGCGGGTTGATCACTTCGGGCTAGGAGTTCGAGACCAGTCTGGCCAACTTGGCGAAAC-
-ATGAAAAATACAACAGACAAACCAACCAACCAACC-AGTGACAACAAAACAGGTCTACC
CTGGAGTCATACTCTAATTTTTTCTATTTTCCTCCCTTTCTGATCCTTTATCCCACTTTC
TTTTTCTTCCTCTTCCTTCTCCCTCTTCTTTGTCAAA----TAGAGGATTGAGTTATTAT
CACTGATCCACATAAAGTCCCTCTCTACCTTAAACTCCCACCCCCCATTTCTATTCCCCG
ACTTCCCATGTGTAACCTTCCTAATATGTTTGATACGCATC
>GL397292:11822526-11822988+
GCAATGTGGGCGCTGGACGTGGT-GGCTCACGCCTGTAGTCCCAGTACTCTGGGAGGCCG
AGGCGGGTTGATCACTTGAGGCTAGGAGTTCGAGACCAGCCTGGCCAACATGGTGAAACA
TATGAAAAATACGACAGACAAACCAACCAACCA----AGCGACAACAAAACAGGTCTACC
CTGGAGTCATACTCTAATTTTTTCTATTTTCCTCCCTTTCTGATCCTGTATTCCACTTTC
TTTTTCTTCCTCTTCCTTCTTCT---TTTTTGTCAAA----TAGAGGATTGAGTTATTAT
CATTGATCCATACAAAGTCCCTCTCTCATTTAAATTCC-----CCCATTTCTATTCCCCA
TCTTCCCATGTGCAACCTTCCTAATATGTTTGATATACATC
>GL397292:11962544-11963012-
GCAATGTGGGGGCTGGACGTGGT-GGCTCACGCCTGTGGTCCCGGCACTCTGGGGGGC-G
AGGCGGGTTGATCACTTCGGGCTAGGAGTTCGAGACCAGTCTGGCCAACTTGGCGAAAC-
-ATGAAAAATACAACAGACAAACCAACCAACCAACC-AGTGACAACAAAACAGGTCTACC
CTGGAGTCATACTCTAATTTTTTCTATTTTCCTCCCTTTCTGATCCTTTATCCCACTTTC
TTTCTCTTCCTCTTCCTTCTCCCTCTTCTTTGTCAAA----TAGAGGATTGAGTTATTAT
CACTGATCCATATAAAGTCCCTCTCTCATTTAAACTCCCACCCCCCATTTCTATTCCCCG
ACTTCCCATGTGCAACCTTCCTAATATGTTTGATACGCATC
>GL397292:18170763-18171228-
GCAATGTGGGGGCTGGACGTGGT-GGCTCACGCCTGTAGTCCCAGCACTTTGGGGGGCTG
AGGCAGGTTGATCACTTGAGGCTAGGAGTTCGAGACCAGCCTGGCCAGCATGGCGAAACA
TATGAAAAATACAACAGACAAACAAACCAACCAACCCAGCGACAACAAAACAGGTCTACC
CTGGAGTCATACTCTAATTTTTTCTATTTTTCTCCCTTTCTGATCCTTTATCCCACTTTC
TTTTTCTTC-TCTTCCTTCTCCTTCTTCTTTGTCAAA----TAGAGGATTGAGTTATTGT
CATTGATCCATACAAAGTCCCTCTCTCATTTAAATTCCCACCCCCCATTTCTATTCCCCG
TCTTCCCGTGTGCAACCTTCCTAATATGTTTGATATGCATC
>GL397292:20215878-20216346+
GCAATGTGGGGGCTGGACGTGGT-GGCTCACGCCTGTGGTCTCGGCACTCTGGGGGGC-G
AGGTGGGTTGATCACTTTGGGCTAGGAGTTCGAGACCAGTCTGGCCAACTTGGCGAAAC-
-ATGAAAAATACAACAGACAAACCAACCAACCAACC-AGTGACAAAAAAACAGGTCTACC
CTGGAGTCATACTCTAATTTTTTCTATTTTCCTCCCTTTCTGATCCTTTATCCCACTTTC
TTTTTCTTCCTCTTCCTTCTCCCTCTTCTTTGTCAAA----TAGAGGATTGAGTTATTAT
CACTGATCCATATAAAGTCCCTCTCTCATTTAAACTCCCACCCCCCATTTCTATTCCCCG
TCTTCCCATGTGTAACCTTCCTAATATGTTTGATATGCATC
>GL397292:20365416-20365879+
GCAATGTGGGGGCTGGACGTGGT-GGCTCACGCCTGTGATCCCGGCACTCTGGGGGGCCG
AGGCGGGTTGATCACTTCAGGCTAGGCGTTCGAGACCAGTCTGGCCAACATGGCGAAACA
TATGAAAAATACAACAGACAAACCAACCAACCAACC-AGTGACAACAAAACAGGTCTACC
CTGGAGTCATACTCTAATTTTTTCTATTTTCCTCCCTTTCTGATCCTTTATCCCACTTTC
TTTTTCTTCCTCTTCCTTCT---TCTTCTTTGTCAAA----TAGAGGATTGAGATATTAT
CACTGATCCATATAAAGTCCCTCTCTCATTTAAATTCCCACCCCCTATTTCTATTCCCCG
ACTTCCCATGTGCAACCTTCCTAATATGTTTGATACGCATC
>GL397292:24844378-24844835-
GCAATGTGGGGGCTGAACGTACT-GGCTCACGCCTGTAGTCCCAGCACTCTGGGAGGCCG
AGGCAGGTTGATCACTTGAGGCTAGGAGTTCGAGACCAGCCTGGCCAACATGGCGAAACA
TATGAAAAATACAACAGACAAACCAACCAACCAACCCAGCAACAACAAAACAGGTCTACC
CTGCAGTCATACTCTAATTTTTTCTATTTTCCTCCCTTTCTGATCCTTTATCCCACTTGC
TTTTTCTTCCTCTTCCTTCTCCTTCTTCTTTGTCAAA----TAGAGGACTGAGTTATTAT
CATTGATCCATACAAAGTCCCTCTCTCATTTAAATTCCCACCCTCCATTTCTATTTCCCG
TCTTCCCATGTGCAATCTTCCTAATATGTTTGATATGCATC
>GL397293:71431-71903+
GCAATGTGAGGGCTGGATGTGGT-GGCTCACACCTGTAGTCCCGGCACTCTGGGAGGCCG
AGGCGGGTTGATCACTTCAGGCTACGAATTCGAGACCAGCCTGGCCAACATGGCGAAAC-
-GTGAAAAATACAACAGACAAACCAACCAACCAACCCAGCGACAACAAAACAGGTCTACC
CTGGAGTCATACTCTATTTTTTTCTATTTTCCTCCCTTTCTGATCCTTTATCCCACTTTC
TTTTTCTTCCTCTTCCTTCTCCTTCTTCTTTGTCAAA----TAGAGGATTGAGTTATTAT
CATTGATCCATACAAAGTCCCTCTGTCATTCAAATTCCCACTCCCCATTTCTATTCCCCG
TCTTCCCATGTGCAACCTTCCTAATATGTTTGATACGCATC
>GL397294:6848880-6849206-
GCAATGTGGGGGCTGGATGTGGT-GGCTCATGCCTGTAGTCCCAGTACTCTGGGAGGCTG
AGGCGGGTTGATCACTTGAGGCTAGGAGCTCGAGACCAGCCTGGCCAACATGGCGAAACA
TATGAAAAATACAACTGTCAAACCAACCAACGAACCAAGCGACAACAAAACAGGTCTACC
CTGGAGTCATACTCTAATTTTTTCTATTTTCCTCCCTTTCTGATCCTTTATCCCACTTTC
TTTTTCTTCCTCTTCCTTCTCCTTCTTCTTTGTCAAA----TAGAGGATTGAGTTATTAT
CATTGATCCAT-------------------------------------------------
-----------------------------------------
>GL397294:6851543-6852001-
GCAATGTGGGGGATGGACGTGGT-GGCTCATGCCTGTGGTCCCAGCACTCAGGGAGGCTG
AGGCGGGTTGATCACTTGAGGCTAGGAGTTCGACACCAGCCTGGCCAGCATGGTGAAACA
TATGAAAAATACAACAGACAAACCAAGCAACCAACCCAGTGACAACAAAACAGGTCTACC
CTGGAGTCATACTCTAATTTTTTCTATTTTCCTCCCTTTCTGATCCTTTATCCCACTTTC
TTTTTCTTCCTCTTCCTTCTCCTTCTTCTTTGTCAAA----TAGAGGATTGAGTTATTAT
CATTGATCCATACAAAGTCCCTCTCTCATTTAAATTCCCACCCCCCATTTCTATACCCTG
TCTTCCCATGTACAACCTTCCTAATATGTTTGATATGCATC
>GL397294:7250734-7251202+
GCAATGTGGGGGCTGGACGTGGT-GGCTCACGCCTGTGGTCCCGGCACTCTGGGGGGC-G
AGGCGGGTTGATCACTTCGGGCTAGGAGTTCGAGACCAGTCTGGCCAACTTGGCGAAAC-
-ATGAAAAATACAACAGACAAACCAACCAACCAACC-AGTGACAACAAAACAGGTCTACC
CTGGAGTCATACTCTAATTTTTTCTATTTTCCTCCCTTTCTGATCCTTTATCCCACTTTC
TTTTTCTTCCTCTTCCTTCTCCCTCTTCTTTGTCAAA----TAGAGGATTGAGTTATTAT
CACTGATCCACATAAAGTCCCTCTCTACCTTAAACTCCCACCCCCCATTTCTATTCCCCG
ACTTCCCATGTGTAACCTTCCTAATATGTTTGATACGCATC
>GL397294:9589489-9589963+
GCAATGTGGGGGCCGGACGTGGT-GGCTCACGCCTGTAGTCCCAGCACTCTGGGAGGCCG
AGGTGGGTTGATCACTTGAGGCTGGGAGTTCGACACCAGCCTGGCCAACATGGCGAAACC
TATGAAAAATACAACAGACAAACCAACCAACCAACC-AGGGACAACAAAACAGGTCTACC
CTGGAGTCATACTCTAATTTTTTCTATTTTCCTCCCTTTCTGATCCTTTATCCCACTTTC
TTTTTCTTCCTCTTCCTTCTCCTTCTTCTTTGTCAAA----TAGAGGATTGAGTTATTAT
CATTGATCCATACAAAGTCCCTCTCTCATTTAAATTCCCACCCCCCATTTCTATTCCCCA
TCTTCCCATGTGCAACCTTCCTAATATGTTTGATATGCATC
>GL397294:17101135-17101603+
GCGATGTGGGGGCTGGACGTGGT-GGCTCACGCCTGTGGTCCCGGCACTCTGGGGGGC-G
AGGCGGGTTGATCACTTCGGGCTAGGAGTTCGAGACCAGTCTGGCCAACTTGGCGAAAC-
-ATGAAAAATACAACAGACAAACCAACCAACCAACC-AGTGACAACAAAACAGGTCTACC
CTGGAGTCATAGTCTAATTTTTTCTATTTTCCTCCCTTTCTGATCCTTTATCCCACTTTC
TTTTTCTTACTCTTCCTTCTCCCTCTTCTTTGTCAAA----TAGAGGATTGAGTTGTTAT
CACTGATCCATATAAAGTCCCTCTCTCATTTGAACTCCCACCCCCCATTTCTATTCCCCG
ACTTCCCATGTGTAACCTTCCTAATATGTTTGATACGCATC
>GL397294:22196900-22197373-
GCAATGTGGGGGCTGGACATGGT-GGCTCACGCCTGTGGTCCCAGCACTCTGGGAGGCCG
AGGCGGGTTGATCACTTGAGGCTAGGAGTTCGACACCAGCCTGGCCAACATGGCGAAACA
TATGAAAAATACAACAGACAAACCAACCAACCAACCCAGCGACAACAAAACAGGTCTACC
CTGGAGTCATACTCTAATTTTTTCTATTTTCCTCCCTTTCTGATCTTTTATCCCACTTGC
TTTTTCTTCCTCTTCCTTCTCCTTCTTCTTTGTCAAA----TACAGGATTGAGTTATTAT
CATTGATCCATACAAAGTCCCTCTCTCATTTAAATTCCCACCCCC-ATTTCTATTCCCCG
TCTTCCTATGTGCAACCTTCCTAATATGTTTGATATGCATC
>GL397294:22632041-22632515+
ACAATGTCGGGGCTGGACGTGGT-GGCTCACGCCTGTAGTCCCAGCACTCTGGGAGGCCG
AGGCGGGTTGATCACTTGAGGCTAGGAGTTCGAGACCAGCCTGGCCAACATGGCGAAACA
TATGAAAAATACAACAGACAAACCAACCAACCAACCCAGCAACAACAAAACAGGTCTACC
CTGGAGTCATACTCTAATTTTTTCTATTTTCCTCCCTTTCTGATCCTTTATCCCACTTGC
TTTTTCTTCCTCTTCCTTCTGCTTCTTCTTTGTCAAA----TAGAGGATTGAGTTATTAT
CGTTGATCCATACAAAGTCCCTCTCTCATTTAAATTCCCACCCCCCATTTCTATTCCCCG
TCTTCCCATGTGCAACCTTCCTAATATGTTTGATATGCATC
>GL397295:4828492-4828945+
GCAATGTGGGGGCTGGACGTGGT-GGCTCACGCCTGTGGTCCCGGCACTCTGGGGGGC-G
AGGCGGGTTGATCACTTCGGGCTGGGAGTTCGAGACCAGTCTGGCCAACATGGCGAAAC-
-ATGAAAAATACAACAGACAAACCAACCAACCAACC-AGTGACAACAAAACAGGTCTACC
CTGGAGTCATACTCTAATTTTTTCTATTTTCCTCCCTTTATGATCCTTTATCCCACTTTC
TTTTTCTTCCTCTTCCTTCTCCCTCTTCTTTGTCAAA----TAGAGGATTGAGTTATTGT
CACTGATCCATATAAAGTCCCTCTCTCATTTAAACTCCCACCCCCCATTTCTATTCCCCG
ACTTCCCATGTGCAACCTTCCTAATATGTTTGATACGCATC
>GL397295:7141951-7142409-
GCAATGTGGGGGCTGGACGTGGT-GGCTCACGCCTGTGGTCCCGGCACTCTGGGGGGC-G
AGGCGGGTTGATCACTTCGGGCTAGGAGTTCGAGACCAGTCTGGCCAACTTGGCGAAAC-
-ATGAAAAATACAACAGACAAACCAACCAACCAACC-AGTGACAACAAAACAGGTCTACC
CTGGAGTCATACTCTAATTTTTTCTATTTTCCTCCCTTTCTGATCCTTTATCCCACTTTC
TTTTTCTTCCTCTTCCTTCTCCCTCTT----GTCAAA----TAGAGGATTGAGTTATTAT
CACTGATCCACATAAAGTCCCTCTCTACCTTAAACTCCCACCCCCCATTTCTATTCCCCG
ACTTCCCATGTGTAACCTTCCTAATATGTTTGATATGCATC
>GL397295:22952801-22953238-
------------------------------------TAGTCCCGGTACTCTGGGAGGCCG
AGGCGGGTTGATCACTTGAGGCTAGGAGTTCGAGACCAGCCTGGCCAACATGGCGAAACA
TATGAAAAATACAACAGACAAACCAACCAACCAACC-AGCGACAACAAAACAGATCTACC
CTGGAGTCATACTCTAATTTTTTCTATTTTCCTCCCTTTCTAATCCTTTATCCCACTTTC
TTTTTCTTCCTCTTCCTTCTCCTTCTTCTTTGTCAAA----TAGAGGATTGAGTTATTAT
CATTGATCCATACAAAGTCCCTCTCTCATTTAAATTCCCGCCCCCCATTTCTATTTCCTG
TCTTCCCATGTGCAACCTTCCTAATATGTTTGATATGCATC
>GL397296:1002336-1002809+
GCAATGTGGGGGCTGGATGTGGT-GGCTCACGCCTGTAGTCCCAGTACTCTGGGAGGCCG
AGGCGGGTTGATCACTTGAGGCTAGGAGTTCGAGACCAGCCTGGCCAACATGGCGAAACG
TATGAAAAATACAACTGACAAACCAACCAACCAACC-AGCGACAACAAAACAGGTCTACC
CTGGAGTCATACGCTAATTTTTTCTATTTTCCTCCCTTTCTGATCCTTTATCCCACTTTC
TTTTTCTTCCTCTTCCTTCTCCTTCTTCTTTGTCAAA----TAGAG-ATTGAGATATTAT
CATTGATCCATACAAAGTCCCTCTCTCATTTAAATTCCCACCCCTCATTTCTATTCCACG
TCTTCCCATGGGCAACCTTCCTAATATGTTTGATATGCATC
>GL397296:1238025-1238487+
GCAATGTGGGGGCTGGTCGTGGT-GGCTCACGCCTGTGGTCCCAGCACTCTGGGGGGC-G
AGGCGGGTTGATCACTTCGGACTAGGAGTTCGAGACCAGTCTGGCCAACTTGGCGAAAC-
-ATGAAAAATACAACAGACAAACCAACCAACCAACC-AGAGACAACAAAACAGGTCTACC
CTGGAGTCATACTCTAATTTTTTCTATTTTCCTCCCTTTCTGATCCTTTATCCCACTTTC
TTTTTCTTCCTCTTCCTTCTCCCTCTTCTTTGTGAAA----TAGAGGATTGAGTTATTAT
CACTGATCCACATAAAGTACCTCTCTACCTTAAACTCCCACCCCCCATTTCTATTCCCCG
ACTTCCCATGTGTAACCTTCCTAATATGTTTGATACGCATC
>GL397296:1268968-1269438+
GCAATGTGGGGGCTGGACGTGGT-GGCTCACGCCTGTAGTCCCAGTACTCTGGGAGGCCG
AGGCAGGTTGATCACTTGAGGCTAGGAGTTCGAGACCAGCCTGGCCAACATGGTGAAACA
TATGAAAAATACAACTGACAAACCAACCAACCAACC-AGCGACAACAAAACAGGTCTACC
CTGGAGTCGTACTCCAATTTTTTCTATTTTCCTCCCTTTCTGATCCTTTATCCCA----C
TTTTTCTTCCTCTTCCTTCTCCTTCTTCTTTGTCAAA----TAGAGGATTGAGTTATTAT
CATTGATCCATACAAAGTCTCTCTCTCATTTAAATTCCCACCCCCCATTTCTATTCCCCA
TCTTCCCATGGGCAACCTTCCTAATATGTTTGATATGCATC
>GL397296:1529591-1530061-
GCAATGTGGGGGCTGGACATGGT-GGCTCATGCCTGTGGTCCCGGCACTCTGGGGGGC-G
AGGCGGGTTGATCACTTTGGGCTAGGAGTTCGAGACCAGTCTGGCCAACATGGCGAAACA
TATGAAAAATACAACAGACAAACCAACCAACCAACC-AGTGACAACAAGGCAGGTCTACC
CTGGAGTCATACTCTAGTTTTTTCTATTTTCCTCCCTTTCTGATCCTTTGTCCCACTTTC
TTTTTCTTCCTCTTCCTTCTCCT---TCTTTGTCAGA----TAGAGGATTGAGTTGTTGT
CACTGATCCATATAAAGTCCCTCTCTCATTTGGATTCCCACTCCCCATTTCTATTCCCCA
TCTTCCCATGTGCAACCTCCCTAGTATGTTTGATATGCGTC
>GL397296:2448878-2449349+
GCAATGTGGGGGCTGGACGTGGT-GGCTTGCGCCTGTGGTCCCATCACTCTGGGAGGCCG
AGGGGGGTTGATCACTTCAGGCTAGGAGTTCGAGACCAGCCTGGCCAACATGGCGAAACA
TATGAAAAATACAACAGACAAACCAACCAACCAACCCAGTGACAACAAAACAGGTCTACC
CTGGAGTCATACTCTAATTTTTTCTATTTTCCTCCCTTTCTGATCCTTTATCCCACTTTC
TTTTTCTTCCTCTTCCTTCTCC---TTCTTTGTCAAA----TAGAGGATTGAGTTATTAT
CATTGATCCATACAAAGTCCCTCTCTCATTTAAATTCCCACTCCCCATTTCTATTCCCCG
TCTTCCCATGTGCAACCTTCCTAATATGTTTGATACGCATC
>GL397296:2711761-2712084+
GCAATGTGGGGGCTGGACGTGGT-GGCTCACGCCTGTAGTCCCAGCACTCTGGGAGGCCG
AGGTGGGTTGATCACTTGAGGCTAGGAGTTCAAGACCAGCCTGGCAAACATGGCGAAACA
TATGAAAAATACAACAGACAAACCAACCAACCAACCCAACGACAACAAAACAGGTCTACC
CTGGAGTCATACTCTAATTTTTTCTATTTTCCTCCCTTTCTGATCCTTTATCCCACTTTC
TTTTTCTTCCTCTCCCTTCTCCTTCTTCTTTGTCAAA----TAGAGGATTGAGTTATTAT
CATT--------------------------------------------------------
-----------------------------------------
>GL397296:3008290-3008755+
GCAATGTGGGGGCTGGACGTGGT-GGCTCACGCCTGTGGTCCCGGCACTCTGGGGGGC-G
AGGCGGGTTGATCACTTCGGGCTAGGAGTTCGAGACCAGTCTGGCCAACTTGGTGAAAC-
-ATGAAAAATACAACAGACAAACCAACCAACCAACC-AGTGACAACAAAACAGGTCTACC
CTGGAGTCATACTCTAATTTTTTCTATTTTCCTCCCTTTCTGATCCTTTATCCCACTTTC
TTTTTCTTCCTCTTCCTT---CTTCTTCTTTGTCAAA----TAGAGGATTGAGTTATTAT
CACTGATCCATATAAAGTCCCTCTCTCATTTAAATTCCCACCCCCCATTTTTATTCACCG
ACTTCCCATGTGCAACCTTCCTAATATGTTTGATACGCATC
>GL397296:3621381-3621851+
GCAATGTGGGGGCTGGACGTGGT-GGCTCACGCCTGTAGTCCTGGCGCTCTGGGAGGCCG
AGGCGGGTTGATCACTTCAGGCTAGGAGTTCGAGACCAGCCTGGCCAACATGGCGAAACA
TATGAAAAATACAACAGA----CCAACCAACCAACCCAGCGACAACAAAACAGGTCTACG
CTGGAGTCATACTCTAATTTTTTCTATTTTCCTCCCTTTCTGATCCTTTATCCCACTTTC
TTTTTCTTCCTCTTCCTTCTCCTTATTCTTTGTCAAA----TAGAGGATTGAGTTATTAT
CATTGATCCATACAAAGTCCCTCTCTCATTCAAATTCCCACTCCCCATTTCTATTCCCCG
TCTTCCCATGTGCAACCTTCCTAATATGTTTGATACGCATC
>GL397296:3970015-3970486-
GCAATGTGGGGGCTGGACGTGGT-GGCTCACGCCTGTAGTCCCAGTACTCTGGGAGGCCG
AGGTGGGTTGATCACTTGAGGCTAGGAATTCGAGACCAGCCTGGCCAACATGGCGAAACA
TATGAAAAATACAACTGACAAACCAACCAAC----C-AGCGACAACAAAACAGGTCTACC
CTGGAGTCATACTCTAATTTTTTCTATTTTCCTCCCTTTCTGATCCTTTATCCCACTTTC
TTTTTCTTCCTCTTCCTTCTCCTTCTTCTTTGTCAAA----TAGAGGATTGAGTTATTAT
CACTGATCCATACAAAGTCCCTCTCTCATTTAAATTCCCACCCCCCATTTCTATTCTCCA
TCTTCCCATGTGCAACCTTCCTAATATGTTTGATATGCATC
>GL397296:7017039-7017513+
GCAATGTGAGGGCTGGACGTGGT-GGCTCACGCCTGTAGTCCCAGCACTCTGGGAGGCTG
AGGCGGGTTGATCACTTGAGGCTAGGAGTTCGAGACCAGCCTGGCCAACATGGTGAAACA
TATGAAAAATACAACAGACAAACCAACCAACCAACGCAGCGACAACAAAACAGGCCTACC
CTGGAGTCATACTCTTATTTTTTCTGTTTTCCTCCCTTTCTGATCCTTTGTCCCACTTGC
TTTTTCTTCCTCTTCCTTCTCCTTCTTCTTTGTCAAA----TAGAGGATTGAGTTATTAT
CATTAATCCATACAAATTCCCTCTCTCATTTAAATTCCCACCCCCCATTTCTATTCCCTG
TCTTCCCATGTGCAACCTTCCTAATATGTTTGATATGCATC
>GL397296:18072568-18072998+
GCAATGTGGGGGCTGGACGTGGT-GGCTCACGCCTGTGGTCCCGGCACTCTGGGGGGC-G
AGGCGGGTTGATCACCTCGGGCTAGGAGTTCGACACCAGTCTGGCCAACTTGGCGAAAC-
-ATGAAAAATACAACAGACAAACCAACCAACCAACC-AGTGACAACAAAACAGGTCTACC
CTGGAATCATACTCTAATTTTTTCTATTTTCCTCCCTTTCTGATCCTTTATCCCACTTTC
TTTTTCTTCCTCTTCCTTCTCCCTCTTCTTTGTCAAA----TAGAGGATTGAGTTATTAT
CACTGATCCATATAAAGTCCCTCTCTCATTTAAACTCCCACCCCCCATTTCTATTCCCTG
ACTTCCCATGTGTAACCTTCCTAATATGTTTGATACGCATC
>GL397296:19929219-19929641+
GAAATGTGGGGGCTGGACGTGGT-GGCTCACGCCTGTAGTCCCAGCACTCTGGGAGGCCG
AGGCGGGTTGATCACTTGAGGCTAGGAGTTCGAGACCAGCCTGGCCAACATGGCAAAACA
TATGAAAAATACAACAGACAAACCAACCAACCAA----GCAACAACAAAACAGGTCTACC
CTGGAGTCATACTCTAATTTTTTCTATTTTCCTCCCTTTCTGATCCTTTATCCCACTTGC
TTTTTCTTCCTCTTCCTTCTCCTTCTTCTTTGTCAAA----TAGAGGATTGAGTTATTAT
CATTGATCCATACAAAGTCCCTCTCTCATTTAAGTTCCCACCCCCCATTTCTATTCCCCA
TCTTCCCATGTGCAACCTTCCTAATATGTTTGATATGCA--
>GL397296:22946228-22946695-
GCAATGTGGGGGCTGGACGTGGT-GGCTCACGCCTGTGGTCCCGGCACTCTGGGGGGC-G
AGGCGGGTTGATCACTTCGGGCTAGGAGTTCGAGACCAGTCTGGCAAACTTGGCGAAAC-
-ATGAAAAATACAACAGACAAACCAACCAACCAACC-AGTGACAACAAAACAGGTCTACC
CTGGAGTCATACTCTAATTTTTTCTATTTTCCTCCCTTTCTGATCCTTTATCCCACTTTC
TTTTTCTTCCTCTTCCTTCTCCCTCTTCTTTGTCAA-----TAGAGGATTGAGTTATTAT
CACTGATCCACATAAAGTCTCTCTCTACCTTAAACTCCCACCCCCCATTTCTATTCCCCG
ACTTCCCATGTGTAACCTTCCTAATATGTTTGATACGCATC
>GL397296:23593834-23594303+
GCAATGTGGGGGCTGGACGTGGT-GGCTCACACCTGTGGTCCCGGCACTCTGGGGGGGCG
AGGCGGGTTGATCACTTCGGGCTAGGAGTTCGAGACCAGTCTGGCCAACTTGGCGAAAC-
-ATGAAAAATACAACAGACAAACCAACCAACCAACC-AGTGACAACAAAACAGGTCTACC
CTGGAGTCATACTCTAATTTTTTCTATTTTCCTCCCTTTCTGATCCTTTATCCCACTTTC
TTTTTCTTCCTCTTCCTTCTCCCTCTTCTTTGTCAAA----TAGAGGATTGAGTTATTAT
CACTGATCCACATAAAGTCCCTCTCTACCTTAAACTCCCACCCCCCATTTCTATTCCCCA
ACTTCCCATGTGTAACCTTCCTAATATGTTTGATACGCATC
>GL397297:1998824-1999300+
GCAATGTGGGTGCTGGACGTGAT-GGCTCACGCCTGTAGTCCCAGCACTCTGGGAGGCCG
AGGCGGGTTGATCA-TTTGGGCTAGGAGTTCAAGACCAGCCTGGCCAACATGGCAAAACA
TATGAAAAATACAACAGACAAACCAACCAACCAACC-AGCAACAACAAAACAGGTCTACC
CTGGAGTCATACTCTAATTTTTTCTATTTTCCTCCCTTTCTGATCCTTTATCCCACTTTC
TTTTTCTTCCTCTTCCTTCTCCTTCTTCTTTGTCAAA----TAGAGGATTGAGTTATTAT
CACTGATGCATACAAAGGCCCTCTCTCATTTAAATTCCCACCCCCCATTTCTATTCCCTG
TCTTCCCATGTGCAACCTTCCTAATATGTTTGATATGCATC
>GL397297:2139400-2139868-
GCAATGTGGGGGCTGGGCGTGGT-GGCTCACACCTGTGGTCCCGGCACTCTGGGGGGC-G
AGGCGGGTTGATCACTTCGGGCTACGAGTTCGAGACCAGTCTGGCCAACTTGGCGAAAC-
-ATGAAAAATACAACAGACAAACCAACCAACCAACC-AGTGACAACAAAACAGGTCTACC
CTGGAGTCATACTCTAATTTTTTCTATTTTCCTCCCTTTCTGATCCTTTATCCCACTTTC
TTTTTCTTCCTCTTCCTTCTCCCTCTTCTTTGTCAAA----TAGAGGATTGAGTTATTAT
CACTGATCCACATAAAGTCCCTCTCTACCTTAAACTCCCACCCCCCATTTCTATTCCCCG
ACTTCCCATGTGTAACCTTCCTAATATGTTTGATACGCATC
>GL397297:2162297-2162761-
GCAATGTGAGGGCTGGACGTGGT-GGCTCACGCCTGTAGTCCTGGCGCTCTGGGAGGCCG
AGGCGGGTTGATCACTTCAGGCTAGGAGTTCGAGACCAGCCTGGACAACATGGCGAAACA
TATGAAAAATACAATAGAGAAACCAACCAACCAACCCAGCGACAACAAAACAGGTCTACC
CTGGAGTCATACTCTAATTTTTTCTATTTTCCTCCCTTTCTGATCCTTTATCCCACTTTC
TTTTTCTTCCTCTTCCTTCTCCTTCTTCTTTGTCAAA----TAGAGGATT-----ATTAT
CATTGATCCATACAAAGTCCCTCTCTCATTCAAATTCCCACTCCCCATTTCTATTCCCTG
TCTTCCCATGTGCAACCTTCCTA--ATGTTTGATATGCATC
>GL397297:2320796-2321125-
GCAATCTGGGGGCTCGACGTGGT-GGCTCACGCCTGTGGTCCCGGCACTCTGGGGGGCCG
AGGCGGGTTGATCACTTCAGGCTAGGAGTTCGAGACCAGTCTGGCCAACATGGCGAAAC-
-ATGAAAAATACAACAGACAAACCAACCAACCAACC-AGTGACAACAAAACAGGTCTACC
CTGGAGTCATACTCTAATTTTTTCTATTTTCCTCCCTTTCTGATCCTTTATCCCACTTTC
TTTTTCTTCCTCTTCCTTCTCCTTCTTCTTTGTCAAA----TAGAGGATTGAGTTATTAT
CACTGATCCAT-------------------------------------------------
-----------------------------------------
>GL397297:2382740-2383301-
GCAGTGTGGGGGCTGGACGTGGT-GGCTCACGCCTGTAGTCCCAGCACTCTGGGAGGCCA
AGGCGGGTTGATCACTTGAGGTTAGGAGTTCGAGACCAGCCTGGCCAACATGGTGAAATA
TATGAAAAATACAACA----AACCAACCAACCAACCCAGCAACAACAAAACAGGTCTACC
CTGGAGTCATACTCTAACTTTTTCTATTTTCCTCCCTTTCTGATCCTTTATCCCACTTTC
CTTTTCTTCCTCTTCCTTCTCCTTCTTCTTTGTCAAA----TAGAGGATTGAGTTATTAT
CATTGATCCATACAAAGTCCGTCTCTCATTTACATTCCCACCCCCCATTTCTATTCCCCA
TCTTCCCATGTGCAACCTTCCTACTATGCTTGATATGCATC
>GL397297:2587610-2588067-
GCAATGTGGGGGCTGGACGTGGT-GGCTCACGCCTGTAGTCCCGGCATTCTGGGAGGCCG
AGGCGGGTTGATCACTTGAGGCTGGGAGTTCGAGACCAGCCTGGCCAACATGGCGAAACA
TATGAAAAATACAACAGACAAACCAACCAACCAACCCAGCAACAACAAAACAGGTCTACC
CTGGAGTCATACTCTAATTTTTTCTATTTTCCTCCCTTTCTGATCCTTTATCCCACTTTC
TTTTTCTTCCTCTTCCTTCTCCTTCTTCTTTGTCAAA----TAGAGGATTGAGTTATTAT
CATTGATCCATACAAAGTCCCTCTCTCATTTAAATTCCCACCCCCCATTTCTATTCCCCA
TCTTCCCATGTGCAACCTTCCTAATATGTTTGATATGCATC
>GL397297:3852449-3852923-
GCAATGTGGGGGCTGGACGTGGT-GGCTCACGCCTGTAGTCCCAGTACTCTGGGAGGCCG
AGGCGGGTTGATCACTTGAGGCTAGGAGTTTGAGACCAGCCTGGCCAACATGGCGAAACA
TATGAAAAATACAACTGACAAACCAACCAACCAACC-AGCGACAACAAAACAGGTCTATC
CTGGAGTCGTACTCTAATTTTTTCTATTTTCCTCCCTTTCTGATCCTTTATCCCACTTTC
TTTTTCTTCCTCTACCTTCTCCTTCTTCTTTGTCAAA----TAGAGGATTGAGTTATTAT
CATTGATCCATACAAAGTCCCTCTCTCATGTAAATTCCCACCCCCCATTTCTATTCCCCG
TCTTCCCATGTGCAACCTTCCTAATATGTTTGATATGCATC
>GL397297:12625544-12626006+
GCAATGTGGGGGCTGGACGTGGT-GGCTCACGCCTGTGGTCCCGGCACTCTGGGGGGC-G
AGGCAGGTTGATCACTTCGGGCTAGGAGTTCGAGACCAGTCTGGCCAACTTGGCGAAAC-
-ATGAAAAATACAACAGACAAACCAACCAACCAACC-AGTGACAACAAAACAGGTCTACC
CTGGAGTCATACTCTAATTTTTTTTATTTTCCTCCCTTTCTGATCCTTTATCCCACTTTC
TTTTTCTTCCTCTTCCTTCTCCCTCTTCTTTGTCAAA----TAGAGGATTGAGTTATTAT
CACTGATCCACATAAAGTCCCTCTCTACCTTAAACTCCCACCCCCCATTTCTATTCCCCG
ACTTCCCATGTGTAACCTTCCTAATATGTTTGATACGCATC
>GL397297:12942598-12943069-
GCAATGTGGGGGCTGGACGTGGT-GGCTCACGCCTGTAGTCCCAGCACTCTGGGAGGCCG
AGGCGAGTTGATCACTTGAGGCTAGGAGTTCGAGACCAGCCTGGCCAACATGGCGAAACA
TATGAAAAATACAACAGACAAACCAACCAACCAACCCAGCGACAACAAAACGGGTCTACC
CTGGAGTCATACTCTAATTTTTTCTATTTTCCTCCCTTTCTGATCCTTTATCCCACTTTC
TTTTTCTTCCTCTTCCTTCTTCTTCTTC---GTCAAA----TAGAGGATTGAGTTATTAT
CATTGATCCATACAAAGTCCCTCTCTCATTTAAATTGCCATCCCCCATTTCTATTCCCCG
TCTTCCCATGTGCAACCTTCCTAATATGTTTGATATGCATC
>GL397297:13137165-13137607-
GCAATGTGGGGGCTGGACGTGGT-GGCTCACGCCTGTGGTCCCGGCACTCTGGGGGGC-G
AGGCGGGTTGATCACTTCGGGCTAGGAGTTCGAGACCAGTCTGGCCAACTTGGCGAATC-
-ATGAAAAATACAACAGACAAACCAACCAACCAACC-AGTGACAACAAAACAGGTCTACC
CTGCAGTCATACTCTAATTTTTTCTATTTTCCTCCCTTTCTGATCCTTTATCCCACTTTC
TTTTTCTTCCTCTTCCTTCTCCCTCTTCTTTGTC-------TAGAGGATTGAGTTATTAT
CACTGATCCACATAAAGTCCCTCTCTACCTTAAACTCCCACCCCCCATTTCTATTCCCCG
ACTTCCCATGTGTAACCTTCCTAATATGTTTGATACTCATC
>GL397297:15745628-15746102+
GCAATGTGGGGGCTGGACGTGGT-GGCTCACGCCTGTAGTCCCTACGCTCTGGGAGGCCG
AGGTGGGTTGATCACTTCAGGCTAGGAGTTCGAGACCAGCCTGGCCAACATGGCGAAACA
TATGAAAAATACAACAGACAAACCTACCAACCAACCAAGCGACAACAAAACAGGTCTACC
CTGGAGTCATACTCTAATTTTTTCTATTCTCCTCCCTTTCTGATCCTTTATCCCACTTTC
TTTTTCTTCCTCTTCCTTCTCCTTCTTCTTTGTCAAA----TAGAGGATTGAGTTATTAT
CATTGATCCATACAAAGTCCCTCTCTCATTCAAATTCCCACTCCCCATTTCTATTCCCCG
TCTTCCCATGTACAACCTTCCTAATATGTTTGATACGCATC
>GL397297:15918907-15919370-
GCAATGTGGGGGCTGGACATGGT-GGCTCACGCCTGTGGTCCCGGCACTCTGGGGGGC-G
AGGCGGGTTGATCACTTTGGGCTAGGAGTTCGAGACCAGTCTGGCCAACTTGGCGAAAC-
-ATGAAAAATACAACAGACAAACCAACCAACCAACC-AGTGACAACAAAACAGGTCTACC
CTGGAGTCATACTCTAATTTTTTCTATTTTCCTCCCTTTCTGATCCTTTATCCCACTTTC
TTTTTCTTCCTCTTCCTACTCCCTCTTCTTTGTCAAA----TAGAGGATTGAGTTATTAT
CACTGATCCATATAAAGTCCCTCTCTCATTTAAACTCCCACCCCCCATTTCTATTCCCCG
ACTTCCCATGTGTAACCTTCCTAATATGTTTGATACGCATC
>GL397297:22646105-22646564-
GCAATGTGGGGGCTGGACGTGGT-GGCTCACGCCTGTAGTCACAGCACTCTGGGAGGCCG
AGGCGGGTTGATCAGTTGAGGCTGGGAGTTCGAGACCAGCCTGGCCAACATGGTGAAACA
TATGAAAAATACAACAGACAAACCAGCCAACCAACCCAGCAACAACAAAACAGGTCTACC
CTGGAGTCATACTCTAATTTCTTCTATTTTCCTCCCTTTCTGATCCTTTATCCCACTTTC
TTTTTCTTCCTCTTCCTTCTCCTTCTTCTTTGTCAAA----TAGAGGATTGAGTTATTAT
CATTGATCCATACAAAGGCCCTCTCTCATTCAAATTCCCACCCCCCATTTCTATTCCCCG
TCTTCCCGTGTGCAACCTTCCTAATATGTTTGATATGCATC
>GL397297:22885425-22885898+
GCAATGTGGAGGCTGGACGTGGT-GGCTCACGCCTGTAGTCCCGATACTCTGGGAGGCCG
AGGTGGGTT-ATCACTTGAGGCTAGGAGTTCGAGACCAGTCTGGCCAACATGGCGAAACA
TATGAAAAATACAACAGACAAACCAGCCAACCAACCCAGCGACAACAAAACAGGTCTACC
CTGGAGTCATATTCTAATTTCTTCTGTTTTCCTCCCTTTCTGATCCTTTATCCCACTTGC
TTTTTCTTCCTCTTCCTTCTCCTTCTTCTTTGTCAAA----TAGAGGATTGAGTTATTAT
CATTGATCCATACAAAGTCCCTCTCTCATTTAAATTCCTACCCCCCATTTCTATTCCCCG
TCTTCCCATGTGCAACCTTCCTAATATGTTTGATATGCATC
>GL397298:460419-460879-
GCAATCTGGGGGCTGGACGTGGT-GGCTCACGCCTGTGGTCCCGGCACTCTGGGGGGCCG
AGGCGGGTTGATCACTTCGGGCTAGGAGTTCGAGACCAGTCTGGCCAACATGGCAAAACA
TATGAAAAATACAACAGACAAACCAACCAACCAACC-AGTGACAACAAAACAGGTCTATC
CTGGAGTCATACTCTAATTTTTTCTATTTTCCTCCCTTTCTCATCCTTTATCCCACTTTC
TTTTTCTTCCTCTTCCTTCTCCTTCTTC---GTCAAA----TAGAGGATTGAGTTATTAT
CACTGATCCATATAAAGTCCCTCTCTCATTTAGATTCCCACTCCCCATTTCTATTCCCCG
TCTTCCCATGTGCAACCTTCCTAATATGTTTGATACGCATC
>GL397298:943897-944333+
GCAATGTGGGGGCTGGACGTGGT-GGCTCACGCCTGTGGTCCCGGCACTTTGGGGGGC-G
AGGCGGATTGATCACTTCGGGCTAGGAGTTCGAGACCAGTCTGGCCAACTTGGCGAAAC-
-ATGAAAAATACAACAGACAAACCAACCAACCAACC-ACTGACA---------GTCTACC
CTGGAGTCATACTCTAATTTTTTCTATTTTCCTCCCTTTCTGATCCTTTATCCCACTTTC
TTTTTCTTCCTCTTCCTTCTCCCTCTTCTTTGTCAAA----TAGAGGATTGAGTTATTAT
CACTGATCCATATAAAGTCCCTCTC--ATTTAAACTCCCACCCCCCATTTCTATTCCCCG
ACTTCCCATGTGTAACCTTCCTAATATGTTTGATACACATC
>GL397298:5230503-5230971+
GCAATGTGGGGGCTGGACGTGGT-GGCTCACACCTGTGGTCCCGGCACTCTGGGGGGC-G
AGGCGGGTTGATCACTTCGGGCTACGAGTTCGAGACCAGTCTGGCCAACTTGGCGAAAC-
-ATGAAAAATACAACAGACAAACCAACCAACCAACC-AGTGACAACAAAACAGGTCTACC
CTGGAGTCATACTCTAATTTTTTCTATTTTCCTCCCTTTCTGATCCTTTATCCCACTTTC
TTTTTCTTCCTCTTCCTTCTCCCTCTTCTTTGTCAAA----TAGAGGATTGAGTTATTAT
CACTGATCCACATAAAGTCCCTCTCTACCTTAAACTCCCACCCCCCATTTCTATTCCCCG
ACTTCCCATGTGTAACCTTCCTAATATGTTTGATACGCATC
>GL397298:9518743-9519213-
GCAATGTGGGGGCTGGACGTGGT-GGCTCACGCCTGTGGTCCCTGTACTCTGGGGGGCCG
AGGCGGGTTGATCACTTCAGGCTGGGAGTTCGAGACCAGTCTGGCCAACATGGCGAAACA
TATGAAAAATACAACAGACAAACAAACCAACCAACC-AGTGACAACAAAACAGGTCTACC
CTGGAGTCATACTCTAATTTTTTCTATTTTCCTCTCTTTCTGATCCTTTATCCCACTTTC
TTTTTCTTCCTCTTCCTTCTCCTTCTTCTTTGTCAAA----TGGAGGATTGAGCTGTTAT
CACTGATCCATATAAAGTCCCTCTCTCATTTAGGTTCCCACCCCCCATTTCTATTCCCCG
ACTTCCCATGTGCAACCTTCCTAATTTGTTTGATACGCATC
>GL397298:12794630-12795104-
GCAATGTGGGGGCTGGACGTGGT-GGCTCACGCCTGTAGTCCCAGCACTCTGGGAGGCCA
AGGCAGGTTGATCACTTGAGGCTAGGAGTTCGAGACCAGCCTGGCCAACATGGCGAAACA
TATGAAAAATACAACAGACAAACCGACCAACCAACCCCGCAACAACAAAACAGGTCTACC
CTGGAGTCATACTCTAATTTTTTCTGTTTTCCTCCCTTTCTGATCCTTTATCCCACTTTC
TTTTTCTTCCTCTTCCTTCTCCTTCTTCTTTGTCAAA----TAGAGGATTGAGTTATTAT
CATTGATCCATACATAGTCCCACTCTCATTTAAATTCCCACCCCCCATTTCTATTCCCCG
TCTTCCCATGTGCAACCTTCCTAATATGTTTGATATGCATC
>GL397298:12824947-12825414-
GCAATGTGGGGGCTGGACGTGGT-GGCTCACGCCTGTGGTCCCGGCACTCTGGGGGGC-G
AGGCGGGTTGATCACTTTGGGCTAGGAGTTCGAGACCAGTCTGGCCAACTTGGCGAAAC-
-ATGAAAAATACAACAGACAAACCAACCAACCAACC-AGTGACAACAAAACAGGTCTACC
CTGGAGTCATACTCTAATTTTTTCTATTTTCCTCCCTTTCTGATCCTTTATCCCACTTTC
TTTTTCTTCCTCTTCCTACTCCCTCTTCTTTGTCAAA----TAGAGGATTGAGTTATTAT
CACTGATCCATATAAAGTCCCTCTCTCATTTAAACTCCCACCCCCCATTTCTATTCCCCG
ACTTCCCATGTGTAACCTTCCTAATATGTTTGATACCCATC
>GL397298:14375283-14375757-
GCAATGTGGGGGCTGGACGTGGT-GGCTCACGCATGTGGTCCCGGCACTCTGGGGGGC-G
AGGCGGGTTGATCACTTTGGGCTAGGAGTTCGAGACCAGTCTGGCCAACTTGGCGAAAC-
-ATGAAAAATACAACAGACAAACCAACCAACCAACC-AGTGACAACAAAACAGGTCTACC
CTGGAGCCATACTCTAATTTTTTCTATTTTCCTCCCTTTCTGATCCTTTATCCCACTTTC
TTTTTCTTCCTCTTCCTTCTCCCTCTTCTTTGTCAAA----TAGAGGATTGAGTTATTAT
CACTGATCCATATAAAGTCCCTCTCTCATTTAAACTCCCACCCCCCATTTCTATTCCCCG
ACTTCCCATGTGTAACCTTCCTAATATGTTTGATACGCATC
>GL397298:17584725-17585045+
GCAATGTGGGGGCTGGACGTGGT-GGCTCACGCCTGTGGTCCCGGCACTCTGGGGGGC-G
AGGCGGGTTGATCACTTCGGGCTAGGAGTTCGAGACCAGTCTGGCCAACTTGGCGAAAC-
-ATGAAAAATACAACAGACAAACCAACCAACCAACC-AGTGACAACAAAACAGGTCTACC
CTGGAGTCATACTCTAATTTTTTCTATTTTCCTCCCTTTCTGATCCTTTATCCCACTTTC
TTTTTCTTCCTCTTCCTTCTCCCTCTTCTTTGTCAAA----TAGAGGATTGAGTTATTAT
CACT--------------------------------------------------------
-----------------------------------------
>GL397298:17801066-17801528-
GCAATGTGGGGGCTGGACGTGGT-GGCTCACGCCTGTGGTCCCGGCACTCTGGGGGGC-G
AGGCGGGTTGATCACTTCGGGCTAGGAGTTTGAGACCAGTCTGGCCAACTTGGCGAAAC-
-ATGAAAAATACAACAGACAAACCAACCAACCAACC-AGTGACAACAAAACAGGTCTACC
CTGGAGTCATACTCTAATTTTTTCTATTTTCCTCCCTTTCTGATCCTTTATCCCACTTTC
TTTTTCTTCCTCTTCCTTCTCCCTCTTCTTTGTCAAA----TAGAGGATTGAGTTATTAT
CACTGATCCACATAAAGTCCCTCTCTACCTTAAACTCCCACCCCCCATTTCTATTCCCCG
ACTTCCCATGTGTAACCTTCCTAATATGTTTGATACGCATC
>GL397298:20393150-20393599+
GCAATGTGGGGGCTGGACGTGGT-GGCTCACGCCTGTGGTCCCGGCACTCTGGGAGGCCG
AGGCGGGTTGATCACTTTGGGCTAGGAGTTCGAGACCAGTCTGGCCAACTTGGCGAAAC-
-ATGAAAAATACAACAGACAAACCAACCAACCAACC-AGTGACAACAAAACAGGTCTA-C
CTGGAGTCATACTCTGATTTTTTCTATTTTCCTCCCTTTCTGATCCTTTATCCCACTTTC
TTTTTCTTCCTCTTCCTTCTCCCTCTTCTTTGTCAAA----TAGAGGATTGAGTTATTAT
CACTGATCCATATAAAGTCCCTCTCTCATT--AACTCCCACCCCCCATTTCTATTCCCCG
ACTTCCCATGTGTAACCTTCCTAATATGTTTGATACGCATC
>GL397298:20941985-20942459+
GCAATGTGGGGGCTGGACGTGGT-GGCTCATGCCTGTAGTCCCAGTACTCTGGGAGGCCG
AGGAGGGTTGATCACTTGAGGCTAGGAGTTCGAGACCTGCCTGGCCAACATGGCGAAACA
TATGAAAAACGCAACTGAAAAACCAACCAACCAACC-AGCGACAACAAAACAGGTCTACC
CTGGAGTCATACTCTAATTTTTTCTATTTTCCTCCCTTTCTGATCCTTTGTCCCACTTTC
TTTTTCTTCCTCTTCCTTCTCCTTCTTCTTTGTCAAA----TAGAGGATTGAGTTATCAT
CATTGATCCATACAAAGTCCCTCTCTCATTTAAATTCCCACCCCCCATTTCTATTCCCTG
TCTTCTCATGTGCAACCTTCCTAATATGTTTGATATGTATC
>GL397299:5273900-5274372-
GCAATGTGGGGGCTGGACGTGGT-GGCTCACGCCTGTAGTCCCAGCACTCTGGGAGGCCG
AGGCGGGTTGATCACTTGAGGCTAGGAGTTCGAGACCAGCCTGGCCAACATGGCGAAACA
CATGAAAAATACAACAGACAAACCAACCAACCAACCCAGTGACAACAAAACAGGTCTACC
CTGGAGTCATACTCTAATTTTTTCTATTTTCCTCCCTTTCTGATCCTTTATCCCACTTTC
TTTTTCTTCCTCTTCCTTCTCCGTCTTCTTTGTCAAA----TAGAGGATTGAGTTATTAT
CATTGATCCATACGAAGTCCCTCTCTCATGTAAATTCCCACCCCCCATTTCTATTCCCCG
TCTTCCCATGTGCAACCTTCCTAATATGTTTGATATCCATC
>GL397299:11825900-11826352+
GCAATGTGGGGGCTGGATGTGGT-GGCTCACGCCTGTGGTCCCGGCTCTCTGGGGGGCCG
AGGCGGGTTGATCACTTCAGGCTAGGAGTTCGAGACCAGTCTGGCCAACATGGCGAAACA
TATGAAAAATACAACAG----ACCAACCAACCAACC-AGTGACAACAAAACAGGTCTACC
CTGGAGTCATACTTTAATTTTTTCTATTTTCCTCCCTTTCTGATCCTTTATCCCACTTTC
TTTTTCTTCCTCTTCCTTCTCCTTCTTCTTTGTCAAA----TAGAGGATTGAGTTATTAT
CACTGATCCATATAAAGTCCCTCTCTCATTTAAATTCCCACCCCCCATTTCTATTCCCCG
ACTTCCCATGTGCAACCTTCCTAATATGTTTGATAAGCATC
>GL397299:13992222-13992696+
GCAATGTGGGGGCTGGACGTGGT-GGCTCACGCCTGTAGTCCCAGCACTCTGGGCGGCCG
AGGTGGGTTGATCACTTGAGGCTAGGAGTTCGAGACCAGCCTGGCCAACATGGTGAAACA
TATGAAAAATACAACAGACAAACCAACCAACCAACCCAGCGACAACAAAACAGGTCTATC
CTGGAGTCATACTCTAATTTTTTCTATTTTCCTCCCTTTCTGATCCTTTATCCCACTTTC
TTTTTCTTCCTCTTCTTTCTCCTTCTTCTTTGTCAAA----TAGAGGATTGAGTTATTAT
CATTGATCCATACAAAGTCCCTCTCTCATTTAAATTCCCACTCCCCATTTCTATTCCCGG
TCTTCCCATGTGCAACCTTCCTAATATGTTTGATATGCATC
>GL397299:17679151-17679625-
GCAATGTGGGGGCTGGACGTGGT-GGCTCACGCCTGTAGTCCCAGTACTCTGGGAGGCCG
AGGCGGGTTGATCACTTGAGGCTAGGAGTTCGAGACCAGCCTGGCCAACATGGCGAAACA
TATGAAAAATACAACTGACAAACCAACCAACCAACC-AGCGACAACAAAACAGGTCTACC
CTGGAGTCGTACTCTAATTTTTTCTATTTTCCTCCCTTTCTGATCCTTTATCCCACTTTC
TTTTTCTTCCTCTTCCTTCTCCTTCTTCTTTGTCAAA----TAGAGGATTGAGGTATTAT
CATTGATCCATACAAAGTCCCTCTCTCATTTAAATTCCCACCCCCCATTTCTATTCCCTG
TCTTCCCATGGGCAACCTTCCTAATATGTTTGATATGCATC
>GL397299:18465507-18465981-
GCAATGTGGGGGCTGGACGTGGT-GGCTCACGCCTGTAGTCCCGGCACTCTGGGAGGCCG
AGGCGGGTTGATCACTTCAGTCTGGGAGTTCGAGACCAGTCTGGCCAACATGGCGAAACA
TATGAAAAATACAACAGACACACCAACCGACCAACCCGGTGACAACAAAACAGGTCTACC
CTGGAGTCATACTCTAATTTTTTCTATTTTCCTCCCTTTCTGATCCTTTATCCCACTTTC
TTTTTCTTCCTCTTCCTTCTCCTTCTTCTTTGTCAAA----TAGAGGATTGAGTTATTAT
CACTGATCCATATAAAGTCCCTCTCTCATTTAAATTCCCACTGCCCATTTCTATTCCCCG
TCTTCCCATGTGCAACCTTCCTAATATGTTTGATACGCATC
>GL397299:19302434-19302902-
GCAATGTGGGGGCTGGACGTGGT-GGCTCACGCCTGTGGTCCCAGCACTCTGGGGGGCCG
AGGCGGGTTGATCACTTCAGGCTAGGAGTTCGAGACCAGCCTGGCCAACATGGCGAAACA
TATGAAAAATACAACAGACAAACCAACCAACCAACC-AGTGACAACAAAACAGGTCTACC
CTGGAGTCATACTCTAATTTTTTCTATTTTCCTCCCTTTCTGATCCTTTATCCCACTTTC
TTTTTCTTCCTCTTCCTTCTCCTTCTTCTTTGTCAAA----TAGAGGATTGAGTTATTAT
CACTGATCCATATAAAGTCCCTCTCTCATTTAAATTCCCACCCCCCATTTCTATTCCCCA
ACTTCCCATGTGCAACCTTCCTAATATGTTTGATACGTATC
>GL397299:19806432-19806906-
GCAATGTGGGGGCTGGATGTGGT-GGCTCACGCCTGTAGTCCCAGTACTCTGGGAGGCTG
AGGCGGGTTGATCACTTGAGGCTAGGAGCTAGAGACCAGCCTGGCCAACATGGCGAAACA
TATGAAAAATACAACTGTCAAACCAACCAAC-AACC-AGCGACAACAAAACAGGTCTACC
CTGGAGTCATACTCTAATTTTTTCTATTTTCCTCCCTTTCTGATCCTTTATCCCACTTTC
TTTTTCTTCCTCTTCCTTCTCCTTCTTCTTTGTCAAA----TAGAGGACTGAGTTATTAT
CATTGATCCATACAAAGTCCCTCTCTCATTTAAATTCCCACCCCCCATTTCTATTCCCCA
TCTTCCCATGTGCAACCTTCCTAATATGTTTGATATGCATC
>GL397299:20832472-20832940-
GCAATGTGGGGGCTGGACGTGGT-GGCTCACACCTGTGGTCCCGGCACTCTGGGGGGC-G
AGGCGGGTTGATCACTTCGGGCTAGGAGTTCGAGACCAGTCTGGCCAACTTGGCGAAAC-
-ATGAAAAATACAACAGACAAACCAACCAACCAACC-AGTGACAACAAAACAGGTCTACC
CTGGAGTCATACTCTAATTTTTTCTATTTTCCTCCCTTTCTGATCCTTTGTCCCACTTTC
TTTTTCTTCCTCTTCCTTCTCCCTCTTCTTTGTCAAA----TAGAGGATTGAGTTATTAT
CACTGATCCACATAAAGTCCCTCTCTACCTTAAACTCCCACCCCCCATTTCTATTCCCCG
ACTGCCCATGTGTAACCTTCCTAATATGTTTGATACGCATC
>GL397300:370315-370776+
GCAATGTGGGGGCTGGACGTGGT-GGCTCACGCCTGTAGTCCCAGCACTCTGGGAGGCCA
AGGCGGGTTGATCACTTGAGGCTAGGAGTTCAAGACCAGCCTGGCCAACATGGTGAAACA
AATGAAAAATACAACAGACAAACCAACCAACCAACCCAGCAACAACAAAACAGGTCTACC
CTGGAGTCATAGTCTAATTTTTTCTATTTTCCTCCCTTTCTGATCCTTTATCCCACTTTC
TTTTTCTTCCTCTTTCTTCTCCTTCTTCTTTGTCAAA----TAGAGGATTGAGTTATTAT
CAATGATCCATACAAAGTCCGTCTCTCATTTAAATTCCCACTCCCCATTTCTATTCCCCG
TCTTCCCATGTGCAACCTTCCTAATATGTTTGATATGCATC
>GL397300:8805944-8806416+
GCAATGTGGGGGCTGGACGTGGT-GGATCACACCTGTAGTCCCAGCACTCTGGGAGGCCG
AGGCAGGTTGATCACTTGAGGCTAGGAGTTCGAGACCAGTCTGGCCAACATGGCGAAACA
TATGAAAAATACAACAGACAAACCAACCAACCAACCCAGCGACAACAAAACAGGTCTACC
CTGGAGTCATACTCTAATTTTTTCTATTTTCCTCCCTTTCTGATCCTTTATCCCACTTTC
TTTTTCTTCCTCTTCCTTCTCCTTCTTCTTTGTCAAA----TAGAGGATTGAGTTATTAT
CATTGATCCATACAAAGTCCCTCTCTCATTTAAATTCCCACCCCCCATTTCTATTCCCCG
TCTTCCCGTGTGCAACCTTCCTAATATGTTTGATATGCATC
>GL397300:12447104-12447567-
GCAATGTGGGGGCTGGACGTGGT-GGCTCACGCCTGTGGTCCCGGCACTCTGGGGGGC-G
AGGCGGGTTGATCACTTCGGGCTAGGAGTTCGAGACCAGTCTGGCCAACTTGGCGAAAC-
-ATGAAAAATACAACAGACAAACCAACCAACCAACC-AGTGACAACAAAACAGGTCTACC
CTGGAGTCATACTCTAATTTTTTTTATTTTCCTTCCTTTCTGATCCTTTATCCCACTTTC
TTTTTCTTCCTCTTCCTTCTCCCTCTTCTTTGTCAAA----TAGAGGATTGAGTTATTAT
CACTGATCCACATAAAGTCCCTCTCTACCTTAAACTCCCACCCCCCATTTCTATTCCCCG
ACTTCCCATGTGTAACCTTCCTAATATGTTTGATACGCATC
>GL397300:13565096-13565550+
GCAATGTGGGGGCTGGACATGGT-GGCTCACGCCTGTAGTCCCAGCACTCTGGGAGGCTG
AGGCGGGTTGATCACTTGAGGCTAGGAGCTCGAGACCAGCCTGGCCAACATGGCGAAACA
TATGAAAAATACAACAGACAAACCAACCAACCAACCCAGCAACAACAAAACAGGTCTACC
CTGGAGTCATACTCTAATTTTTTCTATTTTCCTCCCTTTCTGATCTTTTATCCCACTTTC
TTTTTCTTCCTCTTCCTTCTCC---TTCTTTGTCAAA----TAGAGGATTGAGTTATTAT
CATTGATCCATACAAAGTCCCTCTCTCATTTAAATTCCCACCCCCCATTTCTATTCCCTG
TCTTCCCATGTGCAACCTTCCTAATATGTTTGATATGCATC
>GL397300:14396097-14396559-
GCAATGTGGGGGCTGGACGTGGT-GGCTCACGTCTGTAGTCCCAGCACTCTGGGAGGCCG
AGGTGGGTTGATCACTTGAGGCTAGGAGCTCGAGAACAGCCTGGCCAACATGGTGAAACA
TATGAAAAATACAACAGACAAACCAACCAAC-AACC-AGCGACAACAAAACAGGTCTACC
CTGGAGTCATGCTCTAATTTTTTCTATTTTCCTCCCTTTCTGATCCTTTATCCCACTTTC
TTTTTCTTCCTCTTCCTTCTCCTTCTTCTTTGTCAAA----TAGAGGATTGAGT---TAT
CATTGATCCATACAAAGTCCCTCTCTCATTTAAATTCCCACCCCCCACTTCTATTCCCCG
TCTTCCCATGTGCAACCTTCCTAATACGTTTGATATGCATC
>GL397300:15085604-15086122+
GCAATGTGGGGGCTGGACGTGGT-GGCTCACGCCTGTAGTCCCGGCACTCTGGGAGGCCG
AGGCGGGTTGATCACTTCAGGCTAGGAGTTCGAGACCAGCCTGGCCAACATGGCGAAACA
TATGAAAAATACAACAGACAAACCAACCAACCAACCCAGCAACAACAAAACAGGTCTACC
CTGGAGTCATACTCTAATTTTTTCTATTTTCCTCCCTTTCTGATCCTTTATCCCACTTGC
TTTTTCTTCCTCTTCCTTCTCCTTCTTCTTTGTCAAA----TAGAGGATTGAGTTATTAT
CATTGATCCATACAAAGTCCCTCTCTCATTTAAATTCCCACCCCCCATTTCTATTCCCCG
TCTTCCCATGTGCAACCTTCCTAACATGTTTGATATGCATC
>GL397300:15289261-15289739+
GCAGTGTGGGGGCTGGACGTGGT-GGATCGCACCTGTAGTCCCAGCACTCTGGGAGGCCA
AGGCGGGTTGATCACTTGAGGCTAGGAGTTCAAGACCAGCTTGGCCAACATGGCGAAACA
TATGAAAAATACAACAAACAAACCAACCAACCAACCCAGCAACAACAAAACAGATCTACC
CTGGAGTCATACTCTAATTTTTTCTATTTTCCTCCCTTTCTGATCCTTTATCCCACTTTC
TTTTTCTTCCTCTTCCTTCTCCTTCTTCTTTGTCAAAGACATAGAGGATTGAGTTATTAT
CATTGATCCATACAAAGTCCCTCTCTCATTTACATTCCCACCCCCCATTTCTGTTCCCGG
TCTTCCCATGTGCAACCTTCCTAATATGTTTGATATGCATC
>GL397300:17033420-17033894+
GCAATGTGGGGGCTGGACGTGGT-GGCTCACGCCTGTGGTCCCAGCACTCTGGGAGGCCG
AGGCGGGTTGATCACTTGAGGCTGGGAGTTCGAGACCAGCCTGGCCAACATGGTGAAACA
TATGAAAAATACAACAGACAAACCAACCAACCAACCCAGCAACAACAAAACAGGTCTACC
CTGGAGTCATACTCTAATTTTTTCTATTTTCCTCCCTTTCTGATCCTTTATCCCACTTTC
TTTTTCTTCCTCTTCCTTCTCCTTCTTCTTTGTCAAA----TAGAGGATTGAGTTACTAT
CATTGATCCATACAAAGTCCCTCTCTCATTTAAATTCCCACCCCCCATTTCTATTCCCCA
TCTTCCCATGTGCAACCTTCCTAATATGTTTAATATGCATC
>GL397300:17263486-17263959+
GCAATGTGAGGGCTGGACGTGGT-GGCTCACGCCTGTAGTCCCGGCGCTCTGGGAGGCCG
AGGCGGGTTGATCACTTCAGGCTAGGAGTTCGAGACCAGCCTGGCCAACATGGCGAAACA
TATGAAAAATACAACAGACAAACCAACCAACCAACCCAGCGACAACAAAACAGGTCTACC
CTGGAGTCATACTCTAATTTTTTCTATTTTCCTCCATTTCTGATCCTTTATCCCACTTTC
TTTTTCTTCCTCTTCCTTCTCCTTCTTCTTAGTCAAA----TAGAGGATTGAGTTATTAT
CATTGATCCATACAAAGTCCCTCTCTCATTCAAATTCCCACTCCCCATTTCTATTCCCCG
TCTTCCCATGTGCAACCTTCCTAATATGTTTGATACGCATC
>GL397300:20450327-20450801-
GCAATGTGGGGGCCGGATGTGGT-GGCTCACGCCTGTAGTCCCAGTACTCTGGGAGGCTG
AGGCGGGTTGATCACTTGAGGCTAGGAGCTCGAGACCAGCCTGGCCAACATGGCGAAACA
TATGAAAAATACAACTGTCAAACCAACCAAC-AACC-AGCGACAACAAAACAGGTCTACC
CTGGAGTCATACTCTAATTTTTTCTATTTTCCTCCCTTTCTGATCCTTTATCCCACTTTC
TTTTTCTTCCTCTTCCTTCTCCTTCTTCTTTGTCAAA----TAGAGGATTGAGTTATTAT
CATTGATCCATACAAAGTCCCTCTCTCATTTAAATTCCCACCCCCCATTTCTAGTCCCCG
TCTTCCCATGTGCAACCTTCCTAATATGTTTAATATGCATC
>GL397300:22172215-22172681+
GCAATGTGGGGGCTGGACGTGGT-GGCTCACGCCTGTGGTCCCGGCACTTTGGGGGGC-G
AGGCGGGTTGATCACTTCGGGCTAGGAGTTCGAGACCAGTCTGGCCAACTTGGCAAAAC-
-ATGAAAAATACAACAGACAAACCAGCCAACCAACC-AGTGACAACAAAACAGGTCTACC
CTGGAGTCATACTCTAGTTTTTTCTATTTTCCTCCCTTTCTGATCCTTTATCCCACTTTC
TTTTTCTTCCTCTTCCTTCTCCCTCTTCTTTGTCAAA----TAGAGGATTGAGTTATTAT
CACTGATCCATATAAAGTCCCTCTCTCATTTAAACTCCCACCCCCCATTTCTATTCCCCG
ACTTCCCATGTGTAACCTTCCTAATATGTTTGATATGCATC
>GL397300:22296094-22296568-
GCAATGTGGGGGCTGGATGTGGT-GGCTCACGCCTGTAGTCCCAGTA---TGGGAGGCTG
AGGCGGGTTGATCACTTTAGGCTAGGAGCTCGAGACCAGCCTGGCCAACATGGCAAAACA
TATGAGAAATACAACTGTCAAACCAACCAAC-AACC-AGCGACAACAAAGCAGGTCTACC
CTGGAGTCATACTCTAATTTTTTCTATTTTCCTCCCTTTCTGATCCTGTATCCCACTTTC
TTTTTCTTCCTCTTCCTTCTCCTTCTTCTTTGTCAAA----TGGAGGATTGAGTTATTAT
CATTGATCCATACAAAGTCCCTCTCTCATTTAAATTCCCACCCCTCATTTCTATTCCCCG
TCTTCCCATGTGCAACCTTCCTAATATGTTTGATATGCATC
>GL397301:283136-283604+
GCAATGTGGGGGCTGGACGTGGT-GGCTCACGCCTGTGGTCCTGGCACTCTGGGGGGT-G
AGGCGGGTTGATCACTTCGGGCTAGGAGTTCGAGACCAGTCTGGCCAACTTGGCGAAAC-
-ATGAAAAATACAACAGACAAACCAACCAACCAACC-AGTGACAACAAAACAGGTCTACC
CTGGAGTCATACTCTAATTTTTTCTATTTTCCTCCCTTTCTGATCCTTTATCCCACTTTC
TTTTTCTTCCTCTTCCTTCTCCCTCTTCTTTGTCAAA----TAGAGGATTGAGTTATTAT
CACTGATCCATATAAAGTCCCTCTCTCATTTAAACTCCCACCCCCCATTTCTATTCCCCG
ACTTCCCATGTGTAACCTTCCTAATATGTTTGATATACATC
>GL397301:311500-311913+
GCAATGTGGGGGCTGGACATGGT-GGCTCACGCCTGTGGTCCCGGCACTCTGGGGGGC-G
AGGGGGGTTGATCACTTCGGGCTAGGAGTTCGAGACCAGTCTGGCCAACTTGGCGAAAC-
-ATGAAAAATACAACAGACAAACCAACCAACCAACC-AGTGACAACAAAACA-GTCTACC
CTGGAGTCATACTCTAATTTTTTCTA-TTTCCTCCCTTTCTGATCCTTTATCCCACTTTC
TTTTTCTTCCTCTTCCTTCTCCCTCTTCTTTGTCAAA----TAGAGGATTGGGTTATTAT
CACTGATCCACATAAAGTCCCTCTCTACCTTAAACTCCCACCCCCCATTTCTATTCCCCG
ACTTCCCATGTGTAACCTTCCTAATATGTTTGATACGCA--
>GL397301:762630-763133+
GCAATGTGGGGGCTGGACGTGGT-GGCTCATGCCTGTAGTCCCAGTACTCTGGGAGGCTG
AGGCGGGTTGATCACTTGAGGCTAGGAGTTCGAGACCAGCCTGGCCAACATGGCGAAACA
TATGAAAAATACAACTGACAAACCAACCAACCAACCAAGCGACAACAAAACAGGTCTACC
CTGGAGTCATACTCTAATTTTTTCTATTTTCCTCCCTTTCTGATCCTTTATCCCACTTTC
TTTTTCTTCCTCTTCCTTCTCCTTCTTCTTTGTCAAA----TAGAGGATTGAGTTATTAT
CATTGATCCATACAAAGTCCCTCTCTCATTTAAATTCCCACCCCCCATTTCTATTCCCCG
TCTTCCCATGGGCAACCTTCCTAATATGTTTGATATGCATC
>GL397301:1786489-1786958-
GCAGTGTGGGGGCTGGACGTGGT-GGCTCACTCCTGTAGTCCCAGCATTCTGGGAGGCTG
AGGTGGGTTGATCACTTGAGGCTAGGAGTTCGAGACCAGCTTG-CCAACATGGCGAAAC-
-ATGAAAAATACAACA----AACCAACCAACCAACCCAGCAACAACAAAACAGGTCTACC
CTGGAGTCATACTCTATTTTTTTCTATTTTCCTCCCTTTCTGATCCTTTATCCCACTTTC
TTTTTCTTCCTCTTCCTTCTCCTTCTTGTTTGTCAAAGACATAGAGGATTGAGTTATTAT
CTTTGATCCATACAAAGTCCCTCT--CATTTACATTCCCACCCCCCATTTCTATTCCCAG
TCTTCCCATGTGCAACCTTCCTAATACCTTTGATATGCATC
>GL397301:5553128-5553604+
GCAGTGTGGGGGCTGGACGTGGT-GGCTCACGCCTGTGGTCCCAGCACTCTGGGAGACCG
AGGTGGGTTGATCACTTGAGGCTAGGAGTTCGAGGCCAGCTTGGCCAACATGGCGAAACA
TGTGAAAAATACAACAAACAAACCAACCAACCAACCCAGCAACAACAAAACAGGTCTACC
CTGGAGTCATACTCT--TTTTTTCTATCTTCCTCCCTTTCTGATCCTTTATCCCACTTTC
TTTCTCTTCCTCTTCCTTCTCCTTCTTCTTTGTCAAAGACATAGAGGATTGAGTTATTAT
CATTGATCCATACAAAGTCCCTCTCTCATTTACATTCCCACCCCCCATTTCTATTCCCAG
TCTTCCCATGTGCAACCTTCCTAATATATTTGATATGCATC
>GL397301:6288512-6288982-
GCAATGTGGGGGCTGGACGTGGT-GGCTCACGCCTGTAGTCCCAGCACTCTAGGAGGCCG
AGGCGGGTTGATCACTTGAGGCTAGGAGTTTGAGACCAGCCTGGCCAACATGGCGAAACA
TATGAAAAATACAACAGACAAACCAAC----CAACCCAGTGACAACAAAACAGGTCTACC
CTGGAGTCATACTCTAATTTTTTCTGTTTTCCTCCCTTTCTGATCCTTTATCCCACTTTC
TTTTTCTTGCTCTTCCTTCTCCTTCTTCTTTGTCAAA----TAAAGGATTGAGTTATTAT
CATTGATCCATACAAAGTCCCTCTCTCATTTAAATTCCCACCCCCCATTTCTATTCCCCG
TCTTCCCATGTGCAACCTTCCTAATATGTTTGATATGCATC
>GL397301:7368084-7368545-
GCAATGTGGGGGCTGGACGTGGT-GGCTCACACCTGTGGTCCCGGCACTCTGGGGGGC-G
AGGCGGGTTGATCACTTCGGGCTAGGAGTTCGAGACCAGTCTGGCCAACTTGGCGAAAC-
-ATGAAAAATACAACAGACAAACCAACCAACCAACC-AGTGACAACAAAACAGGTCTACC
CTGGAGTCATACTCTAATTTTTTCTATTTTCCTCCCTTTCTGATCCTTTATCCCACTTTC
TTTTTCTTCCTCTTCCTTCTCCCTCTTCTTTGTCAAA----TAGAGGATTGAGTTATTAT
CACTGATCCACATAAAGTCCCTCTCTACCTTAAACTCCCACCCCCCATTTCTATTCCCCG
ACTTCCCATGTGTAACCTTCCTAATATGTTTGATACGCATC
>GL397301:10469121-10469589-
GCAATGTGGGGGCTGGACGTGGT-GGCTCACGCCTGTGGTCCCGGCACTCTGGGGGGCCG
AGGCCGGTTGATCACTTCGGGCTAGGAGTTCGAGACCAGTCTGGCCAACATGGCGAAAC-
-ATGAAAAATACAACAGACAAACCAACCAACCAACC-AGTGACAACAAAACAGGTCTACC
CTGGAGTCATACTCTAATTTTTTCTATTTTCCTCCCTTTCTGATCCTTTATCCCACTTTC
TTTTTCTTCCTCTTCCTTCTCCTTCTTCTTTGTCAAA----TAGAGGATTGAGTTATTAT
CACTGATCCATATAAAGTCCCTCTCTCATTTAAATTCCCACCCCCCATTTCTATTCCCCG
ACTTCCCATGTGCAACCTTCCTAATATGTTTGATACGCATC
>GL397301:13082009-13082463+
GCAATGTGGGGGCTGGACATGGT-GGCTCTCGCCTGTAGTCCCAGCACTCTGGAAGGCCG
AGGTGGGTTGATCACTTGAGGCTAGGGGTTCGAGACCAGCCTGTCCAACATGGCGAAACA
TATGAAAAATACAACAGACAAACCCACCAACCAACCCAGCGACAACAAAACAGGTCTACC
CTGGGGTCATACTCTAATTTTTTCTATTTTCCTCCCTTTCTGATCCTTTATCCCACTTTG
TTTTTCTTCCTCTTCCTTCTCCTTCTTCTTTGTCAAA----TAGAGGATTGAGTTATTAT
CATTGATCTATACAAAGTCCGTCTCTCATTTAAATTCCCACCCCCCATTTCTATTCCCCG
TCTTCCCATGTGCACCCTTCCTAATATGTTTGATATGCATC
>GL397301:16632341-16632815+
GCAATGTGGGGGCTGGACGTGGT-GGCTCACGCCTGTGGTCCCAGCACTCTGGGAGGCCG
AGGCGGGTTGATCGCTTGAGGCTAGGAGTTCAAGACCAGCCTGGCCAACATGGCAAAACA
GATGAAAAATACAACAGA--AACCAACCAACCAACCCAGCGACAACAAAACAGGTCTACC
CTGGAGTCATCCTCTAATTTTTTCTATTTTCCTCCCTTTCTGATCCTTTATCCCACTTGC
TTTTTCTTCCTCGTCCTTCTCCTTCTTCTTTGTCTAA----TAGAGGATTGAGTTATTAT
CATTGATCCATACAAAGTCCCTCTCTCATTTAAATTCCCACCCCCCATTTCTATTCCCCG
TCTTCCCATATGCAACCTTCCTAATATGTTAGATATGCATC
>GL397301:17012465-17012933+
GCAATGTGGGGGCTGGACGTGGT-GGCTCACACCTGTGGTCCCGGCACTCTGGGGGGCCA
AGGCGGGTTGATCACTTCAGGCTAGGAGTTCGAGACCAGTCTGGCCAATATGGCAAAAC-
-ATGAAAAATACAACAGACAAACCAACCAACCAACC-AGTGACAACAAAACAGGTCTACC
CTGGAGTCATACTCTAATTTTTTCTACTTTCCTCCCTTTCTGATCCTTTATCCCACTTTC
TTTTTCTTCCTCTTCCTTCTCCTTCTTCTTTGTCAAA----TAGAGGATTGAGTTATTAT
CACTGATCCATATAAAGTCCCTCTCTCATTTAAATTCCCACCCCCCATTTCTCTTCCCTG
ACTTCCCATGTGCAACCTTCCTAATATGTTTGATATGCATC
>GL397301:17720971-17721425-
GCAATGTGGGGGCTGGACGTGGT-GGCTCACGCCTGTGGTCCTGGCACTCTGGGGGGC-G
AGGCGGGTTGATCACTTCGGGCTAGGAGTTCGAGACCAGTCTGGCCAACTTGGCAAAAC-
-ATGAAAAATACAACAGACAAACCAACCAACCAACC-AGTGACAACAAAACAGGTCTACC
CCGGAGTCATACTCTAATTTTTTCTATTTTCCTCCCTTTCTGATCCTTTATCCCACTTTC
TTTTTCTTCCTCTTCCTTCTCCCTCTTCTTTGTCAAA----TAGAGGATTGAGTTATTAT
CACTGATCCATATAAAGTCCCTCTCTCATTTAAACTCCCACCCCCCATTTCTATTCCCCG
ACTTCCCATGTGTAACCTTCCTAATATGTTTGATACGCATC
>GL397302:2435333-2435800+
GCAATGTGGGGGCTGGACGTGGT-GGCTCACGCCTGTAGTCCCAGCACTCTGGGAGGCCG
AGGCGGGTTGATCACTTGAGGCTAGGAGTTCGAGACCAGCCTGGCCAACATGGCAAAACA
TATGAAAAATACAACAGACAAACCAACCAACCAACCCAGTGACAACAAAAC---------
----AGT---------------TCTATTTTCCTCCCTTTCTGATCCTTTATCCCACTTTC
TTTTTCTTCCTCTTCCTTCTCCTTCTTCTTTGTCAAA----TAGAGGATTGAGTTATTAT
CATTGATCCATACAAAGTCCCTCTCTCACTTAAATTCCCACTCCCCATTTCTATTCCCCG
TCTTCCCATGTGCAACCTTCCTAATATGTTTGATATGCATC
>GL397302:2718843-2719317-
GCAATGTGGGGGCTGGACGTGGT-GGCTCACGCCTGTAGTCCCAGCACTCTGGGAGGCTG
AGGCGGGTTGATCACTTGAGGCTAGGAGTTCGAGACCAGCCTGGCCAACATGGCAAAACA
TATGAAAAATACAACAGACAAACCAACCAACCAACCCAGCGACAACAAAACAGGTCTACC
CTGGAGTCATACTCCAATTTTTTCTATTTTCCTCCCTTTCTGATCCTTTATCCCACTTTC
TTTCCCTTCCTCTTCCTTCTCCTTCTTCTTTGTCAAA----TAGAGGATTGAGTTATTAT
CATTGATCCATACAAAGTCCCTCTCTCATTTAAATTCCCACCCCCCATTTCTATTCCCCG
TCTTCCCATGTGCAACCTTCCTAATATGTTTGATATGCATC
>GL397302:3491314-3491782-
GCAATGTGGGGGCTGGACGTGGT-GGCTCACGCCTGTGGTCCCGGCACTCTCCGGGGC-G
AGGCGGGTTGATCACTTCAGGCTAGGAGTTCGAGACCAGCCTGGCCAACATGGCGAAAC-
-ATGAAAAATACAACAGACAAACCAACCAACCAACC-AGTGACAACAAAACAGGTCTACC
CTGGAGTCATACTCTAATTTTTTCTATTTTCCTCCCTTTCTGATCCTTTATCCCACTTTC
TTTTTCTTCCTTTTCCTTCTCCCTCTTCTTTGTCAAA----TAGAGGATTGAGTTATTAT
CACTGATCCATATAAAGTCCCTCTCTCATTTAAACTCCCACCCCCCATTTCTATTCCCCG
ACTTCCCATGTGTAACCTTCCTAATATGTTTGATACGCATC
>GL397302:5338266-5338738+
GCAATGTCGGGGCTGGACGTGGT-GGCTCACGCCTGTAGTCCCAGCACTCTGGGAGGCCG
AGGCGGGTTGATCACTTGAGGCTAGGAGTTCGAGACCAGCCTGGCCAACATGGCGAAAC-
-ATGAAAAATACAACAGACAAACCAACCAACCAACCCAGCGACAACAAAACAGATCTACC
CTGGAGTCATACTCTAATTTTTTCTATTTTCCTCCTTTTCTGATCCTTTATTCCACTTTC
TTTTTCTTCCTCTTCTTTCTCCTTCTTCTTTGTCAAA----TAGAGGATTGAATTATTAT
CATTGATCCATACAAAGTCCCTCTCTCATTTAAATTCCCACCCCCCATTTCTATTCCCCG
TCTTCCCATGTGCAACCTTCCTAATATGTTTGATATGCATC
>GL397302:7965880-7966343+
GCAATGTGGGGGCTGGACGTGGT-GGCTCACACCTGTGGTCCTGGCACTCTGGGGGGC-G
AGGCGGGTTGATCACTTCGGGCTAGGAGTTCGAGACCAGTCTGGCCAACTTGGCGAAAC-
-ATGAAAAATACAACAGACAAACCAACCAACCAACC-AGTGACAACAAAACAGGTCTACC
CTGGAGTCATACTCTAATTTTTTCTATTTTTCTCCCTTTCTGATCCTTTACCCCACTTTC
TTTTTCTTCCTCTTCCTTCTCCCTCTTCTTTGTCAAA----TAGAGGATTGAGTTATTAT
CACTGATCCACATAAAGTCCCTCTCTACCT--AACTCCCACCCCCCATTTCTATTCCCCG
ACTTCCCATGTGTAACCTTCCTAATATGTTTGATACGCATC
>GL397302:10838802-10839284+
GCAATGTGGGGGCTGGACGTGGT-GGCTCACGCCTGTAGTCGCAGCACTCTGGGAGGCCG
AGGCGGGTTGATCACTTGAGGCTAGGAGTTCGAGACCAGCCTGGCCAACATGGCGAAAC-
-ATGAAAAATACAACAGACAAACCAACCAACCAACCCAGCGACAACAAAACAGGTCTACC
CTGGAGTCATACTCTAATTTTTTCTATTTTCCTCCCTTTCTGATCCTTTATCCCACTTTC
TTTTTCTTCCTCTTCCTGCTCCTTCTTCTTTGTCAAA----TAGAGGATTGAGTTATCAT
CATTGATCCATACAAAGTCCCTCTCTCATTTAAATCCCCACCCCCCATTTCTATTCC--G
TCTTCCCAGGTGCAACCTTCCTAATATGTTTGATATGCATC
>GL397302:17347139-17347606-
GCAATGTGGGGGCTGGACGTGGT-GGCTCACGCCTGTGGTCCCGGCACTCTGGGGGGCCG
AGGCGGGTTGATCACTTCAGGCTAGGAGTTGGAGACCAGTCTGGCCAACATGGCGAAAC-
-ATGAAAAATACAACAGACAAACCAACCAACCAACC-AGTGACAACAAAACAGGTCTACC
CTGGAGTCATACTCTAATTTTTTCTATTTTCCTCCCTTTCTGATCCTTTATCCCACTTTC
TTTTTCTTCCTCTTCCTTCTCCTTCTTCTTTGTCAAA----TAGAGGATTGAGTTATTAT
CACTGATCCATATAAAGTCCCTCTCTCATTTAAATTCCCACCCCC-ATTTCTATTCCCCG
ACTTCCCATGTGCAACCTTCCTAACATGTTTGATACGCATC
>GL397302:19627325-19627799-
GCAATGTGGGGGCTGAACGTGGT-GGCTCACGCCTGTAGTCCCAGTTCTCTGAGAGGCCG
AGGCGGGTTGATCACTTGAGGCTAGGAATTCGAGACCAGCCTGGCCAACATGGCGAAACA
TATGAAAAATACAGCTGACAAACCAACCAAC-AACC-AGCGACAAGAAAACAGGTCTACC
CTGGAGTCGCACTCTGATTTTTTCTATTTTCCTCCCTTTCTGATCCTTTATCGCACTTTC
TTTTTCTTCCTCTTCCTTCTCCTTCTTCTTTGTCAAA----TAGAGGATTGAGTTATTAT
CATTGATCCATACAAAGTCCCTCTCTCATTTGGATTCCCACCCCCCATTTCTATTCCTCG
TCTTCCCGTGGGCAACCTTCCTAATATGTTTGATATGCATC
>GL397303:2209238-2209712+
GCAATGTGGGGGCTGGACGTGGT-GGCTCACGCCTGTAGTCCCAGTACTCTGGGAGGCTG
AGGCGGGTTGATCACTTGAGGCTAGGAGCTCGAGACCAGCCTGGCCAACATGGCGAAACA
TATGAAAAATACAACTGTCAAACCAACCAAC-AACC-AGCGACAACAAAACAGGTCTACC
CTGGAGTCATACTCTAATTTTTTCTCTTTTCCTCCCTTTCTGATCCTGTATCCCACTTTC
TTTTTCTTCCTCTTCCTTCTCCTTCTTCTTTGTCAAA----TAGAGGATTGAGTTATTAT
CATTGATCCATACAAAGTCCCTCTCTCATTTAAATTCCCACCCCCCATTTCTATTCCCCG
TCTTCCCATGTGCAACCTTCCTAATATGTTTGATATGCATC
>GL397303:2544324-2544802+
GCAGTGTGGGGGCTGGACGTGGT-GGCTTGCGCCTGTAGTCCCAGCACTCTGGGAGGCAG
AGGTGAGTTGATCACTTGAGGCTAGGAGTTCGAGACCAGCCTGGCCAACATGGCGAAACA
TATGAAAAATACAACA--CAAACCAACCAACCAACCCAGCAACAACAAAACAGGTCTACC
CTGGAGTCATACTCTAATTTTTTCTATTTTCCTCCCTTTCTGATCCTTTATCCCACTTTC
TTTTTCTT-CTCTTCCTTCTC---CTTCTTTGTCAAAGACA-AGAGGATTGAGTTATTAT
CATTAATCCATACAAAGTCCCTTTCTTATTTAAATTCCCACTCCCCATTTCTATTCCCCA
TCTTCCCATGTGCAACCTTCCTAATATGTTTGATATGCATC
>GL397303:3819732-3820200-
GCAATGTGGGGGCTGGACGTGGT-GGCTCACGCCTGTGGTCCCGGCACTCTGGGGGGC-G
AGGCGGGTTGATCACTTCGGGCTAGGAGTCCGAGACCAGTCTGGCCAACTTGGCGAAAC-
-ATGAAAAATACAACAGACAAACCAACCAACCAACC-AGTGACAACAAAACAGGTCTACC
CTGGAGTCATACTCTAATTTTTTCTATTTTCCTCCTTTTCTGATCCTTTATCCCACTTTC
TTTTTCTTCCTCTTCCTTCTCCCTCTTCTTTGTCAAA----TAGAGGATTGAGTTATTAT
CACTGATCCATATAAAGTCCCTCTCTCATTTAAACTCCCACCCCCCATTTCTATTCCCCG
ACTTCCCATGTGTAACCTTCCTAATATGTTTGATACGCATC
>GL397303:7747130-7747597-
GCAATGTGGGGGCTGGACGTGGT-GGCTCACGCCTGTAGTCCCAGTACTCTGGGAGGCCG
AGGTGGGTTGTTCACTTGAGGCTAGGAGTTCGAGACCAGCCTGGCCAACATGGCGAAACA
TATGAAAAATACAACTGACA-ACCAACGAACCAA----GCGACAACAAAACAGGTCTACC
CTGGAGTCATACTCTAATTTTTTCTATTTTCCTCCCTTTCTGATCCTTTATCCCACTTTC
TTTTTCTTCCTCTTCCTTCTCCTTCTT---TGTCAAA----TAGAGGATTGAATTATTAT
CATTGATCCATACAAAGTCCCTCTCTCATTTAAATTCCCACCCCCCATTTCTAATCCCCA
TCTTCCCATGTGCAACCTTCCTAATATGTTTGATATGCATC
>GL397303:8145647-8146107-
GCAATCTGGGGGCTGGACATGGT-GGCTCACGCCTGAGGTCCCGGCACTCTGGGGGGCCG
AGGCGGGTTGATCACTTTGGGCTAGGAGTTCGAGACCAGTCTGGCCAACATGGCGAAACA
TATGAAAAATACAACAGACAAACCAACCAACCAACC-AGTGACAACAAAACAGGTCTATC
ATGGAGTCATACTCTAATTTTTTCTATTTTCCTCCCTTTCTGATCCTTTATCCCACTTTC
TTTTTCTTCCTCTTCCTTCTCCTTCTTC---ATCAAA----TAGAGGATTGAGTTATCAT
CACTGATCCATATAAAGTCCCTCTCTCATTTAGATTCCCACTCCCCATTTCTATTCCCTG
TCTTCCCATGTGCAACCTTCCTAATATGTTTGATACGCATC
>GL397303:11504500-11504970+
GCAATGTGGGGGCTGGACGTGGT-GGCTCACGCCTGTAGTCCCAGTACTCTGGGAGGCCG
AGGCGGGTTGATCACTTGAGGCTAGGAGTTCGAGACCAGCCTGGCCAACATGGCGAAACA
TATGAAAAATACAACTGACAAACCAACCAAC----C-AGCGACAACAAAACAGGTCTACC
CTGGAGTCATACTCTAATTTTTTCTGTTTTCCTCCCTTTCTGATCCTTTATCCCACTTTC
TTTTTCTTCCTCTTCTTTCTCCTTTTTCTTTGTCAAA----TAGAGGATTGAGTTATTAT
CATTGATCCATACAAAGTCCCTCTCTCATTTAAATTCCCACCCCCCATTTCTATTCCCCG
TCTTCCCATGTGCAACCTTCCTAATATGTGTGATATGCATC
>GL397303:11514241-11514711+
GCAATGTGGGGGCTGGACGTGGT-GGCTCACGCCTGTAGTCCCAGTACTCTGGGAGGCCG
AGGCGGGTTGATCACTTGAGGCTAGGAGTTCGAGACCAGCCTGGCCAACATGGCGAAACA
TATGAAAAATACAACTGACAAACCAACCAAC----C-AGCGACAACAAAACAGGTCTACC
CTGGAGTCATACTCTAATTTTTTCTGTTTTCCTCCCTTTCTGATCCTTTATCCCACTTTC
TTTTTCTTCCTCTTCTTTCTCCTTTTTCTTTGTCAAA----TAGAGGATTGAGTTATTAT
CATTGATCCATACAAAGTCCCTCTCTCATTTAAATTCCCACCCCCCATTTCTATTCCCCG
TCTTCCCATGTGCAACCTTCCTAATATGTGTGATATGCATC
>GL397303:13532258-13532586+
GCAATGTGGGGGCTGGACGTGGT-GGCTCACGCCTATAGTCCCAGCACTCTGGGAGGCCG
AGGCGGGTTGATCACTTGAGGCTAGGAGTTCGAGACCAGCCTGGCCAACATGGCGAAACA
TATGAAAAATACAACAGACAAACCAACCAACCAACCCGGCAACAACAAAACAGGTCTACC
CTGGAGTCATACTCTAATTTTTTCTATTTTCCTCCCTTTCTGATCCTTTATCCCACTTTC
TTTTTCTACCTCTTCCTTCTCCTTCTTCTTTGTCAAA----TAGAGGACTGAGTTATTAT
CATTGATCCATA------------------------------------------------
-----------------------------------------
>GL397303:14258665-14259130-
GCAATGTGGGGGCTGGACGTGGT-GGCTCACGCCTGTGGTCCCGGCACTCTGGGGGGCCG
AGGCGGGTTGATCACTTCAGGCTAGGAGTTCGAGACCAGTCTGGCCAACATGGCGAAACA
TATGAAAAATACAACAGACAAACCAACCAACCAACC-AGTGACAACAAAACAGGTCTACC
CTGGGGTCATACTCTAATTTTTTCTATTTTCCTCCCTTTCTGATCCTTTATCCCACTTTC
TTTTTCTTCCTCTTCCTTCTCCTTCTTCTTTGTCAAA----TAGAGGATTGAGTTATTAT
CACTGATCCATATAAAGTCCCTCTCTCATTTAAATTCCCACCCCCGATTTCTATTCCCCG
ACTTCCCATGTGCAACCTTCCTAATATGTTTGATGCGCATC
>GL397303:15101524-15101987+
GCAACGTGGGGGCTGGATGTGGT-GGCTCATGCCTGTAGTCCCAGTACTCTGGGAGGCTG
AGGTGGGTTGATCACTTGAGGCTAGGAGCTCCAGACCAGCCTGACCAACATGGCGAAACA
TATGAAAAATACAACTGTCAAACCAACCAAC-AACC-AGCAACAACAAAACAGGTCTACC
CTGGAGTCATACTCTAATTTTTTCTATTTTCCTCTCTTTCTGATCCTTTATCCCACTTTC
TTTTTCTTCTTCTTCCTTCTCC------TTTGTCAAA------GAGGATTGAGTTATTAT
CATTGATCCATACAAAGTCCCTCTCTCATTTAAATTCCCACTCCCCATTTCTATTCCCCG
TCTTCCCATGTGCAACCTTCCTAATACGTTTGATATGCATC
>GL397303:18217825-18218284+
GCAATGTGGGGGCTGGACGTGGT-GGCTCACACCTGTAGTCCCAGCACTCTGG-AGGCCG
AGGCGGGTTGATCACTTAAGGCTAGGAGTTCGAGACCAGCCTGGCCAACATGGCGAAATA
TATGAAAAATACAACAGACAAACCAACCAACCAACCCAGCGACAACAAAACAGGTCTACC
CTGGAGTCATACTCTAATTTTTTCTATTTTCCTCCCTTTCTGATCCTTTATCCCACCTTC
TTTTTCTTCCTCTTCCTTCTCTTTCTTCTTTGTCAAA----TAGAGGATTGAGTTATTAT
CATTGATCCATACAAAGTCCCTCTCTCATTTAAATTGCCACCCCCCATTTCTGTTCCCCG
TCTTCCCATGTGCAACCTTCCTAACATGTTTGATATGCATC
>GL397303:18737344-18737814-
ACAATGTGGGGGCTGGACATGGT-GGCTCACGCTTGTGGTCCCAGCACTCTGGGAGGCCA
AGGCGGGTTGATCACTTGAGGCTAGGAGTTCAACAACAGCCTGGCCAACATGGCGAAACA
TATGAAAAATACAACA---A-ACCAACCAACCAACCCAGTGACAACAAAACAGGTCTACC
CTGGAGTCATACTCTAATTTTTTCTATTTTCCTCCCTTTCTGATCCTTTATCCTACATTC
TTTTTCTTCCTCTTCCTTCTCCTTCTTCTTTGTCAAA----TAGAGGATTGAGTTATTAT
CATTGATCCATACAAAGTCCCTCTCTCATTTAAATTCCCACCCCCCATTTCTATTCCCCA
TCTTCCCATGTGCAACCTTCCTAATATGTTTGATATGCATC
>GL397303:18914854-18915303-
GCAATGTGGGGGCTGGACATGGT-GGCTCATGCCTGTGGTCCCAGCAGTCTGGGAGGCCG
AGGCGGGTTGATCACTTGAGGCTAGGAGTTCAACACCAGCCTGGCCAACATGGCGAAAC-
--TGAAAAATACAACAGACAAACCAACCAACCAACCCAGTGACAACAAAACAGGTCTACC
CTGGAGTCATACTCTAATTTTTTCTATTTTCCTCCCTTTCTGATCCTTTATCCCACTTTC
TTTTTCTTCCTCTTCCTTCTCCTTC------GTCAAA----TAGAGGATTGAGTTATTAT
CATTGATCCATACAAAGTCCTTCTCTCATTTAAATTCCCACCCCCCATTTCTATACCCCG
TCTTCCCATGTGCAACCTTCCTAATATGTTTGATGTGCA-C
>GL397304:1389155-1389612+
GCAATCTGGGGGCTGGACGTGGT-GGCTCACGCCTGTGGTCCCAGCACTCTGGAGGGCCG
AGGCGGGTTGATCACTTCGGGCTAGGAGTTCGAGACCAGTCTGGCCAACATGGCGAAGCA
TATGAAAAATGCAACAGACAAACCAACCAACCAACC-AGTGACAACAGGGCAGGTCTATC
CTGGAGTCATACTCTAATTTTTTCTATTTTCCTCCCTTTCTGATCCTTTATCCCACTTTC
TTTTTCTTCCTCTTCCTTCTCCTTCTTC---GTCAAA----TAGAGGATTGAGTTATTAT
CACTGATCCATATAAAGTCCCTCTCTCATTTAGATTCCCACTCCCCATTTCTATTCCCCG
TCTTCCCATGTGCAGCCTTCCTGGTATGTTTGATACGTATC
>GL397304:1413367-1413841+
GCAATGTGGGGGCTGGATGTGGT-GGCTCACGCCTGTGGTCCCAGTACTCTGGGAGGCTG
AGGCGGGTTGATCACTTGAGGCTAGGAGCTCGAGACCAGCCTGGCCAACATGGCGAAACA
TATGAAAAATACAACTGTCAAACCAACCAAC-AACC-AGCGACAACAAAACAGGTCTACC
CTGGAGTCATACTCTAATTTTTTCTATTTTCCTCCCTTTCTGATCCTTTACCCCACTTTC
TTTTTCTTCCTCTTCCTTCTCCTTCTTCTTTGTCAAA----TAGAGGATTGAGTTATTAT
CATTGATCCATACAAAGTCCCTCTCTCATTTAAATTCCCACCCTCCATTTCTATTCCCCG
TCTTCCCATGTGCAACCTTCCTAATATGTTTGATATGCATC
>GL397304:16399244-16399718-
GCAATGTGGGGGCTGGACGTGGT-GGCTCACGCCTGTAGTCCCAGCACTCTGGGAGGCCG
AGGCGGGTTGATCACTTGAGGCTAGGAGTTGGAGACCAGCCTGGCCAACATGGTGAAACA
TATGAAAAATACAACAGACAAACCAACCAACCAACCCAGCGACAACAAAACAGGTCTACC
CTGGAGTCATACTCTAATTTTTTCTATTTTCCTCCCTTTCTGATCCTTCATCCCACTTGC
TTTTTCTTCCTCTTCCTTCTCTTTCTTCTTTGTCAAA----TAGAGGATTGAGTTATTAT
CATTGATCTATACAAAGTCCCTCTCTCATTTAAGTTCCCACCCCCCATTTCTATTCCCCG
TCTTCCCATGTGCAACCTTCCTAATATGTTTGATATGCATA
>GL397305:448891-449363+
GCAATGTGGGGGCTGGATGTGGT-GGCTCACGCCTGTAGTCCCAGCACTCCGGGAGGCCG
AGGAGGGTTGATCACTTGAGGCTAGGAGTTCGAGACCAGCCTGGCCAACATGGCGAAACA
TATGAAAAATACAACAGACAAACTAACCAACCAACCCAGCGACAACAAAACAGGTCTACC
CTGGAGTCATACTCTAATTTTTTCTATTTTCCTCCCTTTCTGATCCTTTATCCCACTT--
TTTTTCTTCCTCTTCCTTCTCCTTCTTCTTTTTCAAA----TAGAGGATTGAGTTATTAT
CATTGATCCATACAAAGTCCCTCTCTCATTTAAATTCCCACCCCCCATTTCTATTCCCCG
TCTTCCCATGTGCAACCTTTCTAATATGATTGATATGCATC
>GL397305:1378249-1378723+
GCAATGTGGGGGCTGGAAATGGT-GGCTCACGCCTGTAGTCCCCGTACTCTGGAAGGCCG
AGGCAGGTTGATCACTTGAGGCTGGGAGTTCGAGACCTGCCTGGCCAACATGGCGAAACA
TATGAAAAATACAACTGACAAACCAACCAACCAACG-AGCGACAACAAAACAGGTCTACC
CTGGAGTCATACTCTAATTTTTTCTATTTTCCTCCCTTTCTGATCCTTTATCCCACTTTC
TTTTTCTTCCTCTTCCTTCTCCTTCTTTTTTGTCAAA----TAGAGGATTGAGTTATTAT
CATTGATCCATACAAAGTCCCTCTCTCATTTAAATTCCCACCCCCCATTTCTATTCCCCG
CCTTCCCATGTGCAACCTTCCTAATATGTTTGATATGCATC
>GL397305:2403212-2403677-
GCAATGTGGGGGCTGGACGTGGT-GGCTCACGCCTGTGGTCCTGGCACTCGGGGGGGC-G
AGGCGGGTTGATCACTTCGGGCTAGGAGTTCGAGACCAGTCTGGCCAACTTGGCGAAAC-
-ATGAAAAATACAACAGACAAACCAACCAACCAACC-AGTGACAACAAAACAGGTCTATC
CTGGAGTCATACTCTAATTTTTTCTATTTTCCTCCCTTTCTGATCCTTTATCCCACTTTC
TTTTTCTTCCTCTTCCTTCCCCTTCTTC---GTCAAA----TAGAGGATTGAGTTATTAT
CACTGATCCATATAAAGTCCCTCTCTCATTTAGATTCCCACTCCCCATTTCTATTCCCCG
TCTTCCCATGTGCAACCTTCCTAATATGTTTGATACGCATC
>GL397305:2606497-2606970+
GCAATGTGGGGGCTGGACGTGGT-GGCTCATGCCTGTAGTCCCAGTACTCTGGGAGGCTG
AGGCGGGTTGATCACTTGAGGCTAGGAGTTCGAGACCAGCCTGGCCAACATGGCAAAACA
TATGAAAAATACAACTGACAAACCAACCAACCAACC-AGCGACAACAAAACAGGTCTACC
CTGGAGTCATACTCTAATTTTTTCTATTTTCCTCCCTTTCTGATCCTTTATCCCACTTTC
TTTTTCTTCCTCTTCCTTCTCCTTCTTCTTTGTCAAA----TAGAGGATTGAGTTATTAT
CATTGATCCGTACAAAGTCCCTCTCTCATTTAAATTCCCACCC-CCATTTCTATTCCCCG
TCTTCCCATGTGCAACCTTCCTAATATGTTTGATATGCATC
>GL397305:2688968-2689416-
GCAATGTGGGGGCTGGACGTGGT-GGCTCACGCCTGTGGTCCCGGCACTCTGGGGGGCCG
AGGCGGGTTGATCACTTCAGGCTAGGAGTTCGAGACCAGTCTGGCCAACATGGCGAAAC-
-ATGAAAAATACAACAGACAAACCAACCAACCAACC-AGTGACAACAAAACAGCTCTACC
CTGGAGTCATACTCTAATTTTTTCTATTTTCCTCCCTTTCTGATCCTTTATCCCACTTTC
TTTTTCTTCCTCTTCCTTCTCCTTCTTCTTTGTCAAA----TAGAGGATTGAGTTATTAT
CACTGATCCATATAAAGTCCCTCTCTCATTTAAATTCCAACCCCCCATTTCTATTCCCCG
ACTTCCCATGTGCAACCTTCCTAATATGTTTGATACGCATC
>GL397305:5491515-5491993+
GCAGTGTGGGGGCTGGATGTGGT-GGCTCATGCCTGTAGTCCCAGCACTCTAGGAGGCCG
AGGCGGGTTGATTACTTGAGGCTAGGAGTTTGAGACCAGCTTGGCCAACATGGCAAAACA
TATGAAAAATACAACAAACCAACCAACCAACCAACCCAGCAACAACAAAACAGGTCTACC
CTGGAGTCATACTCGAATTTTTTCTATTTTCCTCCCTTTCTGATCCTTTATCCTACTTTC
TTTTTCTTCCTCTTCCTTCTCCTTCTTCTTTGTCAAAGACATAGAGGATTGAGTTATTAT
CATTGATCCATACAAAGTCCCTCTCTCATTTACATTCCCACCCCCCATTTCTATTCCCGG
TCTTCCCATGTGCAACCTTCCTAATATGTTTGATATGCATC
>GL397305:6746487-6746952-
GCAATGTGGGGGCTGGACGTGGT-GGCTCACGACTGTAGTCCCCGTACTCTGGGAGGCCG
AGGCGGGTTGATCACTTGAAGCTAGGAGTTAGAGACCAGCCTAGCCAACATGGCGAAAC-
-ATGAAAAATACAACTGACAAACCAACCAACCAACC-AGCGACAACAAAACAGGTCTACC
CTGGAGTCATACTCTAATTTTTTCTGTTTTCCTCCCTTTCTAATCCTTTATCCCACTTTC
TTTTTCTTCCTCTTCCTTCT------TCTTTGTCAAA----TAGAGGATTGAGTTATTAT
CATTGATCCATA--AAGT--CTCTCTCATTTAAATTCCCACCCCCCATTTCTATTCCCCG
TCTTCCCATGTGCAACCTTCCTAATATGTTTGATATGCATC
>GL397305:6980887-6981361-
GCAATGTGGGGGCTGAACATGGT-GGCTCACGCCTGTAGTCCCAGTACTCTGGGAGGCCG
AGGCAGGTTGATCACTTGAGGCTAGGAGTTCGAGACCAGCCTGGCCAACATGGCGAAACA
TATGAAAAATACAACTGACAAACCAGCCAACCAACC-AGCGACAACAAAACAGGTCTACC
CTGGAGTCATACTCTAATTTTTTCTATTTTCCTCCCTTTCTGATCCTTTATCCCACTTTC
TTTTTCTTCCTCTTCCTTCTCCTTCTTCTTTGTCAAA----TAGAGGATTGAGTTATTAT
CATTGATCCATACAAAGTCCCTCTCTCATTTAAATTCCCACCCCCCATTTCTATTCCCCG
TCTTCCCATGTGCAACCTTCCTAATATGTTTGATATGCATC
>GL397305:7828755-7829228-
GCAATGTGGGGGCTGGACGTGGT-GGCTCACGCCTGTAGTCCCAGCACTCTGGGAGGCCG
AGGAGGGTTGATCACTTGAGGCTGGGAGTT-GAGACCAGCCTGGCCAACATGGCGAAACG
TATGAAAAATACAACAGACAAACCAACTAACCAACC-AGCAACAACAAAACGGGTCTACC
CTGGAGTCATACTCTAATTTTTTCTATTTTCCTCCCTTTCTGATCCTTTATCCCACTTTC
TTTTTTTTCCTCTTCCTTCTCCTTCTTCTTTGTCAAA----TAGAGGATTGAGTTATTAT
CATTGATCCATACAAAGTCCCTCTCTCATTTAAATTCCCACCCCCCATTTCTATTCCCCG
TCTTCCCATGTGTAACCTTCCTAATATGTTTGATATGCATC
>GL397305:8484706-8485263+
GCAATGTGGGGGCTGGACGTGGT-GGCTCACGCCTGTGGTCCCGGCACTCTGGGGGGC-G
AGGCGGGTTGATCACTTCGGGCTAGGAGTTCGAGACCAGTCTGGCCAACTTGGCGAAAC-
-ATGAAAAATACAACAGACAAACCAACCAACCAACTCAGTGACAACAAAACAGGTCTACC
CTGGAGTCATACTCTAATTTTTTCTATTTTCCTCCCTTTCTGATCCTTTATCCCACTTT-
---TTCTTCCTCTTCCTTCTCC--CTCCTTTGTCAAA----TAGAGGATTGAGTTATTAT
CACTGATCCACATAAAGTCCCTCTCTACCTTAAACTCCCACCCCCCATTTCTATTCCCCG
ACTTCCCATGTGTAACCTTCCTAATATATTTGATACGCATC
>GL397305:13423564-13424038-
GCAATGTGGGGGCTGGATGTGGT-GGCTCACGCCTGCAGTCCCAGTACTCTGGGAGGCCC
AGGCAGGTTGATCACTTGAGGCTAGGAGTTAGAGACCAGCCTGGCCAACATGGCGAAACA
TATGAAAAATACAACAGACAAACCAACCAAC-AACC-AGCGACAACAAAACAGGTCTACC
CTGGAGTCATACTCTAATTTTTTCTATTTTCCTCCCTTTCTGACCCTTTATCCCACTTTC
TTTTTCTTCCTCTTCCTTCTCCTTCTTCTTTGTCAAA----TAGAGGATTGAGTTATTAT
CATTGATCCATACAAAGTCCCTCTCTCATTTAAATTCCCACCCCCCATTTCTATTCCCCG
TCTTCCCATGTGCAACCTTTCTAATATGTTTGATATGCATC
>GL397306:1094348-1094814-
GCAATGTGGGGGCTGGACGTGGT-GGCTCACACCTGTGGTC-CGGCACTCTGGGGGGC-G
AGGCGGGTTGATCACTTCGGGCTACGAGTTCGAGACCAGTCTGGCCAACTTGGCGAAAC-
-ATGAAAAATACAACAGACAAACCAACCAACCAACC-AGTGACAACAAAACAGGTCTACC
CTGGAGTCATACTCTAATTTTTTCTATTTTCCTCCCTTTCTGATCCTTTATCCCACTTTC
TTTTTCTTCCTCTTCCTGCTCCCTCTTCTTTGTCAAA----TAGAGGATTGAGTTATTAT
CACTGATCCACATAAAGTCCCTCTCTACCTTAAACTCCCACCCCCCATTTCTATTCCCCG
ACTTCCCATGTGTAACCTTCCTAATATGTTTGATACGCATC
>GL397306:1107327-1107654-
GCAATGTGGGGGCTGGACGTGGT-GGCTCACGCCTGTGGTCCCGGCACTCTGGGGGGC-G
AGGCGAGTTGATCACTTCGGGCTAGGAGTTCGAGACCAGTCTGGCCAACTTGGCGAAAC-
-ATGAAAAATACAACAGGCAAACCAACCAACCAACC-AGTGACAACAAAACAGGTCTACC
CTGGAGTCATACTCTAATTTTTTCTATTTTCCTCCCTTTCTGATCCTTTATCCCACTTTC
TTTTTCTTCCTCTTCCTTCTCCCTCTTCTTTGTCAAA----TAGAGGATTGAGTTATTAT
CACTGATCCACATAAA--------------------------------------------
-----------------------------------------
>GL397306:2135785-2136296+
GCAATGTGGGGGCTGGACATGGT-GGCTCACGCCTGTGGTCCCGGCACTCTGGGGGGC-G
AGGCGGGTTGATCACTTCGGGCTAGGAGTTCGAGACCAGTCTGGCCAACTTGGCGAAAC-
-ATGAAAAATACAACAGACAAACCAACCAACCAACC-AGTGACAACAAAACAGGTCTACC
CTGGAGTCATACTCTAATTTTTTTTATTTTCCTCCCTTTCTGATCCTTTATCCCACTTTC
TTTTTCTTCCTCTTCCTTCTCCCTCTTCTTTGTCAAA----TAGAGGATTGAGTTATTAT
CACTGATCCACATAAAGTCCCTCTCTACCTTAAACTCCCACCCCCCATTTCTATTCCCCG
ACTTCCCATGTGTAACCTTCCTAATATGTTTGATATGCA--
>GL397306:2642332-2642800-
GCAATGTGGGGGCTGGACGTGGT-GGCTCACACCTGTGGTCCCAGCACTCTGGGGGAC-G
AGGTGGGTTGATCACTTCGGGCTAGGAGTTCGAGACCAGTCTGGCCAACTTGGCGAAAC-
-ATGAAAAATACAACAGACAAACCAACCAACCAACC-AGTGACAACAAAACAGGTCTACC
CTGGAGTCATACTCTAATTTTTTCTATTTTCCTCCCTTTCTGATCCTTTATCCCACTTTC
TTTTTCTTCCTCTTCCTTCTCCCTCTTCTTTGTCAAA----TAGAGGATTGAGTTATTAT
CACTGATCCACATAAAGTCCCTCTCTACCTTAAACTCCCACCCTCCATTTCTATTCCCCG
ACTTCCCATGTGTAACCTTCCTAATATGTTTGATACGCATC
>GL397306:3232666-3233128-
GCAATGTGGGGGCTGGACGTGGT-GGCTCACGCCTGTGGTCCCGGCACTCTGGGGGGC-G
AGGCGGGTTGATCACTTCGGGCTAGGAGTTCGAGACCAGTCTGGCCAACTTGGCGAAAC-
-ATGAAAAATACAACAGACAAACCAACCAACCAACC-AGTGACAACAAAACAGGTCTACC
CTGGAGTCATACTCTAATTTTTTCTATTTTCCTCCCTTTCTGATCCTTTATCCTACTTTC
TTTTTCTTCCTCTTCCTTCTCCCTCTTCTTTGTCAAA----TAGAGGATTGAGTTATCAT
CACTGATCCATATAAAGTCCCTCTCTCATTTAAACTCCCACCCCCCATTTCTATTGCCTG
ACTTCCCATGTGTAACCTTCCTAATATGTTTGATACGCATC
>GL397306:4806013-4806488-
ACAATGTGGGGGCTGGACGTGGT-GGCTCACGCCTGTAGTCCCAGCACTCTAGGAGGCCG
AGGAGGGTTGATCACTTGAGGCTAGGAGTTCGAGACCAGCCTGGTCAACATGGCGAAACA
TATGAAAAATATAACAGACAGACCAACCAACCAACCTAGCAACAACAAAACAGGTCTACC
CTGGAGTCATACTCTAACTTTTTCTATTTTCCTCCCTTTCTGATCCTTTGTCCCACTTTC
TTTTTCTTCCTCTTCCTTCTCCTCCTTCTTTGTCAAA----TAGACGACTGAGTTATTAT
CATTGATCCATACAACGTCCCTCTTTCATTTAAATTCCTACCCCCCATTTCTATTCCCCA
TCTTCCCATGTGCAACCTTCCTAATATGTTTGATATGCATC
>GL397306:5143618-5144089+
GCAATGTGGGGGCTGGACGTGGT-GGCTCACGCCTGTAGTCCCGGCGCTCTGGGAGGCTG
AGGCGGGTTGATCACTTCAGGCTAGGAGTTCGAGACCAGCCTGGCCAACATGGCGAAACA
TATGAAAAATACAACAGACAAACCAACCAAACAACCCAGCGACAACAAAACAGGCCTACC
CTGGAGTCATACTCTAATTTTTTCTATTTTCCTCCCTTTCTGATCCTTTATCCCACTTTC
TTTTTCTTCCTCTTCCTTCTCCTTCTTCTTTGTCAAA----TAGAGGATTGAGTTATTAT
CATTGATCCATACAAAGTCCCTCTCTCATTCAAATTCCCACTCCCCATTTCTATTCCCTG
TCTTCCCATGTGCAACCTTCCTAATATGTTTGATACGCATC
>GL397306:5366639-5367104-
GCAATGTGGGGGCTGGACGTGGT-GGCTCACGCCTGTGGTCCCGGCACTCTGGGGGGC-G
AGGCGGGTTGATCACTTCGGGCTAGGAGTTCGAGACCAGTCTGGCCAACTTGGCGAAAC-
-ATGAAAAATACAACAGACAAACCAACCAACCAACC-AGTGACAACAAAACAGGTCTACC
CTGGAGTCATACTCTAATTTTTTCTATTTTCCTCCCTTTCTGATCCTTTATCCCACTTTC
TTTTTCTTCCTCTTCCTTCTCCCTCTTCTTTGTCAAA----TAGAGGATTGAGTTA---T
CACTGATCCACATAAAGTCCCTCTCTACCTTAAACTCCCACCCCCCATTTCTATTCCCTG
ACTTCCCATGTGTAACCTTCCTAATATGTTTGATACGCATC
>GL397306:6168169-6168637-
GCAATGTGGGGGCTGGACGTGGT-GGCTCACGCCTGTGGTCCCGGCACTCTGGGGGGC-G
AGGCGGGTTGATCACTTCGGGCTAGGAGTTCGAGACCAGTCTGGCCAACTTGGCGAAAC-
-ATGAAAAATACAACAGACAAACCAACCAACCAACC-AGTGACAACAAAACAGGTCTACC
CTGGAGTCATACTCTAATTTTTTCTATTTTCCTCCCTTTCTGATCCTTTATCCCACTTTC
TTTTTCTTCCTCTTCCTTCTCCCTCTTCTTTGTCAAA----TAGAGGATTGAGTTATTAT
CACTGATCCACATAAAGTCCCTCTCTACTTTAAACTCCCACCCCCCATTTCTATTCCCCG
ACTTCCCATGTGTAACCTTCCTAATATGTTTGATACGCATC
>GL397306:11599207-11599673+
GCAGTGTGGGGGCTGGACGTGGT-GGCTCATGCCTGTAGTCCCAGCACTCTGGGAGGCCG
GGGCGGGTTGATCACTCGAGGCTAGGAGTTCGAGACCAGCTTGGCCAACATGGCGAAAC-
-ATGAAAAATACAAC---C-AACCAACCAACCAACCCAGCAACAACAAAACAGGTCTACC
CTGGAGTCATACTCTAATTTTTTCTATTTTCCTCCCTTTCTGATCCTTTATCCCACTTTC
TTTTTCTTCCTCTTCCTTCTC------CTTTGTCAAAGACATAGAGGATTGAATTATTAT
CATTGATCCATACAAAGTCCCTCTCTCATTTACATTCCCACCCCCCATTTCTATTCCCAG
TCTTCCCATGTGCAACCTTCCTAATATGTTTGATATGCATC
>GL397306:11821966-11822434+
GCAATGTGGGGGCTGGACGTGGT-GGCTCACGCCTGTGGTCCCGGCACTCTGGGGGGT-G
AGGCGGGTTGATCACTTCGGGCTAGGAGTTCGAGACCAGTCTGGCCAACTTGGCGAAAC-
-ATGAAAAATACAACAGACAAACCAACCAACCAACC-AGTGACAACAAAACAGGTCTACC
CTGGAGTCATACTCTAATTTTTTCTATTTTCCTCCCTTTCTGATCCTTTATCCCACTTTC
TTTTTCTTCCTCTTCCTACTCCCTCTTCTTTGTCAAA----TAGAGGATTGAGTTATTAT
CACTGATCCATATAAAGTCCCTCTCTCATTTAAACTCCCACCCCCCATTTCTATTCCCCG
ACTTCCCACGTGTAACCTTCCTAATATGTTTGATACGCATC
>GL397306:11878661-11879129-
GCAATGTGGGGGCTGGACGTGGT-GGCTCACACCTGTGGTCCCGGCACTCTGGGGGGC-G
AGGCGGGTTGATCACTTCGGGCTAGGAGTTCGAGACCAGTCTGGCCAACTTGGCGAAAC-
-ATGAAAAATACAACAGACAAACCAACCAACCAACC-AGTGACAACAAAACAGGTCTACC
CTGGAGTCATACTCTAATTTTTTCTATTTTCCTCCCTTCCTGATCCTTTATCCCACTTTC
TTTTTCTTCCTCTTCCTTCTCCCTCTTCTTTGTCAAA----TAGAGGATTGAGTTATTAT
CACTGATCCACATAAAGTCCCTCTCTACCTTAAACTCCCACCCCCCATTTCTCTTCCCCG
ACTTCCCATGTGTAACCTTCCTAATATGTTTGATAT-CATC
>GL397306:13030555-13031023-
GCAATGTGGGGGCTGGACGTGGT-GGCTCACACCTGTGGTCCCGGCACTCTGGGGGGC-G
AGGCGGGTTGATCACTTCGGGCTAGGAGTTCGAGACCAGTCTGGCCAACTTGGCGAAAC-
-ATGAAAAATACAACAGACAAACCAACCAACCAACC-AGTGACAACAAAACAGGTCTACC
CTGGAGTCATACTCTAATTTTTTCTATTTTCCTCCCTTTCTGATCCTTTATCCCACTTTC
TTTTTCTTCCTCTTCCTTCTCCCTCTTCTTTGTCAAA----TAGAGGATTGAGTTATTAT
CACTGATCCACATAAAGTCCCTCTCTACCTTAAACTCCCACCCCCCATTTCTATTCCCCG
ACTTCCCATGTGTAACCTTCCTAATATGTTTGATACGCATC
>GL397306:13093125-13093598+
GCAATGTGGGGGCTGGATGTGGT-GGCTCACGCCTGTAGTCCCAGTACTCTGGGAGGCCG
AGGCGGGTTGATCACTTGAGGCTAGGAGTTCGAGACCAGCCTGGCCAACATGGCGAAACG
TATGAAAAATACAACTGACAAACCAACCAACCAACC-AGCGACAACAAAACAGGTCTACC
CTGGAGTCATACGCTAATTTTTTCTATTTTCCTCCCTTTCTGATCCTTTATCCCACTTTC
TTTTTCTTCCTCTTCCTTCTCCTTCTTCTTTGTCAAA----TAGA-GATTGAGATATTAT
CATTGATCCATACAAAGTTCCTCTCTCATTTAAATTCCCACCCCCCATTTCTATTCCCCG
TCTTCCCATGTGCAACCTTCCTAATATGTTTGATACGCATC
>GL397306:13542719-13543179-
GCAATCTGGGGGCTGGACCTGGT-GGCTCACGCCTGTGGTCCTGGCACTCTGGGGGTCCG
AGGCGGGTTGATCACTTCGGGCTAGGAGTTCGAGACCAGTCTGGCCAACATGGCGAAACA
TACGAAAAATACAACAGACAAACCAACCAACCAACC-AGTGACAACAAAACAGGTCTATC
CTGGAGTCATACTCTAATTTTTTCTATTTTCCTCCCTTTCTGATCCTCTATCCCACTTTC
TTTTTCTTCCTCTTCCTTCTCCTTCTTC---GTCAAA----TAGAGGATTGAGTTATTAT
CACTGATCCATATAAAGTCCCTCTCTCATTTAGATTCCCACTCCCCATTTCTATTCCCCG
TCTTCCCATGTGCAACCTTCCTTATATGTTTGATACGCATC
>GL397306:16558403-16558715-
GCAATGTGGGGGCTGGACGTGGT-GGCTCACGCCTGTAGTCCCAGCGCTCTGGGAGGCCG
AGGCGGGTTGATCACTTCAGGCTAGGAGTTCGAGACCAGCCTGGCCAACATGGCGAAACA
TATGAAAAATACAACAGACAAACCAAGCAACCAACCCAGCGACAACAAAACAGGTCTACC
CTGGAGTCATACTCTAATTTTTTCTATTTTCCTCCCTTTCTGATCCTTTATCCCACTTTC
TTTTTCTTCCTCTTCCTTCTCCTTCTTCTTTGTCAAA----TAGAGAATTGAGTTATTAT
CATTG-------------------------------------------------------
-----------------------------------------
>GL397306:16757411-16757872-
GCAATGTGGGGGTTGGACGTGGT-GGCTCACACCTGTGGTCCCAGCACTCTGGGAGGCCG
AGGCAGGTTGATCACTTGAGGCTAGGAGTTCGAGACCAGCCTGGCTGACATGGCAAAACA
TATGAAAAATACAACAGACAAA-CAACCAAC---CC--GTGACAACAAAACAGGTCTACC
CTGGAGTCATACTCTAATTT-TTCTATTTTCCTCCCTTTCTGATCCTTTATCCCACTTTC
TTTTTCTTCCTCTTCCTTCTCCTTCTTCTTTGTCAAA----TAGAGGATTGAGTTATTAT
CACTGATCCATACAAAGTCCCTCTCTCATTTAAATTCCCACCCCCCATTTCTATTCCCTG
TCTTCCCATGTGCAGCCCTCCTAATGTGTTTGATATGCATC
>GL397306:18222226-18222691-
GCAATGTGGGGGCTGGACGTGGT-GGCTCACGCCTGTGGTCCCGGCACTCTGGGGGGT-G
AGGCGGGTTGATCACTTCGGGCTAGGAGTTCGAGACCAGTCTGGCCAACTTGGCGAAAC-
-ATGAAAAATACAACAGACAAACCAACCAACCAACC-AGTGACAACAAAACAGGTCTACC
CTGGAGTCATACTCTAATTTTTTCTGTTTTCCTCCCTTTCTGATCCTTTATCCCACTTTC
TTTTTCTTCCTCTTCCTTCTCCCTCTTCTTTGTCAAA----TAGAGGATTGAGTTATTAT
CACTGATCCATATAAAGTCCCTCTCTCATTTAAACTCCCACCTCCCATTTCTATTCCCCG
ACTTCCCATGTGTAACCTTCCTAATATGTTTGATACGCATC
>GL397306:19383171-19383645-
GCAATGTGGGGGCTGGACGTCAT-GGCTCACACCTGTAGCCCCAGCAATCTGGGAGGCCG
AGGCAGGTTGATCACTTCTGGCTAGGAGTTCGAGACCAGCCTGGCCGACATGGTGAAACA
TATGAAAAATACAACAGACAAACCAACCAACCAACCCAGCGACAACAAAACAGGTCTACC
CTGGAGTCATACTCTAATTTTTTCTATTTTCCTCCCTTTCTGATCCTTTATCTCACTTTC
TTTTTCTTCCTCTTCCTTCTCCTTCTTCTTTGTCAAA----TAGAGGATTGAGTTATTAT
CGTTGATCCATACAAAGTCCCTCTCTCATTTAAATTCCCACTCCCCATTTCTATTCCCCA
TCTTCCCATGTGCAACCTTCCTAATATGTTTGATACGCATC
>GL397307:44406-44873+
GCAAAGTGGGGGCTGGACATGGT-GGCTCACGCCTGTGGTCCCGGCACTCTGGGGTAC-G
AGGCGGGTTGATCACTTCGGGCTAGGAGTTCGAGACCAGTCTGGCCAACTTGGCGAAAC-
-ATGAAAAATACAACACACAAACCAACCAACCAACC-AGTGACAACACAACAGGTCTACC
CTGGAGTCATACTCTAATTTTTTCTATTTTCCTCCCTTTCTGATCCTTTATCCCACTTTC
TTTTTCTTCCTCTTCCTTCTCCCTCTTCTTTGTCAAA----TAGAGGATTGAGTTATTAT
CACTGATCCATATAAAGTCCCTCTCTCATTTAAACTCCCACCCCCCATTTCTATTCCCCG
ACTTCCCATGTGTAACCTTCCTAATATGTTTGATACGCATC
>GL397307:1837492-1837954+
GCAATGTGGGGGCTGGACGTGGT-GGCTCACTCCTGTGGTCCCGGCACTCTGGGGGGC-G
AGGCGGGTTGATCACTTCGGGCTAGGAGTTCGAGACCAGTCTGGCCAACTTGGCGAAAC-
-ATGAAAAATACAACAGACAAACCAACCAACCAACC-AGTGACAACAAAGCAGGTCTACC
CTGGAGTCATACTCTAATTTTTTTTGTTTTCCTCCCTTTCTGATCCTTTGTCCCACTTTC
TTTTTCTTCCTCTTCCTTCTCCCTCTTCTTTGTCAAA----TAGAGGATTGGGTTGTTAT
CACTGATCCACATAAAGTCCCTCTCTACCTTAAACTCCCACCCCCCATTTCTATTCCCCG
ACTTCCCATGTGTAACCTTCCTAATATGTTTGATATGCATC
>GL397307:2002917-2003385+
GCAATGTGGGGGCTGGACGTGGT-GGCTCACGCCTGTGGTCCCGGCACTCTGGGGGGC-G
AGGCGCATTGATCACTTCGGGCTAGGAGTTCGAGACCAGTCTGGCCAACTTGGCGAAAC-
-ATGAAAAATACAACAGACAAACCAACCAACCAACC-AGTGACAACAAAACAGGTCTACC
CTGGAGTCATACTCTAATTTTTTCTATTTTCCTCCCTTTCTGATCCTTTATCCCACTTTC
TTTTTCTTCCTCTTCCTTCTCCCTCTTCTTTGTCAAA----TAGAGGATTGAGTTATTAT
CACTGATCCATATAAAGTCCCTCTCTCATTTAAACTCCCACCCCCCATTTCTATTCCCCA
ACTTCCCATGTGTAACCTTCCTAATATGTTTGATACGCATC
>GL397307:2161944-2162410+
GCAATGTGGGGGCTGGACGTGGT-GGCTCACCCCTGTAGTCCCAGCACTCTGGGAGGCCG
AGGCGGGTTGATCACTTGAGGCTAGGAGTTCGAGACCAGCCTGGCCAACATGGCGAAAC-
-ATGAAAAATACAACAGACAAACCAACCAACCAACCCAGCGACAACAAAACAGGTCTACC
CTGGAGTCATCCTCTAATTTTTTCTATTTTCCTCCCTTTCTCATCTTTTATCCCACTTTC
TTTTTCTT------CCTTCTCCTTCTTCTTTGTCAAA----TAGAGGATTGAGTTATTAT
CATTGATCCATACAAAGTCCCTCTCTCATTTAAATTCCCACTCCCCATTTCTATTCCCCG
TCTTCCCTTGTGCAACCTTCCTAATATGTTTGATATGCATC
>GL397307:2206701-2207154-
GCAATGTGGGGGCTGGACGTGGT-GGCTCAAGCCTGTAGTCCCAGCACTCTGGGGTGCCG
AGGCGGGTTGATCACTTGAGGCTAGGAGTTCAAGACCAGCCTAGCCAACATGGTGAAACA
TATGAAAAATACAACAAACAAACCAACCAACCAACCCAGCAACAACAAAACAGGTCTACC
CTGGAGTCATACTCTAATTTTTTCTATTTTCCTCCCTTTCTGATCCTTTATCCCACTTGC
TTTTTCTTCCTCTT-CTCCTTCTTCTT---TGTCAAA----TAGAGGATTGAGTTATTAT
CATTGATCCATACAAAGTCCCTCTCTCATTTAAATTCCCACCCCCCATTTCTATTCCCCG
TCTTCCCATGTGCAACCTTCCTAATATGTTTGATATGCATC
>GL397307:2825547-2826018-
GCAATGTGGGGGCTGGACGTGGT-GGCTCACGCCTGTAGTCCCAGCACTCTGGGAGGCGG
AGGCGGGTTGATCACTTGAGGCTAGGAGTTCGAGACTAGCCTGGCCAACATGGTGAAACA
TATGAAAAATACAACAAACAAACCAACCAACCAACCCAGCAACAACAAAACAGGTCTACC
CTGGAGTCATACTCTAATTTTTTCTATTTTCCTCCCTTTCTCATCCTTTATTCCACTTTC
TTTTTCTTCCTCTTCCTT---CTT---CTTTGTCAAA----TAGAGGATTGAGTTATTAT
CATTGATCCATACAAAGTCCCTCTCTCATTTAAATTCCCACTCCCCATTTGTATTCCCCG
TCTTCCCATGTGCAACCTTTCTAATATGTTTGATATGCATC
>GL397307:7704389-7704840-
GCAATGTGGGGGCTGGACGTGGT-GGCTCACGCCTGTGGTCCCAGCACTCTGGGGGGCCG
AGGCGGGTTGATCACTTCGGGCTAGGAGTTCGAGACCAGTCTGGCCAACATGGCAAAAC-
-ATGAAAAATACAACAGACAAACCAACCAACCAACC-AGTGACAACAAAACAGGTCTACC
CTGGAGTCATACTCTAATTTTTTCTATTTTCCTCCCTTTCTGATCCTTTATCCCACTTTC
TTTTTCCTCCTCTTCCTTCTCCTTCTTCTTTGTCAAA----TAGAGGATTGAGTTATTGT
CACTGATCCATATAAAGTCCCTCTCTCATTTAAATTCCCACCCCCTATTTCCATTCCCCG
ACTTCCCATGTGCAACCTTCCTAATATGTTTGATGCGCATC
>GL397307:8133751-8134220-
GCAATGTGGGGGCTGGACGTGGT-GGCTCATGCCTGTAGTCCCAGCACTCTGGGAGGCCG
AGGCGGGTTGATCACTTCAGGCTAGGAGTTCGAGACCAGCCTGGCCAACATGGCGAAACA
TATGAAAAATACAACAGACAAACCAACCAACCAACCCAGCGACAACAAAACAGGTCTACC
CTGGAGTCATACGCTAACTTTTTCTATTTTCCTCCCTTTCTGATCCTTTATCCCACTTTC
TTTTTCTTCCTCTTCCTTCTCCTTCTTCTTTGTCAAA----T-----ATTGAGTTATTAT
CATTGATCCATACAAAGTCCCTCTCTCATTTAAATTCCCACTCCCCATTTCTATTCCCCG
TCTTCCCATGTGCAACCTTCCTAATATGTTTGATACGCATC
>GL397307:8987047-8987521-
GCAATGTGGGGGCTGGACGTGGT-GGCTCACGCCTGTAGTCCCAGTACTCTGGGAGGCTG
AGGCGGGTTGATCACTTGAGGCTAGGAGCTCGAGACCAGCCTGGCCAACATGGCGAAACA
TATGAAAAATACAACAGACAAACCAACCAAC-AACC-AGCGACAACAAAACAGGTCTACC
CTGGAGTCATACTCTAATTTTTTCTATTTTCCTCCCTTTCTGATCCTTTATCCCACTTTC
TTTTTCTTCCTCTTCCTTCTCCTTCTTCTTTGTCAAA----TAGAGGATTGAGTTATTAT
CATTGATCCATACAAAGTCCCTCTCTCATTTAAATTCCCACCCCCCATTTCTATTCCTCG
TCTTCCCATGTGCAACCTTCCTAATATGTTTGATATACATC
>GL397307:9559827-9560300-
GCAATGTGGGGGCTGGACGTGGT-GGCTCACGCCTGTAGTCCCAGCACTCTGGGAGGCCG
AGGGGGGTTGATCACTTCAGGCTAGGAGTTCGAGACCAGCCTGGCCAACATGGCGAAACA
TATGAAAAATACAACAGACAAACCAACCAACCAACCCAGTGACAACAAAACAGGTCTACC
CTGGAGTCATACTCTAATTTTTTCTATTTTCCTCCCTTTCTGATCCTTTATCCCACTTTC
TTTTTCTTCCTCTTCCTTCTCCTCCTTCTTTGTCAAG----TAGAGGATTGAGTTATTAT
CATTGATCCATATAAAGTCCCTCTCTCATTTAAATTCCCA-TCCCCATTTCTATTCCCCG
TCTTCCCATGTGCAACCTTCCTAATATGTTTGATACGCATC
>GL397307:14142722-14143049-
GCAATGTGGGGGCAGGACGTGGT-GGCTCACGCCTGTGGTCCCAGCACTCTGGGAGGCCG
AGGCGGGTTGATCACTTGAGGCTAGGAGTTCAACACCAGCCTGGCCAACATGGTGAAACA
TATGAAAAATACAACAGACAAACCAACCAACCAACCCAGTGACAACAAAACAGGTCTACC
CTGGAGTCATACTCTAATTTTTTCTATTTTCCTCCCTTTCTGATCCTTTATCCCACTTTC
TTTTTCTTCCTCTTCCTTCTCCTTCTTCTTTGTCAAA----TAGAGGATTGAGTTATTAT
CATTGAT-----------------------------------------------------
-----------------------------------------
>GL397307:16014470-16014943-
GCAATGTGGAGGCTGGACGTGGT-GGCTCACGCCTGTAGTCCCAGTACTCTGGGAGGCCG
AGGCAGGTTGATCACTTGAGGTTAGGAGTTCGAGACCAGCCTGGCCAACATGGTGAAACA
TATGAAAAATACAACAGACAAACCAACCAACCAACC-AGTGACAACAAAACAGGTCTACC
CTGGAGTCATACTCTAATTTTTTCTATTT-CCTCCCTTTCTGATCCTTTATCCCACTTTC
TTTTTCTTCCTCTTCCTTCTCCTTCTTCTTTGTCAGA----TAGAGGATTGAGTTATTAT
CATTGATCCATACAAAGTCCCTCTCTCATTTAAATTCCCACCCCCCATTTCTATTCCCCG
TCTTTCCATGTGCAGCCTTCCTAATATGTTTGATATACATC
>GL397307:18881427-18881895-
GCAATGTGGGGGCTGGACGTGGT-GGCTCACGCCTGTAGTCCCGGCGCTCTGGGAGGCCG
AGGCGGGTTGATCACTTCAGGCTAGGAGTTCGAGACCAGCCTGGCCAACATGGCGAAAC-
-ATGAAAAATACAACAGACAAACCAACCAACCAACCCAGCAACAACAAAACAGGTCTACC
CTGGAGTCACACTCTAATTTTTTCTATTTTCCTCCCTTTCTGATCCTTTATCCCACTTTC
TTTTTCTTCCTCTTCCTTCCCCTTCTTCTTTGTCAAA----TAGAGGATTGAGTTATTAT
CATTGATCCATACAAAGTCCCTCTCTCATTCAAATTCCCACTCCCCATTTCTATTCCCCG
TCTTCCCATGTGCAACCTTCCTAATATGTTTGATATGCATC
>GL397308:1036708-1037171+
GCAATGTGGGGGCTGGACGTGGT-GGCTCACGCCTGTAGTCCCAGCACTCTGGGAGGCCG
AGGCGGGTTGATCACTTCAGGCTAGGAGTTCGAGACCAGCCTGGCCAACATGGCGAAACA
TATGAAAAATACAACAGACAAACCAACCAACCAACCCAGCGACAACAAAACAGGTCTACC
CTGGAGTCATACTCAAATTTTTTCTATTTTCCTCCCTTTCTGATGCTTTATCCCACTTTC
TTTTTCTTCCTCTTCCTTCTCCTTCTTCTTTGTCAAA----TAGAGGATTGAGTTAGTAT
CATTGATCTATACAAAGTTCCTCTCTCACTTAAATTCCCACCCCCCATTTCTACTCCCCA
TCTTCCCATGTGCAGCCTTCCTAAT---TTTGATATGCA--
>GL397308:4518314-4518788+
GCAATGTGGGGGCTGGACGTGGT-GGCTCACGCCTGTAGTCCCAGTACTCTGGGAGGCCA
AGGTGGGTTGATCACTTGGGGCTGGGAGTTCAAGACCAGCCTGGCCAACATGGCAAAACA
TATGAAAAATACAACTGACAAACCAATCAACTAACCAAGCGACAACACGACAGGTCTACC
CTGGAGTCATACTCTAATTTTTTCTATTTTCCTCCCTTTCTTATCCTTTATCCCACTTTC
TTTTTCTTCCTCTTCCTTCTCATTCTTCTTTGTCAAA----TAGAGGATTGAGTTATTAT
CATTGATCCATACAAAGTCCCTCTCTCATTTAAATTCCCACCCCCTATTTCTATTCCCCG
TCTTCCCATGTGCAACCTTCCTAATATGTTTCATATGCATC
>GL397308:4778693-4779155+
GCAATGTGGGGGCTGGACGTGGT-GGCTCACGCCTGTGGTCCCGGCACTCTGGGGGGC-G
AGGCGGGTTGATCACTTCAGGCTAGGAGTTCGAGACCAGTCTGGCCAACTTGGCGAAAC-
-ATGAAAAATACAACAGACAAACCAACCAACCAACC-AGTGACAACAAAACAGGTCTACC
CTGGAGTCATACTCTAATTTTTTCTATTTTCCTCCCTTTCTGATCCTTTATCCCACTTTC
TTTTTCTTCCTCTTCCTTCTCCCTCTTCTTTGTCAAA----TACAGGATTGAGTTATTAT
CACTGATCCACATAAAGTCCCTCTCTACCTTAAACTCCCACCCCCCATTTCTATTCCCCG
ACTTCCCATGTGTAACCTTCCTAATATGTTTGATACGCATC
>GL397308:9382410-9382869-
GCAATGTGGGGGCTGGACGTGGT-GGCTCACGCCTGTGGTCCCGGCACTCTGGGGGGCCG
AGGCGGGTTGATCACTTCAGGCTAGGAGTTCGAGACCAGTCTGGCCAACATGGCGAAAC-
-ATGAAAAATACAACAGACAAACCAACCAACCAACC-AGTGACAATAAAACAGGTCTACC
CTGGAGTCATACTCTAATTTTTTCTATTTTCCTCCCTTTCTGATCCTTTATCCCACTTTC
TTTTTCTTCCTCTTCCTTCTC---CTTCTTTGTCAAA----TAGAAGATTGAGTTATTAT
CACTGATCCATATAAAGTCCCTCTCTCATTTAAATTCCCACCCCCCATTTCTATTCCCCG
ACTTCCCATGTGCAACTTTCCTAATATGTTTGATAGGCATC
>GL397308:9996945-9997419-
GCAATGTGGGGGCTGGACGTGAT-GGCTCACGCCTGTAGTCCCAGCACTCTGGGAGGCCG
AGGTGGGTTGATCACTTGAGGCTAGGAATTCGAGACCAGCCTGGCCAACATGGTGAAACA
TACGAAAAATACAACAGAC-AACCGACCAACCAACCCAGCGACAACAAAACAGGTCTACC
CTGGAGTCATACTCTAATTTTTTCTATTTTCCTCCCTTTCTGATCCTTTATCCCA----C
TTTTTCTTCCTCTTCTTTCTCC---TACATTGTCAAA----TAGAGGATTGAGTTATTAT
CATTGATCCATACAAAGTCCCTCTCTCATTTAAATTCCCACCCCCCATTTCTATTCCCCG
TCTTCCCATGTGCAACCTTCCTAATATGTTTGATATGCATC
>GL397308:16095281-16095749+
GCAATGTGGGGGCTGGACGTGGT-GGCTCACACCTGTGGTCCCGGCACTCTGGGGGGC-G
AGGCGGGTTGATCACTTCGGGCTAGGAGTTCGAGACCAGTCTGGCCAACTTGGCGAAAC-
-ATGAAAAATACAACAGACAAACCAACCAACCAACC-AGTGACAACAAAGCAGGTCTACC
CTGGAGTCATACTCTAATTTTTTTTGTTTTCCTCCCTTTCTGATCCTTTGTCCCACTTTC
TTTTTCTTCCTCTTCCTTCTCCCTCTTCTTTGTCAAA----TAGAGGATTGGGTTGTTAT
CACTGATCCACATAAAGTCCCTCTCTACCTTAAACTCCCACCCCCCATTTCTATTCCCCG
ACTTCCCATGTGTAACCTTCCTAATATGTTTGATATGCATC
>GL397308:16343452-16343857-
GCAATGTGGGGGCTGGACGTGGT-GGCTCACGCCTGTGGTCCCAGCACTCTGGGGGGC-G
AGGCGGGTTGATCACTTCGGGCTAGGAGTTCGAGACCAGTCTGGCCAACTTGGC-AAAC-
-ATGAAAAATACAACAGACAAACCAACCAACCAACC-AGTGACAACAAAACAGGTCTACC
CTGGAGTCATACTCTAATTTTTTCTATTTTCCTCCCTTTCTGATCCTTTATCCCACTTTC
TTTTTCTTCCTCTTCCTTCTCCCTCTTCTTTGTCAAA----TAGAGGATTGAGTTATTAT
CACTGATCCACATAAAGTCCCTCTCTACCTTAAACTCCCACCCCCCATTTCTATTCCCCG
ACTTCCCATGTGTAACCTTCCTAATATGT------------
>GL397308:17086886-17087354+
GCAATGTGGGGGCTGGACGTGGT-GGCTCACGCCTGTGGTCCCGGCACTCTGGGGGGC-G
AGGCGGGTTGATCACTTTGGGCTAGGAGTTCGAGAGCAGTCTGGCCAACTTGGCAAATC-
-ATGAAAAATACAACAGACAAACCAACCAACCAACC-AGTGACAACAAAACAGGTCTACC
CTGGAGTCATACTCTAATTTTTTCTATTTTCCTCCCTTTCTGATCCTTTATCCCACTTTC
TTTTTCTTCCTCTTCCTTCTCCCTCTTCTTTGTCAAA----TAGAGGATTGAGTTATTAT
CACTGATCCACATAAAGTCCCTCTCTACCTTAAACTCCCACCCCCCATTTCTATTCCCCG
ACTTCCCATGTGTAACCTTCCTAATATGTTTGATATGCATC
>GL397308:17418597-17419065-
GCAATGTGGGGACTGGACGTGGT-GGCTCATGCCTGTGGTCCCGGCACTCTGGGGGGCCG
AGGCGGGTTGATCACTTGAGGCTAGGAGTTCAACACCAGCCTGGCCAACATGGCGAAACA
TATGAAAAATACAACAGACAAACCAGCCAACCAACCCAGTGACAACAGAACAGGTCTACC
CTGGGGTCATACTCTAATTTTTTCTATTTTCCTCCCTTTCTGATCCTTTATCCCACTTTC
TTTTTCTTCCTC------CTCCTTCTTCTTTGTCAAA----TAGAGGATTGAGTTATTAT
CATTGATCCATACAAAGTCCCTCTCTCATTTAAATTCCCACCCCCCATTTCTATTCCCCG
TCTTCCCATGTGCAACCTTCCTAATATGTTCGATATGCATC
>GL397309:210528-210996+
GCAATGTGGGGGCTGGACGTGGT-GGCTCACGCCTGTGGTCCCGGCACTCTGGGGGGC-G
AGGCGGGTTGATCACTTCGGGCTAGGAGTTCGAGACCAGTCTGGCCAACTTGGCGAAAC-
-ATGAAAAATACAACAGACAAACCAACCAACCAACC-AGTGACAACAAAACAGGTCTACC
CTGGAGTCATAGTCTAATTTTTTCTATTTTCCTCCCTTTCTGATCCTTTATCCCACTCTC
TTTTTCTTCCTCTTCCTTCTCCCTCTTCTTTGTCAAA----TAGAGGATTGTGTTATTAT
CACTGATCCATATAAAGTCCCTCTCTCATTTAAACTCCCACCCCCCATTTCTATTCCCCG
ACTTCCCATGTGTAACCTTCCTAATATGTTTGATATGCATC
>GL397309:1535150-1535607+
GCAATGTGGGGGTTGGACGTGGT-GGCTCACGCCTGTGGTCCCGGCACTCTGGGGGGC-G
AGGCGGGTTGATCACTTCGGGCTAGGAGTTCGAGACCAGTCTGGCCAACTTGACT-AAC-
-ATGAAAAATACAACAGACAAACC------CC---C-AGTGACAACAAAACAGGTCTACC
CTGGAGTCATACTCTAATTTTTTCTGTTTTCCTCCCTTTCTGATCCTTTATCCCACTTTC
TTTTTCTTCCTCTTCCTTCTCCCTCTTCTTTGTCAAA----TAGAGGATTGAGTTATTAT
CACTGATCCATGTAAAGTCCCTCTCTCATTTAAACTCCCACCCCCCATTTCTATTCCCCG
ACTTCCCATGTGTAACCTTCCTAATATGTTTGATACGCATC
>GL397309:5308145-5308613+
GCAATGTGGGGGCTGGACGTGGT-GGCTCACGCCTGTGGTCCTGGCACTCTGGGGGGC-G
AGGCGGGTTGATCACTTCGGGCTAGGAGTTCGAGACCAGTCTGGCCAACTTGGCGAAAC-
-ATGAAAAATACAACAGACAAACCAACCAACCAACC-AGTGACAACAAAACAGGTCTACC
CTGGAGTCATACTCTAATTTTTTCTATTTTCCTCCCTTTCTGATCCTTTATCCCACTTTC
TTTTTCCTCCTCTTCCCTCTCCCTCTTCTTTGTCAAA----TAGAGGATTGAGTTATTAT
CACTGATCCATATAAAGTCCCTCTCTCATTTAAACTCCCACCCCCCATTTCTATTCCCCG
ACTTCCCATGTGTAACCTTCCTAATATGTTTGATATGCATC
>GL397309:8459393-8459861-
GCAATGTGGGGGCTGGACGTGGT-GGCTCACGCCTGTGATCCCGGCACTCTCGGGGGCCG
AGGTGGGTTGATCACTTCAGGCTAGGAGTTCGAGACCAGTCTGGCCAACATAGCGAAACA
TATGAAAAATACAACAGACAAACCAACCAACCAACC-AGTGACAACAAAACAGGTCTACC
CTGGAGTCATACTCTAATTTTTTCTATTTTCCTCCCTTTCTGATCCTTTATCCCACTTTC
TTTTTCTTCCTCTTCCTTCTC---CTTCTTTGTCAAA----TAGAGGATTGAGTTATTAT
CACTGATCCATATAAAGTCCCTCTCTCATTTAAATTCCCACCCCCCATTTCTATTCCCCG
ACTTCCCATGTGCAACCTTCCTAATATGTTTGATACGCATC
>GL397309:9159919-9160390+
GCAATGTGGGGGCTGGACGTGGT-GGCTCACGCCTGTGGTCCCGGCACTCTGGGGGGCCG
AGGTGGGTTGATCACTTCAGGCTAGGAGTTCGAGACCAGTCTGGCCAACATAGCGAAACA
TATGAAAAATACAACAGACAAACCAACCAACCAACC-AGTGACAACAAAACAGGTCCACC
CTGGAGTCATACTCTACTTTTTTCTATTTTCCTCCCTTTCTGATCCTTTATCTCACTTTC
TTTTTCTTCCTCTTCCTTCTCCTTCTTC---GTCAAA----TAGAGGATTGAGTTATTAT
CACTGATCCGTATAAAGTCCCTCTCTCATTTAAATTCCTACTCCCCATTTCTATTCCCCG
TCTTCCCATGTGCAACCTTCCTAATATGTTTGATACGCATC
>GL397309:9533008-9533328-
GCAATGTGGGGGCTGGACGTGGT-GGCTCGCGCCTGTGGTCCCAGTACTCTGGG-GGCCG
AGGCAGGTTGATCACTTGAGGCTAGGAGTTCGAGACCAGCCTGGCCAACATGGCAAAACA
TATGAAAAATACAACTGACAAACCAACCAACCAACCAAGTGACAATAAAACAGGTCTACC
CTGGAGTCATACTCTAATTTTTTCTATTTTCCTCCCTTTCTGATCCTTTATCCCACTTTC
TTTTTCTTCCTCTTCCTTCTCCTTCTTCTTTGTCAAA----TAGAGGATTGAGTTATTAT
CATTGATCC---------------------------------------------------
-----------------------------------------
>GL397309:9559664-9560130-
GCAATGTGGGGGCTGGACGTGGT-GGCTCACGCCTGTGGTCCCGGCACTCTGGGGGGC-G
AGGCGGGTTGATCACTTCGGGCTAGGAGTTCGAGACCAGTCTGGCCAACTTGGCGAAAC-
-ATGAAAAATACAACAGACAAACCAACCAACCAACC-AGTGACAACAAAACAGGTCTACC
CTGGAGTCATACTCTAATTTTTTCTATTTTCCTCCCTTTCTGATCCTTTATCCCACTTTC
TTTTTCTTCCTCTTCCTTCTCCCTCTTCTTTGTCAAA----TAGAGGATTGAGTTATTAT
CACTGATCCACATAAAGTCCCTCTTTACCTTAAACTCCCACCCCCCATTTTTATTCCCCA
ACTTCCCATGTGTAACCTTCCTAATATGTTTGATACGCATC
>GL397309:14899388-14899848+
GCAATCTGGGGGCTGGACGTGGT-GGCTCACGCCTGTGGTCCCGGCACTCTGGGGGGCCG
AGGCGGGTTGATCACTTCGGGCTAGGAGTTCGAGACCAGTCTGGCCAACATGGCGAAACA
TATGAAAAATACAACAGACAAACCAACCAACCAACC-AGTGACAACAAAACAGGTCTATC
CTGGAGTCATACTCTAATTTTTTCTATTTTCCTCCCTTTCTGATCCTTTATCCCACTTTC
TTTTTCTTCCTCTTCCTTCTCCTTCTTC---GTCAAA----TAGAGGATTGAGTTATTAT
CACTGATCCATATAAAGTCCCTCTCTCATTTAGATTCCCACTCCCAATTTCTATTCCCCG
TCTTCCCATGTGCAACCTTCCTAATATGTTTGATATGCATC
>GL397309:15410572-15411034-
GCAATGTGGGGGCTGGACGTGGT-GGCTCACGCCTGTAGTCCCAGCACTCTAGGAGGCTG
AGGCGGGTTGATCACTTGAGGTTAGGAGTTCGAGACCAGCCTGGCCAACATGGCGAAACA
TATGAAAAATACAACAG----ACCAACCAACCAACCCAGCAACAACAAAACAGGTCTACC
CTGGAGTCATACTCTAATTTTTTCTATTTTACTCCCTTTCTGATCCTTTATCCCACTTTC
TTTTTCTTCCTCTTCCTTCTCC---TTCTTTGTCAAA----TAGAGGATTGAGTTATTAT
CATTGATCCATACAAAGTCCCTCTCTCATTTAAATTCCTACCCCCCATTTCTATTCCCCG
TCTTCCCATGTGCAACCTTCCTAATATGTTTGATATGCGTC
>GL397309:15525232-15525687-
GCAATGTGGGGGCTGGATGTGGT-GGCTCACACCTGTAGTCCCAGTACTCTGGGAGGCTG
AGGTGGGTTGATCACTTGAGGCTGGGAGCTCGAGACCAGCCTGGCCAACATGGCGAAACA
TATGAAAAATACAACTGTCAAACCAACCAAC-AACC-AGCGACAACAAAACAGGTCTACC
CTGGAGTCATACTCTATTTTTTTCTATTTTCCTACCTTTCTGACCCTTTATCCCACTTTC
TTTTTCTTCCTCTTCCTTCTCCTTCTTCTTTGTCAAA----TAGAGGATTGAGTTATTAT
CATTGATCCATACAAAGTCCCTCTCTCATTTAAATTCCCACCCCCCATTTCTATTCCCCG
TCTTCCCATGTGCAACCTTCCTAATATGTTTGATATGCATC
>GL397309:16000547-16001002-
GCAATGTGGGGGCTGGACGTGGT-GGCTCACGCCTGTGGTCCTGGCACTCTGGGGGGC-G
AGGCGGGTTGATCACTTCGGGCTAGGAGTTCGAGACCAGTCTGGCCAACTTGGCGAAAC-
-ATGAAAAATACAACAGACAAACCAACCAACCAACC-AGTGACAACAAAACAGGTCTACC
CTGGAGTCATACTCTAATTTTTTCTATTTTCCTCCCTTTCTGATCCTTTATCCCACTTTC
TTTTTCTTCCTCTTCCTTCTCCCTCTTCTTTGTCAAA----TAGAGGATTGAGTTATTAT
CACTGATCCACATAAAGTCCCTCTCTACCTTAAACTCCCACCCCCCATTTCTGTTCCCTG
ACTTCCCATGTGTAACCTTCCTAATATGTTTGATACGCATC
>GL397310:8477527-8477987+
GCAATCTGGGGACTGGACGTGGT-GGCTCACGCTTGTGGTCCCGGCACTCTGGGGGGCCA
AGGCGAGTTGATCACTTCGGGCTAGGAGTTCGAGACCAGTCTGGCCAACATGGCGAAACA
TATGAAAAATACAACAGACAAACCAACCAACCAACC-AGTGGCAACAAAACAGGTCTATC
CTGGAGTCATACTCTAATTTTTTCTATTTTCCTCCCTTTCTGATCCTTTATCCCACTTTC
TTTTTCTTCCTCTTCCTTCTCCTTCTTC---GTCAAA----TAGAGGATTGAGTTATTAT
CACTGATCCATATAAAGTCCCTCTCTCATTTAGATTCCCACTCCCCATTTCTATTCCCTG
TCTTCCCATGTGCAACCTTCCTAATATGTTTGATACGCATC
>GL397310:8812496-8812964-
GCAATGTGGGGGCTGGACGTGGT-GGCTCACACCTGTGGTCCCGGCACTCTGGGGGGC-G
AGGCGGGTTGATCACTTCGGGCTAGGAGTTCGAGACCAGTCTGGCCAACTTGGCGAAAC-
-ATGAAAAATACAACAGACAAACCAACCAACCAACC-AGTGACAACAAAACAGGTCTACC
CTGGAGTCATACTCTAATTTTTTCTATTTTCCTCCCTTTCTGATCCTTTATCCCACTTTC
TTTTTCTTCCTCTTCCTTCTCCCTCTTCTTTGTCAAA----TAGAGGATTGAGTTATTAT
CACTGATCCACATAAAGTCCCTCTCTACCTTAAACTCCCACCCCCCATTTCTATTCCCCG
ACTTCCCATGTGTAACCTTCCTAATATGTTTGATACGCATC
>GL397310:11599497-11599965-
GCAATGTGGGGGCTGGACGTGGT-GGCTCACACCTGTGGTCCCGGCACTCTGGGGGGC-G
AGGCGGGTTGATCACTTCGGGCTAGGAGTTCGAGACCAGTCTGGCCAACTTGGCGAAAC-
-ATGAAAAATACAACAGACAAACCAACCAACCAACC-AGTGACAACAAAACAGGTCTACC
CTGGAGTCATACTCTAATTTTTTCTATTTTCCTCCCTTTCTGATCCTTTATCCCACTTTC
TTTTTCTTCCTCGTCCTTCTCCCTCTTCTTTGTCAAA----TAGAGGATTGAGTTATTAT
CACTGATCCACATAAAGTCCCTCTCTACCTTAAACTCCCACCCCCCATTTCTATTCCCCG
ACTTCCCATGTGTAACCTTCCTAATATGTTTGATACGCATC
>GL397310:11896297-11896756+
GCAATGTG-GGGCTGGACGTGGT-GGCTCACGCCTGTGGTCCCGGCACTCTGGGGGGC-G
AGGCGGGTTGATCACTTCGGGCTAGGAGTTCGAGACCAGTCTGGCCAACTTGGCGAAAC-
-ATGAAAAATACAACAGACAAACCAACCAACCAACC-AGTGACAACAAAACAGGTCTACC
CTGGAGTCATACTCTAATTTTTTCTATTTTCCTCCCTTTCTGATCCTTTATCCCACTTTC
TTTTTCTTCCTCTTCCTTCTCCCTCTTCTTTGTCAAA----TAGAGGATTGAGTTATTAT
CACTGATCCACATAAAGTCCCTCTCTACCTTAAACTCCCACCCCCCATTTCTATTCCCCG
ACTTCCCATGTGTAACCTTCCTAATATGTTTGATACGCATC
>GL397311:3362620-3363075+
GCAGTGTGGGGGCTGGACGTGGT-GGCTCACGCCTGTAGTCCCAGCACTCTGGGAGGCTG
AGGCGGGTTGATCACTTGAGGCTAGGAATTCGAGACCAGCTTGGCCAACATGGGGAAACA
TATGAAAAATACAACA----AACCAACCAACC---C-AGCAACAACAAAACAGGTCTACC
CTGGAGTCATACTCTAATTTTTTCTATTTTCCTCCCTTTTTGATCCTTTATCCCACTTTC
TTTTTCTTCCTCTTCCTTCTCCTTCTTCTTTGTCAAAGACATAGAGGATTGAGTTATTAT
CATTGATCCATACAAAGTCCCTCTCTCATTTACATTCCCACCCCCCATTTCTATTCCCGG
TCTTCCCATGTGCAACCTTCCTAATATGTTTGATATCCATC
>GL397311:3576893-3577222+
GCAATGTGGGGGCTGGACGTGGT-GGCTCACGCCTGTAGTCCCAGCACTCTGGGAGGCCG
AGGTGGGTTGATCACTTGAGGCTAGGAGTTCGAGACCAGCCTGGCCAACATGGCGAAACA
TATGAAAAATACAACAGACAAACCAACCAACCAACCCAGCGACAACAGAACAGGTCTACC
CTGGAGTCATACTCTAATTTTTTCTATTTTCCTCCCTTTGTGATCCTTTATCCCACTATC
TTTTTCTTCCTCTTCCTTCTCCTTCTTCTTTGTCAAA----TAGAGGATTGAGTTATTAT
CATTGA------------------------------------------------------
-----------------------------------------
>GL397312:400801-401264+
GCAATGTGGGGGCTGGACGTGGT-GGCTCACGCCTGTGGTCCCGGCACTCTGGGGGGC-G
AGGCGGGTTGATCACTTCGGGCTAGGAGTTCGAGACCAGTCTGGCCAACTTGGCAAAAC-
-ATGAAAAATACAACAGACAAACCAACCAACCAACC-AGTGACAACAAAACAGGTCTACC
CTGGAGTCATACTCTAATTTTTTCTATTTTCCTCCCTTTCTGATCCTTTATCCCACTTTC
TTTTTCTTCCTCTTCCTTCTCCCTCTTCTTTGTCAAA----TAGAGGATTGAGTTATTAT
CACTGATCCACATAAAGTCCCTCTCTACCTTAAACTCCCACCCCCCATTTCTATTCCCCG
ACTTCCCATGTGTAACCTTCCTAATATGTTTGATACGCATC
>GL397312:409039-409513-
GCAATGTGGGGGCTGGACGTTGT-GGCTCATGCCTGTAGTCCCAGTACTGTAGGAGGCCG
AGGAGGGTTGATCACTTGAGGCTAGGAGTTCGAGACCAGCCTGGTCAACATGGCGAAACA
TATGAAAAATATAACAGAGAAACCAACCAACCAACCCAGCAACAACAAAACAGGTCTACT
CTGGAGGCATACTCTAATTTTTTCTATTTTCCTCCCTTTCTGATCCTTTATCCCACTTTC
TTTTTCTTCCTCTTCCTTCTCCTTCTTCTTTGTCAAA----TAGAGGATTGAGTTATTAT
CATTGATCCGTACAAAGTCCCTCTCTCATTTAAATTCCTACCCCCCATTTCTATTCCCCG
TCTTTCCATGTGCAACCTTCCTAATACGTTTGATATGCATC
>GL397312:980022-980482-
GCAATCTGGGGGCTGGACGTGGT-GGCTCACGCCTGTGGTCCCGGCACTCTGGGGGGCTG
AGGCGGGTTGATCACTTCGGGCTGGGAGTTCGAGACCAGTCTGGCCAACATGGCGAAACA
TATGAAAAATACAACAGACAAACCAACCAACCAACC-AGTGACAACAAAACAGGTCTATC
CTGGAGTCATACTCTAATTTTTTATATTTTCCTCCCTTTCTGATCCTTTATCCCACTTTC
TTTTTCTTCCTCTTCCTTCTCCTTCTTC---GTCAAA----TAGAGGATTGAGTTATTAT
CACTGATCCATATAAAGTCCCTCTCTCGTTTAGATTCCCACTCCCCATTTCTATTCCCCG
TCTTCCCATGTGCAACCTTCCTAATATGTTTGATACGCATC
>GL397312:1831451-1831919-
GCAATGTGGGGGCTGGACGTGGT-GGCTCACGCCTGTGGTCCCGGCACTCTGGGGGGC-A
AGGCGGGTTGATCACTTCGGGCTAGGAGTTCGAGACCAGTCTGGCCAACTTGGCGAAAC-
-ATGAAAAATACAACAGACAAACCAACCAACCAACC-AGTGACAACAAAACAGGTCTACC
CTGTAGTCATACTCTAATTTTTTCTATTTTCCTCCCTTTCTGATCCTTTGTCCCACTTTC
TTTTTCTTCCTCTTCCTTCTCCCTCTTCTTTGTCAAA----TAGAGGATTGAGTTATTAT
CACTGATCCACATAAAGCCCCTCTCTACCTTAAACTCCCACCCCCCATTTCTATTCCCCG
ACTGCCCATGTGTAACCTTCCTAATATGTTTGATATGCATC
>GL397312:2070351-2070833-
GCAATGTGGGGGCTGGACGTGGT-GGCTCACGCCTGTAGTCCCAGCACTCTGGGAGGCCG
AGGCGGGTTGATCACTTGAGGCTAGGAGTTCGAGACCAGCCTGGCCAACATGGCAAAACA
TATGAAAAATACAACAGACAAACCAACCAACCAACCCAGCAACAACAAAACAGGTCTACC
CTGGAGTCATACTCTAATTTTTTCTATTTTCCTCCCTTTCTGATCCTTTATCCCACTTTC
TTTTTCTTCCTCTTCTTTCTCCTTCTTCTTTGTCAAA----TAGAGGATTGAGTTACTGT
CATTGATCCATACAAAGTCCCTCTCTCATTTAAATTCCCACTCCCCATTTCTATTCCCCA
TCTTCCCATGTGCAACCTTCCTAATATGTTTGATATGCATC
>GL397312:3875287-3875754+
GCAATGTGGGGGCTGGACGTGGT-GGCTCACGCCTGTGGTCCCGGCACTCTGGGGGGC-G
AGGCGGGTTGATCACTTCGGGCTAGGAGTTCGAGACCAGTCTGGCCAACTTGGCGAAAC-
-ATGAAAAATACAACAGACAAACCAACCAACCAACC-AGTGACAACAAAACAGGTCTACC
CTGGAGTCATACTCTAATTTTTTCTATTTTCCTCCCTTTCTGATCCTTTATCCCACTTTC
TTTTTCTTCCTCTTCCTACTCCCTCTTCTTTGTCAAA----TAGAGGATTGAGTTATTAT
CACTGATCCATATAAAGTCCCTCTCTCATTTAAACTCCCACCCCCCACTTCTATTCCCCG
ACTTCCCATGTGTAACCTTCCTAATATGTTTGATACGCATC
>GL397312:6058308-6058780-
GCAATGTGAGGGCTGGATGTGGT-GGCTCACGCCTGTAGTCCCGGCGCTCTGGGAGGCCG
AGGCGGGTTGATCACTTCAGGCTAGGAGTTCGAGACCAGCCTGGCCAACATGGCGAAACA
TATGAAAAATACAACAGACAAACCAACCAACCAACCCAGCAACAACAAAACAGGTCTACC
CTGGAGTCATACTCTAATTTTTTCTATTTTCCTCCCTTTCTGATCCTTTATCCCACTTTA
TTTTTCTTCCTCTTCCTTCTCCTTCTTCTTTGTCAAA----TAGAGGATTGAGTTATTAT
CATTGATCCATACAAAGTCCCTCTCTCATTCAAATTCCCACTCCCCATTTCTATTCCCCG
TCTTCCCATGTGCAACCTTCCTAAT--GTTTGATACGCATC
>GL397312:9810040-9810500-
GCAATCTGGGGGCTGGACATGGT-GGCTCACGCCTGTGGTCCCGGCACTCTGGGGGGCCG
AGGCGGGTTGATCACTTCGGGCTATGAGTTCGAGACCAGTCTGGCCAACATGGCGAAACA
TATGAAAAATACAACAGACAAACCAACCAACCAACC-AGTGACAACAAAACAGGTCTATC
CTGGAGTCATACTCTAATTTTTTCTATTTTCCTCCCTTTCTGATCCTTTATCCCACTTTC
TTTTTCTTCCTCTTCCTTCTCCTTCTTC---GTCAAA----TAGAGGATTGAGTTATTAT
CACTGATCCATATAAAGTCCCTCTCTCATTTAGATTCCCACTCCCCATTTCTATTCCCCG
TCTTCCCATGTGCAACCTTCCTAATATGTTTGATACGCATC
>GL397312:12555447-12555899-
GCAATGTGGGGGCTGGATGTGGT-GGCTCACGCCTGTAGTCCCAGTACTCTGGGAGGCTG
AGGCGGGTTGATCACTTGAGGCTAGGAGCTCGAGACCAGCCTGGCCAACATGGCGAAACA
TATGAAAAATACAACTGTCAAACCAACCAAC-AACC-AGCGACAACACAACAGGTCTACC
CTGGAGTCATACTCTAATTTTTTCTATTTTCCTCCCTTTCTGATCCTTTATCCCACTTTC
TTTTTCTTCCTCTTCCTTCTCCTTCTTCTTTGTCAAA----TAGAGGATTGAGTTATTAT
CATTGATCCATACAAAGTCCCTCTCTCATTTAAATTCCCACCCCCCGTTTCTATTCCCCG
TCTTCCCATGTGCAACCTTCCTAATATGTTTGATATGCATC
>GL397312:14460798-14461215+
GCAATGTGGGGGCTGGACGTGGT-GGCTCACGCCTGTAGTCCCGGCACTCTAGGAGGCCG
AGGAGGGTTGATCACTTGAGGCTAGGAGTTCGAGACCAGCCTGGCCAACATGGCGAAACA
TATGAAAAATATAACAGACAGACCAACCAACCAACCCAGCAACAATAAAACAGGTCTACC
CTGGAGTCATACTCTAACTTTTTCTATTTTCCTCCCTTTCTGATCCTTTGTCCCACTTTC
TTTTTCTTCCCCTTCCTTCTCCT---TCTTTGTCAAA----CAGACGATTGAGTTATTAT
CACTGATCCATACAACGTCCCTCTCTCATTTAAATTCCTACCCCCCATTTCTATTCCCCG
TCTTCCCATGTGCAACCTTCCTAATATGTTTGA--------
>GL397313:3216446-3216920+
GCAATGTGGGGGCTGGACGTGGT-GGCTCACGCCTATAGTCCCAGTACTCTGGGAGGCCG
AGGCGGGTTGATCACTTGAGGCTAGGAGTTCGAGACCAGCCTGGCCAACATGGCAAAACA
TATGAAAAATAAAACTGACAA-CCAACCAACCAACC-AGCGACAACAAAACAGGTCTACC
CTGGAGTCATACTCTAATTTTTTCTATTTTCCTCCCTTTCTGATCCTTTATCCCACTTTC
TTTTTCTTCCTCTTCCTTCCCCTTCTTCTTTGTCAAA----TAGAGGATTGAGTTATTAT
CATTGATCCATACAAAGTCCCTCTCTTATTTAAATTCCCACCCCCCATTTCTATTCCCCG
TCTTCCCATGTGCAACCTTCCTAATATGTTTGATATGCATC
>GL397313:3401807-3402161+
GCAATGTGGGGGCTGGACGTGGT-GGCTCACGCCTGTAGTCCCAGTACTCTGGGAGGCTG
AGGCGGGTTGATCGCTTGAGGCTAGGAGCTCGAGACCAGCCTGGCCAACATGGTGAAACA
TATGAAATATACAACTGTCAAACCAACCAACGAACCAAGTGACAACAAAACAGGTCTACC
CTGGAGTCGTACTCTAATTTTTTCTATTTTCCTCCCTTTCTGATCCTTTATCCCACTTTC
TTTTTCTTCCTCTTCCTTCTCCTTCTTCTTTGTCAAA----TAGAGGATTGAGTTATTAT
CATTGATCCATACAAAGT--CTCTCTCATTTA----------------------------
-----------------------------------------
>GL397313:4408373-4408845+
GCAATGTGGGGGCTGGACGTGGT-GGCTCACGCCTGTAGTCCCAGTACTCTGGGAGGCCG
AGGCGGGTTGATC--TCGAGGCTAGGAATTCGAGACCAGCGTGGCCAACATGGCGAAACA
TATGAAAAATACAACTGACAAAC------------C--GCGACAACAAAACAGGTCTACC
CTGGAGTCGTACTCTTATTTTTTCTATTTTCCTCCCTTTCTGATCCTTTATCCCACTTTC
TTTTTCTTCCTCTTCCTTCTCCTTCTTCTTTGTCAAA----TAGAGGATTGAGTTATTAT
CATTGATCCATACAAAGTCCCTCTCTCATTTAAATTCCCACCCCCCATTTCTATTCCCCA
TCTTCCCATGGGCAACCTTCCTAATATGTTTGATATGCATC
>GL397313:4416562-4417033+
GCAATGTGGGGGCTGGATGTGGT-GGCTCACGCCTGTAGTCCCAGTACTCTGGGAGGCCG
AGGCGGGTTGATCACTTGAGGCTAGGAGTTCGAGACCAGCCTGGCCAACATGGCGAAACA
TATGAAAAATACAACTGACAAACCAACCAACCAACC-AGCGACAACAAAACAGGTCTACC
CTGGAGTTATACTCTAATTTTTTCTATTTTCCTCCCTTTCTGATCCTTTATCCCACTTT-
---TTCTTCCTCTTCCTTCTCCTTCTTCTTTGTCAAA----TAGAGGATTGAGTTATTAT
CATTGATCCATACAAAGTCCCTCTCTCATTTAAACTCCCACCCCCCATTTCTATTCCCCG
TCTTCCCATGTGCAACCTTCCTAATATGTTTGATATGCATC
>GL397313:4509162-4509634+
GCAATGTGGGGGCTGGACGTGGT-GGCTCACGCCTGTAGTCCCAGTACTCTGGGAGGCCG
AGGCAGGTTGATCACTTGAGGCT--GAGTTCGAGACCAGCCTGGCCAACATGACGAAACA
TATGAAAAATACAACTGACAAACCAACCAACCAACC-AGCGACAACAAAACAGGTCTACC
CGGGAGTCATACTCTAATTTTTTCTATTTTCCTCCCTTTCTGATCCTTTATCCCACTTTC
TTTTTCTTCCTCTTCCTTCTCCTTCTTCTTTGTCAAA----TAGAGGATTGAGTTATTAT
CATTGATCCATACAAAGTCCCTCTCTCATTTAAATTCCCACCCCCCATTTCTATTCCCCG
TCTTCCCATGTGCAACCTTCCTAATATGTTTGATATGCATC
>GL397313:6305853-6306323+
GCAATGTGGGGGCTGGACGTGGT-GGCTCACACCTGTGCTCCCAGCACTCTGGGAGGCTG
AGGCGGGTTGATCACTTCAGGCTAGGAGTTCGAGACCAGCCTGGCCAACATGGTGAAACA
TATGAAAAATACAACAGACAAACCAACCAACCAACCCAGCAACAACAGAACAGGTCTACC
CTGGAGTCGTACTCTAATTTTTTCTATTTTCCTCCCTTTCTGATCCTTTATCCCACTTTC
TTTTTCTTCCTCTTCCTTCTCCTTCTTCTTTGTCAAA----TAGAGGATTGAGTTATTAT
CATTGATCCATACAAAGTCCCTCTCTCATTTAAATTCCCACTCCCCATTTCTATTCCCCG
TCTTCCCATGTGCAACCTTCCTAATATGTTTGATATGCATC
>GL397313:7810722-7811188-
GCAATGTGGGGGCTGGACGTGGT-GGCTCACACCTGTAGTCCCGGCACTCTAGGAGGCCG
AGGAGGGTTGATCACTTGAGGCTAGGAGTTCAAGACCAGCCTGGCCAACGTGGCGAAACA
TATGAAAAATATAACAGACAGACCAACCAACCAACCCAACAACAACAAAACAGGTCTACC
CTGAAGTCATACTC----TTTTTCTATTTTCCTCCCTTTCTGATCCTTTGTCCCACTTTC
TTTTTCTTCCTCTTCCTTCTCCTTCTTCTTTGTCAAA----TAGAGGATTGAGTTATTAT
CATTGATCCATACAAAGTCCCTCTTTTATTTAAATTCCTGCACCCCATTTCTATTCCCCG
TCTTCCCATGTGCAACCTTCCTAATATGTTTGATATGCAAC
>GL397313:9529605-9530079+
GCAATGTGGGGGCTGGACGTGGT-GGCTCACGCCTGTAGTCCCAGCAATCTGGGAGGCCG
AGGTGGGTTGATCACTTCAGGCTAGGAGTTCGAGACCAGCCTGGCCAACATGGCAAAACA
TATGAAAAATACAACAGACAAACCAACCAACCAACCCAGCGACAGCAAAACAGGTCTACC
CTGGAGTCATACTCTAATTTTTTCTATTTTCCTCCCTTTCTGATCCTTTATCCCACTTTC
TTTTTCTTCCTCTTCCTTCTCCTTCTTCTTTGTCAAA----TAGAGGATTGAGTTATTAT
CACTGATCCATACAAAGTCCCTCTCTCATTTAAATTCCCACTCCCCATTTCTATTCCCCA
GCTTCCCATGTGCAACCTTCCTAATATGTTTGACATGCATC
>GL397313:9975487-9975958-
GCAATGTGGGGGCTGGACGTGAT-GGCTCATGCCTGTAGTCCCAGTACTCTGGGAGGCCG
AGGCGGGTTGATCACTTGAGGCTAGGAGTTCGAGACCAGCCTGGCCAACATAGCGAAACA
TATGAAAAATACAACTGACAAACCAACCAACCAACCAAGCGACAACAAAACAGGTCTACC
CTGGAGTCATACTCTAATTTTTTCTATTTTCCTCCCTTTCTGATCCTTTATCCCACTTTC
TTTTTCTTCCTCTTCCTTCTCC---TTCTTTGTCAAA----TAGAGGATTGAGTTATTAT
CATTGATCCATACAAAGTCCCTCTCTCATTTAAATTCCCACCCCCCATTTCTATTCCCCA
TCTTCCCATGTGCAACCTTCCTAATATGTTTGATATGCATC
>GL397313:11423344-11423802-
GCAATGTGGGGGCTGGACGTGGT-GGCTCACGCCTGTGGTCCCGGCACTCTGGGGGGC-G
AGGCGGGTTGATCACTTCGGGCTAGGAGTTCGAGACCAGTCTGGCCAACTTGGCGAAAC-
-ATGAAAAATACAACAGACAAACCAACCAACCAACC-AGTGACAACAAAACAGGTCTACC
CTGGAGTCATACTCTAATTTTTTCTATTTTCCTCCCTTTCTGATCCTTTATCCCACTTTC
TTTTTCTTCCTCTTCCTTCTCCCTC----TTGTCAAA----TAGAGGATTGAGTTATTAT
CACTGATCCACATAAAGTCCCTCTCTACCTTAAACTCCCACCCCCCATTTCTATTCCCCG
ACTTCCCATGTGTAACCTTCCTAATATGTTTGATACGCATC
>GL397313:11602883-11603350+
GCAATGTGGGGGCTGGACGTGGT-GGCTCATGCCTGTAGTCCTGACACTCTAGGAGGCCA
AGGAGGGTTGATCACTTGAGGCTAGGAGTTCGAGACCAGCCTGGCCAACATGGGGAAACA
TATGAAAAATATAACAGACAAACCAACCAACCAACCCAGCAACAACAAAACAGGTCTGCC
CTGGAGTCATACTCTAATTTTTTCTATTTTCCTCCCTTTCTGATCCTTTATCCCACTTCC
TTTTTCTTCCTATTCCTTCTCCTTCTCCTTTGTCAAA----TAGAGGATTGCGTTATTAT
CATTGATCCATACAAAGTCCCTCTCTCATTTAAATTCCTATCTCCCATTTCTATTCCCCG
TCTTCCCATGTGCAACCTTCCTAATATGTTTGATATGCATC
>GL397313:12460908-12461218+
GCAATGTGGGGGCTGGACGTGGT-GGCTCATGCCTGTAGTCCCAGAACTCTGGGAGGCCG
AGGCGGGTTGATCACTTGAGGCTAGGAGTTTGAGACCAGCCTGGCCAACATGGCGAAACA
TATGAAAAATACAACAGACAAACCAACCAACCAACCCAGCAACAACAAAACAGGTCTACC
CTGGAGTCATACTCTAATTTTTTCTATTTTCCTCCCTTTCTGATCCTTTATCCCACT---
-TTTTCTTCCTCTTCCTTCTCCTTCTTCTTTGTCAAA----TAGAGGATTGAGTTATTAT
CATTGA------------------------------------------------------
-----------------------------------------
>GL397313:12579692-12580160+
GCAATGTGGGGGCTGGACGTGGT-GGCTCACGCCTGTGGTCCCGGCGCTCTGGGGGGC-G
AGGCGGGTTGATCACTTCGGGCTAGGAGTTCGAGACCAGTCTGGCCAACTTGGCGAAAC-
-ATGAAAAATACAACAGACAAACCAACCAACCAACC-AGTGACAACAAAACAGGTCTACC
CTGGAGTCATACTCTAATTTTTTCTATTTTCCTCCCTTTCTGATCCTTTATCCCACTTTC
TTTTTCTTCCTCTTCCTTCTCCCTCTTCTTTGTCAAA----TAGAGGATTGAGTTATTAT
CACTGATCCACATAAAGTCCCTCTCTCATTTAAACTCCCACCCCCTATTTCTATTCCCCG
ACTTCCCATGTGTAACCTTCCTAATATGTTTGATACGCATC
>GL397313:16352224-16352690+
GCAATGTGGGGGCTGAACGTGGT-GGCTCACGCCTGTAGTCCCAGTACTCTGGGAGGCCG
AGGCGGGTTGATCACTTGAGGCTAGGAGTTCGAGACCAGCCTGGCCAACATGGCGAAACA
TATGAAAAATACAACTGACAAA----CCAACCAA----GTGACAACAAAACAGGTCTACC
CTGGAGTCATACTCTAATTTTTTCTATTTTCCTCCCTTTCTGATCCTTTATTCCACTTTC
TTTTTCTTCCTCTTCCTTCTCCTTCTTCTTTGTCAAA----TAGAGGATTGAATTATTAT
CATTGATCCATACAAAGTCCCTCTCTCATTTAAACTCCCACCCCCCATTTCTATTCCCCG
TCTTCCCATGTGCAACCTTCCTAATATGTTTGATATGCATC
>GL397314:4893430-4893753-
GCAATGTGGGGGCTGGACGTGGT-GGCTCACGCCTGTGGTCCCGGCACTCTAGGGGGCCG
AGGCACGTTGATCACTTCGGGCTAGGAGTTCGAGACCAGTCTGGCCAACATGGCGAAAC-
-ATGAAAAATACAACAGACAAACCAACCAACCAACC-AGTGACAACAAAACAGGTCTACC
GTGGAGTCATACTCTAATTTTTTCTATTTTCCTCCCTTTCTGATCCTTTATCCCACTTTC
TTTTTCTTCCTCTTCCTTCTCCTTCTTCTTTGTCAAA----TAGAGGATTGAGTTATTAT
CACTG-------------------------------------------------------
-----------------------------------------
>GL397314:5103820-5104286-
GCAATGTGGGGGCTGGACGTGGT-GGCTCACGCCTGTGGTCCCGGCACTCTGGGGGGC-G
AGGCGG-TTGATCACTTCGGGCTAGGAGTTCGAGACCAGTCTGGCCAACTTGGTGAAAC-
-ATGAAAAATACAACAGACAAACCAACCAACCAACC-AGTGACAACAAAACAGGTCTACC
CTGGAGTCATACTCTAATTTTTTCTATTTTCCTCCCTTTCTGATCCTTTATCCCACTTTC
TTTTTCTTCCTCTTCCTTCTCCCTCTTCTTTGTCAAA----TAGAGGATTGAGTTATTAT
CACTGATCCATATAAAGTCCCTCTCTCATTTAAACTCCCACCCCCCATTTCTATTCCCCG
ACTTCCCATGTGTAACCTTCCTAATATGTTTGATACGCATC
>GL397314:5933023-5933488-
CCAATGTGGGGGCTGGACGTGGT-GGCTCACGCCTGTGGTCCCAGCACTCTGGGAGGCCG
AGGCGGGTTGATCACTTGAGGCTAGGAGTTCGACACCAGCCTGGCCAACAAGGCGAAATA
TATGAAAAATACAACAGACAAACCAACCAACCAACCCAGTGACAACAAAACAGGTCTACC
CTTGAGTCATACTCTAATTTTTTCTATTTTCCTCCCTGTCTGATCCTTTATCCCACTTTC
TTTTTATTCCTCTTCCTTGTCCTTCTTCTTTGTCAAA----TAGAGGATTGAGTTATTAT
CATTGATCCCTACAAAGTCCCTCTCTCATTTAAATTCCCACCCCCGATTTCTATTCCCTG
TCTTCCCATGTACAACCTTCCTAATATGTTTGATATGCATC
>GL397314:6329316-6329785+
GCAATGTGGGGGCTGGACGTGGT-GGCTCACACCTGTGGTCCCAGCACTCGGGGGGGCCG
AGGCGGGTTGATCACTTCAGGCTAGGAGTTCGAGATCGGTCTGGCCAACATGGCGAAACA
TATGAAAAATACAACAGAAAAACCAACCAACCAACC-AGTGACAACAAAACAGGTCTACC
CTGGAGTCATACTCTAATTTTTTCTATTTTTCTCCCTTTCTGATCCTTTATCCCACTTTC
TTTTTCTTCCTCTTCCTTCTCCTTCTTCTTTGTCAAA----TAGAGGATTGAGTTATTAT
CACTGATCCATATTAAGTCCCTATCTCATTTAAATTCCCACTCCCCATTTCTATTCCCCG
TCTTCCCATGTACAACCTTCCTAATATGTTTGACACGCATC
>GL397314:7166021-7166474+
GCAATGTG-GGGCTGGACGTGGT-GGCTCACGCCTGTGGTCCCAGCACTCTGGGAGGCCG
AGGCGGGTTGCTCACTTGAGGCTAGGAGTTCGA--CCAGCCTGGCCAACATGGCGAAACA
TAGGAAAAATACAACAGACCAACCAACCAACCAACCCAGTGACAACAAAACAGGTCTACC
CTGGAGTCATACTCTAATTTTCTCTATTTTCCTCCCTTTCTGATCCTTTATCCCACTTTC
TTTTTCTTCCTCTTCCTTCTCCTTCTTCTTTGTCAAA----TAGAGGATTGAGTTATTAT
CATTGATCCATACAAAGTCCCTCTCTCATTTAAATTCCCACCCCCCATTTCTATTCCCCA
TCTTCCCATGTGCAACCTTCCTAATATGTTTGATACACATC
>GL397314:7670740-7671211-
GCAATGTGGGGGCTGGACATGGT-GGCTCATGCCTGTGGTCCCGGCACTCTGGAGGGCCG
AGGCGGGTTGATCACTTCAGGCTAGGAGTTCGAGACCAGCCTGGCCAACATGGCGAAACA
TATGAAAAATACAACAGACAAACCAACCAACCAACC-AGCGACAACAGAACAGGTCTATC
CTGGAGTCATACTCTAATTTTTTCTACTTTCCTCCCTTTCTGATCCTTTATCCCACTTTC
TTTTTCTTCCTCTTCCTTCTCCTTCTTCTTTGTCAAA----TAGAGGATTGAGTTATTAT
CACTGATCCATATAAAGTCCCTCTCTCATTTAAATTCCCACCCCCCATTTCTATTCCCCG
ACTTCCCATGTGCAACCTTCCTAATATGTTTGATACGCATC
>GL397314:8925376-8925847+
GCAATGTGGGGGCTGGACGTGGT-GGCTCACACCTGTGGTCCTGGCACTCTGGGGGGCCG
AGGCGGGTTGATCACTTCGGGCTAGGAGTTCGAGACCTGTCTGGCCAACATGGCGAAAC-
-ATAAAAAATACAACTGACAAACCAACCAACCAACC-AGTGACAACAAAACAGGTCTACC
CTGGAGTCATACTCTAATTTTTTCTATTTTCCTCCCTTTCTGATCCTTTATCCCACTTTC
TTTTTCTTCCTCTCCCTTCTCCTTCTTCTTTGTCAAA----TAGAGGATTGAGTTATTAT
CACTGATCCATATAAAGTCCCTCTCTCATTTGAATTCCCACCCCCCATTTCTATTCCCCG
ACTTCCCATGTGCAACCTTCCTAATATGTTTGATATGCATC
>GL397314:12051292-12051760+
GCAATGTGGGGGCTGGACGTGGT-GGCTCACGCCTGTGGTCCCGGCACTCTGGGAGGC-A
AGGTGGGTTGATCACTTCGGGCTAGGAGTTCGAGACCAGTCTGGCCAACTTGGCGAAAC-
-ATGAAAAATACAACAGACAAACCAACCAACCAACC-AGTGACAACAAAACAGGTCTACC
CTGGAGTCATACTCTAATTTTTTCTATTTTCCTCCCTTTCTGATCCTTTGTCCCACTTTC
TTTTTCTTCCTCTTCCTTCTCCCTCTTCTTTGTCAAA----TAGAGGATTGAGTTATTAT
CACTGATCCACATAAAGTCCCTCTCTACCTTAAACTCCCACCCCCCATTTCTATTCCCCG
ACTGCCCATGTGTAACCTTCCTAATATGTTTGATACGCATC
>GL397314:12155839-12156307+
GCAATGCGGGGGCTGGACGTGGT-GGCTCACACCTGTGGTCCCGGCACTCTGGGGGGC-G
AGGCGGGTTGATCACTTCGGGCTAGGAGTTCGAGACCAGTCTGGCCAACTTGGCGAAAC-
-ATGAAAAATACAACAGACAAACCAACCAACCAACC-AGTGACAACAAAACAGGTCTACC
CTGGAGTCATACTCTAATTTTTTCTATTTTCCTCCCTTTCTGATCCTTTATCCCACTTTC
TTTTTCTTCCTCTTCCTTCTCCCTCTTCTTTGTCAAA----TAGAGGATTGAGTTATTAT
CACTGATCCACGTAAAGTCCCTCTCTACCTTAAACTCCCACCCCCCATTTTTATTCCCCG
ACTTCCCATGTGTAACCTTCCTAATATGTTTGATATGCATC
>GL397314:12523016-12523490-
GCAATGTGCGGGCTGGACGTGCT-GGCTCACGCCTGTAGTCCCAGCACTCTGGGAGGCCA
AGGCGGGTTGATCACTTGAGGCTAGGAGTTCGAGACCAGCCTGGCCAACATGGCGAAACA
TATGAAAAATACAACAGACAAACCAACCAACCAACCCAGCCACAACAAAACAGGTCTACC
CTGGAGTCATACTCTAATTTTTTCTATTTTCCTCCCTCTCTGATCCTTTATCCCACTTTC
TTTTTCTTCCTCTTCCTTCTCCTTCTTCTTTGTCAAA----TAGAGGACTGAGTTATTAT
CATTGATCCATACAAAGTCCCTCTCTCATTTAAATTCCCACTCCCCATTTCTATTCCCCG
TCTTCCCATGTGCAACCTTCCTAATATGTTTGATATGCATC
>GL397315:11950370-11950844+
GCAATGTGGGGGCTCGACGTGGT-GGCTCACGCCTGTAGTCCCAGCACTCTGGGAGGCCG
AGGCGGGTTGATCACTTCGGGCTAGGAGTTCGAGACCAGCCTGGCCAACATGGCGAAACA
TATGAAAAATACAACAGACAAACCAACCAACCAACCCAGTGACAACAAAACAGGTCTACC
CTGGAGTCATACTCTAATTTTTTCTATTTTCCTCCCTTTCTGATCCTTTATCCCACTTTC
TTTTTCTTCCTCTTCCTTCTCCTTCTTCTTTGTCAAA----TAGAGGATTGAGTTATTAT
CATTGATCCATATAAAGTCCCTCTCTCATTTAAATTCCCACTCCCCATTTCTATTCCCCG
TCTTCCCATGTGCAACCTTCCTAATATGTTTGATACGCATC
>GL397315:12329949-12330417-
GCAATGTGGGGGCTGGACGTGGT-GGCTCACGCCTGTGGTCCCGGCACTCTGTGGGGC-G
AGGCGGGTTGATCACTTCGGGCTCGGAGTTCGAGACCAGTCTGGCCAACTTGGCGAAAC-
-ATGAAAAATACAACAGACAAACCAACCAACCAACC-AGTGACAACAAAACAGGTGTACC
CTGGAGTCATACTCTAATTTTTTCTATTTTCCTCCCTTTCTGATCCTTTATCCCACTTTC
TTTTTCTTCCTCTTCCTTCTCCCTCTTCTTTGTCAAA----TAGAGGATTGAGTTATTAT
CACTGATCCACATAAAGTCCCTCTCTACCTTAAACTCCCACCCCCCATTTCTATTCCCCG
ACTTCCCATGTGTAACCTTCCTAATATGTTTGATACGCATC
>GL397316:715482-715948+
GCAATGTGGGGGCTGGACGTGGT-GGCTCATGCCTGTGGTCCCAGCACTCTGGGAGGCCG
AGGCGGGTTGATCACTTGAGGCTAGGAGTTCGACACCAGCCTGGCCAACATGGCGAAACA
TATGAAAAATACAACAGACAAACCAACCAGCCAACCCAGTGACAACAAAACAGGTCTACC
CTGGAGTCATACTCTAATTTTTTCTATCTTCCTCCCTTTCTGATCCTTTATCCCACTTTC
TTTTTCTTCCTCTTCCTTCTTC---TTCTTTGTTAAA----TAGAGGATTGAGTTATTAT
CATTGATCCATACAAAGTCCCTCTCTCATTTAAATTCCCACCCCCCATTTCTATTCCCCA
TCTTCCCATGTGCAACCTTCCTAATATGTTTGATATGCATC
>GL397316:1379542-1380016+
GCAATGTCGGGGCTGGACGTGGT-GGCTCACGCCTGTAGTCCCGGTGCTCTGGGAGGCCG
AGACGGGTTGATCACTTCAGGCTAGGAGTTCGAGACCAGCCTGGCCAACATGGCTAAACA
TATGAAAAATACAACAGACAAACCAACCAACCAACCCAGCGACAACAAAACAGGTCTACC
CTGGAGTCATAC-CTAATTTTTTCTATGTTCCTCCCTTTCTGATCCTTTATCCCACTTTC
TTTTTCTTCCTCTTCCTTCTCCTTC----TTGTCAAA----TAGAGGATTGAGTTATTAT
CATTGATCCATACAAAGTCCCTCTCTCATTCAAATTCCCACTCCCCATTTCTATTCCCCG
TCTTCCCATGTGCAACCTTCCTAATATGTTTGATACGCATC
>GL397316:4270925-4271385-
GCAATCTGGGGGCTGGACGTGGT-GGCTCACGCCTGTGGTCCCGGCACTCTGGGGGGTTG
AGGTGGGTTGATCACTTCGGGCTAGGAGTTTGAGACCAGTCTGGCCAACATGGCGAAACA
TATGAAAAATACAACAGACAAACCAACCAACCAACC-AGTGACAACAAAACAGGTCTATC
CTGGAGTCATACTCTAATTTTTTCTATTTTCCTCCCTTTCTGATCCTTTATCCCACTTTC
TTTTTCTTCCTCTTCCTTCTCCTTCTTC---GTCAAA----TAGAGGATTGAGTTATTAT
CACTGATCCATATAAAGTCCCTCTCTCATTTAGATTCCCACTCCCCATTTCTATTCCCCG
TCTTCCCATGTGCCACCTTCCTAATATGTTTGATATGCATC
>GL397316:4300100-4300568-
GCAATGTGGGGGCTGGACGTGGT-GGCTCACACCTGTGGTCCCGGCACTCTGGGGGGC-G
AGGCAGGTTGATCACTTCGGGCTAGGAGTTCGAGACCAGTCTGGCCAACTTGGCGAAAC-
-ATGAAAAATACAACAGACAAACCAACCAACCAACC-AGTGACAACAAAACAGGTCTACC
CTGGAGTCATACTCTAATTTTTTCTATTTTCCTCCCTTTCTGATCCTTTATCCCACTTTC
TTTTTCTTCCTCTTCCTTCTCCCTCTTCTTTGTGAAA----TAGAGGATTGAGTTATTAT
CACTGATCCACATAAAGTCCCTCTCTACCTTAAACTCCCACCCCCCATTTCTATTCCCTG
ACTTCCCATGTGTAACCTTCCTAATATGTTTGATACGCATC
>GL397316:6794011-6794475+
GCAATGTGGGGGCTGGATGTGGT-GGCTCACGCCTGTGGTCCTGGCACTCTGGGGGGCCG
AGGCGGGTTGATCACTTTGGGCTAGGAGTTCAAGACCAGTCTGGCCAACATGGCGAAACA
TATGAAAAATACAACAGACAAACCAACCAACCAACC-AGTGACAACAAGGCAGGTCTACC
CTGGAGTCATACTCTAGTTTTTTCTATTTTCCTCCCTTTCTGATCCTTTGTCCCACTTTC
TTTTTCTTCCTCTTCCTTCTCCTTCTTCTTTGTCAGA----TAGAGGATTGAGTTGTTGT
CACTGATCCATATAAAGTCCCTCTCTCATTTGGATTCCCACTCCCCATTTCTATTCCCCA
TCTTCCCATGTGCAACCTCCCTAGTATGTTTGATATGCATC
>GL397316:15306107-15306575+
GCAATGTGGGGGCTGGACGTGGT-GGCTCACGCCTGTGGTCCCGGCACTCTGGGGGGC-G
AGGCGGGTTGATCACTTCGGGCTAGGAGTTCGAGACCAGTCTGGCCAACTTGGCGAAAC-
-ATGAAAAATACAACAGACAAACCAACCAACCAACC-AGTGACAACAAAACAGGTCTACC
CTGGAGTCATACTCTAATTTTTTCTATTTTCCTCCCTTTCTGATCCTTTATCCCACTTTC
TTTTTCTTCCTCTTCCTTCTCCCTCTTCTTTGTCAAA----TAGAGGATTGAGTTGTTAT
CACTGATCCATATAAAGTCCCTCTCTCATTTAAACTCCCACCCCCCATTTCTATTCCCCG
ACTTCCCATGTGTAACCTTCCTAATATGTTTGATACGCATC
>GL397316:15335348-15335819+
GCAATGTGGGGGCCGGACGTGTT-GGCTCACGCCTGTAGTCCCGGCACTCTGGGAGGCCG
AGGCGGGTTGATCACTTCAGGCTAGGAGTTCGAGACCAGCCTGGCCAACATGGCAAAACA
TATGAAAAATACAACAGACAAACCAACCAACCAACC-AGCGATAACAAAACAGGTCTACC
CTGGAGTCATACTCTAATTTTTTCTATTTTCCTCCCTTTCTGATCCTTTATCCCACTTTC
TTTTTCTTCCTCTTCCTT---CTTCTTCTTTGTCAAA----TAGAGGATTGAGTTATTAT
CATTGATCCATATAAAGTCCCTCTCTCATTTAAATTCCCACTCCCCATTTCTATTCCCTG
TCTTCCCATGTGCAACCTTCCTAATATGTTTGATATGCATC
>GL397317:1357563-1358025-
GCAATGTGGGGGCTGGACATGGT-GGCTCACGCCTGTAGACCCAGCACTCTGGGAGGCCG
AGGCGGGTTGATCACTTGAGGCTAGGAGTTCGAGACCAGCCTGGCCAACATGGCGAAAC-
-ATGAAAAATACAACAGACAAACCAACCAACCAACCCAGCGACAACAAAACAGGTCTACC
CTGGAGTCATACTCTAATTTTTTCTATTTTCCTCCCTTTCTGATCCTTTATCCCACTTGC
TTTTTCTTCCTCTTCCTTCTCCTTA------GTCAAA----TAGAGGATTGAGTTATTAT
CATTGATCCATACAAAGTCCCTCTCTCATTTAAATTCCCATCCCCCATTTCTATTTCCCA
TCTTCCCATGTGCAACCT----AATATGTTTGATATGCATC
>GL397317:5894366-5894834+
GCAATGTGGGGGCTGGACGTGGT-GGCTCACGCCTGTGGTCCCGGCACTCTGGGGGAC-G
AGGCGGGTTGATCACTTTGGGCTAGGAGTTCGAGACCAGTCTGGCCAACTTGGCGAAAC-
-ATGAAAAATACAACAGACAAACCAACCAACCAACC-AGTGACAACAAAACAGGTCTACC
CTGGAGTCATACTCTATTTTTTTCTATTTTCCTCCCTTTCTGATCCTTTATCCCACTTTC
TTTTTCTTTCTCTTCCTTCTCCCTCTTCTTTGTCAAA----TAGAGGATTGAGTTATTAT
CACTGATCCATATAAAGTCCCTCTCTCATTTAAACTCCCACCCCCCATTTCTATTCCCCG
ACTTCCCATGTGTAACCTTCCTAATATGTTTGATATGCATC
>GL397318:7831408-7831876+
GCAATGTGGGGGCTGGACGTGGT-GGCTCACGCCTGTGGTCCCGGCACTCTGGGGGGCCG
AGGCGGGTTGATCACTTCAGGCTAGGAGTTCGAGACCAGTCTGGCCAACATGGCGAAAC-
-ATGAAAAATACAGCAGACAAACCAACCAACCAACC-AGTGACAACAAAACAGGTCTACC
CTGGAGTCATACTCTAATTTTTTCTATTTTCCTCCCTTTCTGATCCTTTATCCCACTTTC
TTTTTCTTCCTCTTCCTTCTCCTTCTTCTTTGTCAAA----TACAGGATTGAGTTATTAT
CACTGATCCATATAAAGTCCCTCTCTCATTTAAATTCCCACCCCCCATTTCTATTCCCCG
ACTTCCCATGTGCAACCTTCCTAATATGTTTGATATGCATC
>GL397318:13048774-13049236-
GCAATGTGGGGGCTGGACGTGGT-GGCTCACGCCTGTGGTCCCGGCACTCTGGGGGGC-G
AGGCGGGTTGATCACTTCAGGCTAGGAGTTCGAGACCAGTCTGGCCAACTTGGCGAAAC-
-ATGAAAAATACAACAGACAAACCAACCAACCAACC-AGTGACAACAAAACAGGTCTACC
CTGGAGTCATACTCTAATTTTTTTTATTTTCCTCCCTTTCTGATCCTTTATCCCACTTTC
TTTTTCTTCCTCTTCCTTCTCCCTCTTCTTTGTCAAA----TAGAGGATTGAGTTATTAT
CACTGATCCACATAAAGTCCCTCTCTACCGTAAACTCCCACCCCCCATTTCTATTCCCCG
ACTTCCCATGTGTAACCTTCCTAATATGTTTGATACGCATC
>GL397318:13102195-13102661-
GCAATGTGGGGGCTGGACGTGGT-GGCTCACGCCTGTGGTCCCGGCACTCTGGGGGGC-G
AGGCGGGTTGATCACTTCGGGCTAGGAGTTCGAGACCAGTCTGGCCAACTTGGCGCAAC-
-ATGAAAAATACAACAGACAAACCAACCAACCAACC-AGTGACAACAAAACAGGTCTACC
CTGGAGTCATACTCTAATTTTTTCTGTTTTCCTCCCTTTCTGATCCTTTATCCCACTTTC
TTTTTCTTCCTCTTCCTTCTCCCTCTTCTTTGTCAAA----TAGAGGATTGAGTTATTAT
CACTGATCCACATAAAGTCCCTCTCTACCTTAAACTCCCACCCCCCATTTCTGTTCCCCG
ACTTCCCATGTGTAACCTTCCTAATATGTTTGATACGCATC
>GL397319:80421-80752-
GCAATGTGGGGGCTGGACGTGGT-GGCTCACGCCTGTAGTCCCAGTACTCTGGGAGGCCG
AGGCGGGTTGATCACTTGAGGCTAGGAGTTCGAGACCAGCCTGGCCAACATGGCGAAACA
TATGAAAAATACAACTGACTGACCAACCAACCAACGAAGCGACAACAAAACAGGTCTACC
CTGGAGTCATACTCTAATTTTTTCTATTTTCCTCCCTTTCTGATCCTTTATCCCACTTTC
TTTTTCTTCCTCTTCCTTCTCCTTCTTCTTTGTCAAA----TAGAGGATTGAGTTATTAT
CATTGATCCAT-------------------------------------------------
-----------------------------------------
>GL397319:339653-340125+
GCAATGTGGGGGCTGGACGTGGT-GGCTCACACCTGTAGTCCCAGCACTCTGGGAGGCCG
AGTTGGGTTGATCACTTGAGGCTAGGGGTTCTAGACCAGCCTGGCCAACATGGCAAAACA
TATGAAAAATACAACAGACAAACCAACCAACCAACCCAGTGACAACAAAACAGGTCTACC
CTGGAGTCATACTGTAATTTTTTCTATTTTCCTCCCTTTCTGATCCTTTATCCCACTTTC
TTTTTCTTCCTCTTCCTTCTGCTTCTTCTTTGTCAAA----TAGAGGATTGAGTTATTAT
CATTGATCCATACAAAGTCCCTCTCTCATTTAAATTCCCACTCCCCATTTCTATTCCCCA
TCTTCCCATGTGCAACCTTCCTAAT--GTTTGATATGCATC
>GL397319:1611559-1612033-
GCAATGTGGGGGCTGGACGTGGT-GGCTCACGCCTGTGGTCCCAGCACTCTGGGAGGCCG
AGGCGGGTTGATCACTTGAGGCTAGGCGTTCGACACCAGCCTGGCCAACATGGCGAAACA
TATGAAAAATACAACAGACAAACCAACCAACCAACCCAGTGACAACAAAACAGGTCTACC
CTGGAGTCATACTCTAATTTTTTCTATTTTCCTCCCTTTCTGATCCTTTATCCCACTTTC
TTTTTCTTCCTCTTCCTTCTCCTTCTTCTTTGTCAAA----TAGAGGATTGAGTTATTAT
CATTGATCCATACAAAGTCCCTCTCTCATTTAAATTCCCACCCCTCATTTCTATACCCCG
TCTTCCCATGTGCAACCTTCCTAATATGTTTGATATGCATC
>GL397319:1818119-1818579+
GCAATGTGGGGGCTAGACGTGGT-GGCTCATGCCTGTAGTCCCAGCACTCTGGGAGGCCG
AGGCGGGTTGATCACTTGAGGCTAGGAGTTCGAGACCAGCCTGGCCAACATGGCGAAAC-
--TGAAAAATACAACAGACA---------ACCAACCCAGCGACAACAAAACAGGTCTACC
CTGGAGTCATACTCTAATTTTTTCCATTTTCCTCCCTTTCTGATCCTTTATCCCACTTGC
TTTTTCTTCCTCTTCCTTCTCCTTCTTCTTTGTCAAA----TAGAGGATTGAGTTATTAT
CATTGATCCATACAAAGTCC----CTCATTTAAATTCCCACCCCCCATTTCTATTCCCCG
TCTTCCCATGTGCAACCTTCCTAATATGTTTGATATGTATC
>GL397319:2433740-2434214+
GCAATGTGGGGGCTGGACGTGGT-GGCTCACGCCTGTAGTCCCAGCACTCTGGGAGGCCG
AGTTGGGTTGATCACTTGAGGCTAGGAGTTTGAGACCAGCCTGGCCAACATGGCGAAACA
TATGAAAAATACAATTGACAAACCAACCAACCAACC-AGTGACAACAAAACAGGTCTACC
CTGGAGTCATACGCTAATTTTTTCTATTTTCCTCCCTTTCTGATCCTTTATCCCACTTCC
TTTTTCTTCCTCTTCCTTCTCCTTCTTCTTTGTCAAA----TAGAGGATTGAGTTATTAT
CATTGATCCATACAAAGTCCCTCTCTCATTTAAATTCCCACCCCCCATTTCTATTCCCCG
TCTTCCCATGTGCAACCTTCCCAATATGTTTGATATGCATC
>GL397319:2598025-2598499+
GCAATGTGGGGGCTGGACGTGGT-GGCTCACGCCTGTAGTCCCAGCACTCTGGGAGGCCG
AGGCGGGTTGATCACTTCAGGCTAGGAGTTCGAGACCAGCCTGGCCAACATGGTGAAACA
TATGAAAAATACAACAGACAAACCAACCAACCAACCCAGCGACAACAAAACAGGTCTACC
CTGGAGTCATACTCTAATTTTTTCTATTTTCCTCCCTTTCTGATCCTTTATCCCACTTTC
TTTTTCTTCCTCTTCCTTCTCCTTCTTCTTTGTCAAA----TAGAGGATTGAGTTATTAT
CATTGATCCATACAAAGTCCCTCTCTCATTTAAATTCCCACTCCCCATTTCTATTCCCCG
TCTTCCCATGTGCAACCTTCCTAATATGTTTGATACGCATC
>GL397319:10017446-10017916-
GCAATGTGGGGGCTGGACGTGGT-GGCTTACGCCTGTAGAACCAGTACTCTGGGAGGCCG
AGGCGGGTTGATCACTTGAGGCTAGGAGTTCGAGACCAGCCTGGCCAACATGGCAAAACA
TATGAAAAATACAACAGACA----AACCAACCAACC-AGCGACAACAAAACAGGTCTACC
CTAGAGTCATACTCTAATTTTTTCTACTTTCCTCCCTTTCTGATCCTTTATCCCACTTTC
TTTTTCTTCCTCTTCCTTCTCCTTCTTCTTTGTCAAA----TAGAGGATTGAGTTATTAT
CATTGATCCATACAAAGTCCCTCTCTCCTTTAAATTCCCACCCCCCATTTCTATTCCCCA
TCTTCCCATGTGCAACCTTCCTAATATGTTTGATATGCATC
>GL397319:12215522-12215987+
GCAATGTGGGGGCTGGACCTGGT-GGCTCACGCCTGTGGTCCCGGCACTCTGGGGGGT-G
AGGCGGGTTGATCACTTCGGGCTAGGAGTTCGAGACCAGCCTGGCCAACTTGGCGAAAC-
-ATGAAAAATTCAACAGACAAACCAACCAACCAACC-AGTGACAATAGAACAGGTCTACC
CTGGAGTCATACTCTGATTTTTTCTATTTTCCTCCCTTTCTGATCCTTTATCCCACTTTC
TTTTTCTTCCTCTTCCTTCTCCCTCTTCTTTGTCAAA----TAGAGGATTGAGTTATTAT
CACTGATCCATATAAAGTCCCTCTCTCATTTAAACTCCCACCCCCCATTTCTATTCCCCG
ACTTCCCATGTGTAACCTTCCTAATATGTTTGATACGCATC
>GL397319:13460904-13461369+
GCAATGTGGGGGCTGGACGTGGT-GGCTCACGCCTGTAGTCCCAGCATTCTGGGAGGCCG
AGGTGGGTTGATCACTTGAGGCTAGGAGTTCAAGACCAGCCTGGCCAACATGGCGAAACA
TATGAAAAATACAACAGACAAACCAACCAACCAACCCAGCGACAACAAAACAGGTCTACC
CTGGAGTCATACTCTAATTTTTTCTATTTTCCTCCCTTTCTGATCCTTTATCCCACTTTC
TTTTTCTTCCTCTTCCTGCTCCTTCTTCTTTGTCAAA----TAGAGGATTGAGTTATTAT
CATTGATCCATACAAAGTCCCTCTCTCATTTAAATTCCCACCCCCCATTTCTATTCCCCG
TCTTCCCATGTGCAACCTTCCTAATATGTTTGATATGCATC
>GL397319:13812382-13812847-
GCAATGTGGGGGCTGGACGTGGT-GGCTCACGCCTGTGGTCCCGGCACTCTGGGGGGC-G
AGGCGGGTTGATCACTTCGGGCTAGGAGTTCGAGACCAGTCTGGCCAACTTGGCAAAAC-
-ATGAAAAATACAACAGACAAACCAACCAACCAACC-AGTGACAACAAAACAGGTCTACC
CTGGAGTCATACTCTAATTTTTTCTATTTTTCTCCCTTTCTGATCCTTTATCCCACTTTC
TTTTTCTTCCTCTTCCTTCTCCCTCTT---TGTCAAA----TAGAGGATTGAGTTATTAT
CACTGATCCATATAAAGTCCCTCTCTCATTTAAACTCCCACCCGCCATTTCTATTCCCCG
ACTTCCCATGTGTAACCTTCCTAATATGTTTGATACGCATC
>GL397319:14975455-14975925-
GCAATGTGGGGGCTGGATGTGGT-AGCTCACGCCTGTAGTCCCAGTACTCTGGGAGGCTG
AGGCGGGTTGATCACTTGAGGCTAGGAGCTCGAGACCAGCCTGGCCAACATGGCGAAACA
TATGAAAAATACAACTGTCAAACCAACCAAC-AACC-AGCGACAACAAAACAGGTCTACC
CTGGAGTCATACTCTAATTTTTTCTATTTTCCTCCCTTTCTGATCCTTTATCCCACTTTC
TTTTTCTTCCTCTTCCTTCTCCTTC----TTGTCAAA----TAGAGGATTGAGTTATTAT
CATTGAGCCATACAACGTCCCTCTCTCATTTAAATTCCCACCCCCCATTTCTATTCCCCG
TCATCCCATGTGCAACCTTCCTAATATGTTTGATATGCATC
>GL397320:1791324-1791653+
GCAATGTGGGGGCTGGACGTGGT-GGCTCACGCCTGTAGTCCCAGCACTCTGGGAGGCCG
AGGCGGGTTGATCACTTCAGGCTAGGAGTTCGAGACCAGTCTGGCCAACATGGCGAATCA
TATGAAAAATACAACAGACAAACCAACCAACCAACCTAGTGACAACAAAACAGGTCTACC
CTGGAGTCATACTCTAATTTTTTCTATTTTCCTCCCTTTCTGATCCTTTATCCCACTTTC
TTTTTCTTCCTCTTCCTTCTCCTTCTTCTTTGTCAAA----TAGAGGATTGAGTTATTAT
CATTGATCCA--------------------------------------------------
-----------------------------------------
>GL397320:2020491-2020933+
GCAATGTGGGGGCTGGACGTGGT-GGCTCACGCCTGTGGTCCCGGCACTCTGGGGGGC-G
AGGCGGGTTGATCACTTCGGGCTAGGAGTTCGAGACCAGTCTGGCCAACTTGGCGAAAC-
-ATGAAAAATACAACTGACAAACCAACCAACCAACC-AGTGACAACAAAACAGGTCTACC
CTGGAGTCATACTCTAATTTTTTCCATTTTCCTCCCTTTCTGATCCTTTATCCCACTTTC
TTTTTCTTCCTCGTCCTTCTCCATCTTCT--GTCAAA----TAGAGG--TGA------A-
---TG-----------G--CC----TCAT-------CCCAC---C-ATTTC-A----C-G
ACTTCCCATGTGTAACCTTCCTAATATGTTTGATACGCATC
>GL397320:4864160-4864634-
GCAATGTGGGGGCTGGACGTGGT-GGCTCACGACTGTAGTCCCAGTACTCTGGGAGGCTG
AGGCGGGTTGATCACTTGAAGCTAGGAGTTCGAGACCAGCCTGGCCAACATGGCGAAACA
TATGAAAAATACAACTGACAAACCAACCAACCAACC-AGCGACAACAAAACAGGTCTACC
CTGGAGTCATACTCTAATTTTTTCTATTTTCCTCCCTTTCTGATCCTTTATCCCACTTTC
TTTTTCTTCCTCTTCCTTCTCCTTCTTCTTTGTCAAA----TAGAGGATTGAGTTCTTAT
CACTGATCCATACAAAGTCCCTCTCTCATTTAAATTCCCACCCCCCATTTCTATTCCCCG
TCTTCCCATGTGCAACCTTCCTAATATGTTTGATATGCATC
>GL397320:10171122-10171597+
GCAATGTGGGGGCTGGACGTGGT-GGCTCACACCTGTAGTCCCAGCACTCTGGGAGGCCG
AGGCGGGTTGATCACTTGAGGCTAGGAGTTCGAGACCAGCTTGGCCAACATGGCGAAACA
TATGAAAAATAAAACAGACAAACCAACCAACCAACCCAGCAACAATAAAACAGGTCTACC
CTGGAGTCATACTCTAATTTTTTCTATTTTCCTCCCTTTCTGATCCTTTATCCCACTTTC
TTTTTCTTCCTCTTCCTTCTC---CTTCTTTGTCAAA----TAGAGGATTGAGTTATTAT
CATTGATCCATACAAAGTCCCTCTCTCATTTAAATTCTCACCCCCCATTTCTATTCCCTG
TCTTCCCATGTGCAACCTTCCTAATATGTTTGATATGCATC
>GL397320:12834110-12834553+
GCAGTCTGGGG--------------GCTCACGCCTGTGGTCCCGGCACTCTGGGGGGCCG
AGGCGGGTTGATCACTTTGGGCTAGGAGTTCGAGACCAGTCTGGCCAACATGGCGAAGCA
TATGAAAAATGCAACAGAC----CAACCAACCAACC-AGTGACAACAGGGCAGGTGTATC
CTGGAGTCATACTCTAATTTTTTCTATTTTCCTCCCTTTCTGATCCTTTATCCCACTTTC
TTTTTCTTCCTCTTCCTTCTCCTTCTTC---GTCAAA----TAGAGGATTGAGTTATTAT
CACTGATCCATATAAAGTCCCTCTCTCATTTAGATTCCCACTCCCCATTTCTATTCCCCG
TCTTCCTATGTGCAGCCTTCCTGGTATGTTTGATACGCATC
>GL397320:14737124-14737592+
GCAATGTGGGGGCTGGACGTGGT-GGCTCACGCCTGTGGTCCCGGCACTCTGGGGGGC-G
AGGCGGGTTGATCACTTCGGGCTAGGAGTTCGAGACCAGTCTGGCCAACTTGGCGAAAC-
-ATGAAAAATACAACAGACAAACCAACCAACCAACC-AGTGACAACAAAACAGGTCTACC
CTGCAGTCATACTCTAATTTTTTCTATTTTTTTCCCTTTCTGATCCTTTATCCTACTTTC
TTTTTCTTCCTCTTCCTTCTCCCTCTTCTTTGTCAAA----TAGAGGATTGAGTTATTAT
CACTGATCCATATAAAGTCCCTCTCTCATTTAAACTCCCACCCCCCATTTCTATTCCCCG
ACTTCCCATGTGTAACCTTCCTAATATGTTTGATACGCATC
>GL397321:148902-149376-
GCAATGTGGGGGCTGGACGTGGT-GGCTCATGCCTGTAGTCCCAGCACTCTGGGAGGCCG
AGGCGTGTTGATCACTTGAGGCTAGGAGTTCGAGACCAGCCTGGCCAACATGGTGAAACA
TATGAAAAATACAACAGACAAACCAACCAACCAACCCCGCAACAACAAAACAGGTCTACC
CTGGAGTCATACTCTAATTTTTTCTATTTTCCTCCCTTTCTGATCCTTTATCCCACTTTC
TTTTTCTTCCTCTTCCTTCTCCTTCTTCTTTGTCAAA----TAGAGGATTGAGTTATTAT
CATTGATCCATACAAAGTCCCTCTCTCATTTAAATTCCCACCCCCCATTTCTATTCCCCA
TCTTCCCATGTGCAACCTTCCTAATGTGTTTGATATGCATC
>GL397321:3543949-3544393+
GCAATGTGGGGGCTGGACGTGGT-GGCTCACGTCTGTAGTCCCAGCACTCTAGGAGGCCG
AGGCGGGTTGATCACTTGAGGCTAGGAGTTCGAGACCAGCCTGGCCAACATGGCAAATCA
TATGAAAAATACAACAGACAAACCAACCAACCAGCCAAGCGACAACAAAACAGGTCTACC
CTGGAGTCATACTCTAATTTTTTCTATTTTCCTCCCTTTCTGATCCTTTATCCCACTTTC
TTTTTCTTCCTCTTCCTTCTCCTTCTTCTTTGTCAAA----TAGAGGATTGAGTTATTAA
CATTGATCCATACAAAGTCCCTCTCTCATTTAAATTCCCACCCCCCATTTCTATTCCCCG
TCTTCCCATGTGCAACCTTCCTAATATGTTTGATATGCATC
>GL397321:3608901-3609226-
GCAATGTGGGGGCTGGACGTGGT-GGCTCACGCCTGTGGTCCTGGCACTCTGGGGGGCCG
AGGCGGGTTGATCACTTCAGGCTAGGAGTTCGAGACCAGTCTGGCCAACATGGCGAAACA
TATGAAAAATACAACAGACAAACCAACCAACCAACC-AGTGACAACAAAACAGGTCTACC
CTGGAGTCATACTCTAATTTTTTCTATTTTCCTCCCTTTCTGATCCTTTATCCCACTTTC
TTTTTCTTCCTCTTCCTTCTCCTTCTTCTTTGTCAAA----TAGAGGATTGAGTTATTAT
CACTG-------------------------------------------------------
-----------------------------------------
>GL397321:5544655-5545123-
GCAATGTGGGGGCTGGATGTGGT-GGCTCACGCCTGTAGTCCCAGCACTCTAGGAGGCCG
AGGCGGGTTGATCAC--GAGGCTAGGAGTTCGAGACCAGCCTGGCCAACATGGCGAATCA
TATGAAAAATACAACAGACAAACCAACCAACCAACCCAGCAACAACAAAACAGGTCTACC
CTGGAGTCATACTCTAATTTTTTCTATTTTCCTCCTTTTCTGATCCTTTATCCCACTTTC
TTTTTCTTCCTCTTCCTTCTCCTTCTTCTTTGTGAAA----TAGAGGATTGAGTTA---T
CATTGATCCATACAAAGTCCCTCTCTCATTTAAATTCCCACCCCCCATTTCTATTCCCCG
-CTTCCCATGTGCAACCTTCCTAATATATTTGATATGCATC
>GL397321:7021913-7022384-
GCAATGTGGGGGCTGGTCGTGAT-GGCTCACGCCTGTGGTCCCGGCACTCTGGGGGGCCG
AGGTGGGTTGATCACTTCAGGCTAGGAGTTCGAGACCAGTCTGGCCAACATGGCGAAACA
TATGAAAAATACAACAGACAAACCAACCAACCAACC-AGTGACAACAAAACAGGTCTACC
CTGGAGTCATACTCTAATTTTTTCTATTTTCCTCCCTTTCTGATCCTTTATCCCACTTTC
TTTTTCTTCCTCTTCCTTCTCCTTCTTCTTTGTCAAA----TAGAGGATTGAGTTATTAT
CACTGATCCATATAAAGTCCCTCTCTCATTTAAATTCCCACCCCCCATTTCTATTCCCCG
ACTTCCCATGTGCAACCTTCTTAATATGTTTGATACGCATC
>GL397321:7474432-7474900-
GCAATCTGGGGGCTGGATGTGGT-GGCTCACGCCTGTGGTCCCGGCACTCTGGGGGGCCG
AGGCGGGTTGATCACTTCGGGCTAGGAGTTCGAGACCAGTCTGGCCAACATGGCGAAAC-
-ATGAAAAATACAACAGACAAACCAACCAACCAACC-AGTGACAACAAAACAGGTCTACC
CTGGAGTCATACTCTAATTTTTTCTATTTTCCTCCCTTTCTGATCCTTTATCCCACTTTC
TTTTTCTTCCTCTTCCTTCTCCTTCTTCTTTGTCAAA----TAGAGGATTGAGTTTTTAT
CACTGATCCATATAAAGTCCCTCTCTCATTTAAATTCCCACCCCCCATTTCTATTCCCCG
ACTTCCCATGTGCAACCTTCCTAATATGTTTGATACGCATC
>GL397322:3556263-3556723+
GCAATGTGGGGGCTGGACGTGGT-GGCTCACACCTGTAGTCCCAGTACTCTGAGAGGCCG
AGGCGGGTTGATCACTTGAGGCTAGGAGTTCGAGACTAGCCTGGCCAACATGGTGAAAC-
-ATGAAAAATACAACTGACAAACCAACCAA--------GCGACAACAAAACAGGTCTACC
CTAGAGTGGTACTCTAATTGTTTCTATTTTCCTCCCTTTCTGATCCTTTATCCCACTTTC
TTTTTCTTCCTCTTCCTTCTCCTTCTTCTTTGTCAAA----TAGAGGATTGAGTTATTAT
CACTGATCCATATAAAGTCCCTCTCTCA----AATTCCCACCCCCCATTTCTATTCCCGG
TCTTCCCATGGGCAACCTTCCTAATATGTTTGATATGCATC
>GL397322:4764687-4765148-
GCAATGTGGGGGCTGGACGTGGT-GGCTCACGCCTGTGGTCCCGGCACTCTGGGGGGC-G
AGGCGGGTTGATCACTTCGGGCTAGGAGTTCGAGACCAGTCTGGCCAACTTGGCGAAAC-
-ATGAAAAATACAACAGACAAACCAACCAACCAACC-AGTGACAACAAAACAGGTCTACC
CTGGAGTCATACTCTAATTTTTT-TATTTTCCTCCCTTTCTGATCCTTTATCCCACTTTC
TTTTTCTTCCTCTTCCTTCTCCCTCTTCTTTGTCAAA----TAGAGGATTGAGTTATTAT
CACTGATCCACATAAAGTCCCTCTCTACCTTAAACTCCCACCCCCCATTTCTATTCCCCG
ACTTCCCATGTGTAACCTTCCTAATATGTTTGATATGCATC
>GL397322:9257358-9257809-
GCAATGTGGGGGCTGGACGTGGT-GGGTCACACCTGTGGTCCCGGCACTCTGGGGTGC-G
AGGCGGGTTGATCACTTCGGGCTAGGAGTTCGAGACCAGTCTGGCCAACTTGGCGAAAC-
-ATGAAAAATACAACAGACAAACCAACCAACCAACC-AGTGACAACAAAACAGGTCTACC
CTGGAGTCATACTCTAATTTTTTCTATTTTCCTCCCTTTTTGATCCTTTATCCCACTTTC
TTTTTCTTCCTCTTCCTTCTCCCTCTTCTTTGTCAAA----TAGAGGATTGAGTTATTAT
CACTGATCCACATAAAGTCCGTCTCTACCTTAAACTCCCACCCCCCATTTCTATTCCCCG
ACTTCCCATGTGTAACCTTCCTAATATGTTTGATACGCATC
>GL397322:10901603-10902066+
GCAATGTGGGGGCTGGACATGGT-GGCTCATGCCTGTAGTCCCAGTACTCTGGGAGGCCA
AGGCGGGTTGATCACTTGAGGCTAGGATTTCGAGACCAGCCTGGCCAACGTGGCGAAACA
TATGAAAAATAGAACTGACAAACCAACCAACCAACC-AGCGACAACAAAACAGGTCTACC
CTGGAGTCATACTCTAATTTTTTCTATTTTCCTCCCTTTCTGATCCTTTATCCCACTTTC
TTTTTCTTCCTCTTCCTTCTCCTTCTTCTTTGTCAAA----TAAAGGATTGAGTTATTAT
CATTGATCCATACAAAGTCCCTCTCTCATTTAAATTCCCACCCCCCATTTCTATTCCCCG
TCTTCCCATGTGCAACCTTCCTGATATGTTTGATATGCATC
>GL397322:11080312-11080639+
GCAATGTGGGGGCTGGACGTGGT-GGCTCACGCCTGTAGTCCCAGTACTCTGGGAGGCCA
AGGCGGGTTGATCACTTGAGGCTAGGAGTTCGAGACCAGCCTGGCCAACATGGTGAAACA
TATGAAAAATACAACTGAC----CAACCAACCAACCAAGCGACAACAAAACAGGTCTACC
CTGGAGTCATACTCTAATTTTTTCTATTTTCCTCCCTTTCTGATCCTTTATCCCACTTTC
TTTTTTTTCCTCTTCCTTCTCCTTCTTCTTTGTCAAA----TAGAGGATTGAGTTATTAT
CATTGATCCATA------------------------------------------------
-----------------------------------------
>GL397323:3204101-3204575+
GCAATGTGGGGGCTGGACGTGGT-GGCTCACGCCTGTAGTCCCAGCACTCTGGGAGGCTG
AGGCGGGTTGATCACTTGAGGCTAGGAGTTCAAGACCAGCCTAGCCAACATGGCGAAACA
TATGAAAAATACAACAGACAAACCAACCAACCAACCCAGCGACAACAAAACAGGTCTACC
CTGGAGTCATACTCTAATTTTTTCTATTTTCCTCCCTTTCTGATCCTTTATCCCACTTGC
TTTTTCTTCCTCTTCCTTCTCCTTCTTCTTTGTCAAA----TAGAGGATTGAGTTATTAT
CATTGATCCATACAAAGTCCCTCTCTCATTTAAATTCCCACCCCCCATTTCTATTCCCCG
TCTTCCCATGTGCAACCTTCCTAATATGTTTGATATGCATC
>GL397323:3625454-3625908-
GCAATGTGGGGGCTGGACGTGGT-GGCTCATGCCTGTGGTCCCAGCACTCTGGGGGGCCA
AGGCAGGTTGATCACTTCAGGCTGGGAGTTCGAGACCAGTCTGGCCAACATGGCAAAACA
TATGAAAAGTACAATGGACGGACCAACCAACCAACC-AGTGACAACAAGGCAGGTCTACC
CTGGAGTCATACTCTAATTTTTTCTATTTTCCTCCCTTTCTGATCCTTTATCCCACTTTC
TTTTTCTTCCTCTTCCTTCTCCTTCTTCTTTGTCAAA----TAGAGGATTGAGTTATTAT
CACTGATCCATATAAAGTCCCTCTCTCATTTAGGTTCCCACCCCCCATTTCTATTCCCCG
ACTTCCCATGTGCAACCTTCCTAATATGTTTGATACGCATC
>GL397323:4528827-4529290-
GCAATGTGGGGGCTGGACGTGGT-GGCTCACGCCTGTGGTCCCGGCACTCTGGGGGGC-G
AGGCGGGTTGATCACTTCGGGCTAGGAGTTCGACACCAGTCTGGCCAACTTGGCGAAAC-
-ATGAAAAATACAACAGACAAACCAACCAACCAACC-AGTGACAACAAAACAGGTCTACC
CTGGAGTCATACTCTAATTTTTTCTATTTTCCTCCCTTTCTGATCCTTTATCCCACTTTC
TTTTTCTTCCTCTTCCTTCTCCCTCTTCTTTGTCAAA----TAGAGGATTGAGTTATTAT
CACTGATCCATATAAAGTCCCTCTCTCATTTAAACTCCCATCCCCCATTTCTATTCCCCG
ACTTCCCATGTGTAACCTTCCTAATATGTTTGATACGCATC
>GL397323:6656357-6656830+
GCAATGTGGGGGCTGGATGTGGT-GGCTCACGCCTGTAATCCCAGTACTCCGGGAGGCTG
AGGCGGGTTGATCACTTGAGGCTAGGAGCTTGAGACCAGCCTGGCCAACATGGCGAAACA
TATGAAAAATACAATTGTCAAACCAACCAAC-AACC-AGCGACAACAAAACAGGTCTACC
CTGGAGTCATACTCTAATTTTTCCTATTTTCCTCCCTTTCGGATCCTTTATCCCACTTTC
TTTTTCTTCCTCTTCCTTCTCCTTCTTCTTTGTCAAA----TAGAGGATTGAGTTATTAT
CATGGATCCATACAAAGTCCCTCTCTCATTTAAATTCCCAACCCC-ATTTCTATTCCCCG
TCTTCCCATGTGCAACCTTCCTAATATGTTTGATACGCATC
>GL397323:6804061-6804521+
GCAATCTGGGGGCTGGATGTGGT-GGCTCACGCCTGTGGTCCCGGCACTCTGGGGGGCCG
AGGTGGGTTGATCACTTCGGGCTAGGAGTTCGAGACCAGTCTGGCCAACATGGCGAAACA
TATGAAAAATACAACAGACAAACCAACCAACCAACC-AGTGACAATAAAACAGGTCTATC
CTGGAGTCATACTCTAATTTTTTCTGTTTTCCTCCCTTTCTGATCCTTTATCCCACTTTC
TTTTTCTTCCTCTTCCTTCTCCTTCTTC---GTCAAA----TAGAGGATTGAGTTATTAT
CACTGATCCATATAAAGTCCCTCTCTCATTTAGATTCCCACTCCCCATTTCTATTCCCCG
TCTTCCCATGTGCAACCTTCCTAATATGTTTGATAAGCATC
>GL397323:7047926-7048396-
GCAGTGTGGGGGCTGGACGTGGT-GGCTCATGCCTGTAGTCCCAGCACTCTGGGAGGCCG
AGGCGAGTTGATCACTTGAGACTAGGAGTTTGAGACCAGCCTGGCCAACATGGCGAAACA
TATGAAAAATACAACAAACAAACCAACCAGCCAACCCAGCAACAACAAAGCAGGTCTACC
CTGGAGTCATACTCTAATTTTTTCTATTTTCCTCCCTTTCTGATCCTTTATCTCACTTTC
TTTTTCTTCCTCTTCCTTCTCCTTCTTCTTTGTCAAAGACATAGAGGATTGAGTTATTAC
CATTGATCCATACAAAGTCCCTCTCTCATTTAAATTCCCACCCCCCATTCCTATTCCCCG
TCTTCCCATGTGCAACCTTCCTAATATGTTTGATACGCATC
>GL397323:10316237-10316709+
GCAATGTGGGGGCTGGACGTGGT-GGCTCACGCCTGTGGTCCCGGCACTCTGGGGGGC-G
AGGCGGGTTGATCACTTCGGGCTAGGAGTTCGAGACCAGTCTGGCCAACTTGGCGAAAC-
-ATGAAAAATACAACAGACAAACCAACCAACCAACC-AGTGACAACAAAACAGGTCTACC
CTGGAGTCATACTCTAATTTTTTCTATTTTCCTCCCTTTCTGATCCTTTATCCCACTTTC
TTTTTCTTCCTCTTTCTTCTCCCTCTTCTTTGTCAAA----TAGAGGATTGAGTTATTAT
CACTGATCCACATAAAGTCCCTCTCTACCTTAAACTCCCACCCCCCATTTCTATTCCCCG
ACTTCCCATGTGTAACCTTCCTAATATGTTTGATACGCATC
>GL397323:11317520-11317994+
GCAATGTAGGGGCTGGACGTGGT-GGCTCACGCCTGTAGTCCCAGCACTCTGGGAGGCCG
AGGCGGGTTGTTCACTTGAGGCTAGGAGTTCAAGACCAGCCTGGCCGACATGGCGAAACA
TATGAAAAATACAACAGACAAACCAACCAACCAACCCAGTGACAACAAAACAGGTCTACC
CTGGAGTCATACTCTAATTTTTTCTATTTTCCTCCCTTTCTGATCCTTTATCCCACTTTC
TTTTTCTTCCTCTTCCTTCTCCTTCTTCTTTGTCAAA----TAGAGGATTGAGTTATTAT
CACTGATCCATACAAAGTCCCTCTCTCATTTAAATTCCCACCCCCCATTTCTATTCCCCG
TCTTCCCATGTGCAACCTTCCTAATATGTTTGATATGCATC
>GL397324:1677039-1677505+
GCAATGTGGGGGCTGGATGTGGT-GGGTCACGCCTGTGGTCCCGGCACTCTGGGGGGCCG
AGGCGGGTTGATCACTTCGGGCCAGGAGTTCGAGACCAGTCTGGCCAACATGGTGAAAC-
-ATGAAAAATACAACAGTCAAACCAACCAACCAACC-AGTGACAACAAAACAGGTCTACC
CTGGAGTCATACTCTAATTTTTTCTATTTTCCTCCCTTTCTGATCCTTTATCCCACTTTG
TTTTTCTTCCTCTTCCTTCTCCTTCTTCTTTGTCAAA----TAGAAGATTGAGTTATTAT
CACTGATCCATATAAAGTCCCTCTCTCATTTAAATTCCCACCCCCCATTTCTATTCCCCG
ACTTCCCATGTGCAACCTTCCTAATATGTTTGATACGCATA
>GL397324:2156112-2156578-
GCAATGTGGGGGCTGGACGTGGT-GGCTCCTGCCTGTAGTCCCAGCACTCTGGGAGGCTG
AGGCGGGTCGATCACTTGAGGCTAGGAGTTCGAGACCAGCCTGGCCAACATGGCGAAACA
TATGAAAAATACAACAGACAAACCAACCAACCAACCCAGCGACAACAAAACAGGTCTACC
CTGGAGTCGTACTCTAATTTTTTCTATTTTCCTCCCTTTCTGATCCTTTATCCCACTTTC
TTTTTCTTCCTCTTCCTTCTCCTTCTTCTTTGTCAAA----TAGAGGATTGAGTTATTAT
CATTGATCCATACAAAGTCCCTCTCTCATTTAAAGTCCCACTCCCCATTTCTATTCCCCA
TCTTCCCATGTGCAACCTTCCTAATGTGTTTGATATGCATC
>GL397324:8045816-8046275-
GCAATCTGGGGGCTGGACGTGGT-GGCTCACGCCTGTGGTCCCGGCACTCT-GGGGGCCG
AGGCGGGTTGATCACTTCGGGCTAGGAGTTCGAGACCAGTCTGGCCAACATGGCGAAGCA
TATGAAAAATGCAACAGACAAACCAACCAACCAACC-AGTGACAACAGGGCAGGTCTATC
CTGGAGTCATACTCTAATTTTTTCTATTTTCCTCCCTTTCTGATCCTTTATCCCACTTTC
TTTTTCTTCCTCTCCCTTCTCCTTCTTC---GTCAAA----TAGAGGATTGAGTTATTAT
CACTGATCCATATAAAGTCCCTCTCTCATTTAGATTCCCACTCCCCATTTCTATTCCCCG
TCTTCCCATGTGCAGCCTTCCTGGTATGTTTGATACGCATC
>GL397325:1314746-1315214-
GCAATGTGGGGGCTGGACGTGGT-GGCTCACGCCTGTGGTCCCGGCACTCTGGGGGGC-G
AGGCGGGTTGATCACTTCGGGCTAGGAGTTCGAGACCAGTCTGGCCAACTTGGCGAAAC-
-ATGAAAAATACAACAGACAAACCAACCAACCAACC-AGTGACAACAAAACAGGTCTACC
CTGGAGTCATACTCTAATTTTTTTTATTTTCCTCCCTTTCTGATCCTTTATCCCACTTCC
TTTTTCTTCCTCTTCCTTCTCCCTCTTCTTTGTCAAA----TAGAGGATTGAGTTATTAT
CACAGATCCACATAAAGTCCCTCTCTACCTTAAACTCCCACCCCCCATTTCTATTCCCCG
AATTCCCATGTGTAACCTTCCTAATATGTTTGATATGCATC
>GL397325:1923134-1923602-
GCAATGTGGGGGCTGGACGTGGT-GGCTCACACCTGTGGTACCGGCACTCTGGGGGGC-G
AGGCGGGTTGATCACTTCGGGCTAGGAGTTCGAGACCAGTCTGGCCAACTTGGCGAAAC-
-ATGAAAAATACAACAGACAAACCAACCAACCAACC-AGTGACAACAAAACAGGTCTACC
CTGGAGTCATACTCTAATTTTTTCTATTTTCCTCCCTTTCTGATCCTTTATCCCACTTTC
TTTTTCTTCCTCTTCCTTCTCCCTCTTCTTTGTCAAA----TAGAGGATTGAGTTATTAT
CACTGATCCATATAAAGTCCCTCTCTCATTTAAACTCCCACCCCCCATTTCTATTCCCCG
ACTTCCCATGTGTAACCTTCCTAATATGTTTGATACGCATC
>GL397325:2441706-2442180-
GCAATGTGGGGGCTGGACATGGT-GGCTCACCCCTGTAGTCCCAGTACTCTGGGAGGCCA
AGGCAGGTTGATCACTTGAGGCTAGGAGTTCGAGACCAGCCTGGCCAACATGGCGAAACA
TATGAAAAATACAACTGACAAACCAACCAACCAACC-AGCGACAACAAAACAGGTCTACT
CTGGAGTCCTACTCTAATTTTTTCTATTTTCCTCCCTTTCTGATCCTTTATCCCACTTTC
TTTTTCTTCCTCTTCCTTCTCCTTCTTCTTTGTCAAA----TAGAGGATTGAGTTATTAT
CATTGATCCATACAAAGTCCCTCTCTCATTTAAATTCCCACCCCCCATTTCTATTCCCCG
TCTTCCCATGTGCAACCTTTCTAATATGTTTGATATGCATC
>GL397325:10852635-10853107+
GCAATGTGGGGGCTGGACGTGGT-GGCTCACGCCTGTGGTCCCAGCACTCTGGGGGGCCG
GGGTGGGTTGATCACTTCAGGCTAGGAGTTTGAGACCAGTCTGGCCAACATGGCGAAACA
TATGAAAAATACAACAGACAAACCAACCAACCAACC-AGTGACAACAAAACAGGTCTACC
CTGGAGTCATACTCTAATTTTTTCTATTTTCCTCCCTTTCTGATCCTTTATCCCACTTTC
TTTTTCTTCCTCTTCCTTCTCCTTCTTCTTTGTCAAA----TAGAGGATTGAGTTATTAT
CACTGATCCATATAAAGTCCCTCTCTCATTTAAATTCCCACTCCCCATTTCTATTCCCCG
TCTTCCCATGTGCAACCTTCCTAATATGTTTGATACACATC
>GL397325:12508510-12508984+
GCAATGTGGGGGCTGGACGTGGT-GGCTCACGCCTGTAGTCCCAGTACTCTGGGAGGCCG
AGGCGGGTTGATCACTTGAGGCTAGGAGTTCGAGACCAGCCTGGCCAACATGGTGAAACA
TATGAAAAATACAACTGACAAACCAACCAACCAACC-AGTGACAACAAAACAGGTCTACC
CTGGAGTCATACTCTAATTTTTTCTATTTTCCTCCCTTTCTGATCCTTTATCCCACTTTC
TTTTTCTTCCTCTTCCTTCTCCTTCTTCTTTGTCAAA----TAAAGGATTGAGTTATTAT
CATTGATCCATACAAAGTCCCTCTCTCATTTAAATTCCCACCCCCCATCTCTATTCCCCG
TCTTCCCATGTGCAACCTTCCTAATATGTTTGATATGCATC
>GL397325:12608855-12609317-
GCAATGTGGGGGCTGGACGTGGT-GGCTCACGCCTGTGGTCCCGGCACTCTGGGGGGC-G
TGGCGGGTTGATCACTTCGGGCTAGGAGTTCGAGACCAGTCTGGCCAACTTGGTGAAAC-
-ATGAAAAATACAACAGACAAACCAACCAACCAACC-AGTGACAACAAAACAGGTCTACC
CTGGAGTCATACTCTAATTTTTTCTATTTTCCTCCCTTTCTGATCCTTTATCCCACTTTC
TTTTTCTTCCTCTTCCTTCTCCCTCTTCTTTGTCAAA----TAGAGGATTGAGTTATTAT
CACTGATCCACATAAAGTCCCTCTCTACCTTAAACTCCCACCCCCCATTTCTATTCCCCG
ACTTCCCATGTGTAACCTTCCTAATATGTTTGATACACATC
>GL397325:13210830-13211295-
GCAATGTGGTGGCTGGACGTGTA-GGCTCACGCCTGTGGTCCCGACGCTCTGTGGGGC-G
AGGCGGGTTGATCACTTCGGGCTAGGAGTTGGAGACCAGTCTGGCCAACTTGGCGAAAC-
-ATGAAAAATACAACAGACAAACCAACCAACCAACC-AGTGACAACAAAACAGGTCTACC
CTGGAGTCATACTCTAATTTTTTCTATTTGCCTCCCTTTCTGATCCTTTATCCCACTTTC
TTTTTCTTCCTCTTCCTTCTCCCTCTTCTTTGTCAAA----TAGGGGATTGAGTTATTAT
CACTGATCCATATAAAGTCCCTCTCTCATTTAAACTCCCACCCCCCATTTCTATTCCCCG
ACTTCCCATGTGTAACCTTCCTAATATGTTTGATACGCATC
>GL397325:13514851-13515310-
GCAATGTGGGGGCTGGACGTGGT-GGCTCGCGCCTCCAGTCCCAGCACTCTGGGAGGCCG
AGATGGTTTGATCACTTGAGGCTAGGAGTTTGAGTCCAGCCTGGCCAACATGGCGAAACA
TATGAAAAATACAACAGACAAACCAACCAACCAACCCCGCAACAAAAAAACAGGTCTACC
CTGGAGTCATACTCTAATGTTTTCTATTTTCCTCCCTTTCTGATCCTTTATCTCACTTTC
TTTTTCTTCCTCTTCCTTCTCCTTCTTCTTTGTCAAA----TAGAGGATTGAGTTATTAT
CATTGATCCATACAAAGTCCCTCTCTCATTTAAATTCCCACCCCCCATTTCTATTTCCCG
TCTTCCCATGTGCAACCTTCCTAATATGTTTGATATGCATC
>GL397325:13534901-13535379-
GCAGTGTAGGCACTGGACGTGGT-AGCTCACATCTGTAGTCCCAGCACTCTAGGAGGCCG
AGGCAAGTTGATCACTTGAGGCTTGGGGTTCGAGACCAGCCTGGCCAACATGGCAAAACA
TATGAAAAATACAACAAACAAACCAACCAACCAACCCAGCAACAACAAAACAGGTCTACC
CTGGAGTCATAATCTGATGTTTTCTATTTTCCTCCCTTTCTGATCCTTTATCCCACTTTC
TTTTTCTTCCTCTTCCTTCTCCTTCTTCTTTGTCAAAGACATAGAGGATTGAGTTGTTAT
CATTGATGCATGCAAAGTCCCTCTCTCATTTAAATTCCCACCCCCCATGTCTATTCCCCG
TCTACCCATGTGCAACCTTCCTAATATATTTGATATGCATC
>GL397326:49129-49591+
GCAATGTGGGGGCTGGACGTGGT-GGCTCACACCTGTGGTCCCGGCACTCTGGGGGGT-G
AGGCGGGTTGATCACTTCGGGCTAGGAGTTCGAGACCAGTCTGGCCAACTTGGCGAAAC-
-ATGAAAAATACAACAGACAAACCAACCAACCAACC-AGTGACAACAAAACAGGTCTACC
CTGGAGTCATACTCTAATTTTTTTTATTTTCCTCCCTTTCTGATCCTTTATCCCACTTTC
TTTTTCTTCCTCTTCCTTCTCCCTCTTCTTTGTCAAA----TAGAGGATTGAGTTATTAT
CACTGATCCACATAAAGTCCCTCTCTACCTTAAACTCCCACCCCCCATTTCTATTCCCCG
ACTTCCCATGTGTAACCTTCCTAATATGTTTGATACGCATC
>GL397326:934877-935350+
GCAATGTGGGGGCTGGATGTGGT-GGCTCACGCCTGTAGTCCCAGTACTCTGGGAGGCTG
AGGCGGGTTGATCACTTGAGGCTAGGAGCTCGAGACCAGCCTGGCCAACATGGCGAAACA
TATGAAAAATACAACTGTCAAACCAACCAAC-AACC-AGCGACAACAAAACAGGTCTACC
CTGGAGTCATACTCTAATTTTTTCTATTTTCCTCCCTTTCTGATCCTTTATCCCACTTTC
TTTTTCTTCCTCTTCCTTCTCCTTCTTCTTTGTCAAA----TAGAGGATTGAGTTATTAT
CATTGATCCATACAAAGTCCCTCTCTCATTTAAATTCCCACCCCCCATTTCTATTCCCTG
TCTTCCCATGTGCAACCTTCCTAATATGTTTGATATGCATC
>GL397326:1236990-1237460+
GCAATGTGGGGGCTGGACGTGGT-GGCTCACACCTGTGGTCCCGGCACTCTGGGGGCCCA
AGGCGGGTTGATCACTTCAGGCTAGGAGTTCGAGACCAGTCTGGCCAACATGGCGAAACA
TATGAAAAATACAACTGACAAACCAACCAACCAACC-AGTGACAACAAAACAGGTCTACC
CTGGAGTCATACTCTAATTTTTTCTATTTTCCTCCCTTTCTGATCCTTCATCCCACTTTC
TTTTTCTTCCTCTTCCTTCTCCTTCTTCTTTGTCAAA----TAGAGGATTTAGTTATTAT
CATTGATCCATACAAAGTCCCTCTCTCATTTAAATTCCCACCCCCCATTTCTATTCCCCG
ACTTCCCATGTGCAACCTTCCTAATATGTTTGATACGCATC
>GL397326:4482779-4483238-
GCAATGTGGGGGCTGGACGTGGT-GGCTCACACCTGTGGTCCCGGCACTCTGGGGGGC-G
AGGCGGGTTGATCACTTCGGGCTAGGAGTTCGAGACCAGTCTGGCCAACTTGGCGAAAC-
-ATGAAAAATACAACAGACAAACCAACCAAACAACC-AGTGACAACAAAACAGGTCTACC
CTGGAGTCATACTCTAATTTTTTCTATTTTCCTCCCTTTCTGATCCTTTATCCCACTTTC
TTTTTCTTCCTCTTCCTTCTCCCTCTTCTTTGTCAAA----TAGAGGATTGAGTTATTAT
CACTGATCCACATAAAGTCCCTCTCTACCTTAAACTCCCACCCCCCATTTCTATTCCCCG
ACTTCCCATGTGTAACCTTCCTAATATGTTTGATACGCATC
>GL397326:4980834-4981305+
GCAATGTGTGGGCTGGATGTGGT-GGCTCACGCCTGTAGTCCCAGTACTCTGGAAGGCTG
AGGCGGGTTGATCGCTTGAGGCTAGGAGCTTGAGACCAGCCTGGCCAACATGGCGAAACA
TATGAAAAATACAACTGACA-ACCAATCAACCAA----GCGACAACAAAACAGGTCTACC
CTGGAGTCATACTCTAATTTTTTCTATTTTCCTCCCTTTCTGATCCTTTATCCCACTTTC
TTTTTCTTCCTCTTCCTTCTCCTTCTTCTTTGTCAAA----TAGAGGATTGAGTT---AT
CATTGATCCATACAAAGTCCCTCTCTCATTTAAATTCCCACCCCCCATTTCTATTTCCCG
TCTTCCCATGTTCAACCTTCCTAATATGTTTGATATGCATC
>GL397326:5991457-5991919-
GCAATGTGGGGGCTGGACGTGGT-GGCTCACACCTGTAGTCCCGGTACTCTGGGAGGCTG
AGACGGGTTGATCACTTGAGGCTAGGAGTTCGAGACCAGCCTGGCCAACATGGCGAAACA
TATGAAAAATACAACAGACAAACCAACCAACCAACCCAGCGACAACGAAACAGGTCTACC
CTGGAGTCATACTCTAATTTTTTCTATTTTCCTCCCTTTCTGATCCTTTATCCCACTTTC
TTTTTCTTCCTCTTCCTTCTCC---TT---TGTCAAA----TAGAGGACTGAGTTATTAT
CATTGATCCATACAAAGTCCCTCTCTCATTTAAATTCCCACCCCCCATTTCTATTCCCCA
TCTTCCCATGTGCAAACTTCCTAATATGTTTGATATGCATC
>GL397326:12170318-12170772-
GCAATGTGGGGGCTGGACGTGGT-GGCTCACGCCTGTAGTCCCAGTACTCTGGGAGGCCG
AGGCGGGTTGATCACTTGAGGCTAGGAGTTCAAGACCAGCCTGGCCAACATGGCGAAACA
TATGAAAAATACAACTG------------ACCAACC-AGCGACAACAAAACAGGTCTACC
CTGGAGTCATACTCTAATTTTTTCTATTTTCCTCCCTTTCTGATCCTTTATCCCACTTTC
TTTTTCTTCCTCTTCCTTCTCCTTCTTCTTTGTCAAA----TAGAGGATTGAGTTATTAT
CATTGATCCATACAAAGTCCCTCTCTCATTTAAATTCCCACCCCCCATTTCTATTCCCCG
TCTTCCCATGTGCAACCTTCCTAATATGTTTGATATGCATC
>GL397326:13831378-13831831+
GCAATGTGGGGGCTGGACGTGGT-GGCTCACGCCTGTGGTCCCGGCACTCTGGGGGGC-G
AGGCGGGTTGATCACTTCGGGCTAGGAGTTCGAGACCAGTCTGGCCAACTTGGCGAAAC-
-ATGAAAAATACAACAGACAAACCAACCAACCAACC-AGTGACAACAAAACAGGTCTACC
CTGGAGTCATACTCTAATTTTTTCTATTTTCCTCCCTTTCTGATCCTTTATCCCACTTTC
TTTTTCTTCCTCTTCCTTCTCCCTCTTCTTTGTCAAA----TAGAGGATTGAGTTATTAT
CACTGATCCATATAAAGTCCCTCTCTCATTTAAACTCCCACCCCCCATTTCTATTCCCCG
ACTTCCCATGTGTAACCTTCCTAATATGTTTGATACGCATC
>GL397327:368806-369273-
GCAATGTGGGGGCTGGATGTGGT-GGCTCACGCCTGTGGTCCCGGCACTCTGGGGGGCCA
AGGCAGGTTGATCACTTCGGGCTAGGAGTTCGAGACCAGTCTGGCCAACATGGCGAAACA
TATGAAAAATACAACTGA----CCAACCAACCAACC-AGCGACAACAAAACAGGTCTACC
CTGGAGTCATACTCTAATTTTTTCTATTTTCCTCCCTTTCTGATCCTTTATCCCACTTTC
TTTTTCTTCCTTTTCCTTCTCCTTCTTCTTTGTCAAA----TAGAGGATTGAGTTATTAT
CACTGATCCATATAAAGTCCCTCTCTCATTTAAATTCCCGCCCCCCATTTCTATTCCCCG
ACTTCCCATGTGCAACCTTCCTAATATGATTGATACGCATC
>GL397327:3498149-3498614+
GCAATGTGGGGGCTGGACGTGGT-GGCTCACGCCTGTGGTCCCGGCACTCTGGGGGGC-G
AGGCGGGTTGATCACTTCGGACTAGGAGTTCGAGACCAGTCTGGCCAACTTGGCGAAAC-
-ATGAAAAATACAACAGACAAACCAACCAACCAACC-AGTGACAACAAAACAGGTCTACC
CTGGAGTCATACTCTAATTTTTTCTATTTTCCTCCCTTTCTGATCCTTTATCCCACTTTC
TTTTTCTTCCTCTTCTTTCTCCCTCTTCTTTGTCAAA----TAGAGGATTGAGTTATTAT
CACTGATCCATATAAAGTCCCTCTCTCATTTAAACTCCCACCCCCCATTTCTATTCCCCG
ACTTCCCATGTGTAACCTTCCTAATATGTTTGATACGCATC
>GL397327:3683605-3683885+
GCAATGTGGGGGCTGGACGTGGT-GGCTCACGCCTGTGGTCCCGGCACTCTGGGGGGCCA
AGGCGGGTTGATCACTTGAGGCTGGGAGTTCGAGACCAGTCTGGCCAACATGGCGAAACA
TATGAAAAATACAACAGACAAACCAACCAACCAACC-AGTGACAATAAAACAGGTCTACC
CTGGAGTCATACTCTAATTTTTTCTATTTTCCTCCCTTTCTGATCCTTTATCCCACTTTC
TTTTTCTTCCTCTTCCT-------------------------------------------
------------------------------------------------------------
-----------------------------------------
>GL397327:3688744-3689206+
GCAATGTGGGGGCTGGACGTGGT-GGCTCACGCCTGTGGTCCCGGCACTCTGGGGGGT-G
AGGTGGGTTGATCACTTCGGGCTAGGAGTTCGAGACCAGTCTGGCCAACTTGGCGAAAC-
-ATGAAAAATACAACAGACAAACCAACCAACCAACC-AGTGACAACAAAACAGGTCTACC
CTGGAGTCATACTCTAATTTTTTCTATTTTCCTCCCTTTCTGATCCTTTATCCCACTTTC
TTTTTCTTCCTCTTCCTTCTCCCTCTTCTTTGCCAAA----TAGAGGATTGAGTTATTAT
CACTGATCCACATAAAGTCCCTCTCTACCTTAAACTCCCACCCCCCATTTCTATTCCCCG
ACTTCCCATGTGTAACCTTCCTCATATGTTTGATACGCATC
>GL397327:6788846-6789333+
GCAATGTGGGGGCTGGACGTGGT-GGCTCACGCCTGTAGTCCCAGCACTCTGGGAAGCTG
GGGCAGGTTGATCACTTGAGGCTAGGAGTTTGAGACCAGCCTGGCCAGCATGGCGAAACA
TATGAAAAATACAACAGACAAACCAACCAACCAACCCAGCGACAACAAAACAGGTCTACC
CTGGAGTCATACTCTAATTTTTTCTATGTTCTTCCCTTTCTGATCCTTTATCCCACTTGC
TTTTTCTTCCTCTTCCTTCTCCTTCTTCTTTGTCAAA----TAGAGGATTGAGTTATTAT
CATTGATCCATACAAAGTCTCTCTCTCATTTAAATTCCCACCCCCCATTTCTATTCCCCG
TCTTCCCACGTGCAACCTTCCTAATATGTTTGATATGCATC
>GL397327:8819756-8820229+
GCAATGTGAGGGCTGGAGGTGGT-GGCTGACGCCTGTAGTCCCGGCGCTCTGGGAGGCCG
AGGTGGGTTGATCACTTCAGGCTAGGAGTTCGAGACCAGCCTGGACAACATGGCGAAACA
TAGGAAAAATACAACAGACAAACCAACCAACCAACCCAGCAACAACAAAACAGGTCTACC
CTGGAGTCATACTCTAATTTTTTCTATTTTCCTCCCTTTCTGATCCTTTATCCCACTTTC
-TTTTCTTCCTCTTCCTTCTCCTTCTTCTTTGTCAAA----TAGAGGATTGAGTTATTAT
CATTGATCCATACAAAGTCCCTCTCTCATTCAAATTCTCACTCCCCATTTCTATTCCCCG
TCTTCCCATGTGCAACCTTCCTAATATGTTTAATACGCATC
>GL397327:10369593-10370061-
GCAATGTGGGGGATGGACGTGGT-GGCTCACGCCTGTGGTCCCAGCACTCTGGGGGGC-G
AGGCGGGTTGATCACTTCGGGCTACGAGTTCGAGACCAGTCTGGCCAACTTGGCGAAAC-
-ATGAAAAATACAACAGACAAACCAACCAACCAACC-AGTGACAACAAAACAGGTCTACC
CTGGAGTCATACTCTAATTTTTTCTATTTTCCTCCCTTTCTGATCCTTTATCCCACTTTC
TTTTTCTTCCTCTTCCTTCTCCCTCTTCTTTGTCAAA----TAGAGGATTGAGTTATTAT
CACTGATCCACATAAAGTCCCTCTCT-ATTTAAACTCCCACCCCCCATTTCTATTCCCCG
ACTTCCCATGTGTAACCTTCCTAATATGTTTGATACGCATC
>GL397327:11975214-11975689-
GCAATGTGGGGGCTGGACGTGGT-GGCTCACGCCTGTGGTCCCGGCACTCTGGGGGGC-G
AGGCGGGTTGATCACTTCGGGCTAGGAGTTCGAGACCAGTCTGGCCAACTTGGCGAAAC-
-ATGAAAAATACAACAGACAAACCAACCAACCAACC-ATTGACAACAAAACAGGTCTACC
CTGGAGTCATACTCTAATTTTTTCTATTTTCCTCCCTTTCCGATCCTTTATCCCACTTTC
TTTTTCTTCCTCTTCCTTCTCCCTCTTCTTTGTCAAA----TAGAGGATTGAGTTGTTAT
CACTGATCCATATAAAGTCCCTCTCTCATTTAAACTCCCACCCCCCATTTCTATTCCCCA
ACTTCCCATGTGTAACCTTCCTAATATGTTTGATACGCATC
>GL397329:1884106-1884573-
GCAATGTGGGGGCTGGACGTGGT-GGCTCACGCCTGTAGTCCCAGCACTCTGGGAGGCTG
AGGCGGGTCGATCACTTGAGGCTAGGAGTTCGAGACCAGCCTGGCCAACATGGCAAAACA
TATGAAAAATACAACAGACAAACCAACCAACCAACCCAGCGACAACAAAACAGGTCTACC
CTGGAGTCATACTCTAATTTTTTCTATTTTCCTCCCTTTCTGATCCTTTATCCCACTTTC
TTTTTCTTCCTCTTCCTTCTCCTTCTTCTTTGTCAAA----TAGAGGATTGAGTTATTAT
CATTGATCCATACAAAGTCCCTCTCTCATTTAAATTCCCACTCCCCATTTCTATTCCCCA
TCTTCCCATGTGCAACCTTCCTAATATGTTTGATATGCATC
>GL397329:2943038-2943506+
GCAATGTGGGGGCTGGACGTGGT-GGCTCACGCCTGTGGTCCTGGCACTCTGGGGGGC-G
AGGCGGGTTGATCACTTCGGGCTAGGAGTTCGAGACCAGTCTGGCCAACTTGGCGAAAC-
-ATGAAAAATACAACAGACAAACCAACCAACCAACC-AGTGACAACAAAACAGGTCTACC
CTGGAGTCATACTCTAATTTTTTCTATTTTCCTCCCTTTCTGATCCTTTATCCCACTTTC
TTTTTCTTCCTCTTCCTTCTCCCTCTTCTTTGTCAAA----TAGAGGATTGAGTTATTAT
CACTGATCCATATAAAGTCCCTCTCTCATTTAAACTCCCACCCCCCATTTCTATTCCCCG
ACTTTCCATGTGTAACCTTCCTAATATGTTTGATACGCATC
>GL397329:5597796-5598270+
GCAATGTGGGGGCTGGATGTGGT-GGCTCACACCTGTAGTCCCAGTACTCTGGGAGGCTG
AGGCGGGTCGATCACTTGAGGCTAGGAGCTCGAGACCAGCCTGGCCAACATGGCGAAACA
TATGAGAAATACAACTGTCAAACCAACCGAC-AACC-AGCGACAACAAAGCAGGTCTACC
CTGGAGTCATACTCTAATTTTTTCTATTTTCCTCCCTTTCTGATCCTTTATCCCACTTTC
TTTTTCTTCCTCTTCCTTCTCCTTCTTCTTTGTCAAA----TGGAGGATTGAGTTATTAT
CATTGATCCATACAAAGTCCCTCTCTCATTTAAATTCCCACCCCCCATTTCTATTCCCCG
TCTTCCCATGTGCAACCTTCCTAATATGTTTGATATGCATC
>GL397330:1996234-1996702+
GCAATGTGGGGGCTGGACATGGT-GGCTCACACCTGTGGTCCCGGCACTCTGGGGGGC-G
AGGCGGGTTGATCACTTCGGGCTAGGAGTTCGAGACCAGTCTGGCCAACTTGGCGAAAC-
-ATGAAAAATACAACAGACAAACCAACCAACCAATC-AGTGACAACAAAACAGGTCTACC
CTGGAGTCATACTCTAATTTTTTCTATTTTCCTCCCTTTCTGATCCTTTATCCCACTTTC
TTTTTCTTCCTCTTCCTTCTCCCTCTTCTTTGTCAAA----TAGAGGATTGAGTTATTAT
CACTGATCCACATAAAGTCCCTCTCTACCTTAAACTCCCACCCCCCATTTCTATTCCCCG
ACTTCCCATGTGTAACCTTCCTAATATGTTTGATACGCATC
>GL397330:3091862-3092275-
GCAATGTGGGGGCTGGACGTGGT-GGCTCACGCCTGTGGTCCCGGCACTCTGGGGGGC-G
AGGCGGGTTGATCACTTCGGGCTAGGAGTTCGAGACCAGTCTGGCCAACTTGGCAAAAC-
-ATGAAAAATACAACAGACAAACCAACCAACCAACC-AGTGACAACAAAACAGGTCTACC
CTGGAGTCATACTCTAATTTTTTCTATTTTCCTCCCTTTCTGATCCTTTATCCCACTTTC
TTTTTCTTCCTCTTCCTTCTCCCTCTTCTTTGTCAAA----TAGAGGATTGAATTACTAT
CACTGATCCACATAAAGTCCCTCTCTACCTTAAACTCCCACCCCCCATTTCTATTCCCCG
ACTTCCCATGTGTAACCTTCCTAATATGTTTGATATGC---
>GL397330:3111940-3112408+
GCAATGTGGGGGCTGGACGTGGT-GGCTCACGCCTGTGGTCCCGGCACTCTGGGGGGC-G
AGGCGGGTTGATCACTTCGGGCTAGGAGTTCGAGACCAGTCTGGCCAACTTGGTGAAAC-
-ATGAAAAATACAACAGACAAACCAACCAACCAACC-AGTGACAACAAAACAGGTCTACC
CTGGAGTCATACTCTAATTTTTTCTATTTTCCTCCCTTTCTGATCCTTTATCCCACTTTC
TTTTTCTTCCTTTTCCTTCTCCCTCTTCTTTGTCAAA----TAGAGGATTGAGTTATTAT
CACTGATCCATATAAAGTCCCTCTCTCATTTAAACTCCCACCCCCCATTTCTATTCCCCG
ACTTCCCATGTGTAACCTTCCTAATATGTTTGATACGCATC
>GL397330:3129608-3130059+
GCAATGTGGGGGCTGGACGTGGT-GGCTCACGCCTGTAGTCCCAGCACTCTGGGAGGCCG
AGGCGGGTTGATCACTTGAGGCTAGGAGTTCGAGACCAGCCTGGCCAACATGGCGAAACA
TATGAAAAATACAACAGACAAACCAACCAACCAACCCAGCGACAACAAAACAGGTCTACC
CTGGAGTCATACTCTAATTTTTTCTATTTTCCTCCCTTTCTGATCCTTTATCCCACTTTC
TTATTCTTCCTCTTCCTTCTCCTCCTTCTTTGTCAAA----TAGAGGATTGAGTTATTAT
CATTGATCCATACAAAGTCCCTCTCTTATTTAAATTCCCACCCCCCATTTCTATTCCCCG
TCTTCCCATGTGCAACCTTCCTAATATGTTTGATATGCATC
>GL397330:4662551-4663024+
ACAATGTGGGGGCTGGACGTGGT-GGCTCACGCCTGTAGTCCCAGCACTCTGGGAGGCCG
AGGCGGGTTGATCACTTGAGGCTAGGAGTTCGAGACAAGCCTGGCCAACATGGCAAAACA
CATGAAAAATACAACAGACAAACCAACCAACCAACCCAGCGACAACAAAACAGGTCTACC
CTGGAGTCATACTCTAATTTTTTCTATTTTCCTCCCTTTCTGATCCTTTATCCCACTTTC
TTTTTCTTCTTCTTCCTTCTCCTTCTTCTTTGTCAAA----TAGAGGATTGAGTTATTAT
CATTGATCCATACAAAGTCCCTCTCTCATTTAAATTCCCACCCCCCATTTCTGTTCCCCG
TCTTCCCATGTGCAACCTTCCTAATATGTTTGATATGCATC
>GL397330:4818901-4819369+
GCAATGTGGGGGCTGGACGTGGT-AGCTCACGCCTGTGGTCCCGGCACTCTGGGGGGC-G
AGGCGGGTTGATCACTTTGGGCTAGGAGTTCGAGACCAGTCTGGCCAACTTGGCGAAAC-
-ATGAAAAATACAACAGACAAACCAACCAACCAACC-AGTGACAACAAAACAGGTCTACC
CTGGAGTCATACTCTAATTTTTTCTATTTTCCTCCCTTTCTGATCCTTTATCCCACTTTC
TTTTTCTTCCTCTTCCTTCTCCCTCTTCTTTGTCAAA----TAGAGGATTGAGTTATTAT
CACTGATCCATATAAAGTCCCTCTCTCATTTAAACTCCCACCCCCCATTTCTATTCCCCG
ACTTCCCATGTGTAACCTTCCTAATATGTTTGATATGCATC
>GL397330:5056814-5057281-
GCAATGTGGGGGCTGGACGTGGT-GGCTCACGCCTGTAGTCCCAGTACTCTGGGAGGCCG
AGGCGGGTTGATCACTTGAGGCTAGGAGTTCGAGACCAGCCTGGCCAACATGGCGAAACA
TATGAAAAACACAACTGACAAACCAACCAACCAACC-AGCGACAAAAAAACAGGTCTACC
CTGGAGTCATACTCTAATTTTTTCTATTTTCCTCCCTTTCTAATCCTTTATCCCACTTTC
TTTTTCTTCCTCTTC------CTTCTCCTTTGTCAAA----TAGAGGATTGAGTTATTAT
CATTGATCCATA-AAAGTCCCTCTCTCATTTAAATTCCCACCCCCCATTTCTATTCCCCA
TCTTCCCATGTGCAACCTTCCTAATATGTTTGATATGCATC
>GL397330:5351504-5351965+
GCAATCTGGGGGCTGGACGTGGT-GGCTCACGCCTGTGGTCCCGGCACTCTGGGGGGCCG
AGGCGGGTTGATCACTTCGGGCTAGGAGTTCGAGACCAGTCTGGCCAACATGGCGAAGCA
TATGAAAAATGCAACAGACAAACCAACCAACCAACC-AGTGACAACAAGGCAGGTCTATC
CTGGAGTCATACTCTAATTTTTTCTATTTTCCTCCCTTTCTGATCCTTTATCCCACTTTC
TTTTTCTTCCTCTTCCTTCTCCTTCTTC---GTCAAA----TAGAGGATTGAGTTATTAT
CACTGATCCATATAAAGTCCCTCTCTCATTTAGATTCCCACTCCCCATTTGTATTCCCCA
TCTTCCCATGTGCAGCCTTCCTGGTATGTTTGATATGCATC
>GL397330:5870660-5871128+
GCAATGTGGGGGCTGGGCGTGGT-GGCTCACACCTGTGGTCCCGGCACTCTGGGGGGC-G
AGGCGGGTTGATCACTTCGGGCTAGGAGTTCGAGACCAGTCTGGCCAACTTGGCGAAAC-
-ATGAAAAATACAACAGACAAACCAACCAACCAACC-AGTGACAACAAAACAGGTCTACC
CTGGAGTCATACTCTAATTTTTTCTATTTTCCTCCCTTTCTGATCCTTTATCCCACTTTC
TTTTTCTTCCTCTTCCTTCTCCCTCTTCTTTGTCAAA----TAGAGGATTGAGTTATTAT
CACTGATCCACATAAAGTCCCTCTCTACCTTAAACTCCCACCCCCCATTTCTATTCCCCG
ACTTCCCATGTGTAACCTTCCTAATATGTTTGATACGCATC
>GL397330:6244887-6245382-
GCAGTGTGGGGGCTGGACGTGGT-AGCTCACGCCTGTAGTCCCAGCACTCTGGGAGGCCG
AGGCGGGTTGATCACTTGAGGCTAGGAGTTCGAGACCAGCTTGGCCAACATGGCGAAACA
TATGAAAAACACAACAAACAA-CCAACCAACCAACCCAGCAACAACAAAACAGGTCTACC
CTGGAGTCATACTCTAATTTTTTCTATTTTCCTCCCTTTCTGATCCTTTATCCCACTTTC
TTTTTCTTCCTCTTCCTTCTCCTT---CTTTGTGAAAGACATAGAGGATTGAGTTATTAT
CATTGATCCATACAAAGTC----TCTCATTTACATTCCCACCCCCCATTTCTATTCCCGG
TCTTCCCATGTGCAACCTTCCTAATATGTTTGATATGCATC
>GL397330:6782265-6782733-
GCAATGTGGGGGCTGGACGTGGT-GGCTCACGCCTGTGGTCCCGGCACTCTGGGGGGC-G
AGGCGGGTTGATCACTTCGGGCTAGGAGTTTGAGACCAGTCTGGCCAACTTGGCGAAAC-
-ATGAAAAATACAACAGACAAACCAACCAACCAACC-AGTGACAACAAAACAGGTCTACC
CTGGAGTCATACTCTAATTTTTTCTATTTTCCTCCCTTTCTGATCCTTTATCCCACTTTC
TTTTTCTTCCTCTTCCTTCTCCCTCTTCTTTGTCAAA----TAGAAGATTGAGTTATTAT
CACTGATCCATATAAAGTCCCTCTCTCATTTAAACTCCCACCCCCCATTTCTATTCCCCG
ACTTCCCATGTGTAACCTTCCTAATATGTTTGATACGCATC
>GL397330:12548870-12549344+
GCAATGTGGGGGCTGGACGTGGT-GGCTCACGCCTGTAGTCCCAGCACTCTAGGAAGCCG
AGGCGGGTTGATCACTTGAGGCTGGGAGTTCGAGACCAGCCTGGCCAACATGGTGAAACA
TATGAAAAATACAACAGACAAACCAACCAACCAACCCAGCAACAACAAAACAGGTCTACC
CTGGAGTCATACTCTAATTTTTTCTATTTTCCTCCCTTTCTGATCCTTTATCCCACTTTC
TTTTTCTTCCTCTTCCTTCTCCTTCTTCTTTGTCAAA----TAGAGGATTGAGTTATTAT
CATTGATCCATACAAAGTCCCTCTCTCATTTAAAGTCCCAACCCCCATTTCTATTCCCCG
TCTTCCCATGTGCAACCTTCCTAATATGTTTGATATGCATC
>GL397331:1591902-1592373+
GCAATGTGGGGGCTGGATGTGGT-GGCTCACGCCTGTAGTCCCAGTACTCTGGGAGGCCG
AGGCGGGTTGATCACTTGAGGCTAGGAGTTCGAGACCAGCCTGGCCAACATGGCGAAACA
TATGAAAAATACAACTGACAAACCAACCAACCAACC-AGCGACAACAAAACAGGTCTACC
CTGGAGTTATACTCTAATTTTTTCTATTTTCCTCCCTTTCTGATCCTTTATCCCACTTT-
---TTCTTCCTCTTCCTTCTCCTTCTTCTTTGTCAAA----TAGAGGATTGAGTTATTAT
CATTGATCCATACAAAGTCCCTCTCTCATTTGAATTCCCACCCCCCATTTCTATTCCCCA
TCTTCCCATGTGCAACCTTCCTAATATGTTTGATATGCACC
>GL397331:2377786-2378260+
GCAATGTGGGGGCTGGACGTGGT-GGCTCACGCCTGTGGTCCCAGCACTCTGGGAGGCCG
AGGCGGGTTGATCACTTGAGGCTAGGAGTTCGACACCAGCCTGGCCAACATGGCGAAACA
TATGAAAAATACAACAGACAAACCAACCAACCAACCCAGTGACAACAAAACAGGTCTACC
CTGGAGTCATACTCTAATTTTTTCTATTTTCCTCCCTTTCTGATCCTTTATCCCACTTTC
TTTTCCTTCCTCTTCCTTCTCCTTCTTCTTTGTCAAA----TAGAGGATTGAGTTATTAT
CATTGATCCATACAAAGTCCCTCTCTCATTTAAATTCCCACCCCCCATTTCTATTCCCCA
TCTTCCCATGTGCAACCTTCCTAATATGTTTGATATGCATC
>GL397331:4714094-4714559+
GCAATGTGGGGGCTGGACGTGGT-GGCTCACGCCTGTAGTCCCAGTACTCTGGGAGGCTG
AGGCGGGTTGATCACTTGAGGCTAGGAGCTCGAGACCAGCCTGGCCAACATGGCAAAACA
TATGAAAAATACAACTGTCAAACCAACCAAC-AACC-AGCGACAACAAAACAGGTCTACC
CTGGAGTCATACTCTAATTTTTTCTATTTTCCTCCCTTTCTGATCCTTTATCCCACTTTC
TTTTTCTTCCTCTTCCTTCTCCTTCTTCTTTGTCAAA----TACAGGATTGAGTTATTAT
CATTGATCCACACAAAGTCCCTCTCTCATTTAAATTCCCACCCCCCATTTCTATTCCCCG
TCTTCCCATGTGCAACCTTCCTAATATGTTTGATATGCATC
>GL397331:5560361-5560808+
GCAATCTGGGGGCTGGACGTGGT-GGCTCACGCCTGTGGTCCCGGCACTCTGGGGGGCCG
AGGCGGGTTGATCACTTCGGCCTAGGAGTTTGAGACCAGTCTGGCCAACATGGCGAAGCA
TATGAAAAATGCAACAGACAAACCAACCAACCAACC-AGTGACAACAGGGCAGGTCTATC
CTGGAGTCATACTCTAATTTTTTCTATTTTCCTCCCTTTCTGATCCTTTATCCCACTTTC
TTTTTCTTCCTCTTCCTTCTCCCTCTTCTTTGTCAAA----TAGAGGATTGAGTTATTAT
CACTGATCCATATAAAGTCCCTCTCTCATTTAGATTCCCACTCCCCATTTCTATTCCCCG
TCTTCCCATGTGCAGCCTTCCTGGTATGTTTGATACGCATC
>GL397331:11129602-11130076+
GCAATGTGGAGGCTGGACGTGGT-GGCTCACGCCTATAGTCCCAGCACTGTAGGAGGCCG
AGGCGGGTTGATCACTTGAGGCTAGGAGTTCGAGACCAGCCTGGCCAACATGGCAAAACA
TATAAAAAATACAACAGACAAACCAACCAACCAACCCAGCAACAACAAAACAGGTCTACC
CTGGAGTCATACTCTAATTTTTTCTATTTTCCTCCCTTTCTGATCCTTTATCCCACTTTC
TTTTTCTTCCTCTTCCTTCTCCTTCTTCTTTGTCAAA----TAGAGGATTGAGTTATTAT
CATTGATCCATACAAAGGCCCTCTCTCGTTTAAATCCCCACCCCCCATTTCTATTCCCCG
TCTTCCCATGTGCAACCTTCCTAATGTGTTTGATATGCATC
>GL397331:12079851-12080319+
GCAATGTGGGGGCTGGACGTGGT-GGCTCACACCTGTGGTCCCGGCACTCTGGGGGAC-G
AGGCGGGTTGATCACTTCGGGCTAGGAGTTCGAGACCAGTCTGGCCAACTTGGCGAAAC-
-ATGAAAAATACAACAGACAAACCAACCAACCAACC-AGTGACAACAAAACAGGTCTACC
CTGGAGTCATACTCTAATTTTTTCTATTTTCCTCCCTTTCTGATCCTTTATCCCACTTTC
TTTTTCTTCCTCTTCCTTCTCCCTCTTCTTTGTCAAA----TAGAGGATTGAGTTATTAT
CACTGATCCACATAAAGTCCCTCTCTACCTTAAACTCCCACCCCCCATTTCTATTCCCCG
ACTTCCCATGTGTAACCTTCCTAATATGTTTGATACGCATC
>GL397331:12579250-12579732-
GCAATGTGGGGGCTGGACGTGGT-GGCTCACGCCTGTGGTCCCAGCTCTCTGGGAGGCCG
AGGCGGGTTGATCACTTGAGGCTAGGAGTTCAAGACCAGCCTGGCCAACATGGCCAAACA
TATGAAAAATACAACAGACAAACCAACCAACCAACCCAGCAACAACAAAACAGGTCTACC
GTGGAGTCATACTCTAATTTTTTCTATTTTCCTCCCTTTCTGATCCTTTATCCCACTTTC
TTTTTCTTCCTCTTCCTTCTCCT---TCTTTGTCAAA----TAGAGGATTGAGTTATTAT
CATTGATCCATACAAAGTCCCTCTCTACTTTAAATTCCCAACCCCCATTTCTATTCCCCG
TCTTCCCATGTGCAACCTTCCTAACATGTTTGATATGCATC
>GL397332:1042552-1043021-
ACAACGTGGGGGCTGGACGTGGT-GGTTCACGCCTGTAGTCCCAGCACTCTGGGAGGCCG
AGGCGGGTTGATCACTTGAGGCTAGGAGTTCGAGATCAGCCTGGCCAACATGGCGAAACA
TATGAAAAATACAACAAACAAACCAACCAACC----CAGCAACAAAAAAACAGGTCTACC
CTGGAGTCATACTCTAAT-TTTTCTATTTTCCTCCCTTTCTGATCCTTTATCCCACTTCC
TTTTTCTTCCTCTTCCTTCTCCTTCTTCTTTGTCAAA----TAGAGGATTGAGTTATTAT
CATTGATCCATACAAAGTCCCTCTCTCATTTAAATTCCCACCCCCCATTTCTATTCCCTG
TCTTCCCATGTGCAACCTTCCTAATATGTTTGATATGTATC
>GL397332:1244640-1245102+
GCAATGTGGGGGCTGGACGTGGT-GGCTCACGCCTGTGGTCCCGGCACTCTGGGGGGC-G
GGGCGGGTTGATCACTTCGGGCTAGGAGTTCGAGACCAGTCTGGCCAACATGGCGAAAC-
-ATGAAAAATACAACAGACAAACCAACCAACCAACC-AGTGACAACAAAACAGGTCTACC
CTGGAGTCATACTCTAATTTTTTCTATTTTCCTCCCTTTCTGATCCTTTATCCCACTTTC
TTTTTCTTCCTCTTCCTTCTCCT---TCTTTGTCAAA----TAGAGGATTGAGTTATTAT
CACTGATCCATATAAAGTCCCTCTCTCATTTAAATTCCCACCCCCCATTTCTATTCCCCA
ACTTCCCATGTGCAACCTTCCTAATATGTTTGATACACATC
>GL397332:1388135-1388651-
GCAATGTGGGGGCTGGACGTGGT-GGCTCACGCCTGTAGTCCCAGCACTCTGGGAGGCCG
AGGCGGGTTGATCACTTCAGGCTAGGAGTTCGAGACCGGCCTGGCCAACATGGCGAAACA
TATGAAAAATACAACAGACAAACCAACCAACCAACCCAGCGAAAACAAAACAGGTCTACC
CTGGAGTCATACTCTAATTTTTTCTATTTTCCTCCCTTTCTGATCCTTTATCCCACTTTC
TTTTTCTTCCTCTTCCTTCTCCTTCTTCTTTGTCAAA----TAGAGGATTGAGTTATTAT
CATTGATCCATACAAAGTCCCTCTCTCATTTAAATTCCCACTCCCCATTTCTATTCCCCA
TCTTCCCATGTGCAACCTTCCTAATATGATTGATACGCAT-
>GL397332:3215975-3216440-
GCAATGTGGGGGCTGGATGTGGT-GGCTCACGCCTGTAGTCCCAGTACTCTGGGAGGCTG
AGGCAGGTTGATCACTTGAGGCTAGGAGCTCGAGACCAGCCTGGCCAACATGGCGAAACA
TATGAAAAATACAACTGTCAAACCAACCAAC-AACC-AGCGACAACAAAACAGGT-----
CTGGAGTCATACTCTAATTTTTTCTATTTTCCTCCCTTTCTGATCCTTTATCCCACTTTC
TTTTTCTTCCTCTTCCTTCTCCTTCTTCTTTGTCAAA----TAGAGGATTGAGTTATTAT
CATTGATCCATACAAAGTCCCTCTCTCATTTAAATTCCCACCCCCCATTTCTTTTCCCCG
TCTT-CCATGTGCAACCTTCCTAATATGTTTGATATGCATC
>GL397332:10845958-10846422+
GCAATGTGGGGGCTGGACGTGGT-GGCTCACGCCTGTGGTCCCGGCACTCTGGGGGGC-G
AGGCGGGTTGATCACTTCGGGCTAGGAGTTCGAGACCAGTCTGGCCAACTTGGCGAAAC-
-ATGAAAAATACAACAGACAAACCAACCAACCAACC-AGTGACAACAAAACAGGTCTACC
CTGGAGTCATACTCTAATTTTTTCTATTTTCCTCCCTTTCTGATCCTTTATCCCACTTTC
TTTTTCTTCCTCTTCCTTCTCCCTCTTCTTTGTCAAA----CAGAGGATTGAGTTATTAT
CACTGATCCACATAAAGTCCCTCTC----TTAAACTCCCACCCCCCATTTCTATTCCCCG
ACTTCCCATGTGTAACCTTCCTAATATGTTTGATACGCATC
>GL397332:11759661-11760104+
GCAATGTGGGGGCTGGACGTGGT-GGCTCACGCCTGTGGTCCCGGCACTCTGGGGGGCCG
AGGTGGGTTGATCACTTCAGGCTAGGAGTTCGAGACCAGTCTGGCCAACATGGCGAAACA
TATGAAAAATACAACAGAC----CAACCAACCAACC-AGTGACAACAAAACAGGTCTACC
CTGGAGTCATACTCTAATTTTTTCTATTTTCCTCCCTTTCTGATCCTTTATCCCACTTTC
TTTTTCTTCCTCTTCCTTCTCCTTCTTCTTTGTCAAA----TAGAGGATTGAGTTATTAT
CACTGATCCATATAAAGTCCCTCTCTCATTTAAATTCCCACCCCCCATTTCTATTCCCCG
ACTTCCCATGTGCAACCTTCCTAATATGTTTGATACGCATC
>GL397333:1450380-1450846-
GCAATGTGGGGGCTGGACGTGGT-GGCTCACGCCTGTGGTCCCGGCACTCTGGGGGGC-G
AGGCGGGTTGATCACTTCGGGCTAGGAGTTCGAGACCAGTCTGGCCAACTTGGCGAAAC-
-ATGAAAAATACAACAGACAAACCAACCAACCAACC-AGTGACAACAAAACAGGTCTACC
CTGGAGTCATGCTCTAATTTTTTCTATTTTCCTCCCTTTCTGATCCTTTATCCCACTTTA
TTTTTCTTCCTCTTCCTTCTCCCTCTTCTTTGTCAAA----TAGAGGATTGAGTTATTAT
CACTGATCCATATAAAGTCCCTCTCTCATTTAAACTCCCACCCCCCATTTCTATTCCCCG
ACTTCCCATGTGTAACCTTCCTAATATGTTTGATACGCATC
>GL397333:2307155-2307629+
GCAATGTGGGGGCTGGACGTGGT-GGCTCACGCCTGTAGTCCCAGTACTCTGGGAGGCCG
AGGCGGGTTGATCACTTGAGGCTAGGAGTTCGAGACCAGCCTGGCCAACATGGCGAAACA
TATGAGGGATACAACTGACAAACCAACCAACCAACC--GCGACAACAAAACAGGTCTACC
CTGGAGTCATGCTCTAATTTTTTCTATTTTCCTCCCTTTCTGATCCTTTACCCCACTTTC
TTTTTCTTCCTCTTCCTTCTCCTTCTTCTTTGTCAAA----TAGAGGATTGAGTTGTTAT
CATTGATCCATACAAAGTCCCTCTCTCATTTGAATTCCCACCCCCCATTTCTATTCCCCA
TCTTCCCATGTGCAACCTTCCTAATATGTTTGATATGCATC
>GL397333:4647641-4648115-
GCAATGTGGGGACTGGACGTGGT-GGCTCACGCCTGTAGTCCCAGCACTCTGGGAGGCCG
AGGCGGGTTGATCACTTGAGGCTAGGAGTTCGAGACCAGCCTGGCCAACATGGCGAAACA
TATGAAAAATACAACAGACAAACCAACCAACCAACTCAGCAACAACAAAACAGGTCTACC
CTGGAGTCATACTCTAATTTTTTCTATTTTCCTCCCTTTCTGATCCTTTATCCCACTTTC
TTTTTCTTTCTCTTCCTTCTCCTTCTTCTTTGTCAAA----TAGAGGATTGAGTTATTAT
CATTGATCCATACAAAGTCCCTCTCTCATTTAAATTCCCACCCCCCATTTCTATTCCCCA
TCTTCCCATGTGCAACCTTCCTAATATGTTTGATATGCATC
>GL397333:4865263-4865725-
GCAATGTGGGGGCTGGACGTGGT-GGCTCACGCCTGTGGTCCCAGCACTCTGGGGGGC-G
AGGCGGGTTGATCACTTCGGGCTAGGAGTTCGAGACCAGTCTGGCCAACTTGGCGAAAC-
-ATGAAAAATACAACAGACAAACCAGCCAACCAACC-AGTGACAACAAAATAGGTCTACC
CTGGAGTCATACTCTAATTTTTTCTATTTTCCTCCCTTTCTGATCCTTTATCCCACTTTC
TTTTTCTTCCTCTTCCTTCTCCCTCTTCTTTGTCAAA----TAGAGGATTGAGTTATTAT
CACTGATCCACATAAAGTCCCTCTCTACCTTAAACTCCCACCCCCCATTTCTATTCCCCG
ACTTCCCATGTGTAACCTTCCTAATATGTTTGATACGCATC
>GL397333:8858573-8859042-
GCAATGTGGGGGCTGGACATGGT-GGCTCACACCTGTAGTCCCAGTACTCTGGGAGGCCG
AGGCGGGTTGATCACTTGAGGCTAGAAGTTCGAGAACAGCCTGGCCAACATGGTGAAACA
TATGAAAAATACAACAGACAAACCAACCAAC----C-AGCAACAACAAAACAGGTCTACC
CTGGAGTCATACTCTAATTTTTTCTATTTTCCTCCCTTTCTGATCCTTTATCCCACTTTC
TTTTTCTTCCTCTTCCTTCTCCTTCTTCTTTGTCAAA----TAGAGGATTGAGTTATTAT
CATTGATCCATACAAAGTCCCTCTCTCATTTAAATTCCCACCCC-CATTTCTATTCCCCG
TCTTCCCATGTGCAACCTTCCTAATATGTTTGATATACATC
>GL397333:9224085-9224573-
GCAATGTGGGGGCTGGACGTGGT-GGCTCACGCCTGCAGTCCCAGCACTCTGGGAGGCCG
AGGCGGGTTGATCACTTGAGGCTAGGAGTTCGAGACCAGCCTGGCCAACATGGCGAAACA
TATGAAAAAGACAAC----AAACCAACCAACCAACCCAGCAACAACAAAACAGGTCTACC
CTGGAGTCATA--CTAATTTTTTCTATTTTCCTCCCTTTCTGATCCTTTATCCCACTTTC
TTTTTCTTCCTCTTCCTTCTCCTTCTTCTTTGTCAAAGACATAGAGGATTGAGTTATTAT
CATTGATCCATACAAAGTCCCTCTCTCATTTAAATTCCCACCCCCCATTTCTATTCTCCG
TCTTCCCATGTCCAACCTTCCTAATATGTTTGATATGCATC
>GL397333:9537240-9537714-
GCAATGTGGGGGCTGGACGTGGT-GGCTCACACCTGTAGTCCCAGCACTCTGGGAGGCCG
AGGCGGGTTGATCACTTGAGGCTAGGAGTTCGAGACCAGCCTGGCCAACATGGCGAAACA
TATGAAAAATACAACAGACAAACCAACCAACCAACC-AGAGACAACAAAACAGGTCTACC
CTGGAGTCATACTCTAATTTTTTCTATTTTCTTCCCTTTCTGATCCTTTATCCCACTTGC
TTTTTCTTCCTT------CTCCTTCTTCTTTGTCAAA----TAGAGGATTGAGTTATTAT
CATTGATCCACACAAAGTCCCTCTCTCATTTAAATTCCCACCCCCCATTTCTATTCCCCG
TCTTCCCATGTGCAACCTTTCTAATATGTTTGATATGTATC
>GL397333:10707335-10707809+
GCAATGTGGGGGCTGGATGTGGT-GGCTCATGCCTGTAGTCCCAGTACTCTGGGAGGCTG
AGGCGGGTTGATCACTTGAGGCTAGGAGCTCGAGACCAGCCTGGCCAACATGGTGAAACA
TATGAAAAATACAACTGTCAAACCAACCAAC-AACC-AGTGACAACAAAACAGGTCTACC
CTGGAGTCATACTCTAATTTTTTCTATTTTCCTCCCTTTCTGATCCTTTATCCCACTTTG
TTTTTCTTCCTCTTCCTTCTCCTTCTTCTTTGTCAAA----TAGAGGACTGAGTTATTAT
CATTGATCCATACAAAGTCCCTCTCTCATTTAAATTCCCACCCCCCATTTCTATTCCCTG
TCTTCCCATGTGCAACCTTCCTAATATGTTTGATATGCATC
>GL397333:10873393-10873861+
GCAATGTGGGGGCTGGACGTGGT-GGCTCACACCTGTGGTCCTGGCACTCTGGGGGGC-G
AGGCGGGTTGATCACTTTGGGCTAGGAGTTCGAGACCAGTCTGGCCAACTTGGCGAAAC-
-ATGAAAAATACAACAGACAAACCAACCAACCAACC-AGTGACAACAAAACAGGTCTACC
CTGGAGTCATACTCTAATTTTTTCTATTTTCCTCCCTTTCTGATCCTTTATCCCACTTTC
TTTTTCTTCCTCTTCCTTCTCCCTCTTCTTTGTCAAA----TAGAGGATTGAGTTATTAT
CACTGATCCATATAAAGTCCCTCTCTCATTTAAACTCCCATCCCCCATTTCTATTCCCCG
ACTTCCCATGTGTAACTTTCCTAATATGTTTGATACGCATC
>GL397333:11550698-11551159-
GCAATGTGGGGGCTGGACGTGGT-GGCTCACGCCTGTAGTCCTGGTACTCTGGGAGGCCG
AGGCGGGTTGATCACTTGAGGCTAGGAGTTCGAGACCAGCCTGGCCAACATGGCGAAACA
TATGAAAAATACAACTGACAAACCAACCAACCAACC-AGCGACAACAAAACAGGTCTACC
CTGGAGTCGTACTCTAATTTTTTCTATTTTCCTCCCTTTCTGATCCTTTATCCCACTTT-
---TTCTTCCTCTTCCTTCTCCTTCTTCTTTGTCAAA----TAGAGGATTGAGTTATTAT
CATTGATCCATACAAAGTCCCTCTCTCATTTAAATTCCCACCCCCCATTTCTATTCCCCG
TCTTCCCATGGGCAACCTTCCTAATATGTTTGATATGCATC
>GL397333:11626342-11626810-
GCAATGTGGGGGCTGGACGTGGC-GGCTCATGCCTGTGGTCCCAGCACTCTGGGGTCCCG
AGGCGGGTTGATCACTTCAGGCTAGGAGTTCGAGACCAGTCTGGCCAACATGGCAAAACA
TATGAAAAATACAACAGAAAAACCAACCAACCAACC-AGTGAAAACAAAACAGGTCTACC
CTGGAGTGATGCTCTAATTTTTTCTATTTTCCTCCCTTTCTGATCCTTTATCCCACTTTC
TTTTTCTTCCTCTTCCTTCTCCTTCTTCTTTGTCAAA----TAGAGGATTGAGTTATTAT
CACTGATCCATATAAAGTCCCTCTCTCATTTAAATTCCCACTCCCCATTTCTATTCCCCG
TCTTCCCATGTGCAACCTTCCTAATATGTTTGATACGCATC
>GL397340:1130697-1131163-
GCAATGTGGGGGCTGGACGTGGT-GGCTCACGCCTTTGGTCCCGGCACTCTGGGGGGC-G
AGGCGGGTTGATCACTTCGGGCTAGGAGTTCGAGACCAGTCTGGCCAACTTGGCGAAAC-
-ATGAAAAATACAACAGACAAGCCAACTAACCAACC-AGTGACAACAAAACAGGTCTACC
CTGGAGTCATACTCTAATTTTTTCTATTTTCCTCCCTTTCTGATCCTTTATCCCACTTTC
TTTTTCTTCCTCTTCCTTCTCCCTCTTCTTTGTCAAA----TAGAGGATTGAGTTATTAT
CACTGATCCATATAAAGTCCCTCTCTCATTTAAACTCCCACCCCCCATTTCTATTCCCCG
ACTTCCCATGTGTAACCTTCCTAATATGTTTGATATGCATC
>GL397340:1327995-1328457+
GCAATGTGGGGGCTGGACGTGGT-GGCTCACGCCTGTGGTCCCGGCACTCTGGGGGGC-G
AGGCGGGTTGATCACTTCGGGCTAGGAGTTCGAGACCAGTCTGGCCAACTTGGCGAAAC-
-ATGAAAAATACAACAGACAAACCAACCAACCAACC-AGTGACAACAAAGCAGGTCTACC
CTGGAGTCATACTCTAATTTTTTTTGTTTTCCTCCCTTTCTGATCCTTTGTCCCACTTTC
TTTTTCTTCCTCTTCCTTCTCCCTCTTCTTTGTCAAA----TAGAGGATTGGGTTGTTAT
CACTGATCCACATAAAGTCCCTCTCTACCTTAAACTCCCACCCCCCATTTCTATTCCCCG
ACTTCCCATGTGTAACCTTCCTAATATGTTTGATATGCATC
>GL397341:367861-368335-
GCAATGTGGGGGCTGGACGTGGT-GGCTCACGCCTGTGGTCCCGGCACTCTGGGGGGCCA
GGGCGGGTTGATCACTTCAGGCTAGGAGTTCGAGACCAGTCTGGCCAACATGGCGAAACA
TATGAAAAATACAACAGACAAACCAACCAACCAACC-AGTGACAACAAAACAGGTCTACC
CTGGAGTCATACTCTATTTTTTTCTATTTTCCTTCCTTTCTGATCCTTTATCCCACTTTC
TTTTTCTTCCTCTTCCTTCTCCTTCTTCTTTGTCAAA----TAGAGGATTGAGTTATTAT
CACTGATCCATATAAAGTCCCTCTCTCATGTAAATTCCCACTCCCCATTTCTATTCCCTG
TCTTCCCATGTGCAACCTTCCTAATATGTTTGATATGCATG
>GL397342:80996-81464+
GCAATGTGGGGGCTGGACGTGGT-GGCTCACGCATGTGGTCCCGGCACTCTGGGGGGC-G
AGGCAGGTTGATCACTTCGGGCTAGGAGTTCGAGACCAGTCTGGCCAACTTGGCGAAAC-
-ATGAAAAGTACAACAGACAAACCAACCAACCAACC-AGTGACAACAAAACAGGTCTACC
CTGGAGTCATACTCTAATTTTTTCTATTTTCCTCCCTTTCTGATCCTTTATCCCACTTTC
TTTTTCTTCCTCTTCCTTCTCCCTCTTCTTTGTCAAA----TAGAGGATTGAGTTATTAT
CACTGATCCATATAAAGTCCCCCTCTCATTTAAACTCCCACCCCCCATTTCTATTCCCCG
ACTTCCCATGTGTAACCTTCCTAATATGTTTGATATGCATC
>GL397342:4365577-4366035+
GCAATGTGGGGGCTGGACGTGGT-GGCTCACGCCTGTGGTCCCGGCACTCTGGGGGGC-G
AGGCGGGTTGATCACTTCGGGCTAGGAGTTCGAGACCAGTCTGGCCAACTTGGCGAAAC-
-ATGAAAAATACAACAGACAAACCAACCAACCAACC-AGTGACAACAAAACAGGTCTACC
CTGGAGTCATACTCTAATTTTTTCTATTTTCCTCCCTTTCTGATCCTTTATCCCACTTTC
TTTTTCTTCCTCTTCCTTCTCCCTCTT----GTCAAA----TAGAGGATTGAGTTATTAT
CACTGATCCACATAAAGTCCCTCTCTACCTTAAACTCCCACCCCCGATTTCTATTCCCCG
ACTTCCCATGTGTAACCTTCCTAATATGTTTGATACGCATC
>GL397342:4972577-4973048+
TCAGTGTGGGGGCTGGACGTGGT-GGCTCACGCCTGTAGTCCCAGCACTCTGGGAGGCCG
AGGCGGGTTGATCACTTGAGGCTAGGAATTCGAGACCAGCTTGGCCAACACGGCGAAACA
TATGAAAAATACAACAAACAAACCAACCAACCAACCCAGCAACAACAAAACAGGTCTACC
CTGGAGTCATACTCTAATTTTTTCTATTTTCCTCCCTTTCTGATCCTTTACCCCACTTTC
TTTTTCTTCCTCTTCCTTCTCTTTCTTCTTTGTCAAAGACATAGAGGATTGAGTTATTAT
CATTGATCCATACAAAGTCCCTCTCTCATTTACATTCCCACCCCCCATTTCTATTCCCAG
TCTTCTCATGTGCAGCCTTGCTAATATGTTTGATATGCATC
>GL397342:5006156-5006624-
GCAATGTGGGGGCTGGACGTGGT-GGCTCACGCCTGTGGTCCCGGCACTCTGGGGGGC-G
AGGCGGGTTGATCACTTCGGGCTAGGAGTTCGAGACCAGTCTGGCCAACTTGGCGAAAC-
-ATGAAAAATACAACAGACCAACCAACCAACCAACC-AGTGACAACAAAACAGGTCTACC
CTGGAGTCATACTCTAATTTTTTCTATTTTCCTCCCTTTCTGATCCTTTATCCCACTTTC
TTTTTCTTCCTCTTCCTTCTCCCTCTTCTTTGTCAAA----TAGAGGATTGAGTTATTAT
CACTGATCCACATAATGTCCCTCTCTACCTTAAACTCCCACCCCCCATTTCTATTCCCCG
ACTTCCCATGTGCAACCTTCCTAATATGTTTGATACGCATC
>GL397342:7494752-7495213-
GCAATGTGGGGGCTGGACGTGGT-GGCTCACGCCTGTGGTCCCGGCACTCTGGGGGGC-G
AGGCGGGTTGATCACTTCGGGCTAGGAGTTCGAGACCAGTCTGGCCAACTTGGCGAAAC-
-ATGAAAAATACAACAGACAAACCAACCAACCAACC-AGTGACAACAAAACAGGTCTACC
CTGGAGTCATACTCTAATTTTTT-TATTTTCCTCCCTTTCTGATCCTTTATCCCACTTTC
TTTTTCTTCCTCTTCCTTCTCCCTCTTCTTTGTCAAA----TAGAGGATTGAGTTATTAT
CACTGATCCACATAAAGTCCCTCTCTACCTTAAACTCCCACCCCCCATTTCTATTCCCCG
ACTTCCCATGTGTAACCTTCCTAATATGTTTGATATGCATC
>GL397342:7708815-7709283-
GCAATGTGGGGGCTGGACGTGGT-GGCTCACGCCTGTGGTCCCGGCACTCTGGGGGGC-G
AGGCGGGTTGATCACTTCAGGCTAGGAGTTCGAGACCAGTCTGGCCAACTTGGCGAAAC-
-ATGAAAAATACAACAGACAAACCAACCAACCAACC-AGTGACAACAAAACAGGTCTACC
CTGGAGTCATACTCTAATTTTTTCTATTTTCCTCCCTTTCTGATCCTTTATCCCACTTTC
TTTTTCTTCCTCTTCCTTCGCCCTCTTCTTTGTCAAA----TAGAGGATTGAGTTATTAT
CACTGATCCATATAAAGTCCCTCTCTCATTTAAACTCCCACCCCCCATTTCTATTCCCCG
ACTTCCCATGTGTAACCTTCCTAATATGTTTGATACGCATC
>GL397342:8074997-8075464+
GTAATGTGGGGGCTGGACGTGGT-GGCTCACTCCTGTGGTCTCAGCACTCTGGGGGGCCG
AGGCGGGTTGATCTCTTCAGACTAGGAGTTGGAGACCAGTCTGGCCAACATGGGGAAACA
TATGAAAAATACAACAGAAAAACCAACCAACCAACC-AGTGACAACAAAACAGGTCTATC
CTGGAGTCATGCTCTAATTTTTCCTATTTTCCTCCCTTTCTGATCCTTTATCCCACTTCC
TTTTTCTTCCTCTTCCTTCTCCTTCTTCTTTGTCAAA----TAGAGGATTGAGTTATTAT
CACTGATCCATATAAAGTCCCTCTCTCATTTAAATTCCCATTCCCCATTTCTATTCCGCA
TCTTCCCATGTGCAACCTTCCTAATATGTTTGATATGCATC
>GL397342:8180061-8180529+
GCAATGTGGGGGCTGGACGTGGT-GGCTCACGCCTGTGGTCCCGGCACTCTGGGGGGC-G
AGGCGGGTTGATCACTTCGGGCTAGGAGTTCGAGACCAGTCTGGCCAACATGGCGAAAC-
-ATGAAAAATACAACAGACAAACCAACCAACCAACC-AGTGACAACAAAACAGGTCTACC
CTGGAGTCATACTCTAATTTTTTCTATTTTCCTCCCTTTCTGATCCTTTATCCCACTTTC
TTTTTCTTCCTCTTCCTTCTCCCTCTTCTTTGTCAAA----TAGAGGATTGAGTTATTAT
CACTGATCCATATAAAGTCCCTCTCTCACTTAAATTCCCACCCCCCATTTCTATTCCCCG
ACTTCCCATGTGCAACCTTCCTAATATGTTTGATCCGCATC
>GL397342:9529349-9529806+
GCAATCTGGGGGCTGGATGTGGT-GGCTCACGCCTGTGGTCCCGGCACTCTGGGGGGCCG
AGGCCGGTTGATCACTTCGGGCTAGGAGTTCGAGACCAGTCTGGCCAACATGGCGAAGCA
TATGAAAAATGCAACAGACAAACCAACCAACCAACC-AGTGACAACAGAGCAGGTCTATC
CTGGAGTCATACTCTAATTTTTTCTATTTTCCTCCCTTTCTGATCCTTTATCCCACTTTC
TTTTTCTTCCTCTTCCTTCTCCTTCTTC---GTCAAA----TAGAGGATTGAGTTATTAT
CACTGATCCATATAAAGTCCCGCTCTCATTTAGATTCCCACTCCCCATTTCTATTCCCCG
TCTTCCCATGTGCAGCCTTCCTGGTATGTTTGATACGCATC
>GL397343:4367655-4368135-
GCAATGTGGGGGCTGGATGTGGT-GGCTCACGCCTGTAGTCCCAGCACTCTGGGAGGCTG
GGGCGGGTTGATCAC-TGAGGCTAGGAGTTCCAGACCAGCCTGGTCAACATGGCGGAAC-
-ATGAAAAATACAACAGACAAACCAACCAACCAACCCAGCGACAACAAAATAGATCTACC
CTGGAGTCATACTCTAATTTTTTCTGTTTTCCTCCCTTTCTGATCCTTTATTCCACTTTC
TTTTTCTTCCTCTTCCTGCTCCTTCTTCTTTGTCAAA----TAGAGGATTGAGTTATTAT
CATTGATCCATACAAAGTCCCTCTCTGATTTAAATTCCCACCCCCCATTTCTATTCCCCG
TCTTCCCATGTGCAACCTTCCTGATATGTTTGATATGCGTC
>GL397343:5157267-5157593-
GCAATGTGGGGGCTGGACGTGGT-GGCTCATGCCTGTAGTCCCAGTACTCTGGGAGGCCG
AGGCGGGTTGATCACTTGAGGCTAGGAGTTCGAGACCAGCCTGGCCAACATGGTGAAACA
TATGAAAAATACAACAGACAAACCAACCAACCAACCAAGCGACAACAAAACAGGTCTACC
CTGGAGTCATACTCTAATTTTTTCTATTTTCCTCCCTTTCTGATCCTTTATCCCACTTTC
TTTTTCTTCCTCTTCCTTCTCCTTCTTCTTTGTCAAA----TAGAGGATTGAGTTATTAT
CATTGATCCAT-------------------------------------------------
-----------------------------------------
>GL397344:5140739-5141207+
GCAATGTGGGGGCTGGACGTGGT-GGCTCACGCCTGTGGTCCCAGCACTCTGGGGGGC-G
AGGCGGGTTGATCACTTCGGGCTAGGAGTTCGAGACCAGTCTGGCCAACTTGGCAAAAC-
-ATGAAAAATACAACAGACAAACCAACCAACCAACC-AGTGACAACAAAACAGGTCTACC
CTGGAGTCATACTCTAATTTTTTCTATTTTCCTCCCTTTCTGATCCTTTATCCCACTTTC
TTTTTCTTCCTCTTCCTTCTCCCTCTTCTTTGTCAAA----TAGAGGATTGAGTTATTTT
CACTGATCCATATAAAGTCCCTCTCTCATTTAAACTCCCACCCCCCATTTCTATTCCCCG
ACTTCCCATGTGTAACCTTCCTAATATGTTTGATACGCATC
>GL397344:5262031-5262497-
GCAATGTGGGGGCTGGACGTGGT-GGCTCACGCCTGTGGTCCCGGCACTCTGGGGGGCCA
AGACGGGTTGATCACTTCAGGCTAGGGGTTCGAGACCAGTCTGGCCAACTTGGCGAAAC-
-ATGAAAAATACAACAGACAAACCAACCAACCAACC-AGTGACAACAAAACAGGTCTACC
CTGGAGTCATACTCTAATTTTTTCTATTTTCCTCCCTTTCTGATCCTTTATCCCACTTTC
TTTTTCTTCCTCTTCCTTCTCCCTCTTCTTTGTCAAA----TAGAGGATTGAGTTATTAT
CACTGATCCATATAAAGTCCCTCTCTCATTTAAACTCCCACCCCCCATTTCTATTCCCCG
ACTTCCCATGTGTAACCTTCCTAATATGTTTGATACGCATA
>GL397344:5974133-5974603+
GCAATGTGGGGGCTGGACGTGGT-GGCTCACGCCTGCAGTCCCAGCACTCTGGGAGGCCG
AGGCGGGTTGATCACTTCAGGCTAGGGGTTCGAGATCAGTCTGGCCAACATGGCAAAACA
TATGAAAAATACAACAGACAAACCAACCAAC----CCAGTGACAACAAAACAGGTCTACC
CTGGAGTCATACTGTAATTTTTTCTATTTTCCTCCCTTTCTGATCCTTTATCCCACTTTC
TTTTTCTTCCTCTTCCTTCTCCTTCTTCTTTGTCAAA----TAGAGGATTGAGTTATTAT
CACTGATCCATATAAAGTCCCTCTCTCATTTAAATTCCCACTCCCCATTTCTATTCCCCA
TCTTCCCATGTGCAACCTTCCTAATATGTTTGATACGCATC
>GL397344:6024963-6025430+
GCAATGTGGGGGCTGGACGTGGT-GGCTCACGCCTGTGGTCCCGGCACTCTGGGGGGC-G
AGGCGGGTTGATCACTTCGGGCTAGGAGTTCGAGACCAGTCTGGCCAACTTGGCGAAAC-
-ATGAAAAATACAACAG----ACCAACCAACCAACC-AGTGACAACAAAACAGGTCTACC
CTGGAGCCACACTCTAATTTTTTCTATTTTCCTCCCTTTC--ATCCTTTATCCCACTTTC
TTTTTCTTCCTCTTCCTTCTCCCTCTTCTTTGTCAAA----TAGAGGATTGAGTTATTAT
CACTGATCCATATAAAGTCCCTCTCTCATTTAAACTCCCACCCCCCATTTCTATTCCCCG
ACTTCCCATGTGTAACCTTCCTAATATGTTTGATATGCATC
>GL397344:6383773-6384155+
GCAATGTGGGGGCTGGACGTGGT-GGCTCACGCCTGTGGTCCCAGCACTCTGGGGGGCCG
AGGCGGGTTGATCACTTCGGGCTAGGAGTTCGAGACCAGTCTGGCCAACATGGCGAAAC-
-ATGAAAAATACAACAGACAAACCAACCAACCAACC-AGTGACAACAAAACAGGTCTACC
CTGGAGTCATACTCTAATTTTTTCTATTTTCCTCCCTTTCTGATCCTTCATCCCACTTTC
TTTTTCTTCCTCTTCCTTCTCCTTCTTCTTTGTCAAA----TAGAGGATTGAGTTATTGT
CACTGATGCATATAAAGTCCCTCTCTCATTTAAATTCCCAC-CCCCATTTCTATTCCCCG
--------------AC-------------------------
>GL397344:8704702-8705165+
GCAATGTGGGGGCTGGACGTGGT-GGCTCACGCCTGTAGTCCCAGCGCTCTAGGAGGCCG
AGGCGGGTTGATCACTTGAGGCTAGGAGTTCGAGACCAGCCTGGCCAACATGGCGAAACA
TATGAAAAATACAACAGACAAACCAACCAACCAACCCAGCAACAACAAAACAGGTCTACT
CTGGAGTCATACTCTAATTTTTTCTATTTTCCTCCCTTTCTGATCCTTTATCCCACTTTC
TTTTTCTTCCTCTTCCTTCTCCTTCTTCTTTGTCAAA----TAGAGGATTGAGTTATTAT
CATTGATCCATACAAAGTCCCTCTCTCATTTAAATTCCCACCCCCCATTTCTATTCCCCG
TCTTCCCATGTGCAACCTTCCTAATATGTTTGATATGCATC
>GL397345:983418-983895+
GCAATGTGGGGGTTGGATGTGGT-AGCTCATGCCTGTAGTCCCGGCACTCTGGGAGGCCG
AGGCGGGTTGATCACTTGAGGCTAGGAGTTCGAGACCAGCCTGGCCAACATGGCGAAACA
TATGAAAAACACAACAGACAAACCAACCAACCAACCCAGCAACAACAAAACAGGTCTACC
CTGGAGTCATACTCTAA-TATTTCTATTTTCCTCCCTTTCTGATCCTTTATCCCACTTTC
TTTTTCTTCCTCTTCCTTCTCCTTTTTCTTTGTCAAAGACATAGAGGATTGAGTTATTAT
CATTGATCCATACAAAGTCCCTCTCTCATTTAAATTCCCACCCCCCATTTCTATTCCCCA
TCTTCCCATGTGCAACCTTCCTAATATGTTTGATATGCATC
>GL397345:4338435-4338906+
GCAATGTGGGGGCTGGACGTGGT-GGCTCACGCCTGTAGTCCCAGTACTCTGGGAGGCTG
AGGCAGGTTGATCAGTTGAGGCTAGGAGTTCGAAACCAGCCTGGCCAACATGGCGAAACA
TATGAAAAATACAACAGACAAACCAACCAACCAACCCAGCGACAACAAAACAGGTCTACC
CTGGAGTCACACTCTAATTTTTTCTATTTTCCTCCCTTTCTGATCCTTTATCCCACTTTC
TTTTTCTTCCCCTTCCTTCTCC---TTCTTTATCAAA----TAGAGGATTAAGTTATTAT
CATTGATCCATACAAAGTCCCTCTCTCATTTAAATTCCCACCCCCCATTTCTATTCCCCA
TCTTCCTATGTGCAACCTTCCTAATATGTTTGATATGCATC
>GL397345:4914457-4914911-
GCAATGTGGGGGCTGGACGTGGT-GGCTCACGCCTGTAGTCCCAGCACTCTGGGAAGCCG
AGGCGGGTTGATCACTTGAGGCTAGGAGTTCGAGACCAGCCTGGCCAACATGGCAAAACA
TATGAAAAATACAACGG----ACCAACCAACCAACCCAGCAACAACAAAACAGGTCTACC
CTGGAGTCATACTCTAATTTTTTCTATTTTCCTCCCTTTCTCATCCTTTATCCCACTTTC
TTTTTCTTCCTCTTCCTTATCTTTCTTCTTTGTCAAA----TAGAGGATTGAGTTATTAT
CATTGATCCATACAAAGTCCCTCTCTCATTTAAATTCCCACCCCCCATTTCTATTCCCCG
TCTTCCCATGTGCAACCTTCCTAATATGTTTGATATGCATC
>GL397345:6955521-6955989-
GCAATGTGGGGGCTGGACGTGGT-GGCTCATGCCTGTGGTCCCGGCACTCTGGGGGGC-G
AGGCGGGTTGATCACTTCGGGCTAGGAATTCGAGACCAGTCTGGCCAACTTGGCGAAAC-
-ATGAAAAATACAACAGACAAACCAACCAACCAACC-AGTGACAACAAAACAGGTCTACG
CTGGAATCATACTCTAATTTTTTCTATTTTCCTCCCTTTCTGATCCTTTATCCCACTTTC
TTTTTCTTCCTCTTCCTTCTCCCTCTTCTTTGTCAAA----TAGAGGATTGAGTTATTAT
CACTGATCCATATAAAGTCCCTCTTTCATTTAAACTCCCACCCCCCATTTCTATTCCCCG
ACTTCCCATGTGTAACCTTCCTAATATGTTTGATACGCATC
>GL397346:1806899-1807366+
GCAATGTGGGGGCTGGACGTGGT-GGCTCACGCCTGTAGTCCCAGTACTCTGGGAGGCCG
AGG-GAATT--CCACTTGGAGCTA---GTTCGAGACCAGACTGGCCAACATGGGGAAACA
TATGAAAAATACAACTGACA-ACCAACCAACCAA----GCGACAACAAAACAGGTCTACC
CTGGAGTCGTATTCTAATTTTTTCTATTTTCCTCCCTTTCTGATCCTTTATCCCACTTTC
TTTTTCTTCCTCTTCCTTCTTCTTCTT---TGTCAAA----TAGAGGATTGAGTTATTAT
CATTGATCCATACAAAGTCCCTCTCTCATTTAAATTCCCACCCCCCATTTCTATTCCCCG
TCTTCCCATGTGCAACCTTCCTAATATGTTTGATATGCATC
>GL397346:3161257-3161710+
GCAATGTGGGGGCTGGACGTGGT-GGCTCACGCCTGTGGTCCCGGCACTCTGGGGGGC-G
AGGCAGGTTGATCACTTCGGGCTAGGAGTTCGAGACCAGTCTGGCCAACTTGGCGAAAC-
-ATGAAAAATACAACAGACAAACCAACCAACCAACC-AGTGACAACAAAACAGGTCTACC
CTGGAGTCATACTCTAATTTTTTCTATTTTCCTCCCTTTCTGATCCTTTATCCCACTTTC
TTTTTCTTTCTCTTCCTTATCCCTCTTCTTTGTCAAA----TAGAGGGTTGAGTTATTAT
CACTGATCCATGTAAAGTCCCTCTCTCATTTAAACTCCCACCCCCCATTTCTATTCCCCG
ACTTCCCATGTGTAACCTTCCTAATATGTTTGATACGCATC
>GL397346:5819793-5820261-
GCAATGTGGGGGCTGGATGTGGT-GGCTCACGCCTGTAGACCCAGTACTCTGGGAGGCCG
AGGCGGGTTGATCACTTGAGGCTAGGAGTTCGAGACCAGCCTGGCCAACATGGCGAAACA
TATGAAAAATACAACTGACAAACCAACCAACCAACC-AGCGACAACAAAACAGGTCTACC
CTGGAGTCATACTCTAATTTTTTCTATTTTCCTCCCTTTCTGATCCTTTATCCCACTTTC
TTTTTCTTCCTCTTCCTTCTCCTTCTTCTTTGTCAAA----TAGAGGATTGAGTTATTAT
CATTGATCCATACAAAGTCCCTCTCTCATTTAAATTCCCACCCCCCATTTCTATTCCCCG
TCTTCCCATGTGCAACCTTCCTAATATGTTTGATATGCATC
>GL397346:8064828-8065302+
GCAATGTGGGGGCTGGATGTGGT-GGCTCACGCCTGTAGTCCCAGTACTCTGGGAGGCCG
AGGTGGGTTGATCACTTGAGGCTAGGAGTTCAAGACCAGTCTGGCCAACATGACGAAACA
TATGAAAAATACAACTGACAAACCAACCAACCAACC-AGCGACAACAAAACAGGTCTACC
CTGGAGTCATACTCTAATTTTTTCTATTTTCCTCCCTTTCTGATCCTTTATCCCACTTTC
TTTTTCTTCCTCTTCCTTCTCCTTCTTCTTTGTCAAA----TAGAGGATTGAGTTATTAT
CATTGATCCATACAAAGTCCCTCTCTCATTTAAATTCTCACCCCCCATTTCTATTCCCCA
TCTTGCCATGGGCAACCTTCCTAATATGTTTGATATGCATC
>GL397347:7727576-7728048+
GCAATGTGGGGGCTGGACGTGGT-GGCTCACGCCTGTAGTCCCGGCGCTCTGGGAGGCCG
AGGCGGGTTGATCACTTCAGGCTAGGAGTTCGAGACCAGCCTGGCCAACATGGCGAAACA
TATGAAAAATACAACAGACAAACCAACCAACCAACCCAGAGACAACAAAACAGGTCTACC
CTGGAGCCATACTCTAATTTTTTCTATTTTCCTCCCTTTCTGATCCTTTATCCCACTTTC
TTTTTCTTCCTCTTCCTTCTCCTTCTTCTTTGTCAAA----TAGAGGATTGAGTTATTAT
CATTGATCCGTACAAAGTCCCTCTC--ATTCAAATTCCCACTCCCCATTTCTATTCCCCG
TCTTCCCATGTGCAACCTTCCTAACACGTTTGATACGCATC
>GL397347:7890019-7890527+
GCAATGTGGGGGCTGGACGTGGT-GGCTCACGCCTGTAGTCCCAGTACTCTGGGAGGCCG
AGGCGGGTTGATCACTTGAGGCTAGGAGTTTGAGACCAGCCTGGCCAACATGGCGAAACA
TATGAAAAATACAACTGACAAACCAACCAACCAACC-AGCGACAACAAAACAGGTCTACC
CTGGAGTCATACTCTAATTTTTTCTATTTTCCTCCCTTTCTGATCCTTTATCCCACTTTC
TTTTTCTTCTTCTTCCTTCTCCTTCTTCTTTGTCAAA----TAGAGGATTGAGTTATTAT
CATTGATCCATACAAAGTCCCTCTCTCATTTAAATTCCCACCCCCCATTTCTATTCCCCG
TCTTCCCATGTGCAACCTTCCTAATATGTTTGATATGCATC
>GL397348:3641956-3642423-
GCAATGTGGGGGCTGGACGTGGT-GGCTCACACCTGTGGTCCCGGCACTCTGGGGGGC-G
AGGCGGGTTGATCACTTCGGGCTAGGAGTTTGAGACCAGTCTGGCCAACTTGGCGAAAC-
-ATGAAAAATACAACAGACAAACCAACCAACCAACC-AGTGACAACAAAACAGGTCTACC
CTGGAGCCATACTCTAATTTTTTCTGTTTTCCTCCCTTTCTGATCCTTTATCCCACTTTC
TTTTTCTTCCTCTTCCTTCTCCCTCTTCTTTGTCAAA----TAGAGGATTGAGTTATTAT
CACTGATCCATATAAAGTCCCTCTCTCATTTAAACTCCCACCCCC-ATTTCTATTCCCCG
ACTTCCCATGTGTAACCTTCCTAATATGTTTGATACGCATC
>GL397348:3980682-3981145-
GCAATGTGGGGGCTGGACATGGT-GGCTCACGCCTGTAGTCCCAGCACTCTGGGAGGCCG
AGGCAGGTTGATCACCTCGGGCTAGGAGTTCGAGACCAGCCTGGCCAACATGGCGAAACA
TATGAAAAATACAACAGACAAACCAACCAACCAACCCAGTGACAACAAAACAGGTCTACC
CTGGAGTCATACTCTAATTTTTTCTATTTTCCTCCCTTTCTGATCCTTTATCCCACTTTC
TTTTTCTTCCTCTTCCTTCTC---CTTCTTTGTCAAA----TAGAGGATTGAGTTATTAT
CATTGGTCCATATAAAGTCCCTCTCTCATTTAAATTCCCACTCCCCATTTCTATTCCCTG
TCTTCCCATATGCAACCTTCCTAATATGTTTGATATGCATC
>GL397348:5239596-5240052+
GCAATGTGGGGGCTGGACGTGGT-GGCTCACGCCTGTGGTCCCAGCACTCTGGGAGGCCG
AGGCGGGTTGATCACTTGAGGCTGGGAGTTCGACACCAGCCTGGCCAACATGGTGAAACA
TATGAAAAATACAACAGACAAACCAACCAACCTACCCAGTGACAACAAAACAGGTCTACC
CTGGAGTCATACTCTAATTTTTTCTATTTTCCTCCCTTTCTGATCCTTTATCCCACTTTC
TTTTTCTTCCTCTTCCTTATCC---TTCTTTGTCAAA----TAGATGATTGAGTTATTAT
CATTGATCCATACAAAGTCCTTCTTTCATTTAAATTCCCACCCCCCATTTCTATTCCCTG
TCTTCCCATGTGCAACCTTCCTAATATGTTTGATATGCATC
>GL397348:5742377-5742845+
GCAATGTGGGGGCTGGACGTGGT-GGCTCACACCTGTAGTCCCAGCACTCTGGGAGGCCG
AGGCGGGTTGATCACTTGAGGCTGGGAGTTCGAGACCAGCCTGGCCAACATGGTGAAACG
TATGAAAAATACAACAGACAAACCAACCAACCAACCCAGCGACAACAAAACAGGTCTACC
CTGGAGTCATACTCTAATTTTTTCTATTTTCCTCCCTTTCTGATCCTTTATCCCACTTTC
TTTTTCTTCCTCTTCCTT------CTTCTTTGTCAAA----TAGAGGATTGAGTTATTAT
CATTGATCCATACAAAGTCACTCTCTCATTTAAATTCCCACTCCCCATTTCTATTCCCCG
TCTTCCCATGTGCAACCTTCCTAATATGTTTGATATGCATC
>GL397348:6733107-6733581-
GCAATGTGGGGGCTGGATGTGGT-GGCTCACGCCTGTAGTCCCAGTACTCTGGGAGGCCG
AGGTGGGTTGATCACTTGAGGCTAGGAGCTGGAGACCAGCCTGGCCAACATGGCGAAACA
TATGAAAAATACAACTGACAAACCAACCAACCAACC-AGCGACAACAAAACAGGTCTACC
CTGGAGTCGTACTCTAATTTTTTCTATTTTCCTCCCTTTCTGATCCTTTATCCCACTTTC
TTTTTCTTCCTCTTCCTTCTCCTTCTTCTTTGTCAAA----TAGAGGATTGAGTTATTAT
CATTGATCCATACAAAGTCCCTCTCTCATTTAAATTCCCACCCCCCATTTCTATTCCCTG
TCTTCCCATGTGCAACCTTCCTAATATGTTTGATATGCATC
>GL397348:8390889-8391204+
GCAATGTGGGGGCTGGACGTGGT-GGCTCACGCCTGTGGTCCCAGCACTCTGGGAGGCCG
AGGCGGGTTGATCACTTGAGGCTAGGAGTTCGACACCAGCCTGGCCAACATGGCGAAACA
TATGAAAAATACAACAGAC----CAACCAACCAACCCAGCAACAACAAAACAGGTCTACC
CTGGAGTCATACTCTAATTTTTTCTATTTTCCTCCCTTTCTGATCCTTTATCCCACTTTC
TTGTTCTTCCTCTTCCTTCTCCTTCTTCTTTGTCAAA----TAGAGGATTGAGTTATTAT
CATTGATCCATA------------------------------------------------
-----------------------------------------
>GL397349:2511747-2512217-
GCAATGTGGGGGCTGGACATGGT-GGCTCACGCCTGTGGTCCTGGCACTCTGGGGGGCCG
AGGCGGGTTGATCACTTCAGGCTGGGAGTTCGAGACCAGTCTGGCCAACATGGCGAAACA
TATGAAAAATACAACAGACAAACCAACCAAC-AACC-AGTGACAACAAAACAGGTCTACC
CTGGAGTCATACTCTAATTTTTTCTATTTTCCTCCCTTTCTGATCCTTTATCCCACTTTC
TTTTTCTTCCTCTTCCTTCTCCTTCTTCTTTGTCAAA----TAGAGGATTGAGTTATTAT
CACTGATCCATATAAAGTCCCTCTCTCATTTAAATTCCCACCCCCCATTTCTATTCCCTG
ACTTCCCATGTGCAACCTTCCTAATATGTTTGATACGCATC
>GL397350:66593-67067-
GCAATGTGGGGGCTGGATGTGGT-GGCTCACGCCTGTAGTCCCAGTACTCTGGGAGGCTG
AGGTGGGTTGATCACTTGAGGCTAGGAGCTCGAGACCAGCCTGGCCAACATGGTGAAACA
TATGAAAAATACAACTGTCAAACCAACCAAC-AACT-AGCGACAACAAAACAGGTCTACC
CTGGAGTCATATTCTAATTTTTTCTATTTTCCTCCCTTTCTGATCCTTTATCCCACTTTC
TTTTTCTTCCTCTTCCTTCTCCTTCTTCTTTGTCAAA----TAGAGGATTGAGTTATTAT
TATTGATCCACACAAAGTCCCTCTCTCATTTAAATTCCCACCCCCCATTTCTATTCCCCG
TCTTCCCATGTGCAACCTTCCTAATATGTTTGATATGCATC
>GL397350:1575439-1575916+
GCAATGTGGGGGCTGGACGTGGT-GGCTCACGCCTGTAGTCCCAGCACTCTGGGAGGCCA
AGGCGGGTTGATCACTTGAGGCTAGGAGTTCGAGACCAGCCTGGCCAACATGGCGAAACA
TGTGAAAAATACAACAGACCAACCAATCAACCAACCCAGCGACAACAAAACAGGTCTACC
CTGGAGTCATACTCTAATTTTTTCTATTTTCCTCCCTTTCTGATCCTTTATCCCACTTTC
TTTTTCTTCCTCTTCCTTCTCCTTCTTCTTTGTCAAA----TAGAGGATTGAGTTATTAT
CATTGATCCATACAAAGTCCCTCTCTCATTTAAATTCCCACCCC-CATTTCTATTCCCCA
TCTTCCCATGTGCAACCTTCCTAATATGTTTGATATGCATC
>GL397350:2954860-2955343-
GCAATGTGGGGGCTGGACGTGGT-GGCTCACGCCTGTGGTCCCAGCACTCTGGGAGGCCA
AGGCGGGTTGATCACTTGAGGCTAGGAGTTCGACACCAGCCTGGCCCACATGGCAAAACA
TATGAAAAATACAACAGACAAACCAACCAACCAACCCAGTGACAACAAAAC-GGTCTACC
CTG-AGTCGGACTCTAATTTTTTCTATTTTCCTCCCTTTCTGATCCTTTATCCCACTTTC
TTTTTCTTCCTCTTTCTTCTCCTTCTTCTTTGTCAAA----TAGAGGATTGAGTTATTAT
CATTGATCCATACAAAGTCCCTCTCTCATTTAAATTCCCACCCCCCATTTCTATTCCCCG
TCTTCCCATGTGCAACCTTCCTAATATGTTTGATATGCATC
>GL397350:3014981-3015298-
GCACTGTGGGGGCTGGACGTGGT-GGCTCTCGCCTGTAGTCCCAGTACTCTGGGAGGCCG
AGGCGGGTTGATCACTTGAGGCTAGGAGTTCGAGACCAGCCTGGCCAACATGGCGAAACA
TATGAAAAATACAACTGACGAACCA----ACCAACCAAGCGACAACAAAACAGGTCTACC
CTGGAGTCATACTCTAATTTTTTCTATTTTCCTCCCTTTCTGATCCTTTATCCCACTTTC
TTTCTCTTCCTCTTCCTTC---TTCTTCTTTGTCAAA----TAGAGGATTGAGTTATTAT
CATT--------------------------------------------------------
-----------------------------------------
>GL397350:3395901-3396370-
GCAATGTGGGGGCTGGTCGTGGT-GGCTCACGCCTGTAGTCCCAGTACTCTGGGAGGCCG
AGGCGGGTTGATCACTTGAGGCTAGGAGTTTGAGACCAGCCTGGCCAACATGGTGAAA--
TGTGAAAAATACAACTGACAAACCAACCAACCAA----GCGACAACAAAACAGGTCTACC
CTGGAGTCATACTCTAATTTTTTCTATTTTCCTCCCTTTCTGATCCTTTATCCCACCTTC
TTTTTCTTCCTCTTCCTTCTCCTTCTTCTTTGTCAAA----TAGAGGATTGAGTTATTGT
CATTGATCCATAAAAAGTCCCTCTCTCATTTAAATTCCAACCCCCCATTTCTATTCGCCG
TCTTCCCATGGGCAACCTTCCTAATATGTTTGATATGCATC
>GL397350:5492005-5492467+
GCAATGTGGGGGCTGGACGTGGT-GGCTCACGCCTGTGGTCCCGGCACTCTGGGGGGC-G
AGGCGGGTTGATCACTTCGGGCTAGGAGTTCGAGACCAGTCTGGCCAACTTGGCGAAAC-
-ATGAAAAATACAACAGACAAACCAACCAACCAACC-AGTGACAACAAAACAGGTCTACC
CTGGAGTCATACTCTAATTTTTTCTGTTTTCCTCCCTTTCTGATCCTTTATCCCACTTTC
TTTTTCTTCCTCTTCCTTCTCCCTCTTCTTTGTCAAA----TAGAGGATTGAGTTATTAT
CACTGATCCACATAAAGTCCCTCTCTACCTTAAACTCCCACCCCCCATTTCTATTCCCTG
ACTTCCCATGTGTAACCTTCCTAATATGTTTGATACGCATC
>GL397351:767961-768433-
GCAATGTGGGGGCTGGACGTGGT-GGCTCACGCCTGTAGTCCCAGTACTCTGGGAGGCCG
AGGTGGGTTGATCACTTGAGGCTAGGAGTTCGAGACCAGCCTGGCCAACATGGTGAAACA
TATGAAAAATACAACTGACAAACCAACCAACCAACC-AGCGACAACAAAACAGGTCTACC
CTGGAGTCATACTCTAATTTTTTCCATTTTCCTCCCTTTCTGATCCTTTGTCCCACTTTC
TTTTTCTTCCTCTTCCTTCTCCTTCTTCTTTGTCAAA----TAGAGGATTGAGTTAC--T
CATTGATCCATACAAAGTCCCTCTCTCATTTAAATTCCCACCCCCCATTTCTATTCCCCG
TCTTCCCATGTGCAACCTTCCTAATATGTTTGATATGCATC
>GL397351:4573630-4574087-
GCAATGTGGGGGCTGGACGTGGT-GGCTCACGCCTGTGCTCCCAGCACTCTGGGGGGC-G
AGGCGGGTTGATCACTTCGGGCTAGGAGTTCGAGACCAGTCTGGCCAACTTGGCGAAAC-
-ATGAAAAATACAACAGACAAACCAACCAACCAACC-AGTGACAACAAAACAGGTCTACC
CCGGAGTCATACTCTAATTTTTTCTATTTTCCTCCCTTTCTGATACTTTATCCCACTTTC
TTTTTCTTCCTCTTCCTTCTCCCTCTTCTTTGTCAAA----TAGAGGATTGAGTTATTAT
CACTGATCCATATAAAGTCCCTCTCTCATTTAAACTCCCACCCCCCATTTCTATTCCCCG
ACTTCCCATGTGTAACCTTCCTAACATGTTTGATACGCATC
>GL397351:7069700-7070171+
GCAATGTGGGGGCTGGACGTGGT-GGCTCACGCCTGTGGTCCTGGCACTCTGGGGGGCCG
AGGCGGGTTGATCACTTCAGGCTAGGAGTTCGAGACCAGTCTGGCCAACATGGCGAAACA
TATGAAAAATACAACAGACAAACCAACCAACCAACC-AGTGACAACAAAACAGGTCTACC
CTGGAGTCATACTCTAATTTTTTCTATTTTCCTCCCTTTCTGATCCTTTATCCCACTTTC
TTTTTCTTCCTCTTCCTTCTCCTTCTTCTTTGTCAAA----CAGAGGATTGAGTTATTAT
CACTGATCCATATAAAGTCCCTCCCTCATTTAAATTCCCACCCCCCATTTCTATTCCCCG
ATTTCCCATGTGCAACCTTCCTAATATGTTTGATACGCATC
>GL397352:5207640-5208098-
GCAATGTGGGGGCTGGACGTGGT-GGCTCACGCCTGTGGTCCCGGCACTCTGGGGGGC-G
AGGCGGGTTGATCACTTCGGGCTAGGAGTTCGAGACCAGTCTGGCCAACTTGGCGAAAC-
-ATGAAAAATACAACAGACAAACCAACCAACCAACC-AGTGACAACAAAACAGGTCTACC
CTGGAGTCATACTCTAATTTTTTCTATTTTCCTCCCTTTCTGATCCTTTATCCCACTTTC
TTTTTCTTCCTCTTCCTTCTCCCTCTTCTTTGTCAAA----TAGAGGATTGAGTTATTAT
CACTGATCCACATAAAGTCCCTCTCTACCTTAAACTCCCACCCCCCATTTCTATTCCCCG
ACTTCCCATGTGTAACCTTCCTAATATGTTTGATACGCATC
>GL397352:6023305-6023773-
GCAATGTGGGGGCTGGACGTGGT-GGCTCACGCCTGTGGTCCCGGCACTCTGGGGGGC-G
AGGCGGGTTGATCACTTCGGGCTAGGAGTTCGAGACCAGTCTGGCAAACTTGGCGAAAC-
-ATGAAAAATACAACAGACAAACCAACCAACCAACC-AGTGACAACAAAACAGGTCTACC
CTGGAGTCATACTCTAATTTTTTCTATTTTCCTCCCTTTCTGATCCTTTATCCCACTTTC
TTTTTCTTCCTCTTCCTTCTCCCTCTTCTTTGTCAAA----TAGAGGATTGAGTTATTAT
CACTGATCCACATAAAGTCCCTCTCTACCTTAAACTCCCACCCCCCATTTCTATTCCCCG
ACTTCCCATGTGTAACCTTCCTAATATGTTTGATACGCATC
>GL397352:7082631-7083109-
GCAATGTGGGGGCTGGACGTGGT-GGCTCACGCCTGTGGTCCCAGCACTCTGAGAGGCCG
AGGCGGGTTGATCACTTGAGGCTAGGAGTTCGAGACCAGCCTGGCCACCACGGCGAAACA
TATGAAAAATACAACAGACAAACCAACCAACCAACCCCGCAACAACAAAACAGGTCTACC
CTGGAGTCATACTCTAATTTTTGCTATTTTCCTCCCTTTCTGATCGTTTATCCCACTTTC
TTTTTCTTCCTCTTTCTTCTCCTTCTTCTTTGTCAAA----TAGAGGATTGAGTTATTAT
CATTGATCCATACGAAGTCCCTCTCTCATTTAAATTCCCACCCCCCATTTCTATTCCCCG
TCTTCCCATGTGCAACCTTCCTAATATGTTTGATCTGCATC
>GL397353:32250-32714-
GCAATGTGGGGGCTGGACGTGGT-GGCTCACGCCTGTAGTCCCAGCACTCTGGGAGGCCA
AGGCGGGTTGATCACTTGACGCTAGGAGTTCGAGACCAGCCTGGCCAACATGGCGAAACA
TATGAAAAATACAACAGA-----CAACCAACCAACCCAGCGACAACAAAACAAGTCTACC
CTGGAGTCATACTCTAATTTTTTCTATTTTCCTCCCTTTCTGATCCTTTATCCCACTTTC
TTTTTCTTCCTCTTCCTTCTCCTTCTTCTTTGTCAAA----TAGAGGACTCAGTTATTAT
CATTGATCCATACAAAGTCCCTCTCTCATTTAAATTCCCACTCCCCATTTCTATTCCCCG
TCTTCCCATGTGCAACCTTCCTAATATGTTTGATATGCATC
>GL397353:117301-117776-
GCAATGTGGGGGCTGGACGTGGT-GGCTCATGCCTGTAGTCCCAGCACTCTAGGAGGCCG
AGGGGGGTTGATCACTTGAGGCCAGGAGTTCAAGACCAGCCTGGCCAACATGGCAAAACA
TATGAAAAATATAACAGACAAACCAACCAACCAACCCAGCAACAACAAAACAGGTCTACC
CTGGAGTCATACTCTAATTTTTTCTATTTTCCTCCCTTTCTGATCCTTTATTCCACTTTC
TTTTTCTTCCTCGTCCTTCCCCTTCTTCTTTGTCAAA----TAGAGGATTGAGTTATTAT
CATTGATCCATACAAAGTCCCTCTCTCATTTAAATTCCTACCCCCCATTTCTATTCCCCG
TCTTCCCATGTGCAACCTTCCTAATATGTTTGATATACATC
>GL397353:2612062-2612519+
GCAATGTGGGGGCTGGACGTGGT-GGCTCACGCCTGTGGTCCCGGCACTCTGGGGGAC-A
AGGCGGGTTGATCACTTCGGGCTAGGAGTTCGAGACCAGTCTGGCCAACTTGGCGAAAC-
-ATGAAAAATACAACAGACAAACCAACCAACCAACC-AGTGACAACAAAACAGGTTTACC
CTGGAGTCATACTCTAATTTTTTCTATTTTCCTCCCTTTTTGATCCTTTATCCCACTTTC
TTTTTCTTTCTCTTCCTTCTCCCTCTTCTTTGTCAAA----TAGAGGATTGAGTTATTAT
CACTGATCCATATAAAGTCCCTCTCTCATTTAAACTCCCACCCCCCATTTCTATTCCCCG
ACTTCCCATGTGTAACCTTCCTAATATGTTTGATACGCATC
>GL397353:3604582-3605052-
GCAATGTGGGGGCTGGACGTGGT-GGCTCACGCCTGTAGTCCCAGTACTCTGGGAGGCCG
AGGCGGGTTGATCACTGGAGGCTAGGAGTTCGAGACCAGCCTGGCCAACATGGCGAAAC-
-ATGAAAAATACAACTGACAAACCAACCAGCCAACC-AGCGACAACAAAACAGGTCTACC
CTGGAGTTGTACTCTAATTTTTTCTATTTTCCTCCCTTTCTGATCCTTTATCCCACTTTC
TTTTTCTTCCTCTTCCTTCTCCTTCTTCTTCATCAAA----TAGAGGATTGAGTTATTAT
CATTGATCCATACAAAGTCC--CTCTCATTTAAATTCCCACCCCCCATTTCTATTCCCCA
TCTTCCCATGGGCAACCTTCCTAATATGTTTGATATGCATC
>GL397353:4817771-4818232-
GCAATGTGGCGGCTGGACGTGGT-GGCTCACGCCTGTAATCCCAGCACTCTGGGAGGCCG
AGGCGGGTTGATCACTTGAGGCAAGGAGTTCGAGACCAGCCTGGCCAACATGGCGAAACA
TAGGAAAAATACAACAGACAAACCAACCAACCAACCCAGCGACAACAAAGCAGGTCTACC
CTGGAGTCATACTCTAATTTTTTCTATTTTCCTCCCTTTCTGATCCTTTATCCCACTTGC
TTTTTCTTCCTCTTCCTTCTCCTTCTTCTTTGTCAAA----TAGAGGATTGAGTTATTAT
GATTGATCCATACAAAGTCCCTCTCTCATTTAAATTCCCACCCCCCATTTCTATTCCCCG
TCTTCCCATGTGCAACCTTCCTAATATGTTTGATATGCATC
>GL397353:7766176-7766619-
GCAATGTGGGGGCTGGACGTGGT-GGCTCACGCCTGTAGTCCCGGCGCTCTGGGAGGCCG
AGGCAGGTTGATCACTTCAGGCTAGGAGTTTGAGACCAGCCTGGCCAACATGGCGAAACA
TATGAAAAATACAACAGACAAACCAACCAACCAACCCAGAGACAACAAAACAGGTCTACC
CTGGAATCATACTCTAATTTTTTCTATTTTCCTCCCTTTCTGATCCTTTATCCCACTTTC
TTTTTCTTCCTCTTCCTTCTCCTTCTTCCTTGTCAAA----TAGAGGATTGAGTTATTAT
CATTGATCCATACAAAGTCCCTCTCTCATTCAAATTCCCACTCCCCATTTCTATTCCCCG
TCTTCCCATGTGCAACCTTCCTAATATGTTTGATACGCATC
>GL397354:1130813-1131281-
GCAATGTGGGGGCTGGACGTGGT-GGCTCACGCCTGTGGTCCCGGCACTCTGGGGGGCCG
AGGCGGGTTGATCACTTCGGGCTAGGAGTTCGAGACCAGTCTGGCCAACATGGCGAAAC-
-ATGAAAAATAAAACAGACAGACCAACCAACCAACC-AGTGACAACAAAACAGGTCTACC
CTGGAGTCATACTCTAATTTTTTCTATTTTCCTCCCTTTCTGATCCTTTATCCCACTTTC
TTTTTCTTCCTCTTCCTTCTCCTTCTTCTTTGTCAAA----TAGAGGATTGAGTTATTAT
CACTGATCCATATAAAGTCCCTCTCTCATTTAAATTCCCACCCCCCATTTCTATTCCCCG
ACTTCCCATGTGCAACCTTCCTAATATGTTTGATACGCATC
>GL397354:2431150-2431615+
GCAATGTGGGGGCTGGACGTGGT-GGCCCACGCCTGTGGTCCCGGCACTCTGGGGTGCCG
AGGCGGGTTGATCACTTCGGGCTAGGAGTTCGAGACCAGCCTGGCCAACATGGCGAAAC-
-ATGAAAAATACAACAGACAAACCAACCAACCAACCCAGTGACAACAAAACAGGTCTACC
CTGGAGTAATACTCTAATTTTTTCTATTTTCCTCCCTTTCTGATCCTTTATCCCACTTTC
TTTTTCATCCTCTTCCTTCTCC---TTCTTTGTCAAA----TAGAGGATTGAGTTATTAT
CACTGATCCATATGAAGTCCCTCTCTCATTTAAATTCCCACCCCCCATTTCTATTCCCTG
ACTTCCCATGTGCAACCTTCCTAATATGTTTGATACGCATC
>GL397354:2463867-2464331-
GCAATGTGGGGGCTGGACGTGGT-GGCTCACGCCTGTGGTCCCGGCACTCTGGGGGGC-G
AGGCGGGTTGATCACTTCGGGCTAGGAGTTCGAGACCAGTCTGGCCAACTTGGCGAAAC-
-ATGAAAAATACAACAGACAAACCAACCAACCAACC-AGTGACAACAAAACAGGTCTACC
CTGGAGTCATACTCTAATTTTTTCTATTTTCCTCCCTTTCTGATCCTTTATCCCACTTTC
TTTTTCTTCCTCTTCCTTCTCCCTCTTCTTTGTCAA------AGAGGATTGAGTTATTAT
CACTGATCCATATAAAGTCCCTCTCTCATTTAAACTCCCACCCCCCATTTCTATTCCCCG
ACTTCCCATGTGTAACCTTCCTAATATGTTTGATACGCATC
>GL397354:2511684-2512152+
GCAATGTGGGGGCTGGACGTGGT-GGCTCACGCCTGTGGTCCCGGCACTCTGGGGGGC-G
AGGCGGGTTGATCACTTCGGGCTAGGAGTTCGAGACCAGTCTGGCCAACTTGGCGAAAC-
-ATGAAAAATACAACAGACAAATCAACCAACCAACC-AGTGACAACAAAACAGGTCTACC
CTGGAGTCATACTCTAATTTTTTCTATTTTCCTCCCTTTCTGATCCTTTATCCCACTTTC
TTTTTCTTCCTCTTCCTTCTCCCTCTTCTTTGTCAAA----TAGAGGATTGAGTTATTAT
CACTGATCCACATAAAGTCCCTCTCTACCTTAAACTCCCACCCCCCATTTCTATTCCCCG
ACTTTCCATGTGTAACCTTCCTAATATGTTTGATACGCATC
>GL397354:5241319-5241779-
GCAATGTGGGGGCTAGACATGGT-GGCTCACGCCTGTAGTCCCAGTACTCTGGGAGGCCG
GGGCGGGTTGATCACTTGAGGCTAGGAGTTCGAGACCAGCCTGGCCAACATGGCGAAACA
TATGAAAAATACAACTGACAAACCAACCA--------AGCAACAACAAAACAGGTCTACC
CTGGAGTCATACTCTAATTTTTTCTATTTTCCTCCCTTTCTGATCCTTTATCCCACTTTC
TTTTTCTTCCTCTTCCTTCTCCTTCTTCTTTGTCAAA----TAGAGGACTGAGTTATTAT
CATTGATCCATACAAAGTCCCTCTCTCATTTAAATTCCCACCCATCATTTCTATTCCCCG
TCTTCCCATGTGCAACCATCCTAATATGTTTGATATGCATC
>GL397354:7654630-7655099+
GCAATGTGGGGGCTGGACGTGGT-GGCTCACGCCTGTAGTCCCAGCACTCTGGGAGGCCA
AGGCGGGTTGATCACTTGAGGCTAGGAGTTCGAGACCAGCCTGGCCAACAGGGCGAAATA
TATGAAAAATACAACAGACAAACCAACCAACCAACCCAGCGACAACGAAACAGGTCTACC
CTGGAGTCATACTCTAATTTTTTCTATTTTCCTCCCTTTCTGATCCTTTATCCCACTTTC
TTTTTCTTCCTCTTCCTTCTCCTTCTTCTTTGTCAAA----TAGAGGATTGAGTTATTAT
CATTGATCCATACAAAGTCCCTCTCTCATTTAAATTCCCACCCCCCATTTCTATTCCTCG
TCTTCCCATGTGCAACCTTCCTAATATGTTTGATATGCATC
>GL397354:7727575-7728052+
GCAATGTGGGGACTGGACGTGGT-GGCTCACACCTGTAGTCCCAGCACTCTGGGAGGCCG
AGGCGGGTTGGTCACTTGAGGCTAGGAGTTCGAGACCAGCTTGGCCAACATGGCGAAACA
TATGAAAAATACAACAAACAAACCAACCAACCAACCCAGCAACAACAAAACAGGTCTACC
CTGGAGTCATACTCTAATTTTTTCCATTTTCCTCCCTTTCTGATCCTTTATCCCACTTTC
TTTTTCCTCCTCTTCCTTCTCCTTCTTCTTTGTCAAAGACATAGAGGATTGAGTTATTAT
CATTGATCCATACAAAGTCCCTCTCTCATTTACATTCCCACCCCCCATTTCTATTCCCGG
TCTTTCCATGTGCAACCTTCCTAATATGTTTGATATGCATC
>GL397355:1074227-1074656-
GCACTGTGGGGGCTGGACGTGGT-GGCTCACGCCTGTAGTCCCAGCACTCTGGGAGGCCG
AGGCGGGTTGATCACTTGAGGCTAGGAGTTCGAGACCAGCTTGGCCAACATGACGAAACA
TATGAAAAATACAACAAACAAACCAACCAACCAACCCAGCAACAACAAAACAGGTCTACC
CTGGAGTCATACTCTAATTTTTTCTATT---------------------ATCCCACTTTC
TTTTTCTTCCTCTTCCTTCTCCTTCTTCTTTGTCAAA----TAGAGGATTGAGTTATTAT
CATTGATCCATACAAAGTCCCTCTCTCATTTACATTCCCACCCCCCATTTCTATTCCTGG
TCTTCCCATGTGCA---------------------------
>GL397356:2342054-2342521+
GCAATGTGGGGGCTGGACGTGGT-GGCTCACGCCTGTGGTCCCGGCACTCTGGGGGGC-G
AGGCGGGTTGATCACTTCGGGCTAGGAGTTCGAGACCAGTCTGGCCAACTTGGCGAAAC-
-ATGAAAAATACAACAGACAAACCAACCAACCAACC-AGTGACAACAAAACAGGTCTACC
CTGGAGTCATACTCTA-TTTTTTCTATTTTTCTCCCTTTCTGATCCTTTATCCCACTTTC
TTTTTCTTCCTCTTCCTTTTCCCTCTTCTTTGTCAAA----TAGAGGATTGAGTTATTAT
CACTGATCCATATAAAGTCCCTCTCTCATTTAAACTCCCACCCCCCATTTCTGTTCCCCG
ACTTCCCATGTGTAACCTTCCTAATATGTTTGATACGCACC
>GL397356:3392836-3393301+
GCAATGTGGGGGCTGGACGTGGT-GGCTCACGCCTGTGGTCCCGGCACTCTGGGGGGC-G
GGGCGGGTTGATCACTTCGGGCTAGGAGTTCGAGACCAGTCTGGCCAACATGGCGAAAC-
-ATGAAAAATACAACAGACAAACCAACCAACCAACC-AGTGGCAACAAAACAGGTCTACC
CTGGAGTCATACTCTAATTTTTTCTATTTTCCTCCCTTTCTGATCCTTTATCCCACTTTC
TTTTTCTTCCTCTTCCTTCTCCTTCTTCTTTGTCAAA----TAGAGGATTGAGTTATTAT
CACTGATCCATATAAAGTCCCTCTCTCATTTAAATTCCCACCCCCCATTTCTATTCCCTG
ACTTCCCATGTGCAACCTTCCTAATATGTTTGATACGCATC
>GL397356:4362502-4362823+
GCAATGTGGGGGCTGGACGTGGT-GGCTCACGCCTGTAGTCCCAGCACTCTGGGAGGCCG
AGGCGGGTTGATCACTTCAGGCTAGGAGTTCGAGACCAGCCTGGCCAACATGGCGAAACA
TATGAAAAATACAACAGACAAACCAAC----CAACCCAGTGACAACAAAACAGGTCTACC
CTGGAGTCATACTCTAATTTTTTCTATTTTCCTCCCTTTCTGATCCTTTATCCCACTTTC
TTTTTCTTCATCTTCCTTCTCCTTCTTCTTTGTCAAA----TAGAGGATTGAGTTATTAT
CATTGA------------------------------------------------------
-----------------------------------------
>GL397356:4614681-4615142-
GCAATGTGGGGGCTGGACGTGGT-GGCTCATGCCTGTGGTCCCGGCACTCTGGGGGGC-G
AGGCGGGTTGATCACTTCGGGCTAGGAGTTCGAGACCAGTCTGGCCAACTTGGCAAAAC-
-ATGAAAAATACAACAGACAAACCAACCAACCAACC-AGTGACAACAAAACAGGTCTACC
CTGGAGTCATACTCTAATTTTTTTTATTTTCCTCCCTTTCTGATCCTTTACCCCACTTTC
TTTTTCTTCCTCTTCCTTCTCCCTCTTCTTTGTCAAA----TAGAGGATTGAGTTATTAT
CACTGGTCCACATAAAGTCCCTCTCTACCTTAAACTCCCACCCCCCATTTCTATTCCCCG
ACTTCCCACGTGTAACCTTCCTAATATGTTTGATACGCATC
>GL397356:5557473-5557928-
GCAATGTGGGGGTTGGATGTGGT-GGCTCACGCCTGTGGTCCCGGCACTCTGGGGGGC-G
AGGCGGGTTGATCACTTTGGGCTAGGAGTTCGAGACCAGTCTGGCCAACTTGGCGAAAC-
-ATGAAAAATACAACAGACAAACCAACCAACCAACC-AGTGACAACAAAACAGGTCTACC
CTGGAGTCATACTCTAATTTTTTCTATTTTCCTCCCTTTCTGATCCTTTATCCCACTTTC
TTTTTCTTCCTCTTCCTTCTCCCTCTTCTTTGTCAAA----TAGAGGATTGAGTTATTAT
CACTGATCCACATAAAGTCCCTCTCTACCTTAAACTCCCACCCCCCATTTCTATTCCCCG
ACTTCCCACGTGTAACCTTCCTAATATGTTTGATACGCATC
>GL397356:5836233-5836685+
GCAATGTGGGGGCTGGTCGTGGT-GGCTCACGCCTGTGGTCCCGGCACTCTGGGGGGC-G
AGGCGGGTTGATCACTTCGGACTAGGAGTTCGAGACCAGTCTGGCCAACTTGGCGAAAC-
-ATGAAAAATACAACAGACAAACCAACCAACCAACC-AGTGACAACAAAACAGGTCTACC
CTGGAGTCATACTCTAATTTTTTCTATTTTCCTCCCTTTCTGATCCTTTATCCCACTTTC
TTTTTCTTCCTCTTCCTTCTCCCTCTTCTTTGTCAAA----TAGAGGATTGAGTTATTAT
CACTGATCCACATAAAGTCCCTCTCTACCTTAAACTCCCACCCCCCATTTCTATTCCCCG
ACTTCCCATGTGTAACCTTCCTAATATGTTTGATACGCATC
>GL397356:6187188-6187659+
GCAATGTGGGGGCTGGACGTGGT-GGCTCACGCCTGTAGTCCCAGCACTCTGGGAGGCCG
AGGCGGGTTGATCACTTCGGGCTAGGAGTTCGAGACCAGCCTGGCCAACATGGCGAAACA
TATGAAAAATACAACAGACAAACCAACCAACCAACCCAGTGACAACAAAACAGGCCCACC
CTGGAGTCATACTCTAATTTTTTCTAGTTTGCTCCCTTTCTGATCCTTTATCCCACTTTC
TTTTTCTTCCTCTTCCTTCTCC---TTCTTTGTCAAA----TAGAGGATTGAGTTATTAT
CATTGATCCATATAAAGTCCCTCTCTCATTTAAATTCCCACTCCCCATTTCTATTCCCCG
TCTTCCCATGTGCAACCTTCCTAATATGTTTGATACGCATC
>GL397356:6213290-6213756+
GCAATGTGGGGGCTGGACGTGGT-GGCTCACGCCTGTGGTCCTGGCACTCTGGGGGGC-A
AGGCGGGTTGATCACTTCGGGCTAGGAGTTCGAGACCAGTCTGGCCAACTTGGCGAAAC-
-ATGAAAAATACAACAGACAAACCAACCAACCAACC-AGTGACAACAAAACAGGTCTACC
CTGGAGTCATACTCTAATTTTTTCTATTTTCCTCCCTTTCTGATCCTTTGTCCCACTTTC
TTTTTCTTCCTCTTCCTTCTCCCTCTTCTTTGTCAAA----TAGAGGATTGAGTTATTAT
CACTGATCCATATAAAGTCCCTCTCTCATTTAAACTCCCACCCCCCATTTCTATTCCCCG
ACTTCCTATGTGTAACCTTCCTAAT--GTTTGATACGCATC
>GL397356:6964723-6965197+
GCAATGTGGGGGCTGGACGTGGT-GGCTCACGCCTGTAGTCCCAGTACTCTGAGAGGCCC
AGGCGGGTTGATCACTTGAGGCTAGGAGTTCGAGACCAGCCTGGCCAACATGGCGAAACA
TATGAAAAATACAACTGACAAACCAACCAACCAACC-AGCGACAACAAAACAGGTCTACC
CTGGAGTCGTACTCTAATTTTTTCTATTTTCCTCCCTTCTTGATCCTTTATTCCACTTTC
TTTTTCTTCCTCTTCCTTCTCCTTCTTCTTTGTCAAA----TAGAGGATTGAGTTATTAT
CATTGATCCATACAAAGTCCCTCTCTCATTTAAATTTCCACCCCCCATTTCTATTCCCCG
TCTTCCCACGGGCAACCTTCCTAATATGTTTGATATGCATC
>GL397357:2224891-2225359+
GCAATGTGGGGGCTGGACGTGGT-GGCTCACGCCTGTGGTCCCGGCACTCTGGGGGGC-G
AGGCGGGTTGATCACTTCGGGCTAGGAGTTCGAGACCAGTCTGGCCAACTTGGCGAAAC-
-ATGAAAAATACAACAGACAAACCAACCAACCAACC-AGTGACAACAAAACAGGTCTACC
CTGGAGTCATACTCTAATTTTTTCTATTTTCCTCCCTTTCTGATCCTTTATCCCACTTTC
TTTTTCTTCCTCTTCCTTCTCCCTCTTCTTTGTCAAA----TAGAGGATTGAGTTATTAT
CACTGATCCATATAAAGTCCCTCTCTCATTTAAACTCCCACCCCCCATTTCTATTCCCCG
ACTTCCCATGTGTAACCTTCCTAATATGTTTGATACACATC
>GL397357:4433471-4433932-
GCAATGTGGGGGCTGGACATGGT-GGCTCACGCCTGTAGTCCCAGCACTCTGGGAGGCCG
AGGCAGGTTGATCACTTGAGGCTAGGAGCTCGAGACCAGCCTGGCCAACATGGAGAAACA
TGTGAAAAATACAACAGACAAACCAAGCAACCAACCCAGCGACAACAAAACAGGTCTACC
CGGGAGTCATACTCTAATTTTTTCTATTTTCCTCCCTTTCTGATCCTTTATCCGACTTTC
TTTTTCTTCCTCTTCCTTCTC---CTTCTTTGTCAAA----TAGAGGATTGAGTTATTAT
CATTGATCCATACAAAGTCCCTCTCTCATTTAAATTCCCACCCCCCATTTCTATTCCCCG
TCTTCCCATGTGCAACCTTCATAATATGTTTGATATGCATC
>GL397357:7260564-7261023+
GCAATGTGGGGGCTGGACGTGGT-GGCTTATGCCTGTAGTCCCAGTACTCTGGGAGGCCA
AGGCGGGTTGATCACTTGAGGCTAGGAGTTCGAGACCAGCCTGGCCAACATGATGAAACA
TATGAAAAATACAAC----AGACCAACCAACCAACC-AGCGACAACAAAACAGGTCTACC
CTGGAGTCATACTCTAATTTTTTCTATTTTGCTCCCTTTCTGATCCTTTATCCCACTTTC
TTTTTCTTCCTCTTCCTTCTCCTTCTTCTTTGTCAAA----TAGAGGATTGAGTTATTAT
CATTGATCAATACGAAGTCCCTCTCTCATTTAAATTCCCACCCCCCATTTGCATTCCCCG
TCTTCCCATGTGCAACCTTCCTAATATGTTTGATATACATC
>GL397357:7333355-7333673+
GCAATGTGGGGGCTGGATGTGGT-GGCTCACGCCTGTAGTCCCAGTACTCTGGGAGGCTG
AGGCGGGTTGATCACTTGAGGCTGGGAGCTCAAGACCAGCCTGGCCAACATGGCGAAACA
TATGAAAAATACAACTGTCAAACCAACCAACGAACCAAGCGACAACAAAACAGGTCTACC
CTGGAGTCATACTCTAATTTTTTCTATTTTCCTACCTTTCTGATCCTTTATCCCACTTTC
TTTTTCTTCCTCTTCCTTCTCCTTCTTCTTTGTCAAA----TAGAGGATTGAGTTATTA-
------------------------------------------------------------
-----------------------------------------
>GL397358:4494684-4495124+
GCAATGGGGGGGCTGGACGTGGT-GGCTCACGCCTGTAGTCCCAGCACTCTGGGAGGCCG
AGGCGGGTTGATCACTTGAGGCTAGGAGTTG-AGAACAGCCTGGTCAACATGGCGAAACA
TATGAAAAATACAACAGACAAACCAACCAACC-----AGCGACAACAAAACAGGTCTACC
CTGGAGTCATACTCTAATTTTTTCTATTTTCCTCCCTTTCTGATCCTTTATCCCAC--TC
TTTTTCTTTCTCTTCCTTCTCC-------TTGTCAAA----TAGAGGATTGAGTTATTAT
CATTGATCCATACAAAGTCCCTCTCTCATTTGAATTCCCACCCCCCATTTCTATTCCCCG
TCTTCCCATGTGCAACTTTCCTAATATGTTTGATATTCATC
>GL397358:7157758-7158215+
GTAATGTGGAGGCTGGACGTGGT-GGCTCACGCCTGTAGTCCCAGCACTCTAGGAGGCCG
AGGTGGGTTGATCACTTGAGGCTAG-AGTTCGAGACCAGCCTGGCCAACATGGCGAAACA
TATGAAAAATACAACAGACAAACCAACCAACCAACCCAGCAACAACAAAACAGGTCTACC
CTGGAGTCATACTCTAA-TTTTTCTATTTTCCTCCCTTTCTGATCCTTTATCCCACTTTC
TTTTTCTCTCTCTTCCTTCTCCTTCTTCTTTGTCAAA----TGGAGGATTGAGTTATTAT
CATTGATCCATACAAAGTCCCTCTCTCATTTAAATTCCTATCCCCCATTTCTATTTCCCG
TCTTCCCATGTGCAACCTTCCTAATATGTTTGATATGCA--
>GL397359:561129-561597+
GCAATGTGGGGGCTGGACGTGGT-GGCTCACACCTGTGGTCCTGGCACTCTGGGGGGC-G
AGGCGGGTTGATCACTTCGGGCTAGGAGTTCGAGACCAGTCTGGCCAACTTGGCGAAAC-
-ATGAAAAATACAACAGACAAACCAACCAACCAACC-AGTGACAACAAAACAGGTCTACC
CTGGAGTCATACTCTAATTTTTTCTATTTTCCTCCCTTTCTGATCCTTTATCCCACTTTC
TTTTTCTTCCTCTTCCTTCTCCCTCTTCTTCGTCAAA----TAGAAGATTGAGTTATTAT
CACTGATCCACATAAAGTCCCTCTCTACCTTAAACTCCCACCCCCCATTTCTATTCCCCG
ACTTCCCATGTGTAACCTTCCTAATATGTTTGATACGCATC
>GL397359:2608749-2609208-
GCAATGTGGGGGCTGGACGTGGT-GGCTCACGCCTGTAGTCCCAGCACTATGGGAGGCCG
AGGCGGGTTGATCACTTGAGGCTAGGAGTTCGAGACCAGCCTGGCCAACATGGCGAAACA
TATGAAAAATACAACAGACAAACCAAC-----AACC-AGCGACAATAAAACAGGTCTACC
CTGGAGTCATACTCTAATTTTTTCTATTTTCCTCCCTTTCTGATCCATTATCCCACTTTC
TTTTTCTTCCTCTTCCT------TCTTCTTTGTCAAA----TAGAGGATCGAGTTATTAT
CATTCATCCATACAAAGTCCCTCTCTCATTTAAATTCCCACTCCCCATTTCTATTCCCCG
TCTTTCCATGTGCAACCTTCCT-----GTTTGATATGCATC
>GL397359:4021276-4021728-
GCAATGTGGGGGCTGGACGTGGT-GGCTCACGCCTATAGTCCCAGTACTCTGGGAGGCCG
AGGCGGGTTGATCACTTGGGGCTAGGAGCTTGAGACCAGCCTGGCCAACATGGCGAAACA
TATGAAAAATACAACTGTCAAACCAACCAGC-AA-C-AGCGACAACAAAACAGGTCTACC
CTGGAGTCATACTCCAATTTTTTCTATTTTCCTCCCTTTCTGATCTTTTATCCCACTTTC
TTTTTCTTCCTCTTCCTTCTCCTTCTTCTTTGTTAAA----TAGAGGATTGACTTATTAT
---TGATCCATACAAAGTCCCTCTCTCATTTCAATTCCCACCCCCCATTTCTATTCCTCG
TCTTCCCATGTGCAACCTTCCTAATATGTTTGATATGCATC
>GL397359:6048891-6049355-
GCAATGTGGGGGCTGGATGTGGT-GGCTCACGCCTGTAGTCCCAGTACTCTGGGAGGCTG
AGGCGGGTTGATCACTTGAGGCTAGGAGCTGGAGACCAGCCTGGCCAACATGGCGAAACA
TATGAAAAATACAACTGTCAAACCAACCAAC-AACC-AGCGACAACAAAATAGGTCTACC
CTGGAGTCATACTCTAATTTTTTCTATTTTCCTCCCTTTCTGATCCTTTATCCCACTTTC
TTTTTCTTCCTCTTCCTTCTCCTTCTTCTTTGTCAAA----TAGAGGATTGAGTTATTAT
CATTGATCCATACAAAGTCCCTCTCTCATTTAAATTCCCACCCCCCATTTCTATTCCCCA
TCTTCCCATGTGCAACCTTCCTAATATGTTTGATATGCATC
>GL397360:377829-378291+
GCAATGTGGGGGCTGGACGTGGT-GGCTCACGCCTGTAGTCCTAGCACTCTGGGAGGCCG
AGGTGGGTTGATCACTTCAGGCTAGGAGTTTGAGATCAGTCTGGCCAACATGGCGAAACA
TATGAAAAATACAACAGACAAACCAACCAACCAACCCAGCAACAACAAAACAGGTCTACC
CTGGAGTCATATTCTAATTTTTTCTATTTTCCTCCCTTTCTGATCCTTTATCCCACTTTC
TTTTTCTTCCTCTTCCTTCTCCTTCTTCTTTGTCAAA----TAGAGGATTGAGTTATTAT
CATTGATCCATATAAAGTCCCTCTCTCATTTAAATTCCCACTCCCCATTTCTATTCCCCG
TCTTCCCATGTGCAACCTTCCTAATATGTTTGATACGCATC
>GL397360:1705389-1705853-
GCAATGTGGGGGCTGGTCGTGGT-GGCTCACGCCTGTGGTCCCGGCACTCTGGGGGGC-G
AGGCGGGTTGATGACTTCGGGCTAGGAGTTCGAGACCAGTCTGGCCAACTTGGCGAAAC-
-ATGAAAAATACAACAGACAAACCAACCAAC----C-AGTGACAACAAAACAGGTCTACC
CTGGAGTCATACTCTAATTTTTTCTATTTTCCTCCCTTTCTGATCCTTTATCCCACTTTC
TTTTTCTTCCTCTTCCTTCTCCCTCTTCTTTGTCAAA----TAGAGGATTGAGTTATTAT
CACTGATCCACATAAAGTCCCTCTCTATCTTAAACTCCCACCCCCCATTTCTATTCCCCG
ACTTCCCATGTGTAACCTTCCTAATATGTTTGATACGCATC
>GL397360:1822865-1823321-
GCAATGTGCGGGATGGACGTGGT-GGCTCATGCCTGTAGTCCCAGCACTCTGGGAGGCCG
AGGCGGGTTGATCACTTGAGGCTGGGAGTTCGAGATCAGCCTGGCCAACATGGCGAAACA
TATGAAAAACACAACAGACAAACCAACCAACCAACCCAGCGACAACGAAACAGGTCTACC
CTGGAGTCATACTCTAATTTTTTCTATTTTCCTCCCTTTCCGATCCTTTATCCCACTTTC
TTTTTCTTCCTCTT-------CTTCTTCTTTGTCAAA----TAGAGGATTGAGTTATTAT
CATTGATCCATACAAAGTCCCTCTCTCATTTAAATTCCCACCCCCTGCTTCTATTCCCCG
TCTTCCCATGTGCAACCTTCCTAATATGTTTGATATGCATC
>GL397360:1833159-1833597+
GCAATGTGGGG-CTGGATGTGGT--GCTCACACCTGTAGTCCCAGTACTCTGGGAGGCTG
AGGCGGGTTGATCACTTGAGGCT--G-GC---AGACCAGCCTGGCCAACATGGCGAAAC-
-ATGAAAAATACAACTGTCAAACCAACCAAC-AACC-AGCGACAACAAAACAGATCTACC
CTGGAGTCATACTCTAATTTTTTGTATTTTCCTCCCTTTCTGATCCTTTATCCCA----C
TTTTTCTTCCTCT------TCCTTCTTCTTTGTCAAA------GAGGATTGAGTTATTAT
CATTGATTCATACAAAGTCCCTCTC-----TAAATTCCCATCCCCCATTTCTATTCCCCG
TCTTCCCATGTGCAACCTTCCTAA--TGTTTGATATGCATC
>GL397360:1934473-1934943-
GCAATGTGGGGGCTGGACGTGGT-GGCTCACGCCTGTGGTCCTGGCACTCTGGGGGGCCG
AGGCGGGTTGATCACTTCAGGCTAGGAGTTCAAGACCAGCCTGGCCAGCATGGCGAAACA
TATGAAAAATACAACAGAGAAACCAACCAACCAACC-AGTGACAACAAAACAGGTCTACC
CTGGAGTCATACTCTAATTTTTTCTATTTTCCTCCCTTTCTGATCCTTTATCCCACTTTC
TTTTTCTTCCTCTTCCTCCTTCTTCTTCTTTGTCAAA----TAGAGGATTGAGTTGTTAT
CACTGATCCATATAAAGTCCCTCTCTCATTTAAATTCCCACTCCCCATTTCTATTCCCTG
TCTTCCCATGTGCAACCTTCCTAATGTGTTTGATACGCATC
>GL397360:3977196-3977669+
GCAATGTGGGGGCTGGATGTGGT-GGCTCACGCCTGTAGTCCCGGCACTCTAGGAGGTCG
AGGAGGGTTGATCACTTGAGGCTAGGAGTTCGAGACCAGCCTGACCAACATGGCGAAACA
TATGAAAAATATAACAGACAAACCAACCAACCAACCCAGCAACAAAAAAACAGGTCTACT
CTGGAGTCATACTCTAATTTTTTCTATTTTCCTCCCTTTCTGATCCTTTATCCCACTTTC
TTTTTCTTCCTCTTCCTTCTCCCTCTTCTTTGTCAAA----TAGAGGATTGAGTTATTAT
CATTGATCCATACAAAGTCCCTCTCTCATTTAAATTCCTACCCCCCATTTCTATTCCCGG
TCTTCCCATGTGCAACCTTCCTAATATGTTTGATACGCATC
>GL397360:5231867-5232335-
GCAATCTGGGGGCTGGACGTGGT-GGCTCACGCCTGTGGTCCCGGCACTCTGGGGGGCCG
AGGCGGGTTGATCACTTCGGGCTAGGAGTTCGAGACCAGTCTGGCCAACATGGCGAAACA
TATGAAAAATACAACAGACAAACCAACCAACCAACC-AGTGACAACAAAACAGGTCTATC
CTGGAGTCATACTCTAATTTTTTCTATTTTCCTCCCTTTCTGATCCTTTATCCCACTTTC
TTTTTCTTCCTCTTCCTTCTCCTTCTTC---GTCAAA----TAGAGGATTGAGTTATTAT
CACTGATCCATATAAAGTCCCTCTCTCATTTA-ATTCCCACTCCCCATTTCTATTCCCCG
TCTTCCCATGTGCAACCTTCCTTATATGTTTGATACGCATC
>GL397360:5418706-5419174-
GCAATGTGGGGGCTGGACGTGGT-GGCTCACGCCTGTGGTCCCGGCACTCTGGGGGGC-A
AGGCGGGTTGATCACTTCGGGCTAGGAGTTCGAGACCAGTCTGGCCAACTTGGCAAAAC-
-ATGAAAAATACAACAGACAAACCAACCAACCAACC-AGTGACAACAAAACAGGTCTACC
CTGGAGTCATACTCTAATTTTTTCTATTTTCCTCCCTTTCTGATCCTTTATCCCACTTTC
TTTTTCTTCCTCTTCCTTCTCCCTCTTCTTTGTCAAA----TAGAGGATTGAGTTATTAT
CACTGATCCATATAAAGTCCCTCTCTCATTTAAACTCCCACCCCCCATTTCTATTCCCCG
ACTTCTCATGTGTAACCTTCCTAATATGTTTGATACGCATC
>GL397360:5830467-5830941+
GCAGTGTGGGGGCTGGATGTGGT-GGCTCACGCCTGTAGTCCCAGTACTCTGGGAGGCTG
AGGCGGGTTGATCACTTGAGGCTGGGAGCTCGAGACCAGCCTGGCCAACATGGCGAAACA
TATGAAAAATACAACTGTCAAACCAACCAAC-AACC-AGCGACAACAAGGCAAGTCTACC
CTGGAGTCATACTCTAATTTTTTCTGTTTTCCTGCCTTTCTGATCCTTTATCCCACTTTC
TTTTTCTTCCTCTTCCTTCTCCTTCTTCTTTGTCAAA----TAGAGGATTGAGTTATTAT
CATTGATCCATGCAAAGTCCCTCTCTCATTTAGATTCCCACCCCCCATTTCTATTCCCCG
TTTTCCCATGTGCAACCTTCCTAATATGTTTGATATGCATC
>GL397360:6260305-6260762-
GCAATGTGGGGGCTGGACGTGGT-GGCTCACGCCTGTAGTCCCAGTACTCTGGGAGGCCA
AGGCGGGTTGATCACTTGAGGCTAGGAGTTCGAGACCAGCCTGGCCAACATGGCGAAACA
TATGAAAAATACAACTGACAAACCAACCAACCAACC-AGCGACAACAAAACAGGTCTACC
CTGGAGTCATACTCTAATTTTTTCTATTTTCCTCCCTTTCTGATCCTTTATCCCACTTTC
TTTTTCTTCCTCTTCCTTCTCCTTCTTCTTTGTCAAA----TAAAGGATTGAGTTATTAT
CATTGATCCATACAAAGTCCCTCTCTCATTTAAATTCCCACCCCCCATCTCTATTCCCCG
TCTTCCCATGTGCAACCTTCCTAAT--GTTTGATATGCATC
>GL397360:6775678-6776151-
GCAGTGTGGGGGCTGGACGTGGT-GGCTCACGCCTGTAGTCCCAGCACTCAGGGAGGCCG
AGGCGGGTTGATCACTTGAGGCTAGGAGTTCGAGACCAGCTTGGCCAACATGGCGAAACA
TATGAAAAATACAACAAACAAACCAACCAACCAACCCATCAACAGCAAAACAGGTCTACC
[truncated: 107,068 more chars]
