# Supplementary material for: Inference of Transposable Element Ancestry
Source: PLoS Genet. 2014 Aug 14;10(8):e1004482. doi: 10.1371/journal.pgen.1004482 (PMC4133154; doi:10.1371/journal.pgen.1004482)
Supplement: File S3 — Unprocessed alignment files for LAVA 5′ cluster 1 sequences. Aligned sequences from cluster 1 in the 5′ end of LAVA, before processing. (FASTA) [file pgen.1004482.s009.fasta]

>GL397272_26348827-26351643+/60
--TCTGTTGCCCACGCTGG------AGTGTAC-TCGGCTCGCTGC---------------
----------------------------AGACT---------------------------
-----CCCTGC------------------CTCCGGCTTC-----------------GTT-
---------------------GGCCAGG--------------CTACTTTCCA-GCTCCTA
GC-----------CTCGAGTGCTGTGCCTGCCTCGGCCTCCTGAGGTGCTGGGACTGCAG
ACGGAGTCTCGCTCA-------CTCTGTGCTCGGTGTTGCTCGGGCTGGAGTGCAGTGGC
GTGAT-----------CTTGGCTCGCTGCAGCCTCCGCCTCCCAGCTGCCTGCCTTGGCC
TCCCGGGGTGCTGGG-ATTGCAGCCTCTGCCTGGCCGCCATCC-----------------
-----------------
>GL397321_7473889-7476762-/600-
~~~~~~~~~~~~~~~~~~~~~~~~~~~~~~AC-TCGGCTCGCTGC--TGC----------
----CCCACACC---ACGG-ACTGCCTGTGACT----------GCCGGCGCTCGCCA---
------CCTGC-TTTTTCTC---------CTTTCCCTGTAGGCGCAGTTTTGCCATCTT-
---------------------GGCCACG--------------CTGCTCTCCA-GCTCCTG
AC-----------CCCGAGTGCTCTGCAC------GCCTCCCGAGGTGCTGGGACTGCAG
ATGGAGTCTCGCTCA-------------------------CCGGGCTGGAGTGCGGTGGC
GTGGT-----------CTTGGCTCGAGGCAGCCTCCGTCTCCCAGCCGCCTGCCTTGGCC
TACCAGTGTGCTGGG-ATTGCAGCCCCTGCCCGG--------------------------
-----------------
>GL397393_2395118-2398280-/600-
--TCTGTGGCCCAGGCTGC------AGTCTAC-TCGGCTTGCTGC--TG-----------
----CCCGCGCC---GCGG-ACTGCCTGGGACT----------GCCGCCGCGCGCCA---
CCGCTGCCTGC-TTTTTCTC---------CTTTGGCTGCAGGCGCACGTTCGCCATGTT-
---------------------GGCCACG--------------CTGGTCGCCA-GCTCCTG
AC-----------GCCGAGTGCTCTGCCCGCCTCAGCCTCCCGAGGTACTGGGACTGCAG
ACGGAGTCTCGCTCA-------CCCGGTGCTCGGTGTTGCCTGGGCTGGAGTGCGGTGGC
ATGGT-----------CTGGGCTCACGGCAGCCTCTGCCTCCCAGCCGCCTGCCTTGGCC
TACCAGGGTGCCGGG-ATTG----------------------------------------
-----------------
>GL397314_12048824-12052302+/60
--TCTGTCGCCCAGGCTGC------AATCTAC-TCGGCTCGCTGC--TA-----------
----CCCGCGCC---GCGT-ACTACCTGGGACT----------GCCGCCGCGCGCCA---
CCGCTGCCTGC-TTTTTCTC---------ATTTGGCTGCAGGCGCGCGGTCGCCATGTT-
---------------------GGCCACG--------------CTGCTCACCA-GCTCCTG
AC-----------GCCGAGTGCTCTGCCCGCCTCAGCCTCCCGAGCTGCTGGGACTGCAG
ACGGAGTCTCGCTCA-------CCCGGTGCTCGGTGTTGCCCAGGCTGGAGTGCAGTGGC
GTGGT-----------CTGGGCTCGTGGCAGCCTCCGCCTCCCAGCCGCCTGCCTTGGCC
TACCAGGGTGCTGGG-ATTG----------------------------------------
-----------------
>GL397301_281534-284146+/600-99
--TCTGTGGCCCGGGCTGC------AATCTAC-TCGGCTCGCTGC--TG-----------
----CCCGCACC---GCGG-ACTGCCTGGGACT----------GCCGGCGCGCGCCA---
CCGCTGCCTGC-TTTTTCTC---------GTTTGGCTGCAGGCGCGCGGTCGCCATGTT-
---------------------GGCCACA--------------CTGCTCACCA-GCTCCTG
AC-----------GCCGAGTGCTCTGCCCGCCTCAGCCTCCCGAGGTACTGGGACTGCAG
ACGGAGTCTCGCTCA-------CCCGGTGCTCGGTGTTGCCCGGGCTGGAGTGCGGTGGC
GTGGT-----------CTGGGCTCGCGGCAGCCTCCGCCTCCCAGCCGCCTGCCTTGGCC
TACCAGGGTGCTGGG-ATTG----------------------------------------
-----------------
>GL397288_12375181-12379223-/60
--TCTGTCGCCCAGCCTGC------AATCTAC-TCGGCTCGCTGC--TG-----------
----CCCGCGCC---GCGG-ACTGCCTGGGACT----------GCCGCCGCGCACCA---
CCGCTGCCTGC-TTTTTCTC---------GTTTGGCTGCAGGCGCGCGGTCGCCATGTT-
---------------------GGCCACG--------------CTGCTCACCA-GCTCCTG
AC-----------GCCGAGTGCTCTGCCCGCCTCAGCCTCCCGAGGTGCTGGGACTGCAG
ACGGAGTCTCGCTCA-------CCCGGTGCTCGGTGTTGCCCGGGCTGGACTGCGGTGGC
GTGGT-----------CTGGGCTCGCGGCAGCCTCCGCCTCCCAGCCACCTGCCTTGGCC
TACCAGGGTGCTGGG-ATTG----------------------------------------
-----------------
>GL397274_18734836-18738302-/60
--TCTGTGGCCCAGGCTGC------AATCTAC-TCAGCTCGCTGC--TG-----------
----CCCGCGCC---GCGG-ACTGCCTGGGACT----------GCCGCGGCGCGCCA---
CCGCTGCCTGC-TTTTTCTC---------GTTTGGCTGCAGGCGCGCGGTCGCCATGTT-
---------------------GGCCACG--------------CTGCTCACCA-GCTCCTG
AC-----------GCCGAGTGCTCTGCCCGCCTCAGCCTCCCGAGGTACTGGGACTGCAG
ACGGAGTCTCGCTCA-------CCCGGTGCTCGGTGTTGCCCGGGCTGGAGTGCGGTGGC
GTGGT-----------CTGGGCTCACGGCAGGCTCCGCCTCCCAGCCGCCTGCCTTGGCC
TACCAGGGTGCTGGG-ATTG----------------------------------------
-----------------
>GL397275_29788273-29792870+/60
--TCTGTCGCCCAGGCTGC------AATCTAC-TCAGCTCGCTGC--TG-----------
----CCCGCGCC---GCGG-ACTGCCTGGGACT----------GCCGCCGCGCGCCA---
CCGCTGCCTGC-TTTTTCTC---------GTTTGGCTGCAGGCGCGCGGTCGCCATGTT-
---------------------GGCCACG--------------CTGCTCACCA-GCTCCTG
AC-----------GCCGAGTGCTCTGCCCGCCTCAGCCTCCCGAGGTCCTGGGACTGCAG
ACGGAGTCTCGCTCA-------CCCGGTGCTCGGTGTTGCCCGGGCTGGAGTGCGGTGGC
GTGGT-----------CTGGGCTCGCGGCAGCCTCCGTCTCCCAGCCGCCTGCCTTGGCC
TACCAGGGTGCTGGG-ATTG----------------------------------------
-----------------
>GL397327_11974689-11980966-/60
--TCTGTGGCCCAGGCTGC------AATCTAC-TCAGCTCACTGC--TG-----------
----CCCGCGCC---GAGG-ACTGCCTGGGACT----------GCCACCGCGCACCA---
CCGCTGCCTGC-TTTTTCTC---------CTTTGGCTGCAGGCGCGCGTTTGCCATCTT-
---------------------CGCCACG--------------CTGGTCGCCA-GCTCCTG
AC-----------GCCGAGTGCTCTGCCCGCCTCAGCCTCCCGCGGTACTGGGACTGCAG
ACGGAGTCTCCCTCA-------CCCAGTGCTCGGTGTTGCCCGGGCTGGAGTGCGGTGGC
GTGGT-----------CTGGGCTCCCGGCAGCCTCCGCCTCCCAGCCGCCTGCCTTGGCC
TACCAGGGTGCTGGG-ATTG----------------------------------------
-----------------
>GL397292_11962001-11964543-/60
--TCCGTGGCCCAGGCGGC------AATCTAC-TCGGCTCGCTGC--TG-----------
----CCCGTGCC---GCGG-ACTGCCTGGGACT----------GCCGGCACGCGCCA---
CCGCTGCCTGC-TTGTTCTC---------CTTTGGCTGCAGGCACGCGTTCGCCCTGTT-
---------------------GGCCACG--------------CTGGTCGCCA-GCTCCTG
AA-----------GCCGAGTGCTCTGCCCGCCTCAGCCTCCCAAGGTACTGGGACTGCAG
ACGGAGTCTCGCTCA-------CCGGGTGCTCGGTGTTGCCCGGGCTGGAGTGCGGTGCC
GTGGT-----------CTGGCCTCGCGGCAGCCTCCGCCTCCCAGCCGCCTGCCTTGGCC
TACCAGGGTGCTGGA-ATTG----------------------------------------
-----------------
>GL397287_8851017-8854400-/600-
--TCTGTGGCCCACGCTGC------AATCTAC-TTGGCTCGCTGC--TG-----------
----CCCGCGCC---GCGG-ACTTCCTGGGACT----------GCCGGCGTGCGCCA---
CCACTGCCTGC-TTTTTCTC---------CTTTGGCTGCAGGCGCGCGTTCGCCATGTT-
---------------------GGCCACG--------------CTGGTCGCCA-GCTCCTG
AC-----------ACCGAGTGCTCTGCCCGCCTCATCCTCCCGAGGTACTGGGACAGCAG
ACGGTGTCTCGCTCA-------CCCGGTGCTCGCTGTTGCCCGGGCTGGAGTGCGGTGGC
GTGGT-----------CTGGGCTCGCGGCAGCCTCCGCCTCCCAGCCACCTGCCTTGGCC
TACCAGGGTGCTGGG-ATTG----------------------------------------
-----------------
>GL397302_3490782-3493874-/600-
--TCTGTGGCCCAGGCTGC------AATCTAC-TCGGCTAGCTGC--TG-----------
----CCCGTGCC---ACGG-ACTGCCTGGGACT----------GCCGCCGCGCGCCA---
CCGCTGCCTGC-TTTTTCTC---------CTTTGGCTGCAGGCGCGCGTTCGCCATCTT-
---------------------GGCCATG--------------CTGGTCGCCA-GCTCCTG
AC-----------GCCGAGTGCTCTGCCCACCTCAGCATCCCGAGGTGCTGGGACTGCAG
ACGGAGTCTCGCTCA-------CCCGGTCCTCGGTGTTGCCCGGGCTGGAGTGCAGTGGC
GTGGT-----------CTGGG-------------CCGCCTCCCAGCCGCCTGCCTTGGCC
TACCAGGGTGCTGGG-ATTG----------------------------------------
-----------------
>GL397373_1468782-1472043+/600-
--TAATTTGAAAAGGCTGC------AATCTAC-TCGGCTCGCTGC--TG-----------
----CCCGCGCC---GCGG-ACTGCCTGGGACT----------GCCGGCGCGCGCCA---
CCGCTGCCTGC-TTTCACTC---------CTTTGGCTGCAGGCGCGCGTTCGCCATGTT-
---------------------GGCCACG--------------CTGGTCGCCA-GCTCCTG
AC-----------GCCGAGTGCTCTGCCCGCCTCAGCCTCCCGAGGTACTGGGACTGCAG
ACGGAGTCTCGCTCA-------CCCGGTGCTCGGTGTTGCCCGGGCTGGAGTGCGGTGGC
GTGGT-----------CTGGGCTCGCGGCAGCCTCCGCCTCCCAGCCGCCTGCCTTGGCC
TACCAGGGTGCTGGG-ATTG----------------------------------------
-----------------
>GL397264_16817943-16821293-/60
--TCTGTGGCCCGGGCTGC------AATCTAC-TCGGCTCGCTGC--TGCCCGGCTCGCT
GCTGCCCGCGCC---GCGG-ACTGCCTGGGACT----------GCCGGCGCACACCA---
CCGCTGCCTGC-TTTTTCTC---------CTTTGCCTGCAGACACGCGGTCGCCATGTT-
---------------------GCCCACG--------------CTGGTCGCCA-GCTCCTG
AC-----------GCCGAGTGCTCTGCCCGCCTCAGCCTCCCGAGGTACTGGGACTGCAC
ACGGAGTCTCGCTCA-------CCCGGTGCTCGGTGTTGCCCGGGCTGGAGTGCGGTGGC
GTGGT-----------CTGGGCTCGCGGCAGCCTCCGCCTCCCAGCCGCCTGCCTTGGCC
TACCGGGGTGCTGGG-ATTG----------------------------------------
-----------------
>GL397330_3110266-3112950+/600-
--TCTGTGGCCCAGGCTGC------AATCTAC-TCGACTCACTGC--TG-----------
----CCCGCGCC---GCGG-ACTGACTGGGACA----------GCCGGCGCGCGCCA---
CCGCTGCCTGC-TTTTTCTC---------CTTTGACTGCAGGCGCGCGTTCGCCACGTT-
---------------------GGCCACG--------------CTAGTCGCCA-GCTCCTG
AC-----------GCCGAGTGCTCTGCCCGCCTCAGCCTCCCGAGGTTCTGGGACTGCAG
ATGGAGTCTCGCTCA-------CCCGGTGCTCGGTGTTGCCCGGGCTGGAGTGCGGTGGC
GTGGT-----------CTGGGCTCGCGGCAGCCTCTGCCTCCCAGCCGCCTGCCTTGGCC
TACCAGGGTGCTGGG-ATTG----------------------------------------
-----------------
>GL397272_41702993-41707048+/60
--TCTGTGGCCCAGGCTGC------AATCTAC-TCGGCTCGCTGC--TG-----------
----CCGCCGCT---GCGG-ACTGCCTGGGACT----------GCCGGCGCGCGCCA---
CCGCTGCCTGC-TTTTTCTC---------CTTTGGCTGCAGGCGCGCGTTCGCCATGTT-
---------------------GGCCACG--------------CTGGTCGCCA-GCTCCTG
AC-----------GCCGAGTGCTCTGCCCGCCTCAGTCTCCCGAGGTACTGGGACTGCAG
ATGGAGTCGCACTCA-------CCCGGTGCTCGGTGTTGCCCGGGCTGGAGTGCGGTGGC
ATGGT-----------CTGGGCTCGCGGCAGCATCCGCCTCCCAGACGCCTGCCTTGGCC
TACCAGGGTGCTGGG-AGTG----------------------------------------
-----------------
>GL397292_20214214-20216888+/60
--TCTGTGGCCCAGGCTGC------AATTTAC-TCG-CTCGCTGC--TG-----------
----------CC---GCGG-ACTGCCTGGGACT----------GCCGGCGCACACCA---
CCGCTGCCTGC-TTTTTCTC---------CTTTGGCTGCAGGCGCGCGTTCGCCATGTT-
---------------------GGCCACG--------------CTGGTCTCCA-GCTCCTG
AC-----------GCCGACTGCTCTGCCCGCCTCAGCCCCCCGAGGTACTGGGACTACAG
ACGGAGTCTCGCTCA-------CCCGGTGCTCGGTGTTGCCCGGGCTGGAGTGCGGTGGC
GTGCT-----------CTGGGCTTGCGGCAGCCTCCGCCTCCCAGCCGCCTGCCTTGGCT
TACCAGGGTGCTGGG-ATTG----------------------------------------
-----------------
>GL397313_12576605-12580702+/60
--TCTGTGGCCCAGGCTGC------AATCTAC-TCGGCTCGCCGC--TG-----------
----CCTGCGCC---GCGG-ACTGCCTGGGACT---------------------------
--GCTGGCTGC-TTTTTCTC---------CTTTGGCTGCAGGCGCGCCTTCGCCATGTT-
---------------------GGCCACG--------------CTGGTCGCCA-GCTCCTG
AC-----------GCCGAGTGCTCTGCCCGCCTCAGCCTCCCGAGGTGCTGGGACTGCAG
ACGGAGTCTCGCTCA-------CCCGGTGCTCGGTGTTGCCCGGGCTGGAGTGCGGTGGC
GTGGT-----------CTGGGCTTGCGGCAGCCTCCGCCTCCAAGCTGCCTGCCTTGGCC
TACCAGGCTGCTGGG-ATTG----------------------------------------
-----------------
>GL397389_4756098-4758577+/600-
--TCTGTGGCCCAGGCTGC------AATCTAC-TCGGCTCGCTGC--TG-----------
----CCCGCGCC---GCGG-AATGCCTGGGACT----------GCCGGCGCGCGCCA---
CCGCTGCCTGC-TTTTTCTC---------CTTTGGCTGCAGGCGCGCGTTCGCCATGTT-
---------------------GGCCACG--------------CTGGTCTCCG-GCTCCTG
AC-----------CCCGAGTGCTCTGGCCGCCTCAGCCTCCCGAGGTACTGGGACTGCAG
ACGGAGTCTCGCTCA-------CCCGGTGCCCGCTGTTGCCCGGGCTGGAGTGCGGTGGC
GTGGT-----------CTGGGCTCGCGGCAGCCTCTGCCTCCCAGCCGCCTGCCTTGGCC
TACCAGGGTGCTGGG-ATTG----------------------------------------
-----------------
>GL397306_18221680-18225762-/60
--TCTGTGGCCCAGGCTGC------AATATAC-TCGGCTCGCTGC--TG-----------
----CCCGCGCC---GCGG-ACTGCCTGGGACT----------GCCGCCGCGCGCCA---
CCGCTGCCTGC-TTTTTCTC---------CTTTGGCTCCAGGCGCGCGTTCGTCATCTT-
---------------------GGCCACG--------------CTGGTCGGCA-GCTCCTG
AC-----------GCCGAGTGCTCTGCCCGCCTCAGCCTCCCGAGGTACTGGGACTGCAG
ACGGACTCTCGCTCA-------CCCGGTGCTCGGTGTTGCCTGGGCTGGAGTGCGGTGGC
GTGGT-----------CTGGGCTCGCGGCAGCCTCCGCCTCCCAGCCGCCTGCCTTGGCC
TACCAGGGTGCTGGG-ATTGCAGCCCCTGCCC----------------------------
-----------------
>GL397263_23184488-23190620+/60
--TCTGTGGCACAGGCTGC------AATCTAC-TCGGCTCGCTGC--TG-----------
----CCCGCGCC---GCGG-ACTCCCTGGGACT----------GCCGGCGCGCGCCA---
CAGCTGCCTGC-TGTTTCTC---------CTTTGGCTGCAGGCGCGCGTTCCCCATGTT-
---------------------GGCGACG--------------CTGGTCGCCA-GCTCCTG
AC-----------GCCGAGTGCTCTGCCCGCCTCAGCCTCCCGAGGTACTGGGACTGCAG
ACGGAGTCTCGCTCA-------GCCGGTGCTCGGTGTTGCCCGGGCTGGAGTGCGGTGGC
GTGGT-----------CTGGGCTCGTGGCAGCCTCCGCCTCCCAGCCGCCTGCCTTGGCC
TACCAGGGTGCTGGG-ATTG----------------------------------------
-----------------
>GL397294_17099251-17102145+/60
--TCTGTGGCCCAGGCTGC------AATGTAC-TCGCCTCACTGC--TG-----------
----CCCGTGCC---GCGG-ACTGCCTGGGACT----------GCCGCCGCGCACCA---
CCGCTGCCTGC--TTTTCTC---------CTTTGGCTGCAGGCGCGCGTTCGCCATCTT-
---------------------GGCCACG--------------CTGGTCGCCA-GCTCCTG
AC-----------GCCGAGTGCTCTGCCCGCCTCAGCCTCCCGAGGTACTGGGACTGCAG
ACGGAGTCTCGCTCA-------CCCGGTGCTCGGTGTTGCCTGGGCTGGAGTGCGGTGGC
GTGGT-----------CTGGGCTTGCGGCAGCCTCCGCCTCCCAGCCGCCTGCCTTGGCC
TACCAGGGTGCTGGG-ATTG----------------------------------------
-----------------
>GL397407_1648806-1652636+/600-
--TCTGTGGCCCAGGCTGC------AATCTAC-TCGGCTCGCTGC--TG-----------
----CCC----------------------GACT----------GCCGGCGCGCGCCA---
CCGCTGCCTGC-TTTTTCTC---------CTTTGGCTGCAGGCCCGCGTTCGCCATGTT-
---------------------GGCCACG--------------CTGGTCGCCA-GCTCCTG
AC-----------GCCGAGTGCTCTGCCCGCCTCAGCCTCCCGAGGTGCTGGGACTATAG
ACGGAGTCTCGCTCA-------CCTGCTGCTCGGTGTTG-CCGGGCTGGAGTGTGGTGGC
GTGGT-----------CTGGGCTCGAGGCAGCCTCCGCCTCCCAGCCGCCTGCCTTGGCC
TACCAGGGTGCTGGG-ATTG----------------------------------------
-----------------
>GL397264_22621450-22624199+/60
--TCTGTGGCCCAGACTGCAATCTAAATCTAC-TCCGCTCGCTGC--TG-----------
----CCCGCGCC---GCGG-ACT--------------------GCCGGCGCACACCA---
CCGCTGCCTGC-TTTTTCTC---------CTTTGGCTGCAGGCGCGCGTTCGCCATGTT-
---------------------GGCCACG--------------CTGGTCGCCA-CCTCCTG
AC-----------GCCGAGTGCTCTGCCCGC-TCAGCCTCCCGAGGTACTGGGACTGCAG
ACGGAGTCTCGTTCA-------CCCGGTGCTCGGTGTTGCCCGGGCTGGAGTGCGGTGGC
GTGGT-----------CTGGGCTCGCGGCAGCGTCTGCCTCCCAGCCGCCTGCCTTGGCC
TACCAGGGTGCTGGG-ATTG----------------------------------------
-----------------
>GL397262_41546892-41552427+/60
--TCTGTGGCCCAGACTGC------AATCTAC-TCGGCTCGCTGC--TG-----------
----CCCGCGCC---GCAG-ACTGGCTGGGACT----------GCCGCTGTGCGCCA---
CCGCTGCCTGC-TTTTTCTC---------CTTTGGCTGCAGGCGCACGCTTGCCATGTT-
---------------------GGCCACG--------------CTGGTCGCCA-GCTCCTG
AC-----------GCCGAGTGCTCTGCCCGCCTCAGCCTCCCGAGGTACTGGGACTGCAG
ACGGAGTCTCGCTCA-------CCCGGTGCTCGGTGTTGCCCGGGCTGGAGTGCGGTGGC
GTGGT-----------CTGGGCTCGCGGCAGCCTCCGCCTCCCAGCCGCCTGCCTTGGCC
TACCAGGGTGCTGGG-ATTG----------------------------------------
-----------------
>GL397309_208874-211538+/600-99
--TCTGTGGCCCAGGCTGC------AATCTAC-TCGGCTCGCTGC--GG-----------
----CCCGCGCC---GCGG-ACTCCCTGGGACT----------GCCGCCGCACGCCA---
CCGCTGCCGGC-TTTTTCTC---------CTTTGGCTGCAGGTGCGCGTTCGCCATGTT-
---------------------GGCCACG--------------CTGGTCGCCA-GCTCCTG
AG-----------GCCGAGTGCTCTGCCCGCCTCAGCCTCCCGAGGTACTGGGACTGCAG
ACGGAGTCTCGCTCA-------CCCGGTGCTCGGTGTTGCCCGGGCTGGAGTGCGGTGGC
GTGGT-----------CTGGGCTCGCGGCAGCCTCCGCCTCCCAGCTGCCTGCCTTGGCC
TACCAGGGTGCTGGG-ATTG----------------------------------------
-----------------
>GL397265_872658-875559-/600-99
--TCTGTGGCCCACGCTGC------AATCTAC-TCGGCTCGCTGC--TG-----------
----CCCGCGCC---GCGG-ACTGCCTGGGACA----------GCCGGCGCGCGCCA---
CCGCTGCCTGC-TTTTTCTC---------CTTTGGCTGCAGGCGCGCGTTCGCCATGTT-
---------------------GGCCACG--------------CTGGTCGCCA-GCTCCTG
AC-----------GCCGAGTGCTCTGCCCGCCTCAGCCTCCCGAGGTGCTGGGACTGCAG
ACGGAGTCTCGCTCA-------CCCGGTGCTTGGTGTTGTCCGGGTTGGAGTGCGGTGGC
CTGGT-----------CTGGGCTCGCGGCAGCCTCCGCCTCCCAGCCGCCTGCCTTGGCC
TACCAGGGTGCTGGG-ATTG----------------------------------------
-----------------
>GL397273_23880192-23882829-/60
--TCTGTGGCCCAGGCTGC------AATCTAC-TCGGCTTGCTGC--TG-----------
----CCCGCCCC---GCGG-ACTGCCTGGGACT----------GCCGGCGCGCGCCA---
CCGCTGCCTGC-TTTTATTC---------CTTTGGCTGCAGGCGCGCGTTCGCCATGTT-
---------------------GGCCACG--------------CTGGTCGCCA-GCTCCTG
AC-----------GCCGAGTGCCCTGCCTGCCTCAGCCTCCCGAGGTACTGGGACTGCAG
ACGGAGTCTCGCTCA-------CCCGGTGCTCGGTGTTGCCCGGGCTGGAGTGCGGTGGC
GTGGT-----------CTGGGCTCGCGGCAGCCTCCGCCTCCCAGCTGCCTGCCTTGGCC
TACCAGGGTGCTGGG-ATTG----------------------------------------
-----------------
>GL397356_6208062-6214293+/600-
--TCTGTGGCCCAGGCTGC------AATCTAC-TCGGCTTGCTGC--TG-----------
----CCGGCGCC---GCGG-ACTGCCTGGCACT----------GCCGGCGCGCACCA---
CCTCTGCCTGC-TTTTTCTC---------CTTTGGCTGCAGGCGCGCGTTCGCCATGTT-
---------------------GGCCACG--------------CTGGTCGCCA-GCTCCTG
AC-----------GCTGAGTGCTCTGCCCGCCTCAGCCTCCCGAGGTACTGGGACTGCAG
ACGGAGTCTCGCTCA-------GCCGGTGCTCGGTGTTGCCCGGGCTGGAGTGCGGTGGC
GTGGT-----------CTGGGCTCGCGGCAGCCTCCGCCTCCCAGCCGCCTGCCTTGGCC
TACCAGGGTGCTGGG-ATTGCAGCCC----------------------------------
-----------------
>GL397261_54347519-54350454+/60
--TCTGTGGCCCAGGCTGC------AATCTAC-TCGGCTCGCTGC--TG-----------
----CCCGTGCC---GCGG-ACTGCCTGGGACT----------GCCGCCGGGCGCCA---
CTGCTGCCTGC-TTTTTCTC---------CTTTGGCTGCAGGCACGCGTTCGCCATGTT-
---------------------GGCCACG--------------CTGGTCGCCA-GCTCCTG
AC-----------GCCGAGTGCTCTGCCCGCCTCAGCCTCCCGAGGTACTGGGACTGCAG
ACGGAGTCTCGCTCA-------TCCGGTGCTCAGTGTTGCCCGGGCTGGAGTGCGGTGGC
GTGGT-----------CTGGGCTCGCGGCAGCCTCCGCCTCCCAGCCGCCTGCCTTGGCC
TACCAGGGTGCTGGG-ATTGCAGC------------------------------------
-----------------
>GL397263_47465104-47468320+/60
--TCTGTGGCCCACGCTGC------AATCTAC-TCAGCTCGCTGC--TG-----------
----CCCGCGCC---ACGG-ACTGCCTGGGACT----------GCCGCCGCGCGCCA---
CCGCTGCCTGC-TTTTTCTC---------CTTTGGCTGCAGGTGCGCGTTCGCCATGTT-
---------------------GGCCACG--------------CTGGTCGCCA-GCTCCTG
AC-----------GCCGAGTACTCTGCCCGCCTCAGCCTCCCCAGGTACTGGGACTGCAG
ACGGAGTCTCGCTCA-------CCCGGTGCTCGGTGTTGCCCGGGCTGGAGTGCGGTGGC
GTGGT-----------CTGGGCTCGCGGCAGCCTCCGCCTCCCAGCCGCCTGCCTTGGCC
TACCAGGGTGCTGGG-ATTG----------------------------------------
-----------------
>GL397401_1040484-1043412+/600-
--TCTGTGGCCCAGGCTGC------AATCTAC-TCGGCTCGCTAC--TG-----------
----CCCGCGCC---GCGG-ACTGCCTGGGATT----------GCCGCCGCGCGCCA---
CCGCTGCCTGC-TTTTTCTC---------CTTTGGCTGCAGGCGCGCGTTCGCCATGTT-
---------------------GGCCACG--------------CTGGTCGCCA-GCTCCCG
AC-----------GCCGAGTGCTCTGCCCGCCTCAGCCTCCCGAGGTGCTGGGACTGCAG
ACGGAGTCTCGCTCA-------CCCGGTGCTCGGTGTTGCCCGGGCTGGAGTGCAGTGGC
GTGGT-----------CTTGGCTCGCGGCAGCCTCCGCCTCCCAGCCGCCTGCCTTGGCC
TACCAGGGTGCTGGG-ATTG----------------------------------------
-----------------
>GL397425_545648-548593-/600-99
--TCTGTGGCCCAGGCTGC------AATCTAC-TCGGCTCGCTGC--TG-----------
----CCCGCGCC---GCGG-ACTGCCTGGGACTGCCTGGGACTGCCGGCGCCCGCCA---
CCGCTGCCTGC-TTTTTCTC---------CTTTGGCTGCAGGCGCGCGTTCGCCATGTT-
---------------------GGCCACG--------------CTGGTCACCA-GCTCCTA
AC-----------GCCGAGTGCTCTGCCCGCCTCAGCCTCCCGGGGTGCTGGGACTGCAG
ACGGAGTCTCGCTCA-------CCCGGTGCTCGGTGTTGCCCGGGCTGGAGTGCGGTGGC
GTGGT-----------CTGGGCTCGCGGCAGCCTCCGCCTCCCAGTCGCCTGCCTTGGCC
TACCAGGGTGCTGGG-ATTG----------------------------------------
-----------------
>GL397394_92470-94898-/600-998
--TCTGTGGCCCAGGCTGC------AATCTAC-TCGGCTCGCTGC--TG-----------
----CCCGCGCC---GCGG-ACTGCCTGGGACT----------GCCGCCGCGCGCCA---
CCACTGCCTGC-TTTTTCTC---------GTTTGGCTGCAGGCGCGCGTTCGCCATGTT-
---------------------GGCCACG--------------CTGGTCGCCA-GCTCCTG
AC-----------GCCGAGTGCACTGCCCGCCTCAGCCTCCCGAGGTACTGGGACTGCAG
ACGGAGTCTCGCTCA-------CCCGGTGCTCGGTGTTGCCCGGGCTGGAGTGCGGTGGC
GTGGT-----------CTGGGCTCGCGGCAGCCTCTGCCTCCCAGCCGCCTGCCTTGGCC
TCCCAGGGTGCTGGG-ATTG----------------------------------------
-----------------
>GL397275_1069183-1072997-/600-
--TCTGTGGCCCACGATGC------AATCTAC-TCGGCTCGCTGC--TG-----------
----CCCGCGCC---GCGG-ACTGCCTGGGACT----------GCCGGCGCGCGCCA---
CCGCTGCCTGC-TTTTTCTC---------CTTTGGCTGCAGGCGCGCGTTCGCCATGTT-
---------------------GGCCACG--------------CTGGTCGCCA-GCTCCTG
AC-----------GCCGAGTACTCTGCCCGCATCAGCCTCCCGAGGTACTGGGACTGCAG
ACGGAGTCTCGTTCA-------CCCGGTGCTCGGTGTTGCCCGGGCTGGAGTGCGGTGGC
GTGGT-----------CTGGGCTCGCGGCAGCCTCCACCTCCCAGCCGCCTGCCTTGGCC
TACCAGGGTGCTGGG-ATTG----------------------------------------
-----------------
>GL397396_308190-311281-/600-99
--TCTGTGGCCCAGACTGC------AATCTAC-TCGGCTCGCTGC--TG-----------
----CCCGCGCC---GCGG-ACTGCCTGGGACT----------GCCGGCGCGCACCA---
CCGCTGCCTGC-TTTTTCTG---------CTTTGGCTGCAGGCGTGCGTTCGCCATGTT-
---------------------GGCCACG--------------CTGGTCGCCA-GCTCCTG
AC-----------GCCTAGTGCTCTGCCCGCCTCAGCCTCCCGAGGTACTGGGACTGCAG
ACGGAGTCTCGCTCA-------CCCGGTGCTCGGTGTTGCCCGGGCTGGAGTGCGGTGGC
GTGGT-----------CTGGGCTCGCGGCAGCCTCCGCCCCCCAGCCGCCTGCCTTGGCC
TACCAGGGTGCTGGG-ATTG----------------------------------------
-----------------
>GL397320_14735116-14738134+/60
--TCTGTGGCCCAGGCTGC------AATCTAC-TCGGCTCGCTGC--TGC----------
----CCCTCACC---GCGG-ACTGCCTGGGACT----------GCCGGCGCGCGCCA---
CCGCTGCCTGC-TTTTTCTC---------CTTTGGCTGCAGGCGCGCGTTCGCCATGTT-
---------------------GGCCACG--------------CTGGTCGCCA-GCTCCTG
AC-----------CACGAGTGCTCTGCCCGCCTCAGCCTCCCGAGGTGCTGGGACTGCAG
ACGGAGTCTCGCTCA-------CTCGGTGCTCGGTGTTGCCCGGGCTGGAGTGCGGTGGC
GTGGT-----------CTTGGCTCGCGGCAGCCTCCGCCTCCCAGCCGCCTGCCTTGGCC
TACCAGGGTGCTGGG-ATTGCAGC------------------------------------
-----------------
>GL397273_21908603-21912271+/60
--TCTGTGGCCCAGGCTGC------AATCTAC-TTGGCTCGCTGC--TG-----------
----CCCGCGCC---GCAG-ACTGCCTGGGACT----------GCCGGTGCGCGCCA---
CCGCTGCCTAC-TTTTTCTC---------CTTTGGCTGCAGGCGCGCGTTCGCCATGTT-
---------------------GGCCACG--------------CTGGTCGCCA-GCTCCTG
AC-----------GCCGAGTGCTCTGCCCGCCTCAGCCTCCCGAGGTACTGGGACTGCAG
ACGGAGTCTCGCTCA-------CCCGGTGCTCGGTGTTGCCCGGGCTGGAGTGCGGTGGT
GTGGT-----------CTGGGCTCGCGGCAGCCTCCGCCTCCCAGCCGCCTGACTTGGCC
TACCAGGGTGCTGGG-ATTG----------------------------------------
-----------------
>GL397298_17581827-17585735+/60
--TCTGTGGCCCAGGCTGC------AATATAC-TCGGCTCGCTGC--TG-----------
----CCCGCGCC---ACGG-ACTGCCTGGGACT---------AGCCGCCGCGCGCCA---
CCGCTGCCTGC-TTTTTCTC---------CTTTGGCTGCAGGCGCGCGTTCGCCATGTG-
---------------------GGCCACG--------------CTGGTCGCCA-GCTCCTG
AC-----------GCTGACTGCTCTGCCAGCCTCACCCTCCCGAGGTACTGGGACTGCAG
ACGGAGTCTCGCTCA-------CCCGGTGCTCGGTGTTGCCCGGGCTGGAGTGCGGTGGC
GTGGT-----------CTGGGCTCGCGGCAGCCTCCGCCTCCCAGCCGCCTGCCTTGGCC
TACCAGGGTGCTGGG-ATTG----------------------------------------
-----------------
>GL397268_29951623-29953867-/60
--TCTGTGGCCCAGGCTGC------AATCTAC-TCGGCTCGCTGC--TG-----------
----CCCGCGCC---GCGG-ACTACCTGGGACT----------GCCGGCGCGCGCCA---
CCGCTGCCGGC-TTTTTCTC---------CTTTGGCTGCAGGCGCGCGTCCGCCATGTT-
---------------------GCCCACG--------------CTGGTCGCCA-GCTCCTG
AC-----------GCCGAGTGCTCTGCCCGCCTCAGCCTCCCGAGGTACTGGGACTGCAG
ACGGAGTCTCGCTCA-------CCCGGTGCTCGGTGTTGCCCGGGCTGGAGTGCGGTGGC
GTGGT-----------CTGGGCTCGCGGCAGCCTCCACCTCCCAGCCGCCTGCCTTGGCC
TACCAGGGTGCTGGG-ATTG----------------------------------------
-----------------
>GL397306_11818447-11822976+/60
--TCTGTGGCCCAGGCTGC------AATCTAC-TGGGCTCACTGC--TG-----------
----CCCGCGCC---ACGG-ACTACCTGGGACT----------GCCGCCGCGCGCCA---
CCGCTGCCGGC-TTTTTCTC---------CTTTGCCTGCAGGCGCGCGTCCGCCATGTT-
---------------------GCCCACG--------------CTGGTCGCCA-GCTCCTG
AC-----------GCCGAGTGCTCTGCCCGCCTCAGCCTCCCAAGGTACTGGGACTGCAG
ACGGAGTCTCGCTCA-------CCCGGTGCTCAGTGTTGCCCGGGCTGGAGTGCGGTGGC
GTGCT-----------CTGGGCTCGCGGCAGCCTCCGCCTCCCAGCCACCTGCCTTGGCC
TACCAGGGTGCTGGG-ATTGCAGCCCCTGC------------------------------
-----------------
>GL397312_3872886-3876297+/600-
--TCTGTGGCCCAGGCTGC------AATCTAC-TCGGCTCACTGC--TG-----------
----CCCGCGCC---ACGG-ACTACCTGGGACT----------GCCGCCGCGCGCCA---
CCGCTGCCGGC-TTTTTCTC---------CTTTGCCTGCAGGCGCGCGTCCGCCATGTT-
---------------------GCCCACG--------------CTGCTCGCCA-GCTCCTG
AC-----------GCCGAGTGCTCTGCCCGCCTCAGCCTCCCGAGGTACTGGGACTGCAG
ACGGAGTCTCGCTCA--------CCGGTGCTCGGTGTTGCCCGGGCTGGAGTGCGGTGGC
GTGGT-----------CTGGGCTCGCGGCGGCCTCCGCCTCCCAGCCGCCTGCCTTGGCC
TACCAGGGTGCTGGG-ATTG----------------------------------------
-----------------
>GL397298_12824403-12829192-/60
--TCTGTGGCCCACGCTGC------AATCTAC-TCGGCTCACTGC--TG-----------
----CCCGCGCC---ACGG-ACTACCTGGGACT----------GCCGCCGCGCGCCA---
CCGCTGCCGGC-TTTTTCTC---------CTTTGCCTGCAGGCGCGCGTCCGCCATGTT-
---------------------GCCCACG--------------CTGGTCGCCA-GCTCCTG
AC-----------GCCGAGTGCTCTGCCCGCCTCAGCCTCCCGAGGTACTGGGACTGCAG
ACGGAGTCTCGCTCA-------CCCGGTGCTCGGTGTTGCCCGGGCTGGAGTGCGGTGGC
GTGGT-----------CTGGGCTCGCGGCAGCCTCCGCCTCCCAGCCGCCTGCCTTGGCC
TGCCAGGGTGCTGGG-ATTG----------------------------------------
-----------------
>GL397261_58927660-58931429+/60
--TCTGTGGCCCAGGCTGC------AATCTAC-TCGGCTCACTGC--TG-----------
----CCCGCGCC---ACGG-ACTACCTGGGACT----------GCCGCCGCGCGCCA---
CCGCTGCCGGC-TTTTTCTC---------CTTTGCCTGCAGGCGCGCGTCCGCCATGTT-
---------------------GCCCACG--------------CTGGTCGCCA-GCTCCTG
AC-----------GCCGAGTGCTCTGCCCGCCTCAGCCTCCCGAGGTACTGGGACTGCAG
ACGGAGTCTCGCTCA-------CCCGGTGCTCGGTGTTGCCCGGGCTGGAGTGCGGTGGC
GTGGT-----------CTGGGCTCGCGGCAGCCTCCGCCTCCCAGCCGCCTGCCTTGGCC
TACCAGGGTGCTGGG-ATTG----------------------------------------
-----------------
>GL397287_25064842-25067478-/60
--TCTGTGGCCCAGGCTGC------AATCTAC-TCGGCTCGCTGC--TG-----------
----CCCGCGCC---GCGG-ACTGCCTGGGACA----------GCGGGCGCGCGCCA---
CCGCTGCCTGC-TTTTTCTC---------CTTTGGCTGCAAGCGCGCGTTCGCCATGTT-
---------------------GGCCACG--------------CTGGTCGCCA-GCTCCTG
AC-----------CCCGAGTGCTCTGCCCGCCTCAGCCTCCCGGGGTACTGGGACTGCAG
ACGGAGTCTCGCTCA-------CCCGGTGCTCGGTGTTGCCCGGGCTGGAGTGCGGTGGC
GTGGT-----------CTGGGCTCGCGGCAGCCTCCGCCTCCCAGCCGCCTGCCTTGGCC
TACCAGGGTGCTGGG-ATTG----------------------------------------
-----------------
>GL397301_17720428-17723442-/60
--TCTGTGGCCCGGGCTGC------AATCTAC-TCGGCTCGCTGC--TG-----------
----CCCGCGCC---GCGG-ACTGCCTGGGACT----------GCCAGCGCGCGCCA---
CCGCTGCCTGC-TTTTTCTC---------CTTTGGCTGCAGGCGCGCGTTCGCCATGTT-
---------------------GGCCACG--------------CTGGTCGCCA-GCTCCTG
AT-----------GCCGAGTGCTCTGCCCGCCTCAGCCTCCCGAGGTACTGGGACTGCAG
ATGGAGTCTCGCTCA-------CCCGGTGCTCGGTGTTGCCCGGGCTGGAGTGCGGTGGC
GTGGT-----------GTGGGCTCGCGGCAGCCTCCGCCTCCCAGCCGCCCGCCTTGGCC
TACCAGGGTGCTGGG-ATTGCAGC------------------------------------
-----------------
>GL397263_50392145-50395136+/60
--TCTGGGGCCCAGACTGC------AATCTAC-TCGGCTCGCTGC--TG-----------
----CCCGCGCC---GCGG-ACTGCCTGGGACT----------GCCGCCGCGCGCCA---
CCGATGCCTGC-TTTTTCTC---------CTTTGGCTGCAGGCGCGCGTTCGCCATGTT-
---------------------GGCCACG--------------CTGGTCGCCA-GCTCCTG
AC-----------GCCGAGTGCTCTGCCCGCCTCAGCCTCCCGAGGTACTGGGACTGCAG
ACGGAGTCTCGCTCA-------CCCGGTGCTCGGTGTTGCCCGGGCTGGAGTGCGGTGGC
GTGGT-----------CTGGGCTCGCGGCAGCCTCCGCCTCCCAGCCGCCTGCCTTGGCC
TACCAGGGTGCTGGG-ATTG----------------------------------------
-----------------
>GL397272_17064404-17071841+/60
--TCTGTGGCCCAGGCTGC------AATCTAC-TCGGCTCGCTGC--TG-----------
----CCCGCGCC---GCGG-ACTGCCTGGGACT----------GCCGCCGCGCGCCA---
ACGCTGCCTGC-TTTTTCTC---------CTTTGGCTGCATGCGCGCGTTTGCCATGTT-
---------------------GGCCACG--------------CTGGTCGCCA-GCTCCTG
AC-----------GCCGAGTGCTCTGCCCGCCTCAGCCTCCCGAGGTACTGGGACTGCAG
ACGGAGTCTCGCTCA-------CCCGGTGCTCGGTGTTGCCCGGGCTGGAGTGCGGCGGC
GTGGT-----------CTGGGCTCGCGGCAGCCTCCACCTCCCAGCCGCCTGCCTTGGCC
TACCAGGGTGCTGGG-ATTG----------------------------------------
-----------------
>GL397291_21820499-21824695-/60
--TCTGTGGCCCAGGCTGC------AATCTAC-TCGGCTCGCTGC--TG-----------
----CCCGCGCC---GCGG-ACTGCCTGGGACT----------GCCGCCGCGCGCCA---
CCGCTGCCTGC-TTTTTCTC---------CTTTGGCTGCATGCGCGCGTTCGCCATGTT-
---------------------GGCCACG--------------CTGGTCGCCA-GCTCCTG
AC-----------GCCGAGTGCTCTGCCCGCCTCAGCCTCCCGAGGTACTGGGACTGCAG
ACAGAGTCTCGCTCA-------CCCGATGCTCGGTGTTGCCCGGGCTGGAGTGCGGTGGC
GTGGT-----------CTGGGCTCGCGGCAGCCTCCGCCTCCCAGCCGCCTGCCTTGGCC
TACCAGGGTGCTGGG-ATTG----------------------------------------
-----------------
>GL397348_3641412-3645431-/600-
--TCTGTGGCCCAGGCTGC------AATCTAC-TCGGCTCCCTGC--TG-----------
----CCCGCGCC---ACGG-ACTGCCTGGGACT----------GCCGGCGCGCGCCA---
CCGCTGCCTCC-TTTTTCTC---------CTTTGGCTGCAGGCGCGCGTTCGCCATGTT-
---------------------GGCCACG--------------CTGGTCGCCA-GCTCCTG
AT-----------GCCGAGTGCTCTGCCCGCCTCAGCCTCCCGAGGTACTGGGACTGCAG
ACGGAGTCTCGCTCA-------CCCGGTGCTCCGTGTTGCCCGGGCTGGAGTGCGGTGGC
GTGGT-----------CTGGGCTCGCGGCAGCCTCCGCCTCCCAGCTGCCTGCCTTGGCC
TACCAGGGTGCTGGG-ATTG----------------------------------------
-----------------
>GL397319_13811836-13815780-/60
--TCTGTGGCCCAGGCTGC------AATCTAC-TCGCCTCGCTGC--TG-----------
----CCCGCGCC---GCGG-ACTGCGTGGGACT----------GCCGCCGCGCGCCA---
CCGCTGCCTGC-TTTTTCTC---------CTTTGGCTGCAGGCGCGCGTTCGCCATGTT-
---------------------GGCCACG--------------CTGGTCGCCA-GCTCCTG
AC-----------GCCGAGTGTGCTGCCCGCCTCAGCCTCCCGAGGTACTGGGACTGCAG
ACGGAGTCTCGCTCA-------CCCGGTGCTCGGTGTTGCCCGGGCTGGAGTGCGGTGGC
GTGGT-----------CTGGGCTCGCGGCAGCCTCCGCCTCCCAGCCGCCTGCCTTGGCC
TACCAGGGTGCTGGG-ATTGCAGCCCCAGCCCGGCCGCCGCCCCG---------------
-----------------
>GL397274_40028049-40030720-/60
--TCTGTGGCCCAGGCTGC------AATCTAC-TCGGCTCGCTGC--TG-----------
----CCCGCGCC---GCGG-ACTGCCTGCGACG----------GCCGGCCCGCGCCA---
CCGCTGCCTGC-TTTTTCTC---------CTTTGGCTGCAGGCGCGCGTTCGCCATGTT-
---------------------GGCCACG--------------CTGGTCGCCA-GCTCCTG
AC-----------GCCGAGTGCTCTGCCCGCCTCAGCCTCCCGAGGTACTGGGACTGCAG
ACGGAGTCTCGCTCA-------TCCGGTGCTCGGTGTTGCCCGGGCTGGAGTGCGGTGGC
GTGGT-----------CTGGGCTCGCGGCAGCCTCCGCCTCCCAGCCGCCTGCCTTGGCC
TACCAGGGTGCTGGG-ATTG----------------------------------------
-----------------
>GL397279_19525056-19529729+/60
--TCTGTGGCCCAGGCTGC------AATCTAC-TCGGCTCGCTGC--TG-----------
----CCCGCGCC---ACGG-ACTGCCTGGGACT----------GCCGGCGCGCGCCA---
CCGCTGCCTGC-TTTTTCTC---------CTTTGGCTGCAGGCGTGCGTTCGCCATGTT-
---------------------GGCCACG--------------CTGGTCGCCA-GCTCCTG
AC-----------GCCGAGTGCTCTGCCCACCTCAGCCTCCCGAGGTACTGGGACTGCAG
ACGGAGTCTCGCTCA-------CCTGGCGCTCGGTGTTGCCCAGGCTGGAGTGCGGTGGC
ATGGT-----------CTGGGCTCGCGGCAGCCTCTGCCTCCCAGCCGCCTGCCTTGGCC
TACCAGGGTGCTGGG-ATTG----------------------------------------
-----------------
>GL397346_3159385-3162252+/600-
--TCTGTGGCCCAGGCTGC------AATCTAC-TCGACTCGCTGC--TG-----------
----CCCGCGCC---GCGG-ACTGCCTGGGACT----------GCCGGCGCGCGCCA---
CCGCTGCCTGC-TTTTTCTC---------CTTTGGCTGCAGGCGCGCGTTCGCCATGTT-
---------------------GGCCACG--------------CTGGTCGCCA-GCTCCTG
AC-----------GCCGAGTGCTCTGCCTGCCTCAGCCTCCCGAGGTACTGGGACTGCAG
ACGGAGTCTCCCTCA-------CCCGGTGCTCCGTGTTGCCCGGGCTGGAGTGCGGTGGC
GTGGT-----------CTGGGCTCGCGGCAGCCTCCGCCTCCCAGCCGCCTGCCTTGGCC
TACCAGGGTGCTGGG-ATTG----------------------------------------
-----------------
>GL397284_18702770-18705632-/60
--TCTGTGGCCCAGGCTGC------AATCTAC-TCGGCTCGCTGC--TG-----------
----CCCGCGCC---ACGG-ACTGCCTGGGACT----------GCCGGCGCGCGCCA---
CCGCTGCCTGC-TTTTTCTC---------CTTTGGCTGCAGGCGTGCGTTCGCCATGTT-
---------------------GGCCACG--------------CTGGTCGCCA-GCTCCTG
AC-----------GCCGAGTGCTCTGCCCACCTCAGCCTCCCGAGGTACTGGGACTGCAG
ACGGAGTCTTGCTCA-------CCCGGTGCTCGGTGTTGCCCGGGCTGGAGTGCGGTGGC
GTGGT-----------CTGGGCTCGCGGCAGCCTCCGCCTCCCAGCCGCCTGCCTTGGCC
TACCAGGGTGCTGGG-ATTG----------------------------------------
-----------------
>GL397454_230938-233801-/600-99
--TCTGTGGCCCAGGCTGC------AATCTAC-TCGGCTCCCTGC--TG-----------
----CCCGCGCC---GCGG-ACTGCCTGGGACT----------GCCGGCGCCCACCA---
CCGCTGCCTGC-TTTTTCTC---------CTTTGGCTGCAGGCGCGCGTTCGCCATGTT-
---------------------GGCCACG--------------CTGGTCGCCA-GCTCCTG
AC-----------GCCGAGTGCTCTGCCCGCCTCAGCCTCCCGAGGTACTGGGACTGCAG
ACGGACTCTCGCTCA-------CCCGGTGCTCGGTGTTGCCCGGGCTGGAGTGCGGTGGC
GTGGT-----------CTGGGCTCGCGGCAGCCTCCGCCTCCCAGCCGCCTGCCTTGGCC
TACCAGGGTGCTGGG-ATTG----------------------------------------
-----------------
>GL397333_10871442-10874403+/60
--TCTGTGGCCCAGGCTGC------AATCTAC-TCGGCTC--------------------
---------------GCGG-ACTGCCTGGGACT----------GCCGGCGCGCGCCA---
CCGCTGCCTGC-TTTTTCTC---------CTTTGTCTGCAGGCGCGCGTTCGCCATGTT-
---------------------GGCCCCG--------------CTGGTCGCCA-GCTCCTG
AC-----------GCCGAGTGCTCTGCCCGCCTCAGCCTCCCGAGGTACTGGGACTGCAG
ACGGAGTCTCGCTCA-------CCCGGTGCTCGGTGTTGCCCGGGCTGGAGTGCGGTGGC
ATGGT-----------CTGGGCTCGCGGCAGCCTCCGCCTCCCAGCCGCCTGTCTTGGCC
TACCAGGGTGCTGGG-ATTGCAGCCCCTGCCC----------------------------
-----------------
>GL397278_25625054-25628987+/60
--TCTGTGGCCCAGGCTGC------AATCTAC-TCGGCTCGCCGC---------------
-----------------GG-ACTGCCTGGGACT----------GCCGGCGCGCGCCA---
CCGCTTCCTGC-TTTTTCTC---------CTTTGGCTGCAGGCGCGCGTTCGCCATGTT-
---------------------GGCCACG--------------CTGGTCGCCA-GCTCCTG
AC-----------GCCCAGTGCTCTGCCCGCCTCAGCCTCCCGAGGTACTGGGTCTGCAG
ACGGAGTCTCGCTCA-------CCCGGTGCTCGGTGTTGCCCGGGCTGGAGTGCGGTGGC
GTGGT-----------CTGGGCTCGCGGCAGCCTCCGCCTCCCAGCCGCCTGCCTTGGCC
TACCAGGGTGCTGGG-ATTG----------------------------------------
-----------------
>GL397368_1079804-1083868-/600-
--TCTGTGGCCCAGGCTGC------AATCTAC-TCGGCTCGCTGC--TG-----------
----CCCGCGCC---GCGG-ACTGCCTGGGACT----------GCCAGCGCGCGCCA---
CCGCTGCCTGC-TTTTTCTC---------CTTTGGCTGCAGGCGCGCGTTCGCCACGTT-
---------------------GGCCACG--------------CTGGTCGCCA-GCTCCTG
AC-----------GCCGAGTGCTCTGCCCGCCTCAGCCTCCCGAGGTACTGAGACTGCAG
ACGGAGTCTCGCTCA-------CCCGGTGCTCGGTGTTGCCCGGGCTGGAGTGCGGTGGC
GTGGT-----------CTGGGCTCGCGGCAGCCTCCGCCTCCCAGCCGCCTGCCTTGGCC
TACCAGGGTGCTGGG-ATTG----------------------------------------
-----------------
>GL397407_2414184-2417359+/600-
--TCTGTGGCCCAGGCTGC------AATCTAC-TCGGCTC--------------------
--------------------ACTGCCTGGGACT----------GCCGGCGCGCGCCA---
CCGCTGCCTGC-TTTTTCTC---------CTTTGGCTGCAGGCGCGCGTTCGCCATGTG-
---------------------GGCCACG--------------CTGGTCGCCA-GCTCCTG
AC-----------GCCGAGTGCTCTGCCCGCCTCAGCCTCCCGAGGTACTGGGACTGCAG
ACGGAGTCTCGCTCA-------CCCGGTGCTCGGTGTTGCCCGGGCTGGAGTGCGGTGGC
GTGGT-----------CTGGACTCGCGGCAGCCTCCGCCTCCCAGCCGCCTGCCTTGGCC
TACCAGGGTGCTGGG-ATTG----------------------------------------
-----------------
>GL397298_20391434-20394146+/60
--TCTGTGGCCCAGGCTGC------AATCTAC-TCGGCTCGCTGC--TG-----------
----CCCGCGCT---GCGG-ACTGCCTGGGACT----------GCCGGCGCGCGCCA---
CCGCTGCCTGC-TTTTTCTC---------CTTTGGCTGCAGGCGCGTGTTCGCCATGTT-
---------------------GGCCACG--------------CTGGTCGCCA-GCTCCTG
AC-----------GCCGAGTGCTCTGCCCGCCTCAGCCTCCCGAGGTACTGGGACTGCAG
ACGGAGTCTCGCTCA-------CCCGGTGCTCGGTGTTGCCCGGGCTGGAGTGCGGTGGC
GTGGT-----------CTGGGCTCGCGGCAGCCTCCGCCTCCCAGCCGCCTGCCTTGGCC
TACCAGGGTGCTGGG-ATTG----------------------------------------
-----------------
>GL397319_12213514-12216532+/60
--TCTGTGGCCCAGGCTGC------AATCTAC-TCGCCTCGCTGC--TG-----------
----CCCGCGCA---GCGG-ACTGCCTGGGACT----------GCCGGCGCGCGCCA---
CCGCTGCCTGC-TTTTTCTC---------CTTTGGCTGCAGGCGCGCGTTCGCCATGTT-
---------------------GGCCACG--------------CTGCTCGCCA-GCTCCTG
AC-----------GCCGAGTGCTCTGCCCGCCTCAGCCTCCCGAGGTACTGGGACTGCAG
ACGGAGTCTCGCTCA-------CCTGGTGCTCGGTGTTGCCCGGGCTGGAGTGCGGTGGC
GTGGT-----------CTGGGCTCGCGGCAGCCTCCGCCTCCCAGCCGCCTGCCTTGGCC
TACCAGGGTGCTGGG-ATTG----------------------------------------
-----------------
>GL397377_5392930-5395439-/600-
--TCTGTGGCCCAGGCTGC------AATCTAC-TCGCCTCGCTGC--TG-----------
----CCCGCGCC---GCGG-ACTGCCTGGGACT----------GCCGGCGCACGCCA---
CCGCTGCCTGC-TTTTTCTC---------CTTTGGCTGCAGGCGCGCGTTCGCCATGTT-
---------------------GGCCACG--------------CTGGTCGCCA-GCTCCTG
AC-----------GCCGAGTGCTCTGCCCGCCTCAGCCTCCCGACGTACTGGGACTGCAG
ACGGAGTCTCGCTCA-------CCCGGTGCTCGGTGTTGCCCGGGCTGGAGTGCGGTGGC
GTGGT-----------CTGGGCTCGCGGCAGCCTCCGCCTCCCAGCCGCCTGCCTTGGCC
TACCAGGGTGCTGGG-ATTG----------------------------------------
-----------------
>GL397266_41941534-41943817-/60
--TCTGTGGCCCAGGCTGC------GATCTAC-TAGACTCCCTGC--TGC----------
----CCCGCCCG---GCGA-GCTGCCTGGGATT----------GCCGACGCGCGCCACCA
CTGCTACCGGC-TTTTTCTC---------CTTTGCCTGGAGGCGCGGTTTCGCCATGTT-
---------------------GGCCACG--------------CTGGTCTCCA-GCTCCTG
AC-----------CCCGAGTGCTCTGCCCGCCTCGGCCTCCCAGGGTGCTGGGACTGCAG
ACGGAGTCTCGCTCA-------CTCGGTGCTCCGTGTTGCCCGGGCTGGAGTGCGGTGGC
GTGGT-----------CTGGGCTCGCTGCAGCCTCCGCCTCCCAGCCGCCTGCCTTGGCC
TCCCAGGGTGCTGGG-ATTG----------------------------------------
-----------------
>GL397275_10092375-10094824+/60
--ACTGTGGCCCAGGCTGC------GATCTAC-TCGGCTCCCTGC--TGT----------
----CCGGCCGC---ACAG-GCTGCCTGGGATT----------GCCGGCACGCTCCA---
------------CTTTTCTC---------CTTTGCCTGGAAGCGCGGTTTCGCCATGTT-
---------------------GGCCACG--------------CTGGTCTCCA-CCTCCTG
AC-----------CCCGAGTGCTCTGCCCGCCTCGGCCTCCCAGGGTGCTGGGACTGCAG
ACGGAGTCTGGCTCA-------CTCGGTGCTCGGTGTTGCCCGGGCTGGAGTGCGGTGGC
GTGGT-----------CTTGGCTCGCTGCAGCCTCCGCCTCCCAGCCGCCTGCCTTGGCC
TCCCAGGGTGCTGGG-ATTGCAGCCCCTGC------------------------------
-----------------
>GL397270_43136366-43138827-/60
--TCTGTACCCCAGGCTGC------AGTCTAC-TCGGCTCCCTGC--TGC----------
----CCCACCCC---GCGG-GCTGCCTGGGATT----------GCCCGCGCGTGCCACCA
CCGCTGCCTGC-TTTTTCCC---------CTTTGCCTGGAGGCGCCGTTTCGCCATCTT-
---------------------GGCCACG--------------CTGCTCTCCA-GCTCCTG
AC-----------CCCGAGTGCTCTGCCCGCCTCGGCCTCCCAGGGTGCTGGGACTCCAG
ACGGAGTCTCGCTGA-------CTTGGTGCTCGGTGTTGCCCGGGCTGGAGTGCGGTGGC
GTGGT-----------CTTGGCTCGCTGCAGCCTCCGCCTCCTAGCCGCCTGCCTTGGCC
TCCCAGGGTGCTGGG-ATTGCAGCCCCTGCCCGG--------------------------
-----------------
>GL397363_199363-202007-/600-99
--TCTGTGGCCCACGCTGC------AGTCTAC-TCGGCTCCCTGC--TGC----------
----CCCACCCC---GCAG-GCTGCCTGGAATT----------GCCGGCGCCCGCCACCA
CCGCTGCCTGC-TTTTTCTC---------CTTTGCCTGCAGGCGCGGTTTCGCCATCTT-
---------------------GGCCACG--------------CTGGTCTCCA-GCTCCTG
AC-----------CCCGAGTGCTCTGCCCGCCTCGGCCTCCCAGGGTGCTGGGACTCCAG
ACGGAGTCTCGCTGA-------CTCGGTGCTCGGTGTGGCCCGGGCTGGAGTGCGGTGGC
GTGGT-----------CTGGGCTCGCTGCAGCCTCCGCCTCCCAGCCGCCTGCCTTGGCC
TCCCAGGGTGCTGGG-ATTACAGCCCCTGCCCGGCC------------------------
-----------------
>GL397401_2337330-2340088-/600-
--TCTGGGGCCCAGGCTGC------ATTCTACTTCTGCTCGCTGC--TGC----------
----CCCGCGCC---GCGGAACTGCCTGGGACT----------GGCCGGATTCACATCCA
CCCATGCCTGC-TTTTTCTC---------CTTTGGCTGCAGGCGCGGTTTCGCCATGTT-
---------------------GGCCACG--------------CTGGTCTCCA-GCTCCTG
AC-----------CCCGAGTGCTCTGCCCGCCTCGGCCTCCCGAGGTGCTGGGACTGCAC
ACGGAGTCTCGCTCA-------CTCGGTGCTCGGTGTTGCCCGGGCTGGAGTGCGGTGGC
GTGGT-----------CTTGGCTCGCGGCAGCCTCCGCCTCCCAGCCGCCTGCCTTGGCA
TAC-AGGGTGCTGGG-ATTGCAGCCCCTGCCC----------------------------
-----------------
>GL397283_1412088-1414795+/600-
--TCTGTGGCGCGGGCTGC------AATCTAC-TAGGCTGGCTGC--TGC----------
----GCCGCCAC---GCGC-GCTGCCTGGGATT----------GCCGGCGCGCGCCACCA
CCGCTGCCTGC-TTTTTCTC---------CTTCGGCTGCAGGCGCGGTTTCGCCATGTT-
---------------------GGCCACG--------------CTGGTCTCCA-GCTCCTG
AC-----------CCCGAGTGCTCTGCCCGCCTCGGCCTCCCGAGGTGCTGGGACTGCAG
ACGGAGTCTCGCTCA-------CTCGGTGCTCGGTGTGGCCCGGGCTGGAGTGCCGTGGC
GTGGT-----------CTTGGCTCCCTGCAGCCTCCGCCTCCCAGCCGCCTGCCTTGGCC
TCCCAGGGTGCTGGG-ATTGCAGC------------------------------------
-----------------
>GL397264_19197547-19214015-/60
--TCCGTGGCCCAGGCCGC--ATGTAATCTAC-TCGGCTCACTGC--TGC----------
----CCCGCACC---GCAG-ACTGCCTGGGACT----------GCCAGCGCTCGCCA---
-----GCCTGC-TTTTCCTC---------CATAGGCTGCAGGCGCGGTTTCGCCATGTT-
---------------------GGACACA--------------CTGCTCTCCG-GCTCCTG
AC-----------CCCGAGTGCTCTGCCCGCCTTGGCCTCCCAAAGTGCTGGGACTGCAG
GCGGAGTCTCGCTCA-------CTCGGTGCTCCCTGTGGCCCTGGCTGGAGTGCGGTGGT
GTGGT-----------CTTGGCTCGCGGCAGCCTCCGCCTCCAAGCCGCCTGCCTTGGCC
TACCAGGTTGCTGGG-ATTGCAGCCCCTGCCTGGCCGCCGCCCCA---------------
-----------------
>GL397309_9158645-9160929+/600-
--TCTGGGGCCCAGGCTGC------AATCTAG-TCGGCTCCCTGC--TGC----------
----CCCGCCCC---GCGG-GCTGCCTGGGTTT----------GCCAGCGCG-GCCACCA
CCGCTGCCCGC-TTTTTCTC---------CTTTGGCTGCAGGCGCGGTTTCGCCATGTT-
---------------------GGCCACG--------------CTGGTCTCCA-GCTCCTG
AC-----------CCCGAGTGTTCTGCCCGCCTCGGCCTCCCAGGGTGCTGGGACTGCAG
ACGGAGTCTCGCTCA-------CTCGGTGCTCGGTGTTGCCCGGGCTGGAGTGCGGTGGC
GTGGT-----------CTTGGCTCGCTGCAGCCTCCAGCTCCCAGCCGCCTGCCTTGGCC
TCCCAGGGTGCTGGG-ATTG----------------------------------------
-----------------
>GL397288_6633467-6636074+/600-
--ACTGTGGCCCAGGCTCA------CATCTAC-TCGGCTCGCTGC--TGC----------
----CCCGCACC---GTGG-ACTGCCTGTGACT----------GCCGGCACTCGCC----
-----GCCTGC-TTTTTCTC---------CTTTCCCTGTAGGCGCGGTTTCACCATCTT-
---------------------GGCCACG--------------CTGCTCTCCA-GCTCCTG
AC-----------CCCGAGTGCTCTGCAC------GCCTCCCGAGGTGCTGGGACTGCAG
GCGGAGTCTCGCTCA------------------------CCCGGGCTGGAGTGCGGTGGC
GTGGT-----------CTTGGCTCGCGGCAGCCTCCGCCTCCCAGCCGCCTGCCTTGGCC
TACCAGTGTGCTGGG-ATTGCAGCCCCTGCCCG---------------------------
-----------------
>GL397275_476681-480063-/600-99
--TCTGTGGCCCAGGCTCC------CATCTAC-TCGGCTCGCTAC--TGC----------
----CCCGCACC---GCGG-ACTGCCTGTGACT----------GCCGGCGCTCGCC----
-----GCCTGC-TTTTTCTC---------CTTTCCCTGTAGGCGCGGTTTCGCCATCTT-
---------------------GGCCACG--------------CTGCTCTCCA-CCTCCTC
AC----------CCCCGAGTGCTCTGCAC------GCCTCCCGAGGTGCTGGGACTGCAG
ACGGAGTCTCGCTCA------------------------CCCGGGCTGGAGTGCGGTGGC
GTGGT-----------CTTGGCTCGCGGCAGCCTCCACCTCCCAGCCGCCTGCCTTGGCC
TACCAGTGTGCTGGG-ATTG----------------------------------------
-----------------
>GL397354_1130274-1134410-/600-
--TCTGTGGCCCAGCCTCC------CGTCTAC-TCGGCTCGCTGC--TGC----------
----CCCGCACC---GCGG-ACTGCCTGTGACT----------GCCGGCGCTCGCC----
-----GCCTGC-TTTTTCTC---------CTTTCCCTGTAGGCGCGGTTTCGCCATCTT-
---------------------GGCCACG--------------CTGCTCGCCA-GCTCCTG
AC-----------CCCGAGTGCTCTGCAC------GCCACCCGAGGTGCTGGGACTGCAG
ACGGAGTCTCGCTCA------------------------CCCGGGCTGGAGTGCGGTGGC
GTGGT-----------CTTGGCTCGCGGCAGCCTCCGCCTCCCAGCCGCCTGCCTTGGCC
TACCAGTGTGCTGGG-ATTGCAGCCCCTGCCCGG--------------------------
-----------------
>GL397435_86625-90128-/600-998
--TCTGTGGCCCAGGCTCC------CATCTAC-TCGACTCGCTGC--TGC----------
----CCCGCAGC---GCGG-ACTGCCTGTGACT----------GCCCGCACTCGCC----
-----GCCTGC-TTTTTCTC---------CTTTCCCTGTAGGCGCGGTTTCGCCATCTT-
---------------------GGTCACG--------------CTG------------CTG
AC-----------CCCGAGTGCTCTGCAC------GCCTCCCGAGGTGCTGGGACTGCAG
ACGGAGTCTCGCTCA------------------------CCCGGGCTGGAGTGCGGTGGC
GTGGT-----------CTTGGCTCGCGGCAGCCTCCGCCTCCCAGCCGCCTGCCTTGGCC
TACCAGTGTGCTGGG-ATTGCAGCCCCTGCCCG---------------------------
-----------------
>GL397303_8145107-8148139-/600-
--TCTGTGGCCCAGGCTGC--ATGTCATCTAC-TTGGCTCGCTGC--TGC----------
----CCCGCACC---GCAG-ACTGCCTGGGACT----------GCCAGCGCTCGCCA---
-----GCCTGC-TTTTCCTC---------CTTTGGCTGCAGGCGCGGTTTCGCCACGTT-
---------------------GGCCACG--------------CTGCTCTCCG-GCTTCTG
AC-----------CCCGAGTGCTCTGCCCGCCTCAGCCTCCCGAAGTGCTGGGACTGCGG
GTGGAGTCTCGCTCA-------CTCGGTGCTCCGTGTGGCGCGGGCTGGAGTGCGGTGGC
GTGGT-----------CTTGGCTAGCGGCAGCCTCCGCCTCCCAGCCTCCTGCCTTGGCC
TACCAGGGTGCTGGC-ATTG----------------------------------------
-----------------
>GL397360_5231324-5233788-/600-
--TCTGTGGCCCAGGCTGC--ATGTAATCTAC-TCGCCTCGCTGC--TGC----------
----CCCGCACC---GCGG-ACTGCCTGGGACT----------GCCAGCGCTCGCCA---
-----GCATGC-TTTTCCTC---------CTTTGGCTGCAGGCGCCGTTTCGCCATGTT-
---------------------GGCCACG--------------CTGCTCTCCG-GCTCCTG
AC-----------CCCG--TGCTCTGCCCGCCTCGGCCTCTCGAAGTGCTGGGAATGCGG
GCGGAGTTTCGCTCA-------CTCGGTGCTCCATGTGGCCCGGGCTGGAATGCGGTGGC
GTGGT-----------CTTGGCTCGCGGCAACCTCCGCCTCCCAGCCGCCTGCCTTGGCC
TACCAGGGTGCTGGA-ATTG----------------------------------------
-----------------
>GL397444_2131482-2133897+/600-
--TCTGTGGCCCAGGCTGC--ATGTAATCTAC-TCGGCTCGCTCC--CGC----------
----CCCGCACC---GCGG-ACTGCCTGGGACT----------GCCAGCGCTCGCCA---
-----GCCTGC-TTTTCCTC---------CGTTGGCTGCAGGCGCGGTTTCGCCATATT-
---------------------TGCCACG--------------CAGCTCTCCG-GCTCCTG
AC-----------CCCGAGTGCTCTGCCTGCCTCGGCCTCCCGAAGTGCTGGGACTGCGG
GCGGAGTCTCGCTCA-------CTCGGTGCTCCGTGTGGCCCGGGCTGGAGTGCGGTGGC
GTTGT-----------CTTGGCTCGCGGCAGCCACCACCTCCCAGCCGCCTGCCTTGGCC
TACCAGGGTGCTGGG-ATTG----------------------------------------
-----------------
>GL397457_656735-661110-/600-99
--TCTGTGGCCCAGGCTGC--ATGTGATCGAC-TCGGCTCGCTGC--GGC----------
----CCCGCACC---GCGG-ACTGCCTGGGACT----------GCCAGCGCTCGCCA---
-----GCCTGC-TTTTCCTC---------CTTTGGCTGCAGGCGCGAGTTTGCCATATT-
---------------------GGCCACG--------------CTGCTCTCCG-GCTCCTG
AC-----------CCTGAGTGCTCTGCCCACCTCGGCCTCCCGAAGTGCTGGGACGGCGG
GCGGAGTATCGCTCA-------CTCGGTGCTCCGTGTGGCCCGGGCTGGAGTGCGGTGGC
ATGGT-----------CTTGGCTCGCGGCAGCCTCCGCCACCCAGCCGCCTGCCTTGGCC
TACCAGGGTGCTGGG-ATTGCAGCCCCTGCCCGC--------------------------
-----------------
>GL397275_37428354-37432892+/60
--TCTGTGGCCCAGGCTGC--ATGTAATCTAC-TCGGCTCGCTGC--TGC----------
----CCCACACC---GCAG-ACTGCCTGGGACT----------GCCAGCGCTCGCCA---
-----GCCTGC-TTTTCCTC---------CTTTGGCTGCAGGCGCGGTTTCACCATATT-
---------------------GGCCATG--------------CCGCTCTCCG-GCTCCTG
AC-----------CCCGAGTGCTCTGCCCGCCTCGGCCTCCCGAAGTGCTGGGACTGCGG
GCGGACTCTCGCTCA-------CTCGGTGCTCCGTGTGGCCCGGGCTGGAGTGCGGTGGC
GTGGT-----------CTTGGCTCGCGGCAGCCTCCGCCTCCCAGCCGCCTGCCTTGGCC
TACCAGGGTGCTGGG-ATTG----------------------------------------
-----------------
>GL397287_24089630-24093016-/60
--TCTGTGGCCCAGGCTGC--ATGTAATCTAC-TCGGCTCGCTGC--TGC----------
----CCCGCACC---GCGG-ACTGCCTGGGACT----------GCCAGCGCTCGCCA---
-----GCCTGC-TTTTCCTC---------CTTTGGCTGCAGGCGCGGTTTCGCCATGTT-
---------------------GGCCACG--------------CTGCTCTCCG-GCTCCTG
AC-----------CCTGAGTGCTCTGCCTGCCTCGGCCTCCCGAACTGCTGGGACTGCGG
GCGGAGTCTCGCTCA-------CTCGGTGCTCTGTGTGGCCCGGGCTGGAGTGCAGTGGC
GTGGT-----------CTTGGCTCGCGGCAGCCTCTGCCTCCCAGCTGCCTGCCTTGGCC
TACCAGGGTGCTGGG-ATTG----------------------------------------
-----------------
>GL397264_18371441-18375565-/60
--TCTGTGACCCACGCTGC--ATGTAATCTAC-TCGGCTCGCTGC--TGC----------
----CCCGCACT---GCGG-ACTGCCTGGGACT----------GCCAGCGCTCGCCA---
-----GCCTCC-TTTTTCTC---------CTTTGGTTGCAGGTGCCGTTTCGCCATGTT-
---------------------GGCCACG--------------CTACTCTCCG-GCTCCTG
AC--------------------------CCCCTCGGCCTCCCGAAGTGCTGGGACTGCGG
GCGGAGTCTCGCTCA-------CTCGGTGCTCCGTGTGGCCCGGGCTGGAGTGCGGTGGC
GTGGT-----------CTTGGCTCGCAGCAACCTCCGCCTCCCAGCCGCCTGCCTTGGCC
TACCAGGGTGCTGGG-ATTGCAGCCCCTGGCCGGCCGCCCCAGGGTGCTGGGATTG----
-----------------
>GL397271_19681844-19685837+/60
--TCTGTGACCCACGCTGC--ATGTAATCTAC-TCGGCTCGCTGC--TGC----------
----CCCGCATC---GCGG-ACTGCCTGGGACT----------GCCAGCGCTCGCCA---
-----GCCTCC-TTTTTCTC---------CTTTGCCTGCAGGCGCGGTTTCGCCATGTT-
---------------------GGCCACG--------------CTACTCTCCG-GCTCCTG
AC-----------CCCGAGTGCTCTGCCCGCCTCGGCCTCCCGAAGTGCTGGGACTGCGG
GCGGAGTCTCGCTCA-------CTCGGTGCTCCGTGTGGCCCGGGCGGGAGTGCGGTGGC
TTGGTCTTGGCTCGCGCTTGGCTCGCGGAAGCCTCCGCCTACCAGCCGCCTGCCTTGGCC
TACCAGGGTGCTGGG-ATTGCAGCCCCTGCCCGGCC------------------------
-----------------
>GL397374_5370579-5377146-/600-
--TCTGTGACCCATGCTGC--ATGTAATCTAC-TCGGCTCGCTGC--TGC----------
----CCCGCACC---GCGG-ACTGCCTGGGACT----------GCCAGCGCTCGCCA---
-----GCCTCC-TTTTTCTC---------CTTTGGCTGTAGGCGCGGTTTCGCCATGTT-
---------------------GGCCACG--------------CTACTCTCCG-GCTCCTG
AC-----------CCCGAGTGCTCTGCCCGCCTCGGCCTCCCGAAGTGCTGGGACTGCGG
GCGGAGTCTCGCTCA-------CTCGGTGCTCCGTGTGGCCCGGGCTGGAGTGCGGTGGC
GTGGT-----------CTTGGCTCGCGGCAGCCTCCGCCTCCCAGCCGCCTGCCTTGGCC
TACCAGGGTGCTGGG-ATTG----------------------------------------
-----------------
>GL397393_2860435-2868908+/600-
--TCTGTGGCCCAGGCTGC--ATGTGATCTAC-TCGGCTCGCTGC--GGC----------
----CCCGCACC---GCGG-ACTGCCTGGGACT----------GCCAGCGCTCGCCA---
-----GCCTGC-TTTTCCTC---------CTTTGGCTGCAGGCGCGAGTTCGCCATGTT-
---------------------GGCCACG--------------CTGCTCTCCG-GCTCCTG
AC-----------CCCGAGTGCTCTGCCCGCCTCGGCCTCCCGAAGTGCTGGGACGGCGG
GCGGAGTCTCGCTCA-------CTAGGTGCTCCGTGTGGCCCGGGCTGGAGTGCGGTGGC
CTGGT-----------CTTGGCTCGCAGCAGCCTCCGCCTCCCAGCCGCCTGCCTTGGCC
TACCAGGGTGCTGGG-ACTG----------------------------------------
-----------------
>GL397320_12832223-12835109+/60
--TCTGTGGCCCAGGCTGC--ATGTGATCTAC-TCGCCTCGCTGC--GGC----------
----CCCGCACC---GCGG-ACTGCCTGGGACT----------GCCAGCGCTCGCCA---
-----GCCTGCTTTTTCCTC---------CTTTGGCTGCAGGCGCGGGTTCGCCATGTT-
---------------------GGCCACG--------------CTGCTCTCCG-GCTCCTG
AC-----------CCCCAGTGCTCTGCCCGCCTCGGCCTCCCGAAGTGCTGGGACGGCGG
GAGGAGTCTCGCTCA-------CTCGGTGCTCCGTGTGGCCCGGGCTGGAGTGCGGTGGC
GTGGT-----------CTTGGCTCGCGGCAGCCCCCGCCTCCCAGCCGCCTGCCTTGGCC
TACCAGGGTGCTGGG-ATTG----------------------------------------
-----------------
>GL397407_1176666-1179008-/600-
--TCTGTGGCACAGGCTGC--ATGTAATCTAC-TCGGCTCGCTGC--TGC----------
----CCCGCACC---GCGG-ACTGCCTGGGACT----------GCCAGCGCTCGCCA---
-----GCCTGC-TTTTCCTC---------CTTTGGCTGCAGGCGCGGTTTCGCCATGTT-
---------------------GGCCACG--------------CAGCTCTCAG-GCTCCTG
AC-----------CCCGAGTGTTCTGCCCGCCTTGGCCTCCCGAAGTGCTGGGACTGCGG
GCGGAGTCTCTCTCA-------CTCGGTGCTCCGTGTGGCCCGGGCTGGAGTGCGGTGGC
GTGGT-----------CTTGGCTCGCAGCAGCCTCCGCCTCCCAGCCGCCTGCCTTGGCC
TACCAGGGTGCTGGG-ATTG----------------------------------------
-----------------
>GL397275_2013885-2016678+/600-
--TCTGTGGCCCAGGCTGC--ACGTAATCTAC-TCGGCTCGCTGC--GGC----------
----CCCGCACC---GCGG-ACTGCCTGGGACT----------GCCAGCGCTCGCCA---
-----GCCTGC-TTTTCCTC---------CTTTGGCTGCAGGCGCGGGTTCGCCATGTT-
---------------------GGCCACG--------------CTGCTCTCCG-GCTCCTG
AC-----------CCCGAGTGCTCAGCCCGCCTCGGCCTCCCGAAGTGCTGGGACTGCGG
GCGGAGTCTCGCTCA-------CTCGCTGCTCCCTGTGGCCCCGGCTGGAGTGCGGTGGC
GTGGT-----------CTTGGCTCGCGGCAGCCTCCGCCTCCCAGCCGCCTGCCTTGGCC
TACCAGGGCGCTGGG-ATTGCAGCCCCTGCCCG---------------------------
-----------------
>GL397324_8045275-8048465-/600-
--TCTGTGGCCCAGGCTGC--ATGTAATCTAC-TCGGCTCGCTGC--GGC----------
----CCCGCACC---GCGG-ACTGCCTGGGACT----------GCCAGCGCTCGCCA---
-----GCCTGC-TTTTCCTC---------CTTTGGCTACAGGCGCGGGTTCGCCATGTT-
---------------------GGCCACG--------------CTGCTCTCCG-GCTCCTG
AC-----------CCCGAGTGCTCTGCCCGCTTCGGCCGCCCGAAGTGCTGGGACTGCGG
GCGGAGTCTCGCTCA-------CTCGGTGCTCCGTGTGGCCCGGGCTGGAGTGCGGTGGC
GTGGT-----------CTTGGCTCGCGGCAGCCTCCGCCTCCCAGCCGCCTGCCTTGGCC
TACCAGGGTGCTGGG-ATTG----------------------------------------
-----------------
>GL397405_1149735-1152443-/600-
--TCTGTGGCCCAGGCTGC--ATGTAATCTAC-TCGGCTCGCTGC--GGC----------
----CCCGCACC---GCGG-ACTGCCTGGGACT----------GCCAGCGCTCGCCA---
-----GCCTGC-TTTTCCTC---------CTTTGGCTGCAGGCGCGGGTTCGCCATGTT-
---------------------GGCCAGG--------------CTGCTCTCCG-GCTCCTG
AC-----------CCCGAGTGCTCTGCCCGCCTCGGCCTCCCGAAGTGCTGGGACTGCGG
GCGGAGTCTCGCTCA-------CTCGGTGCTTCGTGTGGCCCGGGCTGGAGTGCGGTGGC
GTGGT-----------CTTGGCTCGCGGCAGCCTCCGCCTCTCAGCCGCCTGCCTTGGCC
TACTAGGGTGCTGGGTATTGC---------------------------------------
-----------------
>GL397444_1578570-1580910+/600-
--TCTGTGGCCCAGGCTGC--ATGTAATCTAC-TCGGCTCGCTCC--TGC----------
----CCCGCACC---GCGG-ACTGCCTGGGACT----------GCCAGCGCTCGCCA---
-----GCCTGC-TTTTCCTC---------CTTTGGCTGCAGGCGCGGTTTCGCCATGTT-
---------------------GGCCACG--------------CTGCTCTCCA-GCTCCTG
AC-----------CCCGAGTGCTCTGCCCGCCTCGGCCTCCCGAAGTGCTGGGACTGCGG
GCGGAGTCTCGCTCA-------CTCGGTGCTCCGTGTGGCCCGGGCTGGAGTGCGGTGGC
GTGCT-----------CTTGGCTCGAGGCAGCCTCTGCCTCCCAGCCGCCTGCCTTGGCC
TACCAGGGTGCTGGG-ATTG----------------------------------------
-----------------
>GL397275_12110375-12113820-/60
--TCTGTGGCCCAGGCTGC--ATGTAATCTAC-TCGGCTCGCTGC--TGC----------
----CCCGCACC---ACGG-ACTGCCTGGGACT----------GCCAGCGCTCGCCA---
-----GCCTGC-TTTTCCTC---------CTTTGGCTGCAGCCGTGGTTTCGCCATGTT-
---------------------GGCCACA--------------CTGCTCTCCG-GCTCCTG
AC-----------CCCGAGTGCTCTGCCCGCCTCGGCCTCCCGAAGTGCTGGGACTGCGG
GCGGAGTCTCGCTCA-------CTCGGTGCTCCGTGTGGCCCGGGCTGGAGTGCGGTGGC
GTGGT-----------CTTGGCTCGCGGCAGCCTCCGCCTTCCAGCCGCCTGCCTTGGCC
TACCAGGGTGCTGGG-ATTG----------------------------------------
-----------------
>GL397323_6802300-6805052+/600-
--TCTGTGGCCCAGGCTGC--ATGTAATCTAC-TCGGCTCGCTGC--TGC----------
----CCCGCACC---GCGG-ACTGCCTGGGACT----------GCCAGCGCTCGCCA---
-----GCCTGC-TTTTCCTC---------CTTTGGCTGCAGGCGCGGTTTTGCCATGTT-
---------------------GGCCACG--------------CTGCTCTGCG-ACTCCTG
AC-----------CCCGAGTGCTCTGCCCGCCTCGGCCTCCCGAAGTGCTGGGACTGCGG
GCGGAGTCTCGCTCA-------CTCGGTGCTCCGTGTCGCCCGGGCTGGAGTGCGGTGGC
GTGGT-----------CTTGGCTCGCGGCAGCCTCCGCCTCCCAGCCGCCTGCCTTGGCC
TACCAGGGTGCTGGG-ATTG----------------------------------------
-----------------
>GL397364_5009537-5012508+/600-
--TCTGTGGCCCAGGCTGC--ATGTAATCTAC-TCGGCTCGCTGC--TGC----------
----CCCGCACC---GCGG-ACTGCCTGGGACT----------GCCAGCGCTCGCCA---
-----GCCTGC-TTTTCCTC---------CTTTGGCTGCAGACGCGGTTTCGCCATGTT-
---------------------GGCCACG--------------CTGCTCTCTG-GCTCCTG
AC-----------CCCGAGTGCTCTGCCCGCCTCGGCCTCCCGAAGTGCTGGGACTGCGG
GCGGAGTCTCGCTCA-------CTCGGTGCTCCGTGTGGCCCCGGCTGGAGTGCGGTGGC
GTGGT-----------CTTGGCTCGCGGCAGCCTCCGCCTCCCAGCCGCCTGCCTTGGCC
TACCAGGGTGCTGGG-AT------------------------------------------
-----------------
>GL397312_979496-982171-/600-99
--TCTGTGGCCCAGGCTGC--ATGTAATCTAC-TCCGCTCGCTGC--TGC----------
----CCCGCGCC---GCGG-ACTGCCTGGGACT----------GCCAGCACTCGCCA---
-----GCCTGC-TTTTCCTC---------CTTTGGCTGCAGGCGCGGTTTCGCCATGTT-
---------------------GGCCACG--------------CTGCTCTCCG-GCTCCTG
AC-----------CCCGAGTGCTCTGCCCGCCTCAGCCTCCCGAAGTGCTGGGACTGCGG
GCGGAGTCTCGCTCA-------CTCGGTGCTCCGTGTGGCCCGGGCTGGAGTGCGGTGGC
GTGGT-----------CTTGGCTCGCGGCAGCCTCCGCCTCCCAGCCGCTTGCCTTGGCC
TACCAGGGTGCTGGG-ATTG----------------------------------------
-----------------
>GL397310_8475061-8478526+/600-
--TCTGTGGCCCAGGCTGC--ATGTAATCTAC-TCCGCTCGCTGC--TGC----------
----CCCGCACC---GCGG-ACTGCCTGAGACT----------GCCAGCGCTCGCCG---
-----GCCTGC-TTTTCCTC---------CTTTGGCTGCAGGCGCGGTTTCGCCATGTT-
---------------------GGCCACG--------------CTGCTCTCCG-GCTCCTG
AC-----------CCCGAGTGCTCTGCCCGCCTCGGCCTCCCGAAGTGCTGGGACTGCGG
GCGGAGTCTCGCTCA-------CTCGGTGCTCCGTGTGGCCCGGGCTGGAGTGCGGTGGC
GTGGT-----------CTTGGCTCGCGGCAGCCTCCGCCTCCCAGCCGCCTGCCTTGGCC
TACCAGGGTGCTGGG-ATTG----------------------------------------
-----------------
>GL397265_28223589-28226856-/60
--TCTGTGGCCCAGGCTGC------AATCTAC-TCGGCTCACAGCTGTGC----------
----CCCGCACC---GCAG-ACTGCCTGTGACT----------GCCGCCGCTCACC----
-----GCCTGC-TTTTTCTC---------CTTTCCCTGCAGGCGCGGTTTCACCATCTT-
---------------------GGCCACG--------------CTGGTCTCCA-GCTCCTG
AC-----------CCCGAGTGCTCTGCAC------GCCTCCCGAGGTGCTGGGGCTGCAG
ACGGAGTCTCGCTCA------------------------CCCGGGCTGGAGTGCGGTGGC
GTGGT-----------CTTGGCTCGCGGCAACCTCCGCCTCCCAGCCGCCTGCCTTGGCC
TACCAGTGTGCTGGG-ATTG----------------------------------------
-----------------
>GL397289_24758384-24760962+/60
--TCTGGGGCCCAGGCTGC------AATCTAC-TCGGCTCGCTGC--TGC----------
----CCCGCCGC---GCGG-ACTGCCTAGGACT----------GCCAGTGCGCGCCACCA
CCGCTGCCTGC-TTTTTCTC---------CTTTGCCTGCAGGCGCGGTTTCGCCATGTT-
---------------------GGCCACG--------------CAGGTCTCCA-GCTCCTG
AC-----------CCCGAGTACTCTGCCCGCCTCGGCCTCCCGAGGTGCTGGGACTGCAG
ACGGAGTCTCACTCA-------CTCGGTGCTCGGTGTTGCCCGGGCTGGAGTGCGATGGC
GTGGT-----------CTTGGCTCGCGGCAGCCTCCGCCTCCCAGCCGCCTGCCTTGGCC
TACCAGGGTGCTGGG-ATTG----------------------------------------
-----------------
>GL397314_4892746-4896007-/600-
--TCTGGGGCCCAGGCTGC------AATCTAC-TCGACTCCCTGC--TGC----------
----CCCGCCCC---GCGG-ACTGCCTCGGACT----------GCCGGCGCGCGCCACGA
CCGCTGCCTGC-TTTTTCTC---------CTTTGCCTGCAGGCGCGGTTTCGCCATGTT-
---------------------GGCCACG--------------CAGATCTCCA-GCTCCTG
AC-----------CCCGAGTACTCTGCCCGCCTCGGCCTCCCGAGGTGCTGGGACTGCAG
ACGGAGTCTCGCTCA-------CTGGGTGCTCGGTGTTGCCCGGGCTGGAGTGCGGTGGC
GTGGT-----------CTTGGCTCGCAGCAGCCTCCGCCTCCCAGCTGCCTGCCTTGGCC
TACCAGGGTGCTGGG-ATTGCAGCCACTGCCCAGCCGCCGCCCTCTCTGGGAGGTAGGGA
GCGTCTCTGCTCAGCCG
>GL397276_13029441-13032979-/60
--TCTGTGGCCCAGGCTGC------AATCTAC-TCGGCTCGCTGC--TGC----------
----CCCGCACC---GCGG-ACTGCCTGGCACT----------GCCGGCACGCGCCA-CA
CTGCTGCCTGC-TTTTTCTC---------CTTTGGCTGCAGGCGTGGTTTCGCCATGTT-
---------------------CGCCACG--------------CTGCTCTCCA-GCTCCTG
AC-----------GCCGAGTGCTCTGCCCGCCTCAGCCTCCCGAGGTACTGGGACTGCAG
ACGGAGTCTCGTTCA-------CCCGGTGCTCGGTGTTGCCCGGGCTGGAGTGCGGTGGC
GTGGT-----------CTTGGCTCGCGGCAGCCTCCACCTCCCAGCCACCTGCCTTGGCC
TACCAGGGTGCTGGG-ATTGCAGC------------------------------------
-----------------
>GL397281_17351621-17354599+/60
--TCTGTGGCCCAGACTGC------AATCTAC-TCGGCTCGCTGC--TGC----------
----CCCGCACC---GCGG-ACTGCCTGTGACT----------GTCGGCGCGCGCC----
-----GCCTGC-TTTTTCTC---------CTTTCCCTGCAGGTGCGGTTTCGCCATGTT-
---------------------GGCCACG--------------CTGGTCTCCA-GCTCCTG
AC-----------CCTGAGTGCTCTGCCCGCCTCGGCCTCCCGAGGTGCTGGGACTGCAG
ACGGAGTCTCGCTCA------------------------CCCGGGCTGGAGTGCGGTGGC
ATGGT-----------CTTGGCTCACGGCAACCTCCGCCTCCCAGCCGCCTGCCTTGGCC
TACCAGGGTGCGGGG-ATTG----------------------------------------
-----------------
>GL397301_10468578-10471372-/60
--TCTGTGGCCCAGGCTGC------AATCTAC-TCCGCTCGCTGC--TGC----------
----CCCGCACC---GCGG-ACTGCCTGTGACT----------GCCGGCGCGCGCC----
-----GCCTGC-TTTTTCTC---------CTTTGCCTGCAGGCGCGGTTTCGCCATGTT-
---------------------GGCCACG--------------CTGGTCTCCA-GCTCCTG
AC-----------CCTGAATGCTCTGCCCGCCTCGGTCTCCCGAGGTGCTGGGACTGCAG
ACGGAGTCTCGCTCA------------------------CCCCGGCTGGAGTGCGGTGGC
GTGGT-----------CTTGGCTCGCGGCAACCTCCGCCTCCCAGCCGCCTGCCTTGGCC
TACCAGGGTGCTGGG-ATTGCAGCCCCTGTCCGGCC------------------------
-----------------
>GL397354_2429805-2432160+/600-
--TCTGTGGCCCAGGCTGC------AATCTAC-TCGGCTCGCTGC--TGC----------
----CCCGCCCC---GCGG-ACTGCCTGGGACT----------GCCGGCGCGCGTCAACA
CCGCTGCCTGC-TTTTTCTC---------CTTTGCCTGCAG------TTTCGCCATGTT-
---------------------GGCCACG--------------CTGGTCTCCA-GCTCCTG
AC------------CCCAGTACTCTGCCCGCCTCGGCCTGCCGAGGTGCTGGGACTGCAG
ACAGAGTCTCGCTCA-------CTCGGTGCTCAGTGTTGCCCGGGCTGGAGTGCGGTGGC
GTGGT-----------CTTGGCTCGCGGCAGCCTCGGCCTCCCAGCCGCCTGCCTTGGCC
TACCAGGGTGCTGGG-ATTGCAGC------------------------------------
-----------------
>GL397273_10635775-10638540+/60
--TCTGTGGCCCAGGCTGC--ATGTAATCTAC-TCGGCTGGCTGC--TGC----------
----CCCGCACC---GCGG-ACTGCCTGGGACT----------GCCGGCGCTCGCCA---
-----GCCTGC-TTTTTCTC---------CTTTGGCTGCAGGCGCGGTTTCCCCATGTT-
---------------------GGCCACG--------------CTGCTCTCCA-GCTCCTG
AC-----------CCCGACTGCTCTGCCCCCCTCGGCCTCCCGAGGTGCTGGGACTGCAG
ACGGAGTCTCGCTCA-------CTCGGTGCTCGGTGTGGCCCAGGCTGGAGTGCGGTGGC
ATGGT-----------CTTGGCTCGCGGCAGCCTCCACCTCCCAGCTGCCTGCCTTGGCC
TACCAGGGTGCTGGG-ATTG----------------------------------------
-----------------
>GL397268_37815132-37818302-/60
--TCTGAGGCCCAGGCTGC------AATCTAC----------------------------
----TCGGCACT---GCGG-ACTCCCTGTGACT----------GCCGGCGTGCGCC----
-----GCCTGC-TTTTTCTC---------CTTTCCCTGCAGGCGCGGTTTCGCCATCTT-
---------------------GGCCACG--------------CTGCTCTCCA-GCTCCTG
AC-----------CCCGAGTGCTCTGCCC------GCCTCCCGAGGTGCTGGGACTGCAG
ACGGAGTCTCGCTCA------------------------CCCGGGCTGGAGTGCGGTGGC
GTGGT-----------CTTGGCTCACGGCAACCTCCGCCTCCCAGCCGCCTGCCTTGGCC
TACCAGGGTGCTGGG-ATTG----------------------------------------
-----------------
>GL397265_23384682-23387258-/60
CCTCTGTG------GCTGC--ATGTAATCTAC-TCGGCTCGCTGC--TGC----------
----CCCGCACC---GCGG-ATGGCCTGGGACT----------GCCCGCGCTCGCCA---
-----GCCTGC-TTTTTCTC---------CTTTGGCTGCAGGCGTGGTTTCGCCATGTT-
---------------------GGCCACG--------------CTGCTCTCCA-GCTCCTG
AC-----------CCCGAGTGCTCTGCCCACCTCGGCCTCCTGAGGTGCTGGGACTGCAG
ACGGAGTCTCGCTCA-------CTCGGTGCTCGGTGTGGCCCGGGCTGGAGTGCGGTGGC
GTGGT-----------CTTGGCTCACGGCAGCCTCCGCCTCCCAGCCGCCTGCCTTGGCC
TACCAGGGTGCTGGG-ATTG----------------------------------------
-----------------
>GL397406_2726773-2730675-/600-
--TCTGTGGCCCAGGCTGC--ATGTAATCTAC-TCGGCTCGCTGC--TAC----------
----CCCGCACC---GCGG-ACTGCCTGCGACT----------GCCGGCGCTCGCCA---
-----GCCTGC-TTTTTCTC---------CTTTGGCTGCAGGCGTGGTTTCGCCATGTT-
---------------------GGCCACG--------------CTGCTCTCCA-GCTCCTG
AC-----------CCCGAGTGCTCTGCCCGCCTCGGCCTCCCGAGGTGCTGGGACTGCAG
ATGGAGTCTCGCTCA-------CTCGGTGCTCGGTGTGGCCCGGGCTGGAGTGCGGTGGT
GTGGT-----------CTTGGCTCGCGGCAGCCTCCGCCTCCCAGCCGCCTGCCTTGGCC
TACCAGGGTGCTGGG-ATTGCAGC------------------------------------
-----------------
>GL397273_20988694-20992242-/60
--TCTGTGGCCCAGGCTGC--ATGTAATCTAC-TCGGCTCGCTGC--TGC----------
----CTCGCACC---GCGG-ACTGCCTGGGACT----------GCCAGCGCTCGCCA---
-----GCCTGC-TTTTTCTC---------CTTTGGCTGCAGGCGTGGTTTCGCCATGTT-
---------------------GGCCACG--------------CTGCTCTCCA-GCTCCTG
AC-----------CCCGAGTGCTCTGCCCGCCTCGGCCTCCCGAGGTGCTGGGACTGCAG
ATGGAGTCTCGCTCA-------CTCGGTGCTCGGTGTGGCCCGGGCTGGAGTGCGGTGGT
GTGGT-----------CTTGGCTCGCGGCAGCCTCCGCCTCCCAGCCGCCTGCCTTGGCC
TACCAGGGTGCTGGG-ATTGCAGC------------------------------------
-----------------
>GL397379_3456786-3459159+/600-
--TCTGTGGCCCAGGCTGC------AATCTAC-TCGGCTCGCTGC--TGC----------
----CCCGCACC---GCTG-ACTGAAAGGGACT----------ACCGGCGCGCGCCACCA
CCGCTGCCTAG-TTTTTCTC---------CTTTGGCTGCAGGCGCGGTTTCGCCATGTT-
---------------------GGCCACG--------------CTGGTCTCCG-GCTCCTG
AC-----------CCCGAGTGCTCTGCCCGCTTCGGCCTCCCGAGGTGCTGGGACTGCAG
ACGGAGTCTCGCTCA-------CTCGGTGCTCGGTGTTGCCCGGGCTGGAGTGCGGTGGC
GTGGT-----------CTTGGCTCGCGGCAGCCTCCGCCTCCCAGCCGCCTGCCTTGGCC
TCCCAGGGCGCTGGG-ATTG----------------------------------------
-----------------
>GL397291_16951297-16954354+/60
--TCTGTGGCCCAGGCTGC------AATCTAC-TCCTCTCGCTGC--TGC----------
----CCCGCACC---GCGG-GCTGCCTGGGACT----------GCCGGCGCACGCCA---
CCGCTGCCTGC-TTTTTCTA---------CTTTGCCTGCAGGCGCGCTTTCGCCATGTT-
---------------------GGCCACG--------------CTGGTCTCCA-GCTCCTG
AC-----------CCCGACTGCTCTGCCCGCCTCGGCCTCCCGAGGTGCTGGGACTGCAG
ACGGAGTCTCGCTCA-------CCCGGTGCTCGGTGTTGCCCGGGCTGGAGTGCGGTGGC
GTGGT-----------CTTGGCTCGCAGCAGCCTCCGCCTCCCAGCTGCCTGCCTTGGCC
TACCAGGGTGCTGGG-ATTG----------------------------------------
-----------------
>GL397307_7703849-7706825-/600-
--TCTAGGGCCCAGGCTGC------AATCTAC-TCGGCTCCCTGC--TGC----------
----CCTGCCCC---GCGG-ACTGCCTGGGACT----------GCCGGCGCACGCCACCA
CCGCTGCCTGC-TTTTTCTC---------CTTTGCCTGCAGGCGCGGTTTCGCCATGTT-
---------------------GGCCACG--------------CTGGTCTCCA--CTCCTG
AC-----------GCCGAGTGCTCTGCCCGCCTCGGCCTCCTGAGGTGCTGGGACTGCAG
ACGGAGTCTCGCTCA-------CACGGTGCTCGGTGTTGCCCGGGCTGGAGTGCGGTGGC
GTGGT-----------CTTGGCTCGCGGCAGCCTCCGCCTCCCAGCCGCCTGCCTTGGCC
TACCAGGGTGCTGGG-ATTG----------------------------------------
-----------------
>GL397292_20363904-20366417+/60
--TCTATGGCCCAGGCTGC------AATCTAC-TCGGCTCGCTGC--TGC----------
----CCCGCACC---GTGG-ACTGCGTGGGATT----------GCCGGCGCGCGCCACCA
CCGCTGCCTGC-TTTTTCTC---------CTTTGGCTGCAGGCGCGGTTTCGCCATCTT-
---------------------GGCCACG--------------CTGCTATCCA-GCTCCTG
AC-----------CCCCAGTGCTCTGCCCGCCTCGGCCTCCCGAAGTGCTGGGACTGCAG
ACGGAGTCTCGCTCA-------CTCGGTGCTCGGTGTTGCCCGGGCTGCAGTGCGGTGGC
GTGGT-----------CTTGGCTCGCGGCAGCCTCCGCCTCCCAGCCGCCTGCCTTGGCC
TACCAGGGTGCTGGG-ATTGCAGCCCCCGTCTGGCCGCA---------------------
-----------------
>GL397278_24692974-24696181-/60
--TCTGTGGCCCAGGCTGC------AATCTAC-TAGACTCGCTGC--TGC----------
----CCCGCAAC---GCTC-ACTGCCTCGGACT----------GCCGGGGCGCGCCACCA
CCGCTGCCTGC-TTTTTCTC---------CTTTGGCTGCAGGCGCGGTTTCGCCATGTT-
---------------------GGCCACG--------------CTGCTCTCCA-GCTCCTG
AC-----------CCCAAGTGCTCTGCCCGCCTCGGCCTCCCGAGGTGCTGGGACTGCAG
ACGGAGTCTCGCTCA-------CTCGGTGCTCGGTGTTGCCCGGGCTGGAGTGCGGTGGC
GTGGT-----------CTTGGCTCGCGGCAGCCTCCGCCTCCCAGCCGCCTGCCTTGGCC
TACCAGGGTGCTGGG-ATTG----------------------------------------
-----------------
>GL397369_5276100-5278942-/600-
--TCTGTGGCCCAGGCTGC------AACCTAC-TCGGCTCGCTGC--TGC----------
----CCCGCTCC---GCGG-ACTGCCTGGGACT----------GCCGCCGCGCGGCACCA
CCGCTGCCTGC-TTTTTCTC---------CTCTGGCTGCAGGCGCGGTTTCGCCATGTT-
---------------------GGCCACG--------------CTGGTCTCCA-GCTCCTG
AC-----------CCCGAGTGCTGTGCCCGCCTCGGCCTCCCGAGGTGCTGGGACTACAG
ACGGAGTCTCGCTCACTCGGTGCTCGGTGCTCGGTGTTGCCCGGGCTGGAGTGCGGTGAC
GTGGT-----------CTTGGCTCGCGGCAGCCTCCGCCTCCCAGCCGCCTGCCTTGGCC
TACCAGGGTGCTGGG-ATTG----------------------------------------
-----------------
>GL397287_13871433-13874487+/60
--TCTATGGCCCAGGCTGC------AATCTAC-TCGGCTCGCTGC--TGC----------
----CCCGCACC---GCGG-ACTGCCTGGGACT----------GCCGCCGCGCGCCACCA
CCGCTGCCTGC-TTTTTCTC---------CTTTGGCTGCAGACGCGGTTTCGCCATCTT-
---------------------GGCCACG--------------CTGCTCTCCA-GCTCCTG
AC-----------CCCGAGTGCTCTGCCCGCCTCGGCCTCCCCAGGTGCTGGGACTGCAG
ACGGA----CGCTCA-------CTCGGTGCTCGGTGTTGCCCGGGCTGGAGTGCGGTGGC
GTGGT-----------CTTGGCTCGCGGCAGCCTCCGACTCCCAGCCGCCTGCCTTGGCC
TACCAGGGTGCTGGG-ATTG----------------------------------------
-----------------
>GL397324_1675043-1678049+/600-
--TCTGTGGCCCAGGCTGC------AATCTAC-TCGGCTTGCTGC--TGC----------
----CCCGCACC---GCGG-ACTGCCTGGGACT----------TCCGCCGCGCGCCACCA
CCCCTGCCTGC-TTTTTCTC---------CTTTAGCTGCAGACGCGGTTTCGCCATGTT-
---------------------GGCCACG--------------CTGGTCTCCA-GCTCCTG
AC-----------CCCGAGTGCTCTGCCCGCCTCGGCCTCCCGAGGTGCTGGGACTGCAG
ACGGAGTCTCGCTCA-------CCCGGTGCTCGGTGTTGCCCGGGCTGGAGTGCGGTGGC
GTGGT-----------CTTGGCTCACGGCAGCCTCCGCCTCCCAGCTGCCTGCCTTGGCC
TACCAGGGTGCTGGG-ATTG----------------------------------------
-----------------
>GL397269_8437637-8440065-/600-
--TCTGTGGCCCAGGCTGC------AATCTAC-TCGGCTCCCTGC--TGC----------
----GCCGCACC---GCGG-ACTGCCTGGGACT----------GCCGGCGCGCGCCACCA
CCGCTGGCTGC-TTTTTCTC---------CTTTGGCTGCAGGCGCGGTTTCGCCATGTT-
---------------------GGCCACG--------------CTGGTCTCCA-GCTCCTG
AC-----------CCCGAGTGCTCTGCCCGCCTCGGCCTCCCGAGGTGCCGGGACTGCAG
ACGGAGTCTCGCTCA-------CTCGGTGCTCGGTGTTGCCTGGGCTGGAGTGCGGTGGC
GTGGT-----------CTTGGCTTGCGGCAGCCTCCACCTCCCAGCCGCCTGCCTTGGCC
TACCAGGGTGCTGGG-ATTG----------------------------------------
-----------------
>GL397272_12887434-12890408-/60
--TCTGTGGCCCAGGCTGC------AATCTAC-TCGGCTCGCTGC--TGC----------
----GCCGCACC---GCGG-ACTGCCTGGGACT----------GACTGCGGGCGCCACCA
CCGCTGCCTGC-TTTTTCTC---------CTTTGGCTGCAGGCGCGGTTTCGCCATGTT-
---------------------GGCCCCG--------------CTGGTCTCCA-GCTCCTG
AC-----------CCCGAGTGCTCTGCCCGCCTCGGCCTCCCGAGGTGCTGGGACTGCAG
ACGGAGTCTCGCTCA-------CTTGGTGCTCGGTGTTGCCCGGGCTGGAGTGCGGTGGC
GTGGT-----------CTTGGCTCGCGGCAGCCTCCGCCTCCCAGCCGCCTGCCTTGGCC
TACCAGGGTGCTGGG-ATTGCAGCCCCTG-------------------------------
-----------------
>GL397332_11758314-11760659+/60
--TCTGTGGCCTAGGCTGC------AATCTAC-TCGCCTCGCTGC--TGC----------
----CCCGCACC---GTGG-ACTGCCTGGGACT----------ACCGGCGCGCGCCACCA
CCGCTGCCTAG-TTTTTCTC---------CTTTGGCTGCAGGCGCGGTTTCGCCATGTT-
---------------------GGCCACG--------------CTGCTCCCCA-GCTCCTG
AC-----------CCCGAGTGCTCTGCCCGCCTCGGCCTCCCGAGGTGCTGGGACTGCAG
ACGGAGTCTCGCTCA-------CTCGGTGCTCGGTGTTGCCCGGGCTGGAGTGCGGTGGC
GTGGT-----------CTTGGCTCGCGGCAGCCTCCGCCTCCCAGCCGCCTGCCTTGGCC
TACCAGGGTGCTGGG-ATTGCAGCCCCTGC------------------------------
-----------------
>GL397449_1095410-1097963-/600-
--TCTGTGGCCCAGGCTGC------AATCTAC-TCGGCTCGCTGC--TGC----------
----CCCGCACC---GCGA-ACTGCCTGGGACT----------GCCGGCGCGCGCCACCA
CTGCTGCCTGC-TTTTTCTC---------CTTTGGCTGCAGGCGCGGTTTCGCCATGTT-
---------------------GCCCACG--------------CTGGTCTCCA-GCTCCTG
AC-----------CCCGAGTGTTCTGCCCGCCTCGGCCTCCCGAGGTGCTGGGACTGCAG
ACGGAGTCTCGCTCA-------CTCGGTGCTCGGTGTTGCCCGGGCTGGAGTGCGGTGGC
GTGGT-----------CTTGGCTCGCTGCAGCCTCTGCCTCCCAGCCGCCTGCCTTGGCC
TACCAGGGTGCTGGG-ATTG----------------------------------------
-----------------
>GL397289_6018177-6020806-/600-
--TCTGTGGCCCACGCTGC------AATCTAC-TCAGCTCGCTGC--TGC----------
----CCTGCACC---TCGG-ACTGCCTGGGACT----------CCCGGCACGCGCCACCA
CCGCTGCCTGC-TTTTTCTC---------CTTTGCCTGCAGGCGCGGTTTCGCCATGTT-
---------------------GGCCACG--------------CTGGTCTCCA-GCTCCTG
AC-----------CCCGAGTGCTCTGCCCGCCTCGGCCTCCCGAGGTGCTGGGACTGCAG
ACGGAGTCTTGCTCA-------CTCGGTGCTCGGTGTTGCCCGGGCTGGAGTGCGGTGGC
GTGGT-----------CTTGGCTCGCGGCAGCCTCCGCCTCCCAGCCGCCTGCCTTGGCC
TCCCAGGGTGCTGGG-ATTG----------------------------------------
-----------------
>GL397275_1983084-1987316-/600-
--TCTGTGGCCCAGGCTGC------AATCTAC-TCGGCTCGCTGC--TGC----------
----CTCGCACC---ACGG-ACTGCCTGGGACT----------GCCGGCGCGCGCCACCA
CCGCTGCCTGC-TTTTTCTC---------CTTTGGCTGCAGGCGCGGTTTCGCCATGTT-
---------------------GGCCACG--------------CTGGTCTCCA-GCTCCTG
ACCCCCTCGGCCTCCCGAGTGCTCTGCCCGCCTCGGCCTCCCGAGGTGCTGGGACTGCAG
ACAGAGTCTCGCTCA-------CTCGGTGCTCGGTGTTGCCCGGGCTGGAGTGCAGTGGC
GTGGT-----------CTTGGCTCGCGGCAGCCTCCGCCTCCCAGCCGCCTGCCTTGGCC
TACCAAGGTGCTGGG-AATGCAGCCCCTGCAC----------------------------
-----------------
>GL397282_28792436-28794680-/60
--TCTGTGGCCCGGGCTGC------AATCTAC-TCGGCTCGCTGC--TGC----------
----CCTGCACC---GTGG-ACTGCCTGGGACT----------GCCGGCGCGCGCCACCC
CCGCTGCCTGC-TTTTTCTC---------CTTTGGCTGCAGGCGCGGTTTCGCCATGTT-
---------------------GGCCACG--------------CTGGTCTCCA-GCTCCTG
AC-----------GCCGAGTGCTCTGCCCGCCTCGGCCTCCCAAGGTGCTGGGACTGCAG
ACGGAGTCTCGCTCA-------CTCGGTGCTCGGTGTTGCCC-GGCTGGAGTGCGGTGGC
GTGGT-----------CTTGGCTCGCGGCAGCCTCGGCCTCCCAGCCGCCTGCCTTGGCC
TACCAGGGTGCTGGG-ATTG----------------------------------------
-----------------
>GL397285_9072019-9075138+/600-
--TCTGTGGCCCAGGCTGC------AATCTAC-TCAGCTCGCTGC--TAC----------
----CCCGCACC---ACGG-ACTGCCTGGGACT----------TCCGGCGCGCGCCACCA
CCGCTGCCTGC-TTTTTCTC---------CTTTCGCTGCAGGCGCGGTTTCGCCATGTT-
---------------------GGCCACG--------------CTGGTCTCCA-GCTCCTG
AC-----------TCCGAGTGCTCTGCCCGCCTCGGCCTCCCGAGGTGCTGGGACTGCAG
ACGGACTCTCGCTCA-------CTCGGTGCTCGGTGTTGCCCGGGCTGGAGTGCGGTGGC
ATGGT-----------CTTGGCTCGCGGCAGCCTCCGCCTCCCAGCCGCCTGCCTTGGCC
TACCAGGGTGCTGGG-ATTG----------------------------------------
-----------------
>GL397261_7981264-7984336+/600-
--TCTGTGGCCCCGGCTGC------AATCTAC-TCGGCTCGCTGC--TGC----------
----CCCGCACC---GCGG-ACTGCCTGGGACT----------GCCGGCGCGCGCCACCA
CCGCTGCCTGC-TTTTTCTC---------CTTTGGCTGCAGGCGCGGTTTCGCCATGTT-
---------------------GGCCACG--------------CTGGTCTCCA-GCTCCTG
AC-----------GCCGAGTGCTCTGCCCGCCTCGGCCTCCCGAGGTGCTGGGACTGCAG
ACGGAGTCTTGCTCA-------CTCGGTGCTCGGTGTTGCCCGGGCTGGAGTGTGGTGGC
GTGGT-----------CTTGGCTCGCGGCAGCCTCCGCCTCCCAGCCGCCTGCCTTGGCC
TACCAGGGTGCTGGG-ATTG----------------------------------------
-----------------
>GL397283_14271699-14274406-/60
--TCTGTGGCCCAGGCTGC------AATCTAC-TCAGCTCGCTGC--TGC----------
----CCCGCACC---GCGG-ACTGCCTGGGACT----------GCCGGCGCGCGCCACCA
CCGCTGCCTCC-TTTTTCTC---------CTTTGGCTGCAGGCGCGGTTTCGCCATGTT-
---------------------GGCCACG--------------CTGGTCTCCA-GCTCCTG
AC-----------CCCGAGTGCTCTGCCCGCCTCGGCCTCCCGAGGTGCTGGGACTGCAG
ACGGAGTCTCACTCA-------CTCGGTGCTCGGTGTTGCCCGGGCTGGAGTGCGGTGGC
GTGGT-----------CTTGGCTCGCGGCAGCCTCCGCCTCCCAGCTGCCTGCCTTGGCC
TACCAGGGTGCTGGG-ATTG----------------------------------------
-----------------
>GL397323_3624909-3628025-/600-
--TCTGTGGCCCAGGCTGC------AATCTAC-TCGGCTCGCTGC--TGC----------
----CCCACACC---ACGG-ACTGCCTGGGACT----------ACCGGCGCGCGACACCA
CCCCTGCCTGC-TTTTTCTC---------CTTTGGCTGCAGGCGCGGTTTCGCCATGTT-
---------------------GGCCACG--------------CTGGTCTCCA-GCTCCTG
AC-----------CCCGAGTGCTCTGCCCGCCTCGGCCTCCCGAGGTGCTGGGACTGCAG
ACGGAGTCTCGCTCA-------CTCGGTGCTCGGTGTTGCCCGGGCTGGAGTGCGGTGGC
GTGGT-----------CTTGGCTCGCGGCAGCCTCCGCCTCCCAGCCGCCTGCCTTGGCC
TACCAGGGTGCTGGG-ATTG----------------------------------------
-----------------
>GL397285_7650281-7652911-/600-
--TCTGTGGCCCAGGCTGC------AATCTAC-TCGGCTCGCTGC--TGC----------
----CCCGCACC------G-ACTGCCTGGGACT----------CCCGGCGCGCGCCACCA
CCGCTGCCTGC-TTTTTCTC---------CTTTCGCTGCAGGCGCGGTTTCGCCATGTT-
---------------------GGCCACG--------------CTGGTCTCCA-GCTCCTG
AC-----------CCCGAGTGCTCTGCCCGCCTCGGCCTCCCGAGGTGCTGGGACTGCAG
ACGGAGTCTCGCTCA-------CTCGGTGCTCGGTGTTACCCGGGCTGGAGTGCGGTGGC
GTGGT-----------CTTGGCTCGCGGCAGCCTCCGCCTCCCAGCCGCCTGCCTTGGCC
TACCAGGGTGCTGGG-ATTGCTGCCCCTGCCCAGCCGCCGCACCGTCTGGGAGGTG----
-----------------
