# Supplementary material for: Inference of Transposable Element Ancestry
Source: PLoS Genet. 2014 Aug 14;10(8):e1004482. doi: 10.1371/journal.pgen.1004482 (PMC4133154; doi:10.1371/journal.pgen.1004482)
Supplement: File S4 — Processed alignment files for LAVA 5′ cluster 1 sequences. Aligned sequences from cluster 1 in the 5′ end of LAVA, after processing. (FASTA) [file pgen.1004482.s010.fasta]

>GL397272_26348827-26351643+/60
TCTGTTGCCCACGCTGGAGTGTACTCGGCTCGCTGC----------------------AG
ACT-------------------CCCTGC--------CTCCGGCTTC--------------
---GTTGGCCAGGCTACTTTCCAGCTCCTAGCCTCGAGTGCTGTGCCTGCCTCGGCCTCC
TGAGGTGCTGGGACTGCAGACGGAGTCTCGCTCACTCTGTGCTCGGTGTTGCTCGGGCTG
GAGTGCAGTGGCGTGATCTTGGCTCGCTGCAGCCTCCGCCTCCCAGCTGCCTGCCTTGGC
CTCCCGGGGTGCTGGGATTG
>GL397321_7473889-7476762-/600-
----------------------ACTCGGCTCGCTGCTGCCCACACCACGGACTGCCTGTG
ACTGCCGGCGCTCGCCA------CCTGCTTTTTCTCCTTTCCCTGTAGGCGCAGTTTTGC
CATCTTGGCCACGCTGCTCTCCAGCTCCTGACCCCGAGTGCTCTGCAC------GCCTCC
CGAGGTGCTGGGACTGCAGATGGAGTCTCGCTCA------------------CCGGGCTG
GAGTGCGGTGGCGTGGTCTTGGCTCGAGGCAGCCTCCGTCTCCCAGCCGCCTGCCTTGGC
CTACCAGTGTGCTGGGATTG
>GL397393_2395118-2398280-/600-
TCTGTGGCCCAGGCTGCAGTCTACTCGGCTTGCTGCTGCCCGCGCCGCGGACTGCCTGGG
ACTGCCGCCGCGCGCCACCGCTGCCTGCTTTTTCTCCTTTGGCTGCAGGCGCACGTTCGC
CATGTTGGCCACGCTGGTCGCCAGCTCCTGACGCCGAGTGCTCTGCCCGCCTCAGCCTCC
CGAGGTACTGGGACTGCAGACGGAGTCTCGCTCACCCGGTGCTCGGTGTTGCCTGGGCTG
GAGTGCGGTGGCATGGTCTGGGCTCACGGCAGCCTCTGCCTCCCAGCCGCCTGCCTTGGC
CTACCAGGGTGCCGGGATTG
>GL397314_12048824-12052302+/60
TCTGTCGCCCAGGCTGCAATCTACTCGGCTCGCTGCTACCCGCGCCGCGTACTACCTGGG
ACTGCCGCCGCGCGCCACCGCTGCCTGCTTTTTCTCATTTGGCTGCAGGCGCGCGGTCGC
CATGTTGGCCACGCTGCTCACCAGCTCCTGACGCCGAGTGCTCTGCCCGCCTCAGCCTCC
CGAGCTGCTGGGACTGCAGACGGAGTCTCGCTCACCCGGTGCTCGGTGTTGCCCAGGCTG
GAGTGCAGTGGCGTGGTCTGGGCTCGTGGCAGCCTCCGCCTCCCAGCCGCCTGCCTTGGC
CTACCAGGGTGCTGGGATTG
>GL397301_281534-284146+/600-99
TCTGTGGCCCGGGCTGCAATCTACTCGGCTCGCTGCTGCCCGCACCGCGGACTGCCTGGG
ACTGCCGGCGCGCGCCACCGCTGCCTGCTTTTTCTCGTTTGGCTGCAGGCGCGCGGTCGC
CATGTTGGCCACACTGCTCACCAGCTCCTGACGCCGAGTGCTCTGCCCGCCTCAGCCTCC
CGAGGTACTGGGACTGCAGACGGAGTCTCGCTCACCCGGTGCTCGGTGTTGCCCGGGCTG
GAGTGCGGTGGCGTGGTCTGGGCTCGCGGCAGCCTCCGCCTCCCAGCCGCCTGCCTTGGC
CTACCAGGGTGCTGGGATTG
>GL397288_12375181-12379223-/60
TCTGTCGCCCAGCCTGCAATCTACTCGGCTCGCTGCTGCCCGCGCCGCGGACTGCCTGGG
ACTGCCGCCGCGCACCACCGCTGCCTGCTTTTTCTCGTTTGGCTGCAGGCGCGCGGTCGC
CATGTTGGCCACGCTGCTCACCAGCTCCTGACGCCGAGTGCTCTGCCCGCCTCAGCCTCC
CGAGGTGCTGGGACTGCAGACGGAGTCTCGCTCACCCGGTGCTCGGTGTTGCCCGGGCTG
GACTGCGGTGGCGTGGTCTGGGCTCGCGGCAGCCTCCGCCTCCCAGCCACCTGCCTTGGC
CTACCAGGGTGCTGGGATTG
>GL397274_18734836-18738302-/60
TCTGTGGCCCAGGCTGCAATCTACTCAGCTCGCTGCTGCCCGCGCCGCGGACTGCCTGGG
ACTGCCGCGGCGCGCCACCGCTGCCTGCTTTTTCTCGTTTGGCTGCAGGCGCGCGGTCGC
CATGTTGGCCACGCTGCTCACCAGCTCCTGACGCCGAGTGCTCTGCCCGCCTCAGCCTCC
CGAGGTACTGGGACTGCAGACGGAGTCTCGCTCACCCGGTGCTCGGTGTTGCCCGGGCTG
GAGTGCGGTGGCGTGGTCTGGGCTCACGGCAGGCTCCGCCTCCCAGCCGCCTGCCTTGGC
CTACCAGGGTGCTGGGATTG
>GL397275_29788273-29792870+/60
TCTGTCGCCCAGGCTGCAATCTACTCAGCTCGCTGCTGCCCGCGCCGCGGACTGCCTGGG
ACTGCCGCCGCGCGCCACCGCTGCCTGCTTTTTCTCGTTTGGCTGCAGGCGCGCGGTCGC
CATGTTGGCCACGCTGCTCACCAGCTCCTGACGCCGAGTGCTCTGCCCGCCTCAGCCTCC
CGAGGTCCTGGGACTGCAGACGGAGTCTCGCTCACCCGGTGCTCGGTGTTGCCCGGGCTG
GAGTGCGGTGGCGTGGTCTGGGCTCGCGGCAGCCTCCGTCTCCCAGCCGCCTGCCTTGGC
CTACCAGGGTGCTGGGATTG
>GL397327_11974689-11980966-/60
TCTGTGGCCCAGGCTGCAATCTACTCAGCTCACTGCTGCCCGCGCCGAGGACTGCCTGGG
ACTGCCACCGCGCACCACCGCTGCCTGCTTTTTCTCCTTTGGCTGCAGGCGCGCGTTTGC
CATCTTCGCCACGCTGGTCGCCAGCTCCTGACGCCGAGTGCTCTGCCCGCCTCAGCCTCC
CGCGGTACTGGGACTGCAGACGGAGTCTCCCTCACCCAGTGCTCGGTGTTGCCCGGGCTG
GAGTGCGGTGGCGTGGTCTGGGCTCCCGGCAGCCTCCGCCTCCCAGCCGCCTGCCTTGGC
CTACCAGGGTGCTGGGATTG
>GL397292_11962001-11964543-/60
TCCGTGGCCCAGGCGGCAATCTACTCGGCTCGCTGCTGCCCGTGCCGCGGACTGCCTGGG
ACTGCCGGCACGCGCCACCGCTGCCTGCTTGTTCTCCTTTGGCTGCAGGCACGCGTTCGC
CCTGTTGGCCACGCTGGTCGCCAGCTCCTGAAGCCGAGTGCTCTGCCCGCCTCAGCCTCC
CAAGGTACTGGGACTGCAGACGGAGTCTCGCTCACCGGGTGCTCGGTGTTGCCCGGGCTG
GAGTGCGGTGCCGTGGTCTGGCCTCGCGGCAGCCTCCGCCTCCCAGCCGCCTGCCTTGGC
CTACCAGGGTGCTGGAATTG
>GL397287_8851017-8854400-/600-
TCTGTGGCCCACGCTGCAATCTACTTGGCTCGCTGCTGCCCGCGCCGCGGACTTCCTGGG
ACTGCCGGCGTGCGCCACCACTGCCTGCTTTTTCTCCTTTGGCTGCAGGCGCGCGTTCGC
CATGTTGGCCACGCTGGTCGCCAGCTCCTGACACCGAGTGCTCTGCCCGCCTCATCCTCC
CGAGGTACTGGGACAGCAGACGGTGTCTCGCTCACCCGGTGCTCGCTGTTGCCCGGGCTG
GAGTGCGGTGGCGTGGTCTGGGCTCGCGGCAGCCTCCGCCTCCCAGCCACCTGCCTTGGC
CTACCAGGGTGCTGGGATTG
>GL397302_3490782-3493874-/600-
TCTGTGGCCCAGGCTGCAATCTACTCGGCTAGCTGCTGCCCGTGCCACGGACTGCCTGGG
ACTGCCGCCGCGCGCCACCGCTGCCTGCTTTTTCTCCTTTGGCTGCAGGCGCGCGTTCGC
CATCTTGGCCATGCTGGTCGCCAGCTCCTGACGCCGAGTGCTCTGCCCACCTCAGCATCC
CGAGGTGCTGGGACTGCAGACGGAGTCTCGCTCACCCGGTCCTCGGTGTTGCCCGGGCTG
GAGTGCAGTGGCGTGGTCTGGG-------------CCGCCTCCCAGCCGCCTGCCTTGGC
CTACCAGGGTGCTGGGATTG
>GL397373_1468782-1472043+/600-
TAATTTGAAAAGGCTGCAATCTACTCGGCTCGCTGCTGCCCGCGCCGCGGACTGCCTGGG
ACTGCCGGCGCGCGCCACCGCTGCCTGCTTTCACTCCTTTGGCTGCAGGCGCGCGTTCGC
CATGTTGGCCACGCTGGTCGCCAGCTCCTGACGCCGAGTGCTCTGCCCGCCTCAGCCTCC
CGAGGTACTGGGACTGCAGACGGAGTCTCGCTCACCCGGTGCTCGGTGTTGCCCGGGCTG
GAGTGCGGTGGCGTGGTCTGGGCTCGCGGCAGCCTCCGCCTCCCAGCCGCCTGCCTTGGC
CTACCAGGGTGCTGGGATTG
>GL397264_16817943-16821293-/60
TCTGTGGCCCGGGCTGCAATCTACTCGGCTCGCTGCTGCCCGCGCCGCGGACTGCCTGGG
ACTGCCGGCGCACACCACCGCTGCCTGCTTTTTCTCCTTTGCCTGCAGACACGCGGTCGC
CATGTTGCCCACGCTGGTCGCCAGCTCCTGACGCCGAGTGCTCTGCCCGCCTCAGCCTCC
CGAGGTACTGGGACTGCACACGGAGTCTCGCTCACCCGGTGCTCGGTGTTGCCCGGGCTG
GAGTGCGGTGGCGTGGTCTGGGCTCGCGGCAGCCTCCGCCTCCCAGCCGCCTGCCTTGGC
CTACCGGGGTGCTGGGATTG
>GL397330_3110266-3112950+/600-
TCTGTGGCCCAGGCTGCAATCTACTCGACTCACTGCTGCCCGCGCCGCGGACTGACTGGG
ACAGCCGGCGCGCGCCACCGCTGCCTGCTTTTTCTCCTTTGACTGCAGGCGCGCGTTCGC
CACGTTGGCCACGCTAGTCGCCAGCTCCTGACGCCGAGTGCTCTGCCCGCCTCAGCCTCC
CGAGGTTCTGGGACTGCAGATGGAGTCTCGCTCACCCGGTGCTCGGTGTTGCCCGGGCTG
GAGTGCGGTGGCGTGGTCTGGGCTCGCGGCAGCCTCTGCCTCCCAGCCGCCTGCCTTGGC
CTACCAGGGTGCTGGGATTG
>GL397272_41702993-41707048+/60
TCTGTGGCCCAGGCTGCAATCTACTCGGCTCGCTGCTGCCGCCGCTGCGGACTGCCTGGG
ACTGCCGGCGCGCGCCACCGCTGCCTGCTTTTTCTCCTTTGGCTGCAGGCGCGCGTTCGC
CATGTTGGCCACGCTGGTCGCCAGCTCCTGACGCCGAGTGCTCTGCCCGCCTCAGTCTCC
CGAGGTACTGGGACTGCAGATGGAGTCGCACTCACCCGGTGCTCGGTGTTGCCCGGGCTG
GAGTGCGGTGGCATGGTCTGGGCTCGCGGCAGCATCCGCCTCCCAGACGCCTGCCTTGGC
CTACCAGGGTGCTGGGAGTG
>GL397292_20214214-20216888+/60
TCTGTGGCCCAGGCTGCAATTTACTCG-CTCGCTGCTG------CCGCGGACTGCCTGGG
ACTGCCGGCGCACACCACCGCTGCCTGCTTTTTCTCCTTTGGCTGCAGGCGCGCGTTCGC
CATGTTGGCCACGCTGGTCTCCAGCTCCTGACGCCGACTGCTCTGCCCGCCTCAGCCCCC
CGAGGTACTGGGACTACAGACGGAGTCTCGCTCACCCGGTGCTCGGTGTTGCCCGGGCTG
GAGTGCGGTGGCGTGCTCTGGGCTTGCGGCAGCCTCCGCCTCCCAGCCGCCTGCCTTGGC
TTACCAGGGTGCTGGGATTG
>GL397313_12576605-12580702+/60
TCTGTGGCCCAGGCTGCAATCTACTCGGCTCGCCGCTGCCTGCGCCGCGGACTGCCTGGG
ACT----------------GCTGGCTGCTTTTTCTCCTTTGGCTGCAGGCGCGCCTTCGC
CATGTTGGCCACGCTGGTCGCCAGCTCCTGACGCCGAGTGCTCTGCCCGCCTCAGCCTCC
CGAGGTGCTGGGACTGCAGACGGAGTCTCGCTCACCCGGTGCTCGGTGTTGCCCGGGCTG
GAGTGCGGTGGCGTGGTCTGGGCTTGCGGCAGCCTCCGCCTCCAAGCTGCCTGCCTTGGC
CTACCAGGCTGCTGGGATTG
>GL397389_4756098-4758577+/600-
TCTGTGGCCCAGGCTGCAATCTACTCGGCTCGCTGCTGCCCGCGCCGCGGAATGCCTGGG
ACTGCCGGCGCGCGCCACCGCTGCCTGCTTTTTCTCCTTTGGCTGCAGGCGCGCGTTCGC
CATGTTGGCCACGCTGGTCTCCGGCTCCTGACCCCGAGTGCTCTGGCCGCCTCAGCCTCC
CGAGGTACTGGGACTGCAGACGGAGTCTCGCTCACCCGGTGCCCGCTGTTGCCCGGGCTG
GAGTGCGGTGGCGTGGTCTGGGCTCGCGGCAGCCTCTGCCTCCCAGCCGCCTGCCTTGGC
CTACCAGGGTGCTGGGATTG
>GL397306_18221680-18225762-/60
TCTGTGGCCCAGGCTGCAATATACTCGGCTCGCTGCTGCCCGCGCCGCGGACTGCCTGGG
ACTGCCGCCGCGCGCCACCGCTGCCTGCTTTTTCTCCTTTGGCTCCAGGCGCGCGTTCGT
CATCTTGGCCACGCTGGTCGGCAGCTCCTGACGCCGAGTGCTCTGCCCGCCTCAGCCTCC
CGAGGTACTGGGACTGCAGACGGACTCTCGCTCACCCGGTGCTCGGTGTTGCCTGGGCTG
GAGTGCGGTGGCGTGGTCTGGGCTCGCGGCAGCCTCCGCCTCCCAGCCGCCTGCCTTGGC
CTACCAGGGTGCTGGGATTG
>GL397263_23184488-23190620+/60
TCTGTGGCACAGGCTGCAATCTACTCGGCTCGCTGCTGCCCGCGCCGCGGACTCCCTGGG
ACTGCCGGCGCGCGCCACAGCTGCCTGCTGTTTCTCCTTTGGCTGCAGGCGCGCGTTCCC
CATGTTGGCGACGCTGGTCGCCAGCTCCTGACGCCGAGTGCTCTGCCCGCCTCAGCCTCC
CGAGGTACTGGGACTGCAGACGGAGTCTCGCTCAGCCGGTGCTCGGTGTTGCCCGGGCTG
GAGTGCGGTGGCGTGGTCTGGGCTCGTGGCAGCCTCCGCCTCCCAGCCGCCTGCCTTGGC
CTACCAGGGTGCTGGGATTG
>GL397294_17099251-17102145+/60
TCTGTGGCCCAGGCTGCAATGTACTCGCCTCACTGCTGCCCGTGCCGCGGACTGCCTGGG
ACTGCCGCCGCGCACCACCGCTGCCTGC-TTTTCTCCTTTGGCTGCAGGCGCGCGTTCGC
CATCTTGGCCACGCTGGTCGCCAGCTCCTGACGCCGAGTGCTCTGCCCGCCTCAGCCTCC
CGAGGTACTGGGACTGCAGACGGAGTCTCGCTCACCCGGTGCTCGGTGTTGCCTGGGCTG
GAGTGCGGTGGCGTGGTCTGGGCTTGCGGCAGCCTCCGCCTCCCAGCCGCCTGCCTTGGC
CTACCAGGGTGCTGGGATTG
>GL397407_1648806-1652636+/600-
TCTGTGGCCCAGGCTGCAATCTACTCGGCTCGCTGCTGCCC------------------G
ACTGCCGGCGCGCGCCACCGCTGCCTGCTTTTTCTCCTTTGGCTGCAGGCCCGCGTTCGC
CATGTTGGCCACGCTGGTCGCCAGCTCCTGACGCCGAGTGCTCTGCCCGCCTCAGCCTCC
CGAGGTGCTGGGACTATAGACGGAGTCTCGCTCACCTGCTGCTCGGTGTTG-CCGGGCTG
GAGTGTGGTGGCGTGGTCTGGGCTCGAGGCAGCCTCCGCCTCCCAGCCGCCTGCCTTGGC
CTACCAGGGTGCTGGGATTG
>GL397264_22621450-22624199+/60
TCTGTGGCCCAGACTGCAATCTACTCCGCTCGCTGCTGCCCGCGCCGCGGACT-------
---GCCGGCGCACACCACCGCTGCCTGCTTTTTCTCCTTTGGCTGCAGGCGCGCGTTCGC
CATGTTGGCCACGCTGGTCGCCACCTCCTGACGCCGAGTGCTCTGCCCGC-TCAGCCTCC
CGAGGTACTGGGACTGCAGACGGAGTCTCGTTCACCCGGTGCTCGGTGTTGCCCGGGCTG
GAGTGCGGTGGCGTGGTCTGGGCTCGCGGCAGCGTCTGCCTCCCAGCCGCCTGCCTTGGC
CTACCAGGGTGCTGGGATTG
>GL397262_41546892-41552427+/60
TCTGTGGCCCAGACTGCAATCTACTCGGCTCGCTGCTGCCCGCGCCGCAGACTGGCTGGG
ACTGCCGCTGTGCGCCACCGCTGCCTGCTTTTTCTCCTTTGGCTGCAGGCGCACGCTTGC
CATGTTGGCCACGCTGGTCGCCAGCTCCTGACGCCGAGTGCTCTGCCCGCCTCAGCCTCC
CGAGGTACTGGGACTGCAGACGGAGTCTCGCTCACCCGGTGCTCGGTGTTGCCCGGGCTG
GAGTGCGGTGGCGTGGTCTGGGCTCGCGGCAGCCTCCGCCTCCCAGCCGCCTGCCTTGGC
CTACCAGGGTGCTGGGATTG
>GL397309_208874-211538+/600-99
TCTGTGGCCCAGGCTGCAATCTACTCGGCTCGCTGCGGCCCGCGCCGCGGACTCCCTGGG
ACTGCCGCCGCACGCCACCGCTGCCGGCTTTTTCTCCTTTGGCTGCAGGTGCGCGTTCGC
CATGTTGGCCACGCTGGTCGCCAGCTCCTGAGGCCGAGTGCTCTGCCCGCCTCAGCCTCC
CGAGGTACTGGGACTGCAGACGGAGTCTCGCTCACCCGGTGCTCGGTGTTGCCCGGGCTG
GAGTGCGGTGGCGTGGTCTGGGCTCGCGGCAGCCTCCGCCTCCCAGCTGCCTGCCTTGGC
CTACCAGGGTGCTGGGATTG
>GL397265_872658-875559-/600-99
TCTGTGGCCCACGCTGCAATCTACTCGGCTCGCTGCTGCCCGCGCCGCGGACTGCCTGGG
ACAGCCGGCGCGCGCCACCGCTGCCTGCTTTTTCTCCTTTGGCTGCAGGCGCGCGTTCGC
CATGTTGGCCACGCTGGTCGCCAGCTCCTGACGCCGAGTGCTCTGCCCGCCTCAGCCTCC
CGAGGTGCTGGGACTGCAGACGGAGTCTCGCTCACCCGGTGCTTGGTGTTGTCCGGGTTG
GAGTGCGGTGGCCTGGTCTGGGCTCGCGGCAGCCTCCGCCTCCCAGCCGCCTGCCTTGGC
CTACCAGGGTGCTGGGATTG
>GL397273_23880192-23882829-/60
TCTGTGGCCCAGGCTGCAATCTACTCGGCTTGCTGCTGCCCGCCCCGCGGACTGCCTGGG
ACTGCCGGCGCGCGCCACCGCTGCCTGCTTTTATTCCTTTGGCTGCAGGCGCGCGTTCGC
CATGTTGGCCACGCTGGTCGCCAGCTCCTGACGCCGAGTGCCCTGCCTGCCTCAGCCTCC
CGAGGTACTGGGACTGCAGACGGAGTCTCGCTCACCCGGTGCTCGGTGTTGCCCGGGCTG
GAGTGCGGTGGCGTGGTCTGGGCTCGCGGCAGCCTCCGCCTCCCAGCTGCCTGCCTTGGC
CTACCAGGGTGCTGGGATTG
>GL397356_6208062-6214293+/600-
TCTGTGGCCCAGGCTGCAATCTACTCGGCTTGCTGCTGCCGGCGCCGCGGACTGCCTGGC
ACTGCCGGCGCGCACCACCTCTGCCTGCTTTTTCTCCTTTGGCTGCAGGCGCGCGTTCGC
CATGTTGGCCACGCTGGTCGCCAGCTCCTGACGCTGAGTGCTCTGCCCGCCTCAGCCTCC
CGAGGTACTGGGACTGCAGACGGAGTCTCGCTCAGCCGGTGCTCGGTGTTGCCCGGGCTG
GAGTGCGGTGGCGTGGTCTGGGCTCGCGGCAGCCTCCGCCTCCCAGCCGCCTGCCTTGGC
CTACCAGGGTGCTGGGATTG
>GL397261_54347519-54350454+/60
TCTGTGGCCCAGGCTGCAATCTACTCGGCTCGCTGCTGCCCGTGCCGCGGACTGCCTGGG
ACTGCCGCCGGGCGCCACTGCTGCCTGCTTTTTCTCCTTTGGCTGCAGGCACGCGTTCGC
CATGTTGGCCACGCTGGTCGCCAGCTCCTGACGCCGAGTGCTCTGCCCGCCTCAGCCTCC
CGAGGTACTGGGACTGCAGACGGAGTCTCGCTCATCCGGTGCTCAGTGTTGCCCGGGCTG
GAGTGCGGTGGCGTGGTCTGGGCTCGCGGCAGCCTCCGCCTCCCAGCCGCCTGCCTTGGC
CTACCAGGGTGCTGGGATTG
>GL397263_47465104-47468320+/60
TCTGTGGCCCACGCTGCAATCTACTCAGCTCGCTGCTGCCCGCGCCACGGACTGCCTGGG
ACTGCCGCCGCGCGCCACCGCTGCCTGCTTTTTCTCCTTTGGCTGCAGGTGCGCGTTCGC
CATGTTGGCCACGCTGGTCGCCAGCTCCTGACGCCGAGTACTCTGCCCGCCTCAGCCTCC
CCAGGTACTGGGACTGCAGACGGAGTCTCGCTCACCCGGTGCTCGGTGTTGCCCGGGCTG
GAGTGCGGTGGCGTGGTCTGGGCTCGCGGCAGCCTCCGCCTCCCAGCCGCCTGCCTTGGC
CTACCAGGGTGCTGGGATTG
>GL397401_1040484-1043412+/600-
TCTGTGGCCCAGGCTGCAATCTACTCGGCTCGCTACTGCCCGCGCCGCGGACTGCCTGGG
ATTGCCGCCGCGCGCCACCGCTGCCTGCTTTTTCTCCTTTGGCTGCAGGCGCGCGTTCGC
CATGTTGGCCACGCTGGTCGCCAGCTCCCGACGCCGAGTGCTCTGCCCGCCTCAGCCTCC
CGAGGTGCTGGGACTGCAGACGGAGTCTCGCTCACCCGGTGCTCGGTGTTGCCCGGGCTG
GAGTGCAGTGGCGTGGTCTTGGCTCGCGGCAGCCTCCGCCTCCCAGCCGCCTGCCTTGGC
CTACCAGGGTGCTGGGATTG
>GL397425_545648-548593-/600-99
TCTGTGGCCCAGGCTGCAATCTACTCGGCTCGCTGCTGCCCGCGCCGCGGACTGCCTGGG
ACTGCCGGCGCCCGCCACCGCTGCCTGCTTTTTCTCCTTTGGCTGCAGGCGCGCGTTCGC
CATGTTGGCCACGCTGGTCACCAGCTCCTAACGCCGAGTGCTCTGCCCGCCTCAGCCTCC
CGGGGTGCTGGGACTGCAGACGGAGTCTCGCTCACCCGGTGCTCGGTGTTGCCCGGGCTG
GAGTGCGGTGGCGTGGTCTGGGCTCGCGGCAGCCTCCGCCTCCCAGTCGCCTGCCTTGGC
CTACCAGGGTGCTGGGATTG
>GL397394_92470-94898-/600-998
TCTGTGGCCCAGGCTGCAATCTACTCGGCTCGCTGCTGCCCGCGCCGCGGACTGCCTGGG
ACTGCCGCCGCGCGCCACCACTGCCTGCTTTTTCTCGTTTGGCTGCAGGCGCGCGTTCGC
CATGTTGGCCACGCTGGTCGCCAGCTCCTGACGCCGAGTGCACTGCCCGCCTCAGCCTCC
CGAGGTACTGGGACTGCAGACGGAGTCTCGCTCACCCGGTGCTCGGTGTTGCCCGGGCTG
GAGTGCGGTGGCGTGGTCTGGGCTCGCGGCAGCCTCTGCCTCCCAGCCGCCTGCCTTGGC
CTCCCAGGGTGCTGGGATTG
>GL397275_1069183-1072997-/600-
TCTGTGGCCCACGATGCAATCTACTCGGCTCGCTGCTGCCCGCGCCGCGGACTGCCTGGG
ACTGCCGGCGCGCGCCACCGCTGCCTGCTTTTTCTCCTTTGGCTGCAGGCGCGCGTTCGC
CATGTTGGCCACGCTGGTCGCCAGCTCCTGACGCCGAGTACTCTGCCCGCATCAGCCTCC
CGAGGTACTGGGACTGCAGACGGAGTCTCGTTCACCCGGTGCTCGGTGTTGCCCGGGCTG
GAGTGCGGTGGCGTGGTCTGGGCTCGCGGCAGCCTCCACCTCCCAGCCGCCTGCCTTGGC
CTACCAGGGTGCTGGGATTG
>GL397396_308190-311281-/600-99
TCTGTGGCCCAGACTGCAATCTACTCGGCTCGCTGCTGCCCGCGCCGCGGACTGCCTGGG
ACTGCCGGCGCGCACCACCGCTGCCTGCTTTTTCTGCTTTGGCTGCAGGCGTGCGTTCGC
CATGTTGGCCACGCTGGTCGCCAGCTCCTGACGCCTAGTGCTCTGCCCGCCTCAGCCTCC
CGAGGTACTGGGACTGCAGACGGAGTCTCGCTCACCCGGTGCTCGGTGTTGCCCGGGCTG
GAGTGCGGTGGCGTGGTCTGGGCTCGCGGCAGCCTCCGCCCCCCAGCCGCCTGCCTTGGC
CTACCAGGGTGCTGGGATTG
>GL397320_14735116-14738134+/60
TCTGTGGCCCAGGCTGCAATCTACTCGGCTCGCTGCTGCCCTCACCGCGGACTGCCTGGG
ACTGCCGGCGCGCGCCACCGCTGCCTGCTTTTTCTCCTTTGGCTGCAGGCGCGCGTTCGC
CATGTTGGCCACGCTGGTCGCCAGCTCCTGACCACGAGTGCTCTGCCCGCCTCAGCCTCC
CGAGGTGCTGGGACTGCAGACGGAGTCTCGCTCACTCGGTGCTCGGTGTTGCCCGGGCTG
GAGTGCGGTGGCGTGGTCTTGGCTCGCGGCAGCCTCCGCCTCCCAGCCGCCTGCCTTGGC
CTACCAGGGTGCTGGGATTG
>GL397273_21908603-21912271+/60
TCTGTGGCCCAGGCTGCAATCTACTTGGCTCGCTGCTGCCCGCGCCGCAGACTGCCTGGG
ACTGCCGGTGCGCGCCACCGCTGCCTACTTTTTCTCCTTTGGCTGCAGGCGCGCGTTCGC
CATGTTGGCCACGCTGGTCGCCAGCTCCTGACGCCGAGTGCTCTGCCCGCCTCAGCCTCC
CGAGGTACTGGGACTGCAGACGGAGTCTCGCTCACCCGGTGCTCGGTGTTGCCCGGGCTG
GAGTGCGGTGGTGTGGTCTGGGCTCGCGGCAGCCTCCGCCTCCCAGCCGCCTGACTTGGC
CTACCAGGGTGCTGGGATTG
>GL397298_17581827-17585735+/60
TCTGTGGCCCAGGCTGCAATATACTCGGCTCGCTGCTGCCCGCGCCACGGACTGCCTGGG
ACTGCCGCCGCGCGCCACCGCTGCCTGCTTTTTCTCCTTTGGCTGCAGGCGCGCGTTCGC
CATGTGGGCCACGCTGGTCGCCAGCTCCTGACGCTGACTGCTCTGCCAGCCTCACCCTCC
CGAGGTACTGGGACTGCAGACGGAGTCTCGCTCACCCGGTGCTCGGTGTTGCCCGGGCTG
GAGTGCGGTGGCGTGGTCTGGGCTCGCGGCAGCCTCCGCCTCCCAGCCGCCTGCCTTGGC
CTACCAGGGTGCTGGGATTG
>GL397268_29951623-29953867-/60
TCTGTGGCCCAGGCTGCAATCTACTCGGCTCGCTGCTGCCCGCGCCGCGGACTACCTGGG
ACTGCCGGCGCGCGCCACCGCTGCCGGCTTTTTCTCCTTTGGCTGCAGGCGCGCGTCCGC
CATGTTGCCCACGCTGGTCGCCAGCTCCTGACGCCGAGTGCTCTGCCCGCCTCAGCCTCC
CGAGGTACTGGGACTGCAGACGGAGTCTCGCTCACCCGGTGCTCGGTGTTGCCCGGGCTG
GAGTGCGGTGGCGTGGTCTGGGCTCGCGGCAGCCTCCACCTCCCAGCCGCCTGCCTTGGC
CTACCAGGGTGCTGGGATTG
>GL397306_11818447-11822976+/60
TCTGTGGCCCAGGCTGCAATCTACTGGGCTCACTGCTGCCCGCGCCACGGACTACCTGGG
ACTGCCGCCGCGCGCCACCGCTGCCGGCTTTTTCTCCTTTGCCTGCAGGCGCGCGTCCGC
CATGTTGCCCACGCTGGTCGCCAGCTCCTGACGCCGAGTGCTCTGCCCGCCTCAGCCTCC
CAAGGTACTGGGACTGCAGACGGAGTCTCGCTCACCCGGTGCTCAGTGTTGCCCGGGCTG
GAGTGCGGTGGCGTGCTCTGGGCTCGCGGCAGCCTCCGCCTCCCAGCCACCTGCCTTGGC
CTACCAGGGTGCTGGGATTG
>GL397312_3872886-3876297+/600-
TCTGTGGCCCAGGCTGCAATCTACTCGGCTCACTGCTGCCCGCGCCACGGACTACCTGGG
ACTGCCGCCGCGCGCCACCGCTGCCGGCTTTTTCTCCTTTGCCTGCAGGCGCGCGTCCGC
CATGTTGCCCACGCTGCTCGCCAGCTCCTGACGCCGAGTGCTCTGCCCGCCTCAGCCTCC
CGAGGTACTGGGACTGCAGACGGAGTCTCGCTCA-CCGGTGCTCGGTGTTGCCCGGGCTG
GAGTGCGGTGGCGTGGTCTGGGCTCGCGGCGGCCTCCGCCTCCCAGCCGCCTGCCTTGGC
CTACCAGGGTGCTGGGATTG
>GL397298_12824403-12829192-/60
TCTGTGGCCCACGCTGCAATCTACTCGGCTCACTGCTGCCCGCGCCACGGACTACCTGGG
ACTGCCGCCGCGCGCCACCGCTGCCGGCTTTTTCTCCTTTGCCTGCAGGCGCGCGTCCGC
CATGTTGCCCACGCTGGTCGCCAGCTCCTGACGCCGAGTGCTCTGCCCGCCTCAGCCTCC
CGAGGTACTGGGACTGCAGACGGAGTCTCGCTCACCCGGTGCTCGGTGTTGCCCGGGCTG
GAGTGCGGTGGCGTGGTCTGGGCTCGCGGCAGCCTCCGCCTCCCAGCCGCCTGCCTTGGC
CTGCCAGGGTGCTGGGATTG
>GL397261_58927660-58931429+/60
TCTGTGGCCCAGGCTGCAATCTACTCGGCTCACTGCTGCCCGCGCCACGGACTACCTGGG
ACTGCCGCCGCGCGCCACCGCTGCCGGCTTTTTCTCCTTTGCCTGCAGGCGCGCGTCCGC
CATGTTGCCCACGCTGGTCGCCAGCTCCTGACGCCGAGTGCTCTGCCCGCCTCAGCCTCC
CGAGGTACTGGGACTGCAGACGGAGTCTCGCTCACCCGGTGCTCGGTGTTGCCCGGGCTG
GAGTGCGGTGGCGTGGTCTGGGCTCGCGGCAGCCTCCGCCTCCCAGCCGCCTGCCTTGGC
CTACCAGGGTGCTGGGATTG
>GL397287_25064842-25067478-/60
TCTGTGGCCCAGGCTGCAATCTACTCGGCTCGCTGCTGCCCGCGCCGCGGACTGCCTGGG
ACAGCGGGCGCGCGCCACCGCTGCCTGCTTTTTCTCCTTTGGCTGCAAGCGCGCGTTCGC
CATGTTGGCCACGCTGGTCGCCAGCTCCTGACCCCGAGTGCTCTGCCCGCCTCAGCCTCC
CGGGGTACTGGGACTGCAGACGGAGTCTCGCTCACCCGGTGCTCGGTGTTGCCCGGGCTG
GAGTGCGGTGGCGTGGTCTGGGCTCGCGGCAGCCTCCGCCTCCCAGCCGCCTGCCTTGGC
CTACCAGGGTGCTGGGATTG
>GL397301_17720428-17723442-/60
TCTGTGGCCCGGGCTGCAATCTACTCGGCTCGCTGCTGCCCGCGCCGCGGACTGCCTGGG
ACTGCCAGCGCGCGCCACCGCTGCCTGCTTTTTCTCCTTTGGCTGCAGGCGCGCGTTCGC
CATGTTGGCCACGCTGGTCGCCAGCTCCTGATGCCGAGTGCTCTGCCCGCCTCAGCCTCC
CGAGGTACTGGGACTGCAGATGGAGTCTCGCTCACCCGGTGCTCGGTGTTGCCCGGGCTG
GAGTGCGGTGGCGTGGTGTGGGCTCGCGGCAGCCTCCGCCTCCCAGCCGCCCGCCTTGGC
CTACCAGGGTGCTGGGATTG
>GL397263_50392145-50395136+/60
TCTGGGGCCCAGACTGCAATCTACTCGGCTCGCTGCTGCCCGCGCCGCGGACTGCCTGGG
ACTGCCGCCGCGCGCCACCGATGCCTGCTTTTTCTCCTTTGGCTGCAGGCGCGCGTTCGC
CATGTTGGCCACGCTGGTCGCCAGCTCCTGACGCCGAGTGCTCTGCCCGCCTCAGCCTCC
CGAGGTACTGGGACTGCAGACGGAGTCTCGCTCACCCGGTGCTCGGTGTTGCCCGGGCTG
GAGTGCGGTGGCGTGGTCTGGGCTCGCGGCAGCCTCCGCCTCCCAGCCGCCTGCCTTGGC
CTACCAGGGTGCTGGGATTG
>GL397272_17064404-17071841+/60
TCTGTGGCCCAGGCTGCAATCTACTCGGCTCGCTGCTGCCCGCGCCGCGGACTGCCTGGG
ACTGCCGCCGCGCGCCAACGCTGCCTGCTTTTTCTCCTTTGGCTGCATGCGCGCGTTTGC
CATGTTGGCCACGCTGGTCGCCAGCTCCTGACGCCGAGTGCTCTGCCCGCCTCAGCCTCC
CGAGGTACTGGGACTGCAGACGGAGTCTCGCTCACCCGGTGCTCGGTGTTGCCCGGGCTG
GAGTGCGGCGGCGTGGTCTGGGCTCGCGGCAGCCTCCACCTCCCAGCCGCCTGCCTTGGC
CTACCAGGGTGCTGGGATTG
>GL397291_21820499-21824695-/60
TCTGTGGCCCAGGCTGCAATCTACTCGGCTCGCTGCTGCCCGCGCCGCGGACTGCCTGGG
ACTGCCGCCGCGCGCCACCGCTGCCTGCTTTTTCTCCTTTGGCTGCATGCGCGCGTTCGC
CATGTTGGCCACGCTGGTCGCCAGCTCCTGACGCCGAGTGCTCTGCCCGCCTCAGCCTCC
CGAGGTACTGGGACTGCAGACAGAGTCTCGCTCACCCGATGCTCGGTGTTGCCCGGGCTG
GAGTGCGGTGGCGTGGTCTGGGCTCGCGGCAGCCTCCGCCTCCCAGCCGCCTGCCTTGGC
CTACCAGGGTGCTGGGATTG
>GL397348_3641412-3645431-/600-
TCTGTGGCCCAGGCTGCAATCTACTCGGCTCCCTGCTGCCCGCGCCACGGACTGCCTGGG
ACTGCCGGCGCGCGCCACCGCTGCCTCCTTTTTCTCCTTTGGCTGCAGGCGCGCGTTCGC
CATGTTGGCCACGCTGGTCGCCAGCTCCTGATGCCGAGTGCTCTGCCCGCCTCAGCCTCC
CGAGGTACTGGGACTGCAGACGGAGTCTCGCTCACCCGGTGCTCCGTGTTGCCCGGGCTG
GAGTGCGGTGGCGTGGTCTGGGCTCGCGGCAGCCTCCGCCTCCCAGCTGCCTGCCTTGGC
CTACCAGGGTGCTGGGATTG
>GL397319_13811836-13815780-/60
TCTGTGGCCCAGGCTGCAATCTACTCGCCTCGCTGCTGCCCGCGCCGCGGACTGCGTGGG
ACTGCCGCCGCGCGCCACCGCTGCCTGCTTTTTCTCCTTTGGCTGCAGGCGCGCGTTCGC
CATGTTGGCCACGCTGGTCGCCAGCTCCTGACGCCGAGTGTGCTGCCCGCCTCAGCCTCC
CGAGGTACTGGGACTGCAGACGGAGTCTCGCTCACCCGGTGCTCGGTGTTGCCCGGGCTG
GAGTGCGGTGGCGTGGTCTGGGCTCGCGGCAGCCTCCGCCTCCCAGCCGCCTGCCTTGGC
CTACCAGGGTGCTGGGATTG
>GL397274_40028049-40030720-/60
TCTGTGGCCCAGGCTGCAATCTACTCGGCTCGCTGCTGCCCGCGCCGCGGACTGCCTGCG
ACGGCCGGCCCGCGCCACCGCTGCCTGCTTTTTCTCCTTTGGCTGCAGGCGCGCGTTCGC
CATGTTGGCCACGCTGGTCGCCAGCTCCTGACGCCGAGTGCTCTGCCCGCCTCAGCCTCC
CGAGGTACTGGGACTGCAGACGGAGTCTCGCTCATCCGGTGCTCGGTGTTGCCCGGGCTG
GAGTGCGGTGGCGTGGTCTGGGCTCGCGGCAGCCTCCGCCTCCCAGCCGCCTGCCTTGGC
CTACCAGGGTGCTGGGATTG
>GL397279_19525056-19529729+/60
TCTGTGGCCCAGGCTGCAATCTACTCGGCTCGCTGCTGCCCGCGCCACGGACTGCCTGGG
ACTGCCGGCGCGCGCCACCGCTGCCTGCTTTTTCTCCTTTGGCTGCAGGCGTGCGTTCGC
CATGTTGGCCACGCTGGTCGCCAGCTCCTGACGCCGAGTGCTCTGCCCACCTCAGCCTCC
CGAGGTACTGGGACTGCAGACGGAGTCTCGCTCACCTGGCGCTCGGTGTTGCCCAGGCTG
GAGTGCGGTGGCATGGTCTGGGCTCGCGGCAGCCTCTGCCTCCCAGCCGCCTGCCTTGGC
CTACCAGGGTGCTGGGATTG
>GL397346_3159385-3162252+/600-
TCTGTGGCCCAGGCTGCAATCTACTCGACTCGCTGCTGCCCGCGCCGCGGACTGCCTGGG
ACTGCCGGCGCGCGCCACCGCTGCCTGCTTTTTCTCCTTTGGCTGCAGGCGCGCGTTCGC
CATGTTGGCCACGCTGGTCGCCAGCTCCTGACGCCGAGTGCTCTGCCTGCCTCAGCCTCC
CGAGGTACTGGGACTGCAGACGGAGTCTCCCTCACCCGGTGCTCCGTGTTGCCCGGGCTG
GAGTGCGGTGGCGTGGTCTGGGCTCGCGGCAGCCTCCGCCTCCCAGCCGCCTGCCTTGGC
CTACCAGGGTGCTGGGATTG
>GL397284_18702770-18705632-/60
TCTGTGGCCCAGGCTGCAATCTACTCGGCTCGCTGCTGCCCGCGCCACGGACTGCCTGGG
ACTGCCGGCGCGCGCCACCGCTGCCTGCTTTTTCTCCTTTGGCTGCAGGCGTGCGTTCGC
CATGTTGGCCACGCTGGTCGCCAGCTCCTGACGCCGAGTGCTCTGCCCACCTCAGCCTCC
CGAGGTACTGGGACTGCAGACGGAGTCTTGCTCACCCGGTGCTCGGTGTTGCCCGGGCTG
GAGTGCGGTGGCGTGGTCTGGGCTCGCGGCAGCCTCCGCCTCCCAGCCGCCTGCCTTGGC
CTACCAGGGTGCTGGGATTG
>GL397454_230938-233801-/600-99
TCTGTGGCCCAGGCTGCAATCTACTCGGCTCCCTGCTGCCCGCGCCGCGGACTGCCTGGG
ACTGCCGGCGCCCACCACCGCTGCCTGCTTTTTCTCCTTTGGCTGCAGGCGCGCGTTCGC
CATGTTGGCCACGCTGGTCGCCAGCTCCTGACGCCGAGTGCTCTGCCCGCCTCAGCCTCC
CGAGGTACTGGGACTGCAGACGGACTCTCGCTCACCCGGTGCTCGGTGTTGCCCGGGCTG
GAGTGCGGTGGCGTGGTCTGGGCTCGCGGCAGCCTCCGCCTCCCAGCCGCCTGCCTTGGC
CTACCAGGGTGCTGGGATTG
>GL397333_10871442-10874403+/60
TCTGTGGCCCAGGCTGCAATCTACTCGGCTC---------------GCGGACTGCCTGGG
ACTGCCGGCGCGCGCCACCGCTGCCTGCTTTTTCTCCTTTGTCTGCAGGCGCGCGTTCGC
CATGTTGGCCCCGCTGGTCGCCAGCTCCTGACGCCGAGTGCTCTGCCCGCCTCAGCCTCC
CGAGGTACTGGGACTGCAGACGGAGTCTCGCTCACCCGGTGCTCGGTGTTGCCCGGGCTG
GAGTGCGGTGGCATGGTCTGGGCTCGCGGCAGCCTCCGCCTCCCAGCCGCCTGTCTTGGC
CTACCAGGGTGCTGGGATTG
>GL397278_25625054-25628987+/60
TCTGTGGCCCAGGCTGCAATCTACTCGGCTCGCCGC------------GGACTGCCTGGG
ACTGCCGGCGCGCGCCACCGCTTCCTGCTTTTTCTCCTTTGGCTGCAGGCGCGCGTTCGC
CATGTTGGCCACGCTGGTCGCCAGCTCCTGACGCCCAGTGCTCTGCCCGCCTCAGCCTCC
CGAGGTACTGGGTCTGCAGACGGAGTCTCGCTCACCCGGTGCTCGGTGTTGCCCGGGCTG
GAGTGCGGTGGCGTGGTCTGGGCTCGCGGCAGCCTCCGCCTCCCAGCCGCCTGCCTTGGC
CTACCAGGGTGCTGGGATTG
>GL397368_1079804-1083868-/600-
TCTGTGGCCCAGGCTGCAATCTACTCGGCTCGCTGCTGCCCGCGCCGCGGACTGCCTGGG
ACTGCCAGCGCGCGCCACCGCTGCCTGCTTTTTCTCCTTTGGCTGCAGGCGCGCGTTCGC
CACGTTGGCCACGCTGGTCGCCAGCTCCTGACGCCGAGTGCTCTGCCCGCCTCAGCCTCC
CGAGGTACTGAGACTGCAGACGGAGTCTCGCTCACCCGGTGCTCGGTGTTGCCCGGGCTG
GAGTGCGGTGGCGTGGTCTGGGCTCGCGGCAGCCTCCGCCTCCCAGCCGCCTGCCTTGGC
CTACCAGGGTGCTGGGATTG
>GL397407_2414184-2417359+/600-
TCTGTGGCCCAGGCTGCAATCTACTCGGCTC-------------------ACTGCCTGGG
ACTGCCGGCGCGCGCCACCGCTGCCTGCTTTTTCTCCTTTGGCTGCAGGCGCGCGTTCGC
CATGTGGGCCACGCTGGTCGCCAGCTCCTGACGCCGAGTGCTCTGCCCGCCTCAGCCTCC
CGAGGTACTGGGACTGCAGACGGAGTCTCGCTCACCCGGTGCTCGGTGTTGCCCGGGCTG
GAGTGCGGTGGCGTGGTCTGGACTCGCGGCAGCCTCCGCCTCCCAGCCGCCTGCCTTGGC
CTACCAGGGTGCTGGGATTG
>GL397298_20391434-20394146+/60
TCTGTGGCCCAGGCTGCAATCTACTCGGCTCGCTGCTGCCCGCGCTGCGGACTGCCTGGG
ACTGCCGGCGCGCGCCACCGCTGCCTGCTTTTTCTCCTTTGGCTGCAGGCGCGTGTTCGC
CATGTTGGCCACGCTGGTCGCCAGCTCCTGACGCCGAGTGCTCTGCCCGCCTCAGCCTCC
CGAGGTACTGGGACTGCAGACGGAGTCTCGCTCACCCGGTGCTCGGTGTTGCCCGGGCTG
GAGTGCGGTGGCGTGGTCTGGGCTCGCGGCAGCCTCCGCCTCCCAGCCGCCTGCCTTGGC
CTACCAGGGTGCTGGGATTG
>GL397319_12213514-12216532+/60
TCTGTGGCCCAGGCTGCAATCTACTCGCCTCGCTGCTGCCCGCGCAGCGGACTGCCTGGG
ACTGCCGGCGCGCGCCACCGCTGCCTGCTTTTTCTCCTTTGGCTGCAGGCGCGCGTTCGC
CATGTTGGCCACGCTGCTCGCCAGCTCCTGACGCCGAGTGCTCTGCCCGCCTCAGCCTCC
CGAGGTACTGGGACTGCAGACGGAGTCTCGCTCACCTGGTGCTCGGTGTTGCCCGGGCTG
GAGTGCGGTGGCGTGGTCTGGGCTCGCGGCAGCCTCCGCCTCCCAGCCGCCTGCCTTGGC
CTACCAGGGTGCTGGGATTG
>GL397377_5392930-5395439-/600-
TCTGTGGCCCAGGCTGCAATCTACTCGCCTCGCTGCTGCCCGCGCCGCGGACTGCCTGGG
ACTGCCGGCGCACGCCACCGCTGCCTGCTTTTTCTCCTTTGGCTGCAGGCGCGCGTTCGC
CATGTTGGCCACGCTGGTCGCCAGCTCCTGACGCCGAGTGCTCTGCCCGCCTCAGCCTCC
CGACGTACTGGGACTGCAGACGGAGTCTCGCTCACCCGGTGCTCGGTGTTGCCCGGGCTG
GAGTGCGGTGGCGTGGTCTGGGCTCGCGGCAGCCTCCGCCTCCCAGCCGCCTGCCTTGGC
CTACCAGGGTGCTGGGATTG
>GL397266_41941534-41943817-/60
TCTGTGGCCCAGGCTGCGATCTACTAGACTCCCTGCTGCCCGCCCGGCGAGCTGCCTGGG
ATTGCCGACGCGCGCCACTGCTACCGGCTTTTTCTCCTTTGCCTGGAGGCGCGGTTTCGC
CATGTTGGCCACGCTGGTCTCCAGCTCCTGACCCCGAGTGCTCTGCCCGCCTCGGCCTCC
CAGGGTGCTGGGACTGCAGACGGAGTCTCGCTCACTCGGTGCTCCGTGTTGCCCGGGCTG
GAGTGCGGTGGCGTGGTCTGGGCTCGCTGCAGCCTCCGCCTCCCAGCCGCCTGCCTTGGC
CTCCCAGGGTGCTGGGATTG
>GL397275_10092375-10094824+/60
ACTGTGGCCCAGGCTGCGATCTACTCGGCTCCCTGCTGCCGGCCGCACAGGCTGCCTGGG
ATTGCCGGCACGCTCCA-----------CTTTTCTCCTTTGCCTGGAAGCGCGGTTTCGC
CATGTTGGCCACGCTGGTCTCCACCTCCTGACCCCGAGTGCTCTGCCCGCCTCGGCCTCC
CAGGGTGCTGGGACTGCAGACGGAGTCTGGCTCACTCGGTGCTCGGTGTTGCCCGGGCTG
GAGTGCGGTGGCGTGGTCTTGGCTCGCTGCAGCCTCCGCCTCCCAGCCGCCTGCCTTGGC
CTCCCAGGGTGCTGGGATTG
>GL397270_43136366-43138827-/60
TCTGTACCCCAGGCTGCAGTCTACTCGGCTCCCTGCTGCCCACCCCGCGGGCTGCCTGGG
ATTGCCCGCGCGTGCCACCGCTGCCTGCTTTTTCCCCTTTGCCTGGAGGCGCCGTTTCGC
CATCTTGGCCACGCTGCTCTCCAGCTCCTGACCCCGAGTGCTCTGCCCGCCTCGGCCTCC
CAGGGTGCTGGGACTCCAGACGGAGTCTCGCTGACTTGGTGCTCGGTGTTGCCCGGGCTG
GAGTGCGGTGGCGTGGTCTTGGCTCGCTGCAGCCTCCGCCTCCTAGCCGCCTGCCTTGGC
CTCCCAGGGTGCTGGGATTG
>GL397363_199363-202007-/600-99
TCTGTGGCCCACGCTGCAGTCTACTCGGCTCCCTGCTGCCCACCCCGCAGGCTGCCTGGA
ATTGCCGGCGCCCGCCACCGCTGCCTGCTTTTTCTCCTTTGCCTGCAGGCGCGGTTTCGC
CATCTTGGCCACGCTGGTCTCCAGCTCCTGACCCCGAGTGCTCTGCCCGCCTCGGCCTCC
CAGGGTGCTGGGACTCCAGACGGAGTCTCGCTGACTCGGTGCTCGGTGTGGCCCGGGCTG
GAGTGCGGTGGCGTGGTCTGGGCTCGCTGCAGCCTCCGCCTCCCAGCCGCCTGCCTTGGC
CTCCCAGGGTGCTGGGATTA
>GL397401_2337330-2340088-/600-
TCTGGGGCCCAGGCTGCATTCTACTCTGCTCGCTGCTGCCCGCGCCGCGGACTGCCTGGG
ACTGGCCGGATTCACATCCCATGCCTGCTTTTTCTCCTTTGGCTGCAGGCGCGGTTTCGC
CATGTTGGCCACGCTGGTCTCCAGCTCCTGACCCCGAGTGCTCTGCCCGCCTCGGCCTCC
CGAGGTGCTGGGACTGCACACGGAGTCTCGCTCACTCGGTGCTCGGTGTTGCCCGGGCTG
GAGTGCGGTGGCGTGGTCTTGGCTCGCGGCAGCCTCCGCCTCCCAGCCGCCTGCCTTGGC
ATAC-AGGGTGCTGGGATTG
>GL397283_1412088-1414795+/600-
TCTGTGGCGCGGGCTGCAATCTACTAGGCTGGCTGCTGGCCGCCACGCGCGCTGCCTGGG
ATTGCCGGCGCGCGCCACCGCTGCCTGCTTTTTCTCCTTCGGCTGCAGGCGCGGTTTCGC
CATGTTGGCCACGCTGGTCTCCAGCTCCTGACCCCGAGTGCTCTGCCCGCCTCGGCCTCC
CGAGGTGCTGGGACTGCAGACGGAGTCTCGCTCACTCGGTGCTCGGTGTGGCCCGGGCTG
GAGTGCCGTGGCGTGGTCTTGGCTCCCTGCAGCCTCCGCCTCCCAGCCGCCTGCCTTGGC
CTCCCAGGGTGCTGGGATTG
>GL397264_19197547-19214015-/60
TCCGTGGCCCAGGCCGCAATCTACTCGGCTCACTGCTGCCCGCACCGCAGACTGCCTGGG
ACTGCCAGCGCTCGCCA-----GCCTGCTTTTCCTCCATAGGCTGCAGGCGCGGTTTCGC
CATGTTGGACACACTGCTCTCCGGCTCCTGACCCCGAGTGCTCTGCCCGCCTTGGCCTCC
CAAAGTGCTGGGACTGCAGGCGGAGTCTCGCTCACTCGGTGCTCCCTGTGGCCCTGGCTG
GAGTGCGGTGGTGTGGTCTTGGCTCGCGGCAGCCTCCGCCTCCAAGCCGCCTGCCTTGGC
CTACCAGGTTGCTGGGATTG
>GL397309_9158645-9160929+/600-
TCTGGGGCCCAGGCTGCAATCTAGTCGGCTCCCTGCTGCCCGCCCCGCGGGCTGCCTGGG
TTTGCCAGCGCG-GCCACCGCTGCCCGCTTTTTCTCCTTTGGCTGCAGGCGCGGTTTCGC
CATGTTGGCCACGCTGGTCTCCAGCTCCTGACCCCGAGTGTTCTGCCCGCCTCGGCCTCC
CAGGGTGCTGGGACTGCAGACGGAGTCTCGCTCACTCGGTGCTCGGTGTTGCCCGGGCTG
GAGTGCGGTGGCGTGGTCTTGGCTCGCTGCAGCCTCCAGCTCCCAGCCGCCTGCCTTGGC
CTCCCAGGGTGCTGGGATTG
>GL397288_6633467-6636074+/600-
ACTGTGGCCCAGGCTCACATCTACTCGGCTCGCTGCTGCCCGCACCGTGGACTGCCTGTG
ACTGCCGGCACTCGCC------GCCTGCTTTTTCTCCTTTCCCTGTAGGCGCGGTTTCAC
CATCTTGGCCACGCTGCTCTCCAGCTCCTGACCCCGAGTGCTCTGCAC------GCCTCC
CGAGGTGCTGGGACTGCAGGCGGAGTCTCGCTCA-----------------CCCGGGCTG
GAGTGCGGTGGCGTGGTCTTGGCTCGCGGCAGCCTCCGCCTCCCAGCCGCCTGCCTTGGC
CTACCAGTGTGCTGGGATTG
>GL397275_476681-480063-/600-99
TCTGTGGCCCAGGCTCCCATCTACTCGGCTCGCTACTGCCCGCACCGCGGACTGCCTGTG
ACTGCCGGCGCTCGCC------GCCTGCTTTTTCTCCTTTCCCTGTAGGCGCGGTTTCGC
CATCTTGGCCACGCTGCTCTCCACCTCCTCACCCCGAGTGCTCTGCAC------GCCTCC
CGAGGTGCTGGGACTGCAGACGGAGTCTCGCTCA-----------------CCCGGGCTG
GAGTGCGGTGGCGTGGTCTTGGCTCGCGGCAGCCTCCACCTCCCAGCCGCCTGCCTTGGC
CTACCAGTGTGCTGGGATTG
>GL397354_1130274-1134410-/600-
TCTGTGGCCCAGCCTCCCGTCTACTCGGCTCGCTGCTGCCCGCACCGCGGACTGCCTGTG
ACTGCCGGCGCTCGCC------GCCTGCTTTTTCTCCTTTCCCTGTAGGCGCGGTTTCGC
CATCTTGGCCACGCTGCTCGCCAGCTCCTGACCCCGAGTGCTCTGCAC------GCCACC
CGAGGTGCTGGGACTGCAGACGGAGTCTCGCTCA-----------------CCCGGGCTG
GAGTGCGGTGGCGTGGTCTTGGCTCGCGGCAGCCTCCGCCTCCCAGCCGCCTGCCTTGGC
CTACCAGTGTGCTGGGATTG
>GL397435_86625-90128-/600-998
TCTGTGGCCCAGGCTCCCATCTACTCGACTCGCTGCTGCCCGCAGCGCGGACTGCCTGTG
ACTGCCCGCACTCGCC------GCCTGCTTTTTCTCCTTTCCCTGTAGGCGCGGTTTCGC
CATCTTGGTCACGCTG-----------CTGACCCCGAGTGCTCTGCAC------GCCTCC
CGAGGTGCTGGGACTGCAGACGGAGTCTCGCTCA-----------------CCCGGGCTG
GAGTGCGGTGGCGTGGTCTTGGCTCGCGGCAGCCTCCGCCTCCCAGCCGCCTGCCTTGGC
CTACCAGTGTGCTGGGATTG
>GL397303_8145107-8148139-/600-
TCTGTGGCCCAGGCTGCCATCTACTTGGCTCGCTGCTGCCCGCACCGCAGACTGCCTGGG
ACTGCCAGCGCTCGCCA-----GCCTGCTTTTCCTCCTTTGGCTGCAGGCGCGGTTTCGC
CACGTTGGCCACGCTGCTCTCCGGCTTCTGACCCCGAGTGCTCTGCCCGCCTCAGCCTCC
CGAAGTGCTGGGACTGCGGGTGGAGTCTCGCTCACTCGGTGCTCCGTGTGGCGCGGGCTG
GAGTGCGGTGGCGTGGTCTTGGCTAGCGGCAGCCTCCGCCTCCCAGCCTCCTGCCTTGGC
CTACCAGGGTGCTGGCATTG
>GL397360_5231324-5233788-/600-
TCTGTGGCCCAGGCTGCAATCTACTCGCCTCGCTGCTGCCCGCACCGCGGACTGCCTGGG
ACTGCCAGCGCTCGCCA-----GCATGCTTTTCCTCCTTTGGCTGCAGGCGCCGTTTCGC
CATGTTGGCCACGCTGCTCTCCGGCTCCTGACCCCG--TGCTCTGCCCGCCTCGGCCTCT
CGAAGTGCTGGGAATGCGGGCGGAGTTTCGCTCACTCGGTGCTCCATGTGGCCCGGGCTG
GAATGCGGTGGCGTGGTCTTGGCTCGCGGCAACCTCCGCCTCCCAGCCGCCTGCCTTGGC
CTACCAGGGTGCTGGAATTG
>GL397444_2131482-2133897+/600-
TCTGTGGCCCAGGCTGCAATCTACTCGGCTCGCTCCCGCCCGCACCGCGGACTGCCTGGG
ACTGCCAGCGCTCGCCA-----GCCTGCTTTTCCTCCGTTGGCTGCAGGCGCGGTTTCGC
CATATTTGCCACGCAGCTCTCCGGCTCCTGACCCCGAGTGCTCTGCCTGCCTCGGCCTCC
CGAAGTGCTGGGACTGCGGGCGGAGTCTCGCTCACTCGGTGCTCCGTGTGGCCCGGGCTG
GAGTGCGGTGGCGTTGTCTTGGCTCGCGGCAGCCACCACCTCCCAGCCGCCTGCCTTGGC
CTACCAGGGTGCTGGGATTG
>GL397457_656735-661110-/600-99
TCTGTGGCCCAGGCTGCGATCGACTCGGCTCGCTGCGGCCCGCACCGCGGACTGCCTGGG
ACTGCCAGCGCTCGCCA-----GCCTGCTTTTCCTCCTTTGGCTGCAGGCGCGAGTTTGC
CATATTGGCCACGCTGCTCTCCGGCTCCTGACCCTGAGTGCTCTGCCCACCTCGGCCTCC
CGAAGTGCTGGGACGGCGGGCGGAGTATCGCTCACTCGGTGCTCCGTGTGGCCCGGGCTG
GAGTGCGGTGGCATGGTCTTGGCTCGCGGCAGCCTCCGCCACCCAGCCGCCTGCCTTGGC
CTACCAGGGTGCTGGGATTG
>GL397275_37428354-37432892+/60
TCTGTGGCCCAGGCTGCAATCTACTCGGCTCGCTGCTGCCCACACCGCAGACTGCCTGGG
ACTGCCAGCGCTCGCCA-----GCCTGCTTTTCCTCCTTTGGCTGCAGGCGCGGTTTCAC
CATATTGGCCATGCCGCTCTCCGGCTCCTGACCCCGAGTGCTCTGCCCGCCTCGGCCTCC
CGAAGTGCTGGGACTGCGGGCGGACTCTCGCTCACTCGGTGCTCCGTGTGGCCCGGGCTG
GAGTGCGGTGGCGTGGTCTTGGCTCGCGGCAGCCTCCGCCTCCCAGCCGCCTGCCTTGGC
CTACCAGGGTGCTGGGATTG
>GL397287_24089630-24093016-/60
TCTGTGGCCCAGGCTGCAATCTACTCGGCTCGCTGCTGCCCGCACCGCGGACTGCCTGGG
ACTGCCAGCGCTCGCCA-----GCCTGCTTTTCCTCCTTTGGCTGCAGGCGCGGTTTCGC
CATGTTGGCCACGCTGCTCTCCGGCTCCTGACCCTGAGTGCTCTGCCTGCCTCGGCCTCC
CGAACTGCTGGGACTGCGGGCGGAGTCTCGCTCACTCGGTGCTCTGTGTGGCCCGGGCTG
GAGTGCAGTGGCGTGGTCTTGGCTCGCGGCAGCCTCTGCCTCCCAGCTGCCTGCCTTGGC
CTACCAGGGTGCTGGGATTG
>GL397264_18371441-18375565-/60
TCTGTGACCCACGCTGCAATCTACTCGGCTCGCTGCTGCCCGCACTGCGGACTGCCTGGG
ACTGCCAGCGCTCGCCA-----GCCTCCTTTTTCTCCTTTGGTTGCAGGTGCCGTTTCGC
CATGTTGGCCACGCTACTCTCCGGCTCCTGAC---------------CCCCTCGGCCTCC
CGAAGTGCTGGGACTGCGGGCGGAGTCTCGCTCACTCGGTGCTCCGTGTGGCCCGGGCTG
GAGTGCGGTGGCGTGGTCTTGGCTCGCAGCAACCTCCGCCTCCCAGCCGCCTGCCTTGGC
CTACCAGGGTGCTGGGATTG
>GL397271_19681844-19685837+/60
TCTGTGACCCACGCTGCAATCTACTCGGCTCGCTGCTGCCCGCATCGCGGACTGCCTGGG
ACTGCCAGCGCTCGCCA-----GCCTCCTTTTTCTCCTTTGCCTGCAGGCGCGGTTTCGC
CATGTTGGCCACGCTACTCTCCGGCTCCTGACCCCGAGTGCTCTGCCCGCCTCGGCCTCC
CGAAGTGCTGGGACTGCGGGCGGAGTCTCGCTCACTCGGTGCTCCGTGTGGCCCGGGCGG
GAGTGCGGTGGCTTGGTCTTGGCTCGCGGAAGCCTCCGCCTACCAGCCGCCTGCCTTGGC
CTACCAGGGTGCTGGGATTG
>GL397374_5370579-5377146-/600-
TCTGTGACCCATGCTGCAATCTACTCGGCTCGCTGCTGCCCGCACCGCGGACTGCCTGGG
ACTGCCAGCGCTCGCCA-----GCCTCCTTTTTCTCCTTTGGCTGTAGGCGCGGTTTCGC
CATGTTGGCCACGCTACTCTCCGGCTCCTGACCCCGAGTGCTCTGCCCGCCTCGGCCTCC
CGAAGTGCTGGGACTGCGGGCGGAGTCTCGCTCACTCGGTGCTCCGTGTGGCCCGGGCTG
GAGTGCGGTGGCGTGGTCTTGGCTCGCGGCAGCCTCCGCCTCCCAGCCGCCTGCCTTGGC
CTACCAGGGTGCTGGGATTG
>GL397393_2860435-2868908+/600-
TCTGTGGCCCAGGCTGCGATCTACTCGGCTCGCTGCGGCCCGCACCGCGGACTGCCTGGG
ACTGCCAGCGCTCGCCA-----GCCTGCTTTTCCTCCTTTGGCTGCAGGCGCGAGTTCGC
CATGTTGGCCACGCTGCTCTCCGGCTCCTGACCCCGAGTGCTCTGCCCGCCTCGGCCTCC
CGAAGTGCTGGGACGGCGGGCGGAGTCTCGCTCACTAGGTGCTCCGTGTGGCCCGGGCTG
GAGTGCGGTGGCCTGGTCTTGGCTCGCAGCAGCCTCCGCCTCCCAGCCGCCTGCCTTGGC
CTACCAGGGTGCTGGGACTG
>GL397320_12832223-12835109+/60
TCTGTGGCCCAGGCTGCGATCTACTCGCCTCGCTGCGGCCCGCACCGCGGACTGCCTGGG
ACTGCCAGCGCTCGCCA-----GCCTGCTTTTCCTCCTTTGGCTGCAGGCGCGGGTTCGC
CATGTTGGCCACGCTGCTCTCCGGCTCCTGACCCCCAGTGCTCTGCCCGCCTCGGCCTCC
CGAAGTGCTGGGACGGCGGGAGGAGTCTCGCTCACTCGGTGCTCCGTGTGGCCCGGGCTG
GAGTGCGGTGGCGTGGTCTTGGCTCGCGGCAGCCCCCGCCTCCCAGCCGCCTGCCTTGGC
CTACCAGGGTGCTGGGATTG
>GL397407_1176666-1179008-/600-
TCTGTGGCACAGGCTGCAATCTACTCGGCTCGCTGCTGCCCGCACCGCGGACTGCCTGGG
ACTGCCAGCGCTCGCCA-----GCCTGCTTTTCCTCCTTTGGCTGCAGGCGCGGTTTCGC
CATGTTGGCCACGCAGCTCTCAGGCTCCTGACCCCGAGTGTTCTGCCCGCCTTGGCCTCC
CGAAGTGCTGGGACTGCGGGCGGAGTCTCTCTCACTCGGTGCTCCGTGTGGCCCGGGCTG
GAGTGCGGTGGCGTGGTCTTGGCTCGCAGCAGCCTCCGCCTCCCAGCCGCCTGCCTTGGC
CTACCAGGGTGCTGGGATTG
>GL397275_2013885-2016678+/600-
TCTGTGGCCCAGGCTGCAATCTACTCGGCTCGCTGCGGCCCGCACCGCGGACTGCCTGGG
ACTGCCAGCGCTCGCCA-----GCCTGCTTTTCCTCCTTTGGCTGCAGGCGCGGGTTCGC
CATGTTGGCCACGCTGCTCTCCGGCTCCTGACCCCGAGTGCTCAGCCCGCCTCGGCCTCC
CGAAGTGCTGGGACTGCGGGCGGAGTCTCGCTCACTCGCTGCTCCCTGTGGCCCCGGCTG
GAGTGCGGTGGCGTGGTCTTGGCTCGCGGCAGCCTCCGCCTCCCAGCCGCCTGCCTTGGC
CTACCAGGGCGCTGGGATTG
>GL397324_8045275-8048465-/600-
TCTGTGGCCCAGGCTGCAATCTACTCGGCTCGCTGCGGCCCGCACCGCGGACTGCCTGGG
ACTGCCAGCGCTCGCCA-----GCCTGCTTTTCCTCCTTTGGCTACAGGCGCGGGTTCGC
CATGTTGGCCACGCTGCTCTCCGGCTCCTGACCCCGAGTGCTCTGCCCGCTTCGGCCGCC
CGAAGTGCTGGGACTGCGGGCGGAGTCTCGCTCACTCGGTGCTCCGTGTGGCCCGGGCTG
GAGTGCGGTGGCGTGGTCTTGGCTCGCGGCAGCCTCCGCCTCCCAGCCGCCTGCCTTGGC
CTACCAGGGTGCTGGGATTG
>GL397405_1149735-1152443-/600-
TCTGTGGCCCAGGCTGCAATCTACTCGGCTCGCTGCGGCCCGCACCGCGGACTGCCTGGG
ACTGCCAGCGCTCGCCA-----GCCTGCTTTTCCTCCTTTGGCTGCAGGCGCGGGTTCGC
CATGTTGGCCAGGCTGCTCTCCGGCTCCTGACCCCGAGTGCTCTGCCCGCCTCGGCCTCC
CGAAGTGCTGGGACTGCGGGCGGAGTCTCGCTCACTCGGTGCTTCGTGTGGCCCGGGCTG
GAGTGCGGTGGCGTGGTCTTGGCTCGCGGCAGCCTCCGCCTCTCAGCCGCCTGCCTTGGC
CTACTAGGGTGCTGGGATTG
>GL397444_1578570-1580910+/600-
TCTGTGGCCCAGGCTGCAATCTACTCGGCTCGCTCCTGCCCGCACCGCGGACTGCCTGGG
ACTGCCAGCGCTCGCCA-----GCCTGCTTTTCCTCCTTTGGCTGCAGGCGCGGTTTCGC
CATGTTGGCCACGCTGCTCTCCAGCTCCTGACCCCGAGTGCTCTGCCCGCCTCGGCCTCC
CGAAGTGCTGGGACTGCGGGCGGAGTCTCGCTCACTCGGTGCTCCGTGTGGCCCGGGCTG
GAGTGCGGTGGCGTGCTCTTGGCTCGAGGCAGCCTCTGCCTCCCAGCCGCCTGCCTTGGC
CTACCAGGGTGCTGGGATTG
>GL397275_12110375-12113820-/60
TCTGTGGCCCAGGCTGCAATCTACTCGGCTCGCTGCTGCCCGCACCACGGACTGCCTGGG
ACTGCCAGCGCTCGCCA-----GCCTGCTTTTCCTCCTTTGGCTGCAGCCGTGGTTTCGC
CATGTTGGCCACACTGCTCTCCGGCTCCTGACCCCGAGTGCTCTGCCCGCCTCGGCCTCC
CGAAGTGCTGGGACTGCGGGCGGAGTCTCGCTCACTCGGTGCTCCGTGTGGCCCGGGCTG
GAGTGCGGTGGCGTGGTCTTGGCTCGCGGCAGCCTCCGCCTTCCAGCCGCCTGCCTTGGC
CTACCAGGGTGCTGGGATTG
>GL397323_6802300-6805052+/600-
TCTGTGGCCCAGGCTGCAATCTACTCGGCTCGCTGCTGCCCGCACCGCGGACTGCCTGGG
ACTGCCAGCGCTCGCCA-----GCCTGCTTTTCCTCCTTTGGCTGCAGGCGCGGTTTTGC
CATGTTGGCCACGCTGCTCTGCGACTCCTGACCCCGAGTGCTCTGCCCGCCTCGGCCTCC
CGAAGTGCTGGGACTGCGGGCGGAGTCTCGCTCACTCGGTGCTCCGTGTCGCCCGGGCTG
GAGTGCGGTGGCGTGGTCTTGGCTCGCGGCAGCCTCCGCCTCCCAGCCGCCTGCCTTGGC
CTACCAGGGTGCTGGGATTG
>GL397364_5009537-5012508+/600-
TCTGTGGCCCAGGCTGCAATCTACTCGGCTCGCTGCTGCCCGCACCGCGGACTGCCTGGG
ACTGCCAGCGCTCGCCA-----GCCTGCTTTTCCTCCTTTGGCTGCAGACGCGGTTTCGC
CATGTTGGCCACGCTGCTCTCTGGCTCCTGACCCCGAGTGCTCTGCCCGCCTCGGCCTCC
CGAAGTGCTGGGACTGCGGGCGGAGTCTCGCTCACTCGGTGCTCCGTGTGGCCCCGGCTG
GAGTGCGGTGGCGTGGTCTTGGCTCGCGGCAGCCTCCGCCTCCCAGCCGCCTGCCTTGGC
CTACCAGGGTGCTGGGAT--
>GL397312_979496-982171-/600-99
TCTGTGGCCCAGGCTGCAATCTACTCCGCTCGCTGCTGCCCGCGCCGCGGACTGCCTGGG
ACTGCCAGCACTCGCCA-----GCCTGCTTTTCCTCCTTTGGCTGCAGGCGCGGTTTCGC
CATGTTGGCCACGCTGCTCTCCGGCTCCTGACCCCGAGTGCTCTGCCCGCCTCAGCCTCC
CGAAGTGCTGGGACTGCGGGCGGAGTCTCGCTCACTCGGTGCTCCGTGTGGCCCGGGCTG
GAGTGCGGTGGCGTGGTCTTGGCTCGCGGCAGCCTCCGCCTCCCAGCCGCTTGCCTTGGC
CTACCAGGGTGCTGGGATTG
>GL397310_8475061-8478526+/600-
TCTGTGGCCCAGGCTGCAATCTACTCCGCTCGCTGCTGCCCGCACCGCGGACTGCCTGAG
ACTGCCAGCGCTCGCCG-----GCCTGCTTTTCCTCCTTTGGCTGCAGGCGCGGTTTCGC
CATGTTGGCCACGCTGCTCTCCGGCTCCTGACCCCGAGTGCTCTGCCCGCCTCGGCCTCC
CGAAGTGCTGGGACTGCGGGCGGAGTCTCGCTCACTCGGTGCTCCGTGTGGCCCGGGCTG
GAGTGCGGTGGCGTGGTCTTGGCTCGCGGCAGCCTCCGCCTCCCAGCCGCCTGCCTTGGC
CTACCAGGGTGCTGGGATTG
>GL397265_28223589-28226856-/60
TCTGTGGCCCAGGCTGCAATCTACTCGGCTCACAGCTGCCCGCACCGCAGACTGCCTGTG
ACTGCCGCCGCTCACC------GCCTGCTTTTTCTCCTTTCCCTGCAGGCGCGGTTTCAC
CATCTTGGCCACGCTGGTCTCCAGCTCCTGACCCCGAGTGCTCTGCAC------GCCTCC
CGAGGTGCTGGGGCTGCAGACGGAGTCTCGCTCA-----------------CCCGGGCTG
GAGTGCGGTGGCGTGGTCTTGGCTCGCGGCAACCTCCGCCTCCCAGCCGCCTGCCTTGGC
CTACCAGTGTGCTGGGATTG
>GL397289_24758384-24760962+/60
TCTGGGGCCCAGGCTGCAATCTACTCGGCTCGCTGCTGCCCGCCGCGCGGACTGCCTAGG
ACTGCCAGTGCGCGCCACCGCTGCCTGCTTTTTCTCCTTTGCCTGCAGGCGCGGTTTCGC
CATGTTGGCCACGCAGGTCTCCAGCTCCTGACCCCGAGTACTCTGCCCGCCTCGGCCTCC
CGAGGTGCTGGGACTGCAGACGGAGTCTCACTCACTCGGTGCTCGGTGTTGCCCGGGCTG
GAGTGCGATGGCGTGGTCTTGGCTCGCGGCAGCCTCCGCCTCCCAGCCGCCTGCCTTGGC
CTACCAGGGTGCTGGGATTG
>GL397314_4892746-4896007-/600-
TCTGGGGCCCAGGCTGCAATCTACTCGACTCCCTGCTGCCCGCCCCGCGGACTGCCTCGG
ACTGCCGGCGCGCGCCACCGCTGCCTGCTTTTTCTCCTTTGCCTGCAGGCGCGGTTTCGC
CATGTTGGCCACGCAGATCTCCAGCTCCTGACCCCGAGTACTCTGCCCGCCTCGGCCTCC
CGAGGTGCTGGGACTGCAGACGGAGTCTCGCTCACTGGGTGCTCGGTGTTGCCCGGGCTG
GAGTGCGGTGGCGTGGTCTTGGCTCGCAGCAGCCTCCGCCTCCCAGCTGCCTGCCTTGGC
CTACCAGGGTGCTGGGATTG
>GL397276_13029441-13032979-/60
TCTGTGGCCCAGGCTGCAATCTACTCGGCTCGCTGCTGCCCGCACCGCGGACTGCCTGGC
ACTGCCGGCACGCGCCACTGCTGCCTGCTTTTTCTCCTTTGGCTGCAGGCGTGGTTTCGC
CATGTTCGCCACGCTGCTCTCCAGCTCCTGACGCCGAGTGCTCTGCCCGCCTCAGCCTCC
CGAGGTACTGGGACTGCAGACGGAGTCTCGTTCACCCGGTGCTCGGTGTTGCCCGGGCTG
GAGTGCGGTGGCGTGGTCTTGGCTCGCGGCAGCCTCCACCTCCCAGCCACCTGCCTTGGC
CTACCAGGGTGCTGGGATTG
>GL397281_17351621-17354599+/60
TCTGTGGCCCAGACTGCAATCTACTCGGCTCGCTGCTGCCCGCACCGCGGACTGCCTGTG
ACTGTCGGCGCGCGCC------GCCTGCTTTTTCTCCTTTCCCTGCAGGTGCGGTTTCGC
CATGTTGGCCACGCTGGTCTCCAGCTCCTGACCCTGAGTGCTCTGCCCGCCTCGGCCTCC
CGAGGTGCTGGGACTGCAGACGGAGTCTCGCTCA-----------------CCCGGGCTG
GAGTGCGGTGGCATGGTCTTGGCTCACGGCAACCTCCGCCTCCCAGCCGCCTGCCTTGGC
CTACCAGGGTGCGGGGATTG
>GL397301_10468578-10471372-/60
TCTGTGGCCCAGGCTGCAATCTACTCCGCTCGCTGCTGCCCGCACCGCGGACTGCCTGTG
ACTGCCGGCGCGCGCC------GCCTGCTTTTTCTCCTTTGCCTGCAGGCGCGGTTTCGC
CATGTTGGCCACGCTGGTCTCCAGCTCCTGACCCTGAATGCTCTGCCCGCCTCGGTCTCC
CGAGGTGCTGGGACTGCAGACGGAGTCTCGCTCA-----------------CCCCGGCTG
GAGTGCGGTGGCGTGGTCTTGGCTCGCGGCAACCTCCGCCTCCCAGCCGCCTGCCTTGGC
CTACCAGGGTGCTGGGATTG
>GL397354_2429805-2432160+/600-
TCTGTGGCCCAGGCTGCAATCTACTCGGCTCGCTGCTGCCCGCCCCGCGGACTGCCTGGG
ACTGCCGGCGCGCGTCACCGCTGCCTGCTTTTTCTCCTTTGCCTGCAG------TTTCGC
CATGTTGGCCACGCTGGTCTCCAGCTCCTGAC-CCCAGTACTCTGCCCGCCTCGGCCTGC
CGAGGTGCTGGGACTGCAGACAGAGTCTCGCTCACTCGGTGCTCAGTGTTGCCCGGGCTG
GAGTGCGGTGGCGTGGTCTTGGCTCGCGGCAGCCTCGGCCTCCCAGCCGCCTGCCTTGGC
CTACCAGGGTGCTGGGATTG
>GL397273_10635775-10638540+/60
TCTGTGGCCCAGGCTGCAATCTACTCGGCTGGCTGCTGCCCGCACCGCGGACTGCCTGGG
ACTGCCGGCGCTCGCCA-----GCCTGCTTTTTCTCCTTTGGCTGCAGGCGCGGTTTCCC
CATGTTGGCCACGCTGCTCTCCAGCTCCTGACCCCGACTGCTCTGCCCCCCTCGGCCTCC
CGAGGTGCTGGGACTGCAGACGGAGTCTCGCTCACTCGGTGCTCGGTGTGGCCCAGGCTG
GAGTGCGGTGGCATGGTCTTGGCTCGCGGCAGCCTCCACCTCCCAGCTGCCTGCCTTGGC
CTACCAGGGTGCTGGGATTG
>GL397268_37815132-37818302-/60
TCTGAGGCCCAGGCTGCAATCTAC--------------TCGGCACTGCGGACTCCCTGTG
ACTGCCGGCGTGCGCC------GCCTGCTTTTTCTCCTTTCCCTGCAGGCGCGGTTTCGC
CATCTTGGCCACGCTGCTCTCCAGCTCCTGACCCCGAGTGCTCTGCCC------GCCTCC
CGAGGTGCTGGGACTGCAGACGGAGTCTCGCTCA-----------------CCCGGGCTG
GAGTGCGGTGGCGTGGTCTTGGCTCACGGCAACCTCCGCCTCCCAGCCGCCTGCCTTGGC
CTACCAGGGTGCTGGGATTG
>GL397265_23384682-23387258-/60
TCTGTG------GCTGCAATCTACTCGGCTCGCTGCTGCCCGCACCGCGGATGGCCTGGG
ACTGCCCGCGCTCGCCA-----GCCTGCTTTTTCTCCTTTGGCTGCAGGCGTGGTTTCGC
CATGTTGGCCACGCTGCTCTCCAGCTCCTGACCCCGAGTGCTCTGCCCACCTCGGCCTCC
TGAGGTGCTGGGACTGCAGACGGAGTCTCGCTCACTCGGTGCTCGGTGTGGCCCGGGCTG
GAGTGCGGTGGCGTGGTCTTGGCTCACGGCAGCCTCCGCCTCCCAGCCGCCTGCCTTGGC
CTACCAGGGTGCTGGGATTG
>GL397406_2726773-2730675-/600-
TCTGTGGCCCAGGCTGCAATCTACTCGGCTCGCTGCTACCCGCACCGCGGACTGCCTGCG
ACTGCCGGCGCTCGCCA-----GCCTGCTTTTTCTCCTTTGGCTGCAGGCGTGGTTTCGC
CATGTTGGCCACGCTGCTCTCCAGCTCCTGACCCCGAGTGCTCTGCCCGCCTCGGCCTCC
CGAGGTGCTGGGACTGCAGATGGAGTCTCGCTCACTCGGTGCTCGGTGTGGCCCGGGCTG
GAGTGCGGTGGTGTGGTCTTGGCTCGCGGCAGCCTCCGCCTCCCAGCCGCCTGCCTTGGC
CTACCAGGGTGCTGGGATTG
>GL397273_20988694-20992242-/60
TCTGTGGCCCAGGCTGCAATCTACTCGGCTCGCTGCTGCTCGCACCGCGGACTGCCTGGG
ACTGCCAGCGCTCGCCA-----GCCTGCTTTTTCTCCTTTGGCTGCAGGCGTGGTTTCGC
CATGTTGGCCACGCTGCTCTCCAGCTCCTGACCCCGAGTGCTCTGCCCGCCTCGGCCTCC
CGAGGTGCTGGGACTGCAGATGGAGTCTCGCTCACTCGGTGCTCGGTGTGGCCCGGGCTG
GAGTGCGGTGGTGTGGTCTTGGCTCGCGGCAGCCTCCGCCTCCCAGCCGCCTGCCTTGGC
CTACCAGGGTGCTGGGATTG
>GL397379_3456786-3459159+/600-
TCTGTGGCCCAGGCTGCAATCTACTCGGCTCGCTGCTGCCCGCACCGCTGACTGAAAGGG
ACTACCGGCGCGCGCCACCGCTGCCTAGTTTTTCTCCTTTGGCTGCAGGCGCGGTTTCGC
CATGTTGGCCACGCTGGTCTCCGGCTCCTGACCCCGAGTGCTCTGCCCGCTTCGGCCTCC
CGAGGTGCTGGGACTGCAGACGGAGTCTCGCTCACTCGGTGCTCGGTGTTGCCCGGGCTG
GAGTGCGGTGGCGTGGTCTTGGCTCGCGGCAGCCTCCGCCTCCCAGCCGCCTGCCTTGGC
CTCCCAGGGCGCTGGGATTG
>GL397291_16951297-16954354+/60
TCTGTGGCCCAGGCTGCAATCTACTCCTCTCGCTGCTGCCCGCACCGCGGGCTGCCTGGG
ACTGCCGGCGCACGCCACCGCTGCCTGCTTTTTCTACTTTGCCTGCAGGCGCGCTTTCGC
CATGTTGGCCACGCTGGTCTCCAGCTCCTGACCCCGACTGCTCTGCCCGCCTCGGCCTCC
CGAGGTGCTGGGACTGCAGACGGAGTCTCGCTCACCCGGTGCTCGGTGTTGCCCGGGCTG
GAGTGCGGTGGCGTGGTCTTGGCTCGCAGCAGCCTCCGCCTCCCAGCTGCCTGCCTTGGC
CTACCAGGGTGCTGGGATTG
>GL397307_7703849-7706825-/600-
TCTAGGGCCCAGGCTGCAATCTACTCGGCTCCCTGCTGCCTGCCCCGCGGACTGCCTGGG
ACTGCCGGCGCACGCCACCGCTGCCTGCTTTTTCTCCTTTGCCTGCAGGCGCGGTTTCGC
CATGTTGGCCACGCTGGTCTCCA-CTCCTGACGCCGAGTGCTCTGCCCGCCTCGGCCTCC
TGAGGTGCTGGGACTGCAGACGGAGTCTCGCTCACACGGTGCTCGGTGTTGCCCGGGCTG
GAGTGCGGTGGCGTGGTCTTGGCTCGCGGCAGCCTCCGCCTCCCAGCCGCCTGCCTTGGC
CTACCAGGGTGCTGGGATTG
>GL397292_20363904-20366417+/60
TCTATGGCCCAGGCTGCAATCTACTCGGCTCGCTGCTGCCCGCACCGTGGACTGCGTGGG
ATTGCCGGCGCGCGCCACCGCTGCCTGCTTTTTCTCCTTTGGCTGCAGGCGCGGTTTCGC
CATCTTGGCCACGCTGCTATCCAGCTCCTGACCCCCAGTGCTCTGCCCGCCTCGGCCTCC
CGAAGTGCTGGGACTGCAGACGGAGTCTCGCTCACTCGGTGCTCGGTGTTGCCCGGGCTG
CAGTGCGGTGGCGTGGTCTTGGCTCGCGGCAGCCTCCGCCTCCCAGCCGCCTGCCTTGGC
CTACCAGGGTGCTGGGATTG
>GL397278_24692974-24696181-/60
TCTGTGGCCCAGGCTGCAATCTACTAGACTCGCTGCTGCCCGCAACGCTCACTGCCTCGG
ACTGCCGGGGCGCGCCACCGCTGCCTGCTTTTTCTCCTTTGGCTGCAGGCGCGGTTTCGC
CATGTTGGCCACGCTGCTCTCCAGCTCCTGACCCCAAGTGCTCTGCCCGCCTCGGCCTCC
CGAGGTGCTGGGACTGCAGACGGAGTCTCGCTCACTCGGTGCTCGGTGTTGCCCGGGCTG
GAGTGCGGTGGCGTGGTCTTGGCTCGCGGCAGCCTCCGCCTCCCAGCCGCCTGCCTTGGC
CTACCAGGGTGCTGGGATTG
>GL397369_5276100-5278942-/600-
TCTGTGGCCCAGGCTGCAACCTACTCGGCTCGCTGCTGCCCGCTCCGCGGACTGCCTGGG
ACTGCCGCCGCGCGGCACCGCTGCCTGCTTTTTCTCCTCTGGCTGCAGGCGCGGTTTCGC
CATGTTGGCCACGCTGGTCTCCAGCTCCTGACCCCGAGTGCTGTGCCCGCCTCGGCCTCC
CGAGGTGCTGGGACTACAGACGGAGTCTCGCTCACTCGGTGCTCGGTGTTGCCCGGGCTG
GAGTGCGGTGACGTGGTCTTGGCTCGCGGCAGCCTCCGCCTCCCAGCCGCCTGCCTTGGC
CTACCAGGGTGCTGGGATTG
>GL397287_13871433-13874487+/60
TCTATGGCCCAGGCTGCAATCTACTCGGCTCGCTGCTGCCCGCACCGCGGACTGCCTGGG
ACTGCCGCCGCGCGCCACCGCTGCCTGCTTTTTCTCCTTTGGCTGCAGACGCGGTTTCGC
CATCTTGGCCACGCTGCTCTCCAGCTCCTGACCCCGAGTGCTCTGCCCGCCTCGGCCTCC
CCAGGTGCTGGGACTGCAGACGGA----CGCTCACTCGGTGCTCGGTGTTGCCCGGGCTG
GAGTGCGGTGGCGTGGTCTTGGCTCGCGGCAGCCTCCGACTCCCAGCCGCCTGCCTTGGC
CTACCAGGGTGCTGGGATTG
>GL397324_1675043-1678049+/600-
TCTGTGGCCCAGGCTGCAATCTACTCGGCTTGCTGCTGCCCGCACCGCGGACTGCCTGGG
ACTTCCGCCGCGCGCCACCCCTGCCTGCTTTTTCTCCTTTAGCTGCAGACGCGGTTTCGC
CATGTTGGCCACGCTGGTCTCCAGCTCCTGACCCCGAGTGCTCTGCCCGCCTCGGCCTCC
CGAGGTGCTGGGACTGCAGACGGAGTCTCGCTCACCCGGTGCTCGGTGTTGCCCGGGCTG
GAGTGCGGTGGCGTGGTCTTGGCTCACGGCAGCCTCCGCCTCCCAGCTGCCTGCCTTGGC
CTACCAGGGTGCTGGGATTG
>GL397269_8437637-8440065-/600-
TCTGTGGCCCAGGCTGCAATCTACTCGGCTCCCTGCTGGCCGCACCGCGGACTGCCTGGG
ACTGCCGGCGCGCGCCACCGCTGGCTGCTTTTTCTCCTTTGGCTGCAGGCGCGGTTTCGC
CATGTTGGCCACGCTGGTCTCCAGCTCCTGACCCCGAGTGCTCTGCCCGCCTCGGCCTCC
CGAGGTGCCGGGACTGCAGACGGAGTCTCGCTCACTCGGTGCTCGGTGTTGCCTGGGCTG
GAGTGCGGTGGCGTGGTCTTGGCTTGCGGCAGCCTCCACCTCCCAGCCGCCTGCCTTGGC
CTACCAGGGTGCTGGGATTG
>GL397272_12887434-12890408-/60
TCTGTGGCCCAGGCTGCAATCTACTCGGCTCGCTGCTGGCCGCACCGCGGACTGCCTGGG
ACTGACTGCGGGCGCCACCGCTGCCTGCTTTTTCTCCTTTGGCTGCAGGCGCGGTTTCGC
CATGTTGGCCCCGCTGGTCTCCAGCTCCTGACCCCGAGTGCTCTGCCCGCCTCGGCCTCC
CGAGGTGCTGGGACTGCAGACGGAGTCTCGCTCACTTGGTGCTCGGTGTTGCCCGGGCTG
GAGTGCGGTGGCGTGGTCTTGGCTCGCGGCAGCCTCCGCCTCCCAGCCGCCTGCCTTGGC
CTACCAGGGTGCTGGGATTG
>GL397332_11758314-11760659+/60
TCTGTGGCCTAGGCTGCAATCTACTCGCCTCGCTGCTGCCCGCACCGTGGACTGCCTGGG
ACTACCGGCGCGCGCCACCGCTGCCTAGTTTTTCTCCTTTGGCTGCAGGCGCGGTTTCGC
CATGTTGGCCACGCTGCTCCCCAGCTCCTGACCCCGAGTGCTCTGCCCGCCTCGGCCTCC
CGAGGTGCTGGGACTGCAGACGGAGTCTCGCTCACTCGGTGCTCGGTGTTGCCCGGGCTG
GAGTGCGGTGGCGTGGTCTTGGCTCGCGGCAGCCTCCGCCTCCCAGCCGCCTGCCTTGGC
CTACCAGGGTGCTGGGATTG
>GL397449_1095410-1097963-/600-
TCTGTGGCCCAGGCTGCAATCTACTCGGCTCGCTGCTGCCCGCACCGCGAACTGCCTGGG
ACTGCCGGCGCGCGCCACTGCTGCCTGCTTTTTCTCCTTTGGCTGCAGGCGCGGTTTCGC
CATGTTGCCCACGCTGGTCTCCAGCTCCTGACCCCGAGTGTTCTGCCCGCCTCGGCCTCC
CGAGGTGCTGGGACTGCAGACGGAGTCTCGCTCACTCGGTGCTCGGTGTTGCCCGGGCTG
GAGTGCGGTGGCGTGGTCTTGGCTCGCTGCAGCCTCTGCCTCCCAGCCGCCTGCCTTGGC
CTACCAGGGTGCTGGGATTG
>GL397289_6018177-6020806-/600-
TCTGTGGCCCACGCTGCAATCTACTCAGCTCGCTGCTGCCTGCACCTCGGACTGCCTGGG
ACTCCCGGCACGCGCCACCGCTGCCTGCTTTTTCTCCTTTGCCTGCAGGCGCGGTTTCGC
CATGTTGGCCACGCTGGTCTCCAGCTCCTGACCCCGAGTGCTCTGCCCGCCTCGGCCTCC
CGAGGTGCTGGGACTGCAGACGGAGTCTTGCTCACTCGGTGCTCGGTGTTGCCCGGGCTG
GAGTGCGGTGGCGTGGTCTTGGCTCGCGGCAGCCTCCGCCTCCCAGCCGCCTGCCTTGGC
CTCCCAGGGTGCTGGGATTG
>GL397275_1983084-1987316-/600-
TCTGTGGCCCAGGCTGCAATCTACTCGGCTCGCTGCTGCTCGCACCACGGACTGCCTGGG
ACTGCCGGCGCGCGCCACCGCTGCCTGCTTTTTCTCCTTTGGCTGCAGGCGCGGTTTCGC
CATGTTGGCCACGCTGGTCTCCAGCTCCTGACCCCGAGTGCTCTGCCCGCCTCGGCCTCC
CGAGGTGCTGGGACTGCAGACAGAGTCTCGCTCACTCGGTGCTCGGTGTTGCCCGGGCTG
GAGTGCAGTGGCGTGGTCTTGGCTCGCGGCAGCCTCCGCCTCCCAGCCGCCTGCCTTGGC
CTACCAAGGTGCTGGGAATG
>GL397282_28792436-28794680-/60
TCTGTGGCCCGGGCTGCAATCTACTCGGCTCGCTGCTGCCTGCACCGTGGACTGCCTGGG
ACTGCCGGCGCGCGCCACCGCTGCCTGCTTTTTCTCCTTTGGCTGCAGGCGCGGTTTCGC
CATGTTGGCCACGCTGGTCTCCAGCTCCTGACGCCGAGTGCTCTGCCCGCCTCGGCCTCC
CAAGGTGCTGGGACTGCAGACGGAGTCTCGCTCACTCGGTGCTCGGTGTTGCCC-GGCTG
GAGTGCGGTGGCGTGGTCTTGGCTCGCGGCAGCCTCGGCCTCCCAGCCGCCTGCCTTGGC
CTACCAGGGTGCTGGGATTG
>GL397285_9072019-9075138+/600-
TCTGTGGCCCAGGCTGCAATCTACTCAGCTCGCTGCTACCCGCACCACGGACTGCCTGGG
ACTTCCGGCGCGCGCCACCGCTGCCTGCTTTTTCTCCTTTCGCTGCAGGCGCGGTTTCGC
CATGTTGGCCACGCTGGTCTCCAGCTCCTGACTCCGAGTGCTCTGCCCGCCTCGGCCTCC
CGAGGTGCTGGGACTGCAGACGGACTCTCGCTCACTCGGTGCTCGGTGTTGCCCGGGCTG
GAGTGCGGTGGCATGGTCTTGGCTCGCGGCAGCCTCCGCCTCCCAGCCGCCTGCCTTGGC
CTACCAGGGTGCTGGGATTG
>GL397261_7981264-7984336+/600-
TCTGTGGCCCCGGCTGCAATCTACTCGGCTCGCTGCTGCCCGCACCGCGGACTGCCTGGG
ACTGCCGGCGCGCGCCACCGCTGCCTGCTTTTTCTCCTTTGGCTGCAGGCGCGGTTTCGC
CATGTTGGCCACGCTGGTCTCCAGCTCCTGACGCCGAGTGCTCTGCCCGCCTCGGCCTCC
CGAGGTGCTGGGACTGCAGACGGAGTCTTGCTCACTCGGTGCTCGGTGTTGCCCGGGCTG
GAGTGTGGTGGCGTGGTCTTGGCTCGCGGCAGCCTCCGCCTCCCAGCCGCCTGCCTTGGC
CTACCAGGGTGCTGGGATTG
>GL397283_14271699-14274406-/60
TCTGTGGCCCAGGCTGCAATCTACTCAGCTCGCTGCTGCCCGCACCGCGGACTGCCTGGG
ACTGCCGGCGCGCGCCACCGCTGCCTCCTTTTTCTCCTTTGGCTGCAGGCGCGGTTTCGC
CATGTTGGCCACGCTGGTCTCCAGCTCCTGACCCCGAGTGCTCTGCCCGCCTCGGCCTCC
CGAGGTGCTGGGACTGCAGACGGAGTCTCACTCACTCGGTGCTCGGTGTTGCCCGGGCTG
GAGTGCGGTGGCGTGGTCTTGGCTCGCGGCAGCCTCCGCCTCCCAGCTGCCTGCCTTGGC
CTACCAGGGTGCTGGGATTG
>GL397323_3624909-3628025-/600-
TCTGTGGCCCAGGCTGCAATCTACTCGGCTCGCTGCTGCCCACACCACGGACTGCCTGGG
ACTACCGGCGCGCGACACCCCTGCCTGCTTTTTCTCCTTTGGCTGCAGGCGCGGTTTCGC
CATGTTGGCCACGCTGGTCTCCAGCTCCTGACCCCGAGTGCTCTGCCCGCCTCGGCCTCC
CGAGGTGCTGGGACTGCAGACGGAGTCTCGCTCACTCGGTGCTCGGTGTTGCCCGGGCTG
GAGTGCGGTGGCGTGGTCTTGGCTCGCGGCAGCCTCCGCCTCCCAGCCGCCTGCCTTGGC
CTACCAGGGTGCTGGGATTG
>GL397285_7650281-7652911-/600-
TCTGTGGCCCAGGCTGCAATCTACTCGGCTCGCTGCTGCCCGCACC---GACTGCCTGGG
ACTCCCGGCGCGCGCCACCGCTGCCTGCTTTTTCTCCTTTCGCTGCAGGCGCGGTTTCGC
CATGTTGGCCACGCTGGTCTCCAGCTCCTGACCCCGAGTGCTCTGCCCGCCTCGGCCTCC
CGAGGTGCTGGGACTGCAGACGGAGTCTCGCTCACTCGGTGCTCGGTGTTACCCGGGCTG
GAGTGCGGTGGCGTGGTCTTGGCTCGCGGCAGCCTCCGCCTCCCAGCCGCCTGCCTTGGC
CTACCAGGGTGCTGGGATTG
