# Supplementary material for: Inference of Transposable Element Ancestry
Source: PLoS Genet. 2014 Aug 14;10(8):e1004482. doi: 10.1371/journal.pgen.1004482 (PMC4133154; doi:10.1371/journal.pgen.1004482)
Supplement: File S5 — Unprocessed alignment files for LAVA 5′ cluster 2 sequences. Aligned sequences from cluster 2 in the 5′ end of LAVA, before processing. (FASTA) [file pgen.1004482.s011.fasta]

>GL397297_12623241-12626548+/60
--TCTGTGGCCCAGGCTGC------AATCTCC-TCAGCTCGCTGC--TG-----------
----CCCGCGCC---GCAG-ACT--CCGAGACT----------GCCGCCGCACGCCA---
CCGCCGCCTGC-TTTTTCTC---------GTTCGGCTGCAGGCCCGCGGTCGCCATGTT-
---------------------GGCCACG--------------CTGCTCGCCA-GCTCCTG
AC-----------GCCTACTGCTCTGCCCGCCTCAGCCTCCCGAG---------------
------------------------------------------------------------
----------------------------------------------CCCCTGC-------
------------------------------------------------------------
-----------------
>GL397266_3986441-3990568-/600-
--TCTGTGGCCCAGGCTGC------AATCTAC-TCACCTCGCTGC--TG-----------
----CCCGCGCG---GCGG-ACTGCCTGGGCCT----------GCCGCCGCGCGTCA---
CCGCTGCCTGC-TTTTTCCC---------CTTTGGCTGCAGGCGCGCGGTCGCCATGTT-
---------------------GGCCACG--------------CTGCTCACCA-CCTCCTG
AC-----------GCCCAGTGCTATGCCCGCCTCAGCCTCCC------------------
------------------------------------------------------------
------------------------------------------------------------
------------------------------------------------------------
-----------------
>GL397279_12193295-12196299-/60
--TCTGTGGCCCAGGCTGC------AATCTAC-TCAGCTCGCTGC--TG-----------
----CCCGCGCC---GCGG-ACTGCCTGGGCCT----------GCCGCCGCGCGTCA---
CCGCTGCCTGC-TTTTTCGC---------CTTTGGCTGCAGGCGCGCGGTCGCCATGTT-
---------------------GGCCACG--------------CTGCTCACCA-CCTCCTG
AC-----------GCCGAGTGCTCTGCCCGCCTCAGCCTCCC------------------
------------------------------------------------------------
------------------------------------------------------------
------------------------------------------------------------
-----------------
>GL397287_27387212-27390275+/60
--TCTGTGGCCCAGGCTGC------AATCTAC-TCAGCTCGCTGC--TG-----------
----CCCACGCC---GCGG-ACTGCCTGGGAAT----------GCCGCCGCACGCCG---
CCGCTGCCTGC-TTTTTCTC---------GTTTGGCTGCAGGCGCGCAGTCGCCATGTT-
---------------------GGCCACG--------------CTGCTCGCCA-GCTCCTG
AC-----------GCCCACTGCTGTGCCCGCCTCAGCCTCCCGAGCCCCTG---------
------------------------------------------------------------
----------------------------------------CCCGGCC-------------
------------------------------------------------------------
-----------------
>GL397291_24460092-24465412-/60
--TCTGTGGCCCAGGCTGC------AGTCTAC-TCAGCTCGCTGC--TG-----------
----CCCACGCC---GCGG-ACTGCCTGGGACT----------GCTGCCGCACGCCA---
CCGCTGCCTGC-TTTTTCCC---------GTTTGGCTGCAGGCGCGCGGTCGCCATGTT-
---------------------GGCCACG--------------CTACTCGCCA-GCTCCTG
GC-----------GCCGAGTGCTCTGCCCGCCTCAGCCTCCC------------------
------------------------------------------------------------
------------------------------------------------------------
------------------------------------------------------------
-----------------
>GL397407_2251343-2256431+/600-
--TCTGTGGCCCAGGCTGC------TATCTGC-TCAGCTCGCTGC--TG-----------
----CCCGCGCC---GCGG-ACTGCCTGGGACT----------GCCGCCGCGCGCCA---
CCGCTGCCTGC-TTTTTCCT---------CTTTGGCTGCAGGCGCGCGGTCGCCATGTT-
---------------------GGCCACG--------------CTGCTCGCCA-GCTCCTG
AC-----------GCCGAGTGCTCTGCCCGCCTCAGCCTCCC------------------
------------------------------------------------------------
------------------------------------------------------------
------------------------------------------------------------
-----------------
>GL397266_30521175-30524881-/60
--TCTGTGGCCCAGGCTGC------TATCTGC-TCAGCTCGCTGC--TG-----------
----CCCGCGCC---GCGG-ACTGCCTGGGACT----------GCCGCCGCGCGCCA---
CCGCTGCCTGC-TTTTTCCT---------CTTTGGCTGCAGGCGCGCGGTCGCCATGTT-
---------------------GGCCACG--------------CTGCTCGCCA-GCTCCTG
AC-----------GCCGAGTGCTCTGCCCGCCTCAGCCTCCC------------------
------------------------------------------------------------
------------------------------------------------------------
------------------------------------------------------------
-----------------
>GL397264_18541639-18545056+/60
--TCTGTGGCCCAGGCTGC------TATCTGC-TCAGCTCGCTGC--TG-----------
----CCCGCGCC---GCGG-ACTGCCTGGGACT----------GCCGCCGCGCGCCA---
CCGCTGCCTGC-TTTTTCCT---------ATTTGGCTGCAGGCGCGCGGTCGCCATGTT-
---------------------GGCCACG--------------CTGCTCGCCA-GCTCCTG
AC-----------GCCGAGTGCTCTGCCCGCCTCAGCCTCCC------------------
------------------------------------------------------------
------------------------------------------------------------
------------------------------------------------------------
-----------------
>GL397297_2138857-2141302-/600-
--TCTGTGGCCCAGGCTGC------AATCTAC-TCAGCTCGCTGC--TG-----------
----CCCGCGCT---GCGG-ACTGCCTGGGACT----------GCCGCCGCGCGCCA---
CCGCTGCCTGC-TTTTTCTC---------GTTTGGCTGCAGGCGCGCGGTCGCCATGCT-
---------------------GGCCACG--------------CTACTCACTA-GCTCCTG
AC-----------GCCGACTGCTCTGCCTGCCTCAGCCTCCC------------------
------------------------------------------------------------
------------------------------------------------------------
------------------------------------------------------------
-----------------
>GL397261_54768912-54775097+/60
--TCTGTGGCCCAGGCTGC------AATCTAC-TCAGCTCGCTAC--TG-----------
----CCTGCGCC---GCGG-CCTGCCTGGGACT----------GCCGCCGCGCGCCA---
CCGCTGCCTGC-TTTTTCTC---------GTTTGGCTGCAAGCGCGCGGTCGCCATGTT-
---------------------GGCCATG--------------CTGCTCACCA-GCTCCTG
AC-----------GCCGAGTGCTCTGCCCGCCTCAGCCTCCC------------------
------------------------------------------------------------
------------------------------------------------------------
------------------------------------------------------------
-----------------
>GL397360_1704842-1707423-/600-
--TCTGTGGCCCAGGCTGC------AAACTAC-TCAGCTCGTTGC--TG-----------
----CCCGCGCC---GCGG-ACTGCCTGGGACT---------------------------
---------GC-TTTTTCTC---------GTTTGGCTGCAGGCGCGTGGTCGCCATGTT-
---------------------GGCCACG--------------CTGCTCACCA-CCTCCTG
AC-----------GCGGAGTGCTCTGCCCGCCTCAGCCTCCC------------------
------------------------------------------------------------
------------------------------------------------------------
------------------------------------------------------------
-----------------
>GL397289_19997048-20002078+/60
--TCTGTGGCCCAGGCTGC------AATCTAC-TCAGCTCGCTGC--TG-----------
----CCCGCGCC---GCGG-ACTGCCTGGGACT----------GCCGCCACGCGCCG---
CCACTGCGCGC-TTTTTCTC---------GTTTGGCTGCAGGCGCGCGGTCGCCATGTT-
---------------------GGCCACG--------------CTGCTCGCCA-GCTCCTG
AC-----------GCCGAGTGCTCTGCCCGCCTCAGCCTCCCGAGCCCCTG---------
------------------------------------------------------------
----------------------------------------CCCAGCCACCGC--------
------------------------------------------------------------
-----------------
>GL397263_10451866-10456447+/60
--TCTGTGGCCCAGGCTGC------AATCTAC-TCAGCTCGCTGC--TG-----------
----CCCGCGCC---GCAG-ACTGCCTGGGACT----------GCCGCCGAACGCCA---
CCGCTGCCTGC-TTTTTCTC---------GTTTGGCTGCAGGCGCGCGGTGGCCATGTT-
---------------------GGCCACG--------------CTGCTCACCA-GCTCCTG
AC-----------GCCGAGTGCTCTGCCCGCCTCAGCCTCCC------------------
------------------------------------------------------------
------------------------------------------------------------
------------------------------------------------------------
-----------------
>GL397265_30929437-30932145+/60
--TCTGTGGCCCAGGCTGC------AATCTAC-TCGGCTCGCTGC--TG-----------
----CCCGCACC---GCGG-ACTGCCTGGGACT----------GCCGCCGCGCGCCA---
CCGCTGCCTGC-TTTTTCTC---------GTTTGGCTGCAGGCGCGCGGTCGCCATGTT-
---------------------GGCCACG--------------CTGCTCACCA-GCTCCTG
AC-----------ACAGAGTGCTCTGCCCGCCTCAGCCTCCC------------------
------------------------------------------------------------
------------------------------------------------------------
------------------------------------------------------------
-----------------
>GL397294_7247351-7251744+/600-
--TCTGTGGCCCAGGCTGC------AAACTAC-TCAGCTCGCTGC--TG-----------
----CCCGCACC---GCGG-ACTGCCTGGGACT----------GCCACCGCGCGCCA---
CCGCTGCCTGC-TTTTTCTC---------GTTTGGCTGCAGGCGCGCGGTCGTCATGTT-
---------------------GGCCACG--------------CTGCTCACCA-GCTCCTG
AC-----------GCCGAGTGCTCTGCCCGCCTCAGCCTCCC------------------
------------------------------------------------------------
------------------------------------------------------------
------------------------------------------------------------
-----------------
>GL397262_27401147-27405039+/60
--TCTGTGGCCCACGCTGC------AATCTAC-TCAGCTCG-------------------
-----------------GG-ACTGCCTGGGACT----------GCCGCCGCGCGCCA---
GCGCTGCCTGC-TTTTTCTC---------GTTTGGCTGCAG-CGCGCGGTCGCCATGTT-
---------------------GGCCACG--------------CTGCTCACCA-ACTCCTG
AC-----------GCCGAGTGCTCTGCCCGCCTCAGCCTCCCGAGCCCCTG---------
-------CCCGGCCA------------------------------CCGCAGTGCT-----
---------------------------------------------CTGCCCGCCTCAGCC
TCCC--------------------------------------------------------
-----------------
>GL397330_3091270-3095225-/600-
--TCTGTGGCCCAGGCTGC------AATCTAC-TCAGCTCGCTGC--TG-----------
----CCCGCGCC---GCGG-ACTGCCTGGGACT----------GCTGCCGCACGCCA---
CCGCTGCCTGC-TTTTTCTC---------GTTTGGCTGCTGGCGCGCGGTCGCCATGTT-
---------------------GGCCACG--------------CTGCTCACCA-GCTCCTG
AC-----------GCCGAGTGCTCTGCCCGCCTCAGCCTCCC------------------
------------------------------------------------------------
------------------------------------------------------------
------------------------------------------------------------
-----------------
>GL397308_17083882-17087896+/60
--TCTGTGGCCCAGGCTGC------AATCTAC-TCAGCTCGCTGC--TG-----------
----CCCGCGCC---GCGT-ACTGCCTGGGACT----------GCCGCCGCACGCCA---
CCGCTGCCTGC-TTTTTCTC---------GTTTGGCTGCAGGCGCGCGGTCGCCATGTT-
---------------------GGCCACG--------------CTGCTCACCA-GCTCCTG
AC-----------GCCCAGTGCTCTGCCCGCCTCAGCCTCCC------------------
------------------------------------------------------------
------------------------------------------------------------
------------------------------------------------------------
-----------------
>GL397442_1559232-1562355+/600-
--TCTGTGGCCCAGGCTGC------AATTTAC-TCAGCTCGCTGC--TG-----------
----CCCGCGCC---GCGG-ACTGCCTGGGACT----------GCTGCCGCGCGCCA---
CCGCTGCCTGC-TTTTTCTC---------GTTTGGCTGCAGGCGCGCGGTCGCCATGTT-
---------------------GGCCACG--------------CTGCTCACCA-GCTACTG
AC-----------GCCGAGTGCTCTGCCCGCCTCAGCCTCCC------------------
------------------------------------------------------------
------------------------------------------------------------
------------------------------------------------------------
-----------------
>GL397261_56064198-56068057-/60
--TCTGTGGCCCAGGCTGC------AAACTAC-TTAGCTCGCTGC--TG-----------
----CCCGCGCT---GCGG-ACTGCCTGGGACT----------GCCGCCGCGCGCCA---
CCGCTGCCTGC-TTTTTCTC---------ATTTGGCTGCAGGCGCGCGGTCGCCATGTT-
---------------------GGCCACG--------------CTGCTCACCA-GCTCCTG
AC-----------GCCGAGTGCTCTGCCCGCCTCAGCCTCCC------------------
------------------------------------------------------------
------------------------------------------------------------
------------------------------------------------------------
-----------------
>GL397275_6368320-6370657+/600-
--TCTGTGGCCCAGGCTGC------AAACTAC-TCAGCTCGCTGC--TG-----------
----CCCGCGCC---GCGG-ACTGCCTGGGACT----------GCCGCCGCGCGCCA---
CCGCTGCCTGC-TTTTTCTC---------GTTTGGCTGCAGGCGCGCGGTCGCCATGTT-
---------------------GGCCACA--------------CTGCTCACCA-GCTCCTG
AC-----------GCGGAGTGCTCTGCCCGCCTCAGCCTCCCGAG---------------
------------------------------------------------------------
----------------------------------------------CCCCTGCC------
------------------------------------------------------------
-----------------
>GL397291_22843981-22850190-/60
--TCTGTGGCCCAGGCTGC------AATCTAC-TCAGCTCGCTGC--TG-----------
----CCCGCGCC---GCGG-ACTGCCTGGGACT----------GCCGCCGCGCGCCA---
CCGCTGCCTGC-TTTTTCTC---------GTTTGGCTACAGGCACGCGGTCGCCATGTT-
---------------------GGCCACG--------------CTGCTCACCA-GCTCCTG
AC-----------ACCGAGTGCTCTGCCCGCCTCAGCCTCCC------------------
------------------------------------------------------------
------------------------------------------------------------
------------------------------------------------------------
-----------------
>GL397378_4157893-4160653-/600-
--TCTGTGGCCCAGGCTGC------AATCTAC-TCAGCTCGCTGC--TG-----------
----CCCACGCC---GCGG-ACTGCCTGGGACT----------GCCGCCGCGCACCA---
CCGCTGCCTGG-TTTTTCTC---------GTTTGGCTGCAGGCGCGCGGTCGCCATGTT-
---------------------GGCCACG--------------CTGCTCGCCA-GCTCCTG
AC-----------GCCGAGTGCTCTGCCCGCCTCAGCCTCCC------------------
------------------------------------------------------------
------------------------------------------------------------
------------------------------------------------------------
-----------------
>GL397309_16000004-16003356-/60
--TCTGTGGCCCAGGCTGC------AAACTAC-TCAGCTCGCTGC--TG-----------
----CCCGCGCC---GCGG-ACTGCCTGGGACT----------GCCGCCGTGCGCCA---
CCGCTGCCTGC-TTTTTCTC---------GTTTGGCTGCAGGCGCGCGGTCGCCATGTT-
---------------------GGCCACG--------------CTGCTCACCA-GCTCCTG
AC-----------GCCGAGTGCTCTGCCCGCCTCAGCCTCCC------------------
------------------------------------------------------------
------------------------------------------------------------
------------------------------------------------------------
-----------------
>GL397315_12329406-12333347-/60
--TCTGTGGCCCAGGCTGC------AAACTAC-TCAGCTCGCTGC--TA-----------
----CCCGCGCC---GCGG-ACTGCCTGGGACT----------GCCGCCGCGCGCCA---
CCGCTGCCTGC-TTTTTCTC---------GTTTGGCTGCAGGCGCGCGGTCGCCATGTT-
---------------------GGCCACG--------------CTGCTCACCA-GCTCCTG
AC-----------GCCGAGTGCTCTGCCCGCCTCAGCCTCCC------------------
------------------------------------------------------------
------------------------------------------------------------
------------------------------------------------------------
-----------------
>GL397266_48501313-48503853+/60
--TCTGTGGCCCAGGCTGC------AATCTAC-TCAGCTCGCTGC--TG-----------
----CCCGCGCC---GCGG-----------ACT----------GCCGCCGCACGCCA---
CCGCTGCCTGC-TTTTTCTC---------GTTTGGCTGCAGGCGCGCGGTCGCCATGTT-
---------------------GGCCACG--------------CTGCTCACCA-GCTCCTG
AC-----------GCCGAGTGCTCTGCCCACCTCAGCCTCCC------------------
------------------------------------------------------------
------------------------------------------------------------
------------------------------------------------------------
-----------------
>GL397267_2938563-2941260-/600-
--TCTGTGGCCCAGGCTGC------AATCTAC-TCAGCTCGCTGC--TG-----------
----CCCGCGCC---GCGG-ACTGCCTGGGACT----------GCCGCCGCGCGCCA---
CCGCTGCCTGC-TTTTTCTC---------GTTTGGCTGCAGGCGCGCGGTAGCCATGTT-
---------------------GGCCACG--------------CTGCTCACCA-GATCCTG
AC-----------GCCGAGTGCTCTGCCCGCCTCAGCCTCCC------------------
------------------------------------------------------------
------------------------------------------------------------
------------------------------------------------------------
-----------------
>GL397457_608134-611351-/600-99
--TCTGTGGCCCAGGCTGC------AATCTAC-TCAGCTCGCTGC--TG-----------
----CCCGCGCT---GCGG-ACTGCCTGGGACT----------GCCGCCGCGCGCCA---
CCGCTGCCTGC-TTTTTCTC---------CTTTGGCTGCAGGCGCGCGGTCGCCATGTT-
---------------------GGCCACG--------------CTGCTCACCA-GCTCCTG
AC-----------GCCGAGTGCTCTGCCCGCCTCAGCCTCCCGAGCCCCTG---------
------------------------------------------------------------
----------------------------------------CCCGGCCACCG---------
------------------------------------------------------------
-----------------
>GL397292_11708634-11712064-/60
--TCTGTGGCCCAGGCTGC------AATCTAC-TCAGCTCGCTGC--TG-----------
----CCCACGCC---GCGG-ACTGCCTGGGACT----------GCCGCCGCGCGCCA---
CCGCTGCCTGC-TTTTTCTC---------GTTTGGCTGCAGGCGCGCGGTCGCCATGTT-
---------------------GGCCACG--------------CTGCTCACCA-GCTCCTG
AC-----------GCCCAGTGCTCTGCCCGCCTCAGCCTCCC------------------
------------------------------------------------------------
------------------------------------------------------------
------------------------------------------------------------
-----------------
>GL397272_2459026-2462613+/600-
--TCTGTGGCCCAGGCTGC------AATCTAC-TCAGCTCGCTGC--TG-----------
----CCCACGCC---GCGG-ACTGCCTGGGACT----------GCCGCCGCGCGCCA---
CCGCTGCCTGC-TTTTTCTC---------GTTTGGCTGCAGGCGCGCGGTCGCCATGTT-
---------------------GGCCACG--------------CTGCTCACCA-GCTCCTG
AC-----------GCCGAGTGCTCTGCCCGCCTCAGCCTCCC------------------
------------------------------------------------------------
------------------------------------------------------------
------------------------------------------------------------
-----------------
>GL397287_27523190-27527454+/60
--TCTGTGGCCCAGGCTGC------AATCTAC-TCAGCTCGCTGC--TG-----------
----CCCGCGCC---GCGG-ACTGCCTGGGACT----------GCCGCCACGCGCCA---
CCGCTGCCTGC-TTTTTCTC---------GTTTGGCTGCAGGCGCGCGGTCGCCATGTT-
---------------------GGCCACG--------------CTGCTCACCA-GCTCCTG
AC-----------GCCGAGTGCTCTGCCCGCCTCAGCCTCCC------------------
------------------------------------------------------------
------------------------------------------------------------
------------------------------------------------------------
-----------------
>GL397310_11598954-11601765-/60
--TCTGTGGCCCAGGCTGC------AATCTAC-TCAGCTCGCTGC--TG-----------
----CCCGCGCC---GCGG-ACTGCCTGAGACT----------GCCGCCGCGCGCCA---
CCGCTGCCTGC-TTTTTCTC---------GTTTGGCTGCAGGCGCGCGGTCGCCATGTT-
---------------------GGCCACG--------------CTGCTCACCA-GCTCCTG
AC-----------GCCGAGTGCTCTGCCCGCCTCAGCCTCCC------------------
------------------------------------------------------------
------------------------------------------------------------
------------------------------------------------------------
-----------------
>GL397306_5366104-5369329-/600-
--TCTGTGGCCCAGGCTGC------AATCTAC-TCAGCTCGCTGC--TG-----------
----CCCGCGCC---GCGG-ACTGCCTGGGACT----------GCCGCCGCGCGCCA---
CCGCTGCCTGC-TTTTTCTC---------GTTTGGCTGCAGGCGCGCGGTCGCCATGTT-
---------------------AGCCACG--------------CTGCTCACCA-GCTCCTG
AC-----------GCCGAGTGCTCTGCCCGCCTCAGCCTCCC------------------
------------------------------------------------------------
------------------------------------------------------------
------------------------------------------------------------
-----------------
>GL397266_41709423-41712981+/60
--TCTGTGGCCCAGGCTGC------AATCTAC-TCAGCTCGCTGC--TG-----------
----CCCGCGCC---GCGG-ACTGCCTGGGACT-------ACTGCCGCCGCGCGCCA---
CCGCTGCCTGC-TTTTTCTC---------GTTTGGCTGCAGGCGCGTGGTCGCCATGTT-
---------------------GGCCACG--------------CTGCTCACCA-GCTCCTG
AC-----------GCCGAGTGCTCTGCCCGCCTCAGCCTCCC------------------
------------------------------------------------------------
------------------------------------------------------------
------------------------------------------------------------
-----------------
>GL397425_2442817-2447128-/600-
--TCTGTGGCCCAGGCTGC------AATCTAC-TCAGCTCGCTGC--TG-----------
----CCCGCGCC---GCGG-ACTGCCTGGGACT----------GCCGCCGCGCGCCA---
CCGCTGCCTGC-TTTTTCTC---------GTTTGGCTGCAGGCGCGCGGTCGCCATGTT-
---------------------GGCCACG--------------CTGCTCACCA-GCTCCTG
AC-----------GCCGAGTGCTCTGCCCGCCTCAGCCTCCC------------------
------------------------------------------------------------
------------------------------------------------------------
------------------------------------------------------------
-----------------
>GL397457_734245-738838+/600-99
--TCTGTGGCCCAGGCTGC------AATCTAC-TCAGCTCGCTGC--TG-----------
----CCCGCGCC---GCGG-ACTGCCTGGGACT----------GCCGCCGCGCGCCA---
CCGCTGCCTGC-TTTTTCTC---------GTTTGGCTGCAGGCGCACGTTCGCCATGTT-
---------------------GGCCACG--------------CTGCTCACCA-GCTCCTG
AC-----------GCCGAGTGCTCTGCCCGCCTCAGCCTCCC------------------
------------------------------------------------------------
------------------------------------------------------------
------------------------------------------------------------
-----------------
>GL397361_3412904-3419806-/600-
--TCTGTGGCCCAGGCTGC------AATCTAC-TCAGCTCGCTGC--TG-----------
----CCCGCACT-------------------------------GCCGCCGCGCGCCA---
CCGCTGCCTGC-TTTTTCTC---------GTTTGGCTGCAGGCGCACGGTCGCCATGTT-
---------------------GGCCACG--------------CTGCTCACCAGGCTCCTG
AC-----------GCCGAGTGCTCTGCCCGCCTCAGCCTCCCGAGC--------------
------------------------------------------------------------
------------------------------------------------------------
------------------------------------------------------------
-----------------
>GL397330_1993507-1997244+/600-
--TCTGTGGCCCAGGCTGC------AATCTAC-TCAGCTCGCTGC--TG-----------
----CCCGCACC---ACGG-ACGGCCTGGGACT----------GCCGCCGCGCGCCA---
CCGCTGCCTGC-TTTTTCTC---------GTTTGGCTGCAGGCGCGCGGTCGCCATGTT-
---------------------GGCCACG--------------CTGCTCACCA-GCTCCTG
AC-----------GCCGAGTGCTCTGCCCGCCTCAGCCTCCCGAG---------------
----------------------CCC-----------------------------------
------------------------------------------------------------
------------------------------------------------------------
-----------------
>GL397265_25796093-25799253+/60
--TCTGTGGCCCAGGCTGC------AATCTCC-TCAGCTCGCTGC--TG-----------
----CCCGCGCC---GCGG-ACTGCCTGGGACT----------GCCGCCGCGCGCCA---
CCGCCGCCTGC-TTTTTCTC---------CTTTGGCTGCAGGCGCGCCGTCGCCATGTT-
---------------------GGCCACG--------------CTGCTCGCCA-GCTCCTG
AC-----------GCCCAGTGCTCTGCCCGCCTCAGCCTCCC------------------
------------------------------------------------------------
------------------------------------------------------------
------------------------------------------------------------
-----------------
>GL397318_13101656-13106737-/60
--TCTGTGGCCCAGGCTGC------AATCTAT-TCAGCTCGCTGC--TG-----------
----CCCGCGCC---GCGG-ACGGCCTGGGACT----------GCCGCCGCACGCCA---
CCGCTGCCTGC-TTTTGCTC---------GTTTGGCTGCAGGCGCGAGGTCGCCATGTT-
---------------------GGCCACG--------------CTGCTCGCCA-GCTCCTG
GC-----------GCCGAGTGCTCTGCCCGCCTCAGCCTCCC------------------
------------------------------------------------------------
------------------------------------------------------------
------------------------------------------------------------
-----------------
>GL397308_16342852-16348637-/60
--TCTGTGGCCCAGGCTGC------AATCTAC-TCAGCTCGCCGC---------------
-----------------GG-ACTGCCTGGGACT----------GCCGCCGCACGCCA---
CCGCTGCCTGC-TTTTTCTC---------GTTTGGCTGCAGGCGCGCGGTCGCCATGTTT
CTCCTTTGGCTGCAGGCGCGCGGCCGAGTGCTCTGCCCGCCTCAGCTCGCCA-GCTCCTG
AC-----------GCCGAGTGCTCTGCCCGCCTCAGCCTCCC------------------
------------------------------------------------------------
------------------------------------------------------------
------------------------------------------------------------
-----------------
>GL397325_1314203-1318151-/600-
--TCTGTGGCCCAGGCTGC------AATCTAC-TCAGCTCGCTGC--TG-----------
----CCCCCGCC---GCGG-ACTCCCTGGGACT----------GCCGCCGCACGCCA---
CCGCCGCCTGC-TTTTTCTC---------GTTCGGCTGCAGGCGCGCGGTCGCCATGTT-
---------------------GGCCACG--------------CTGCTCGCCA-GCTCCTG
AC-----------GCCGAGTGCTCTGCCCGCCTCAGCCTCCG------------------
------------------------------------------------------------
------------------------------------------------------------
------------------------------------------------------------
-----------------
>GL397278_25328826-25332391+/60
--TCTGTGGCCCAGGCTGC------AATCTAC-TCAGCTCGCTGC--TG-----------
----CCCGCGCC---GCGG-ACTCCCTGGGACT----------CCCGCCGCACGCCA---
CCGCCGCCTGC-TTTTTCTC---------GTTCGGCTGCAGGCGCGCGGACGCCATGTT-
---------------------GGCCACG--------------CTGCTCGCCA-GCTCCTG
AC-----------GCCGACTGCTCTGCCTGCCTCAGCCTCCC------------------
------------------------------------------------------------
------------------------------------------------------------
------------------------------------------------------------
-----------------
>GL397318_13048239-13052169-/60
--TCTGTGGCCCAGGCTGC------AATCTAC-TCAGCTCGCTGC--TG-----------
----CCCGCGCC---GCGG-ACTCCCTGGGACT----------GCCGCCGCACGCCA---
CCGCCGCCTGC-TTTTTCTC---------CTTCGGGTGCAGGCGCGCGGTAGCCATGTT-
---------------------GACCACG--------------CTGCTCGCCA-GCTCCTG
AC-----------GCCGACTGCTCTGCCCGCCTCAGCCTCCC------------------
------------------------------------------------------------
------------------------------------------------------------
------------------------------------------------------------
-----------------
>GL397273_20119305-20123608+/60
--TCTGTGGCCCAGGCTGC------AATCTAC-TCAGCTCGCTGC--TG-----------
----CCCGCGCC---GCGG-ACGCCCTGGGACT----------GCCACCGCACGCCA---
CCGCCGCCTGC-TTTTTCTC---------CTTCGGCTGCAGGCGCGCGGTCGCCATGTT-
---------------------GGCCACG--------------CTGCTCGCCA-GCTCCTG
AC-----------GCCGACTGCTCTGCCCGCCTCAGCCTCCC------------------
------------------------------------------------------------
------------------------------------------------------------
------------------------------------------------------------
-----------------
>GL397382_4935547-4938713-/600-
--TCTGTGGCCCAGGCTGC------AATCTAC-TCAGCTCGCTGC--TG-----------
----CCCGCGCC---GCGG-ACTCCCTGGGACT----------GCCGCCGCACACCA---
CCGCCGCCTGC-TTTTTCTC---------CTTCGGCTGCAGGCGCGCGGTCGCCATGTT-
---------------------GGCCACG--------------CTGCTCGCCA-GCTCCTG
AC-----------GCCGACTGCTCTGCCCGCCTCAGCCTCCC------------------
------------------------------------------------------------
------------------------------------------------------------
------------------------------------------------------------
-----------------
>GL397322_4764143-4767597-/600-
--TCTGTGGCCCAGGCTGC------AATCTAC-TCAGCTCGCTGC--TG-----------
----CCCGCGCC---GCGG-ACTCCCTAGGACT----------GCCGGCGCACGCCA---
CCGCCGCCTGC-TTTTTCTC---------GTTCGGCTGCAGGCGCGCGGTCGCCATGTT-
---------------------GGCCACG--------------CTGCTCGCCA-GCTCCTG
AC-----------GCCGACTGCTCTGCCCGCCTCAGCCTCCCGAG---------------
------------------------------------------------------------
----------------------------------------------CCCCTGC-------
------------------------------------------------------------
-----------------
>GL397382_3478698-3482219+/600-
--TCTGTGGCCCAGGCTGC------AATCTAC-TCAGCTCGCTGC--TG-----------
----CCCGCGCT---GCGG-ACTCCCTGGGACT--------------------GCCA---
CCACCGCCTGC-TTTTTCTC---------GTTCGGCTGCAGGCGCGCGGTCGCCATGTT-
---------------------GGCCACG--------------CTGCTCGCCA-GCTCCTG
AC-----------GCCGACTGCTCTGCCCGCCTCAGCCTCCC------------------
------------------------------------------------------------
------------------------------------------------------------
------------------------------------------------------------
-----------------
>GL397307_1834526-1838496+/600-
--TCTGTGGCCCAGGCTGC------AATCTAC-TCAGCTCGCTGC--TG-----------
----CCCGCGCC---GCGG-ACTCCCTGGGACT----------GCCGCCGCACGCCG---
CCGCTGCCTGC-TTTTTCTC---------GTTCGGCCGCAGGCGCGCGGTCGCCATGTT-
---------------------GGCCACG--------------CTGCTCGCCA-GCTCCTG
AC-----------GCCGAGTGCTCTGCCCGCCTCAGCCTCCC------------------
------------------------------------------------------------
------------------------------------------------------------
------------------------------------------------------------
-----------------
>GL397313_11422797-11425967-/60
--TCTGTGGCCCAGGCTGC------AATCTAC-TCAGCTCGCTGC--TG-----------
----CCCGCACC---GCGC-ACTGCCTGGGACT----------GCCGCCGCACGCCA---
CCGCTGCCTGC-TTTTTCTC---------CTTTGGCTGCAGGCGCGCGGTCGCCATGTT-
---------------------GGCCACG--------------CTGCTCGCCA-GCTCCTG
AG-----------GCCGAGTGCTCTGCCCGCCTCAGCCTCCC------------------
------------------------------------------------------------
------------------------------------------------------------
------------------------------------------------------------
-----------------
>GL397264_14421484-14426394+/60
--TCTGTGGCCCAGGCTGC------AATCTAC-TCAGCTCACTGC--TG-----------
----CCCACGCC---GCGG-ACTGCCTGGGACT----------GCCGCCGCACGCCA---
CCGCTGCCTGC-TTTTTCTC---------GTTTAGCTGCAGGCGCGCGGTCGCCATGTT-
---------------------GGCCACG--------------CTGCTCGCCA-GCTCCTG
AC-----------GCCGAGTGCTCTGCCCGCCTCAGCCTCCCGAG---------------
------------------------------------------------------------
----------------------------------------------CCCCTGCC------
------------------------------------------------------------
-----------------
>GL397274_39338457-39343755-/60
--TCTGTGGCCCAGGCTGC------AATCTAC-TCAGCTTGCTGC--TG-----------
----CCCGCGCC---GCGG-ACTGCCTGGGACT----------GCCGCCGCACGCCA---
CCGCTGCCTGC-TTTTTCTC---------GTTTGGCTGCAGGCGCGCGGTCGCCATGTT-
---------------------GGCCACG--------------CTGCTCGCCA-GCTCCTG
AC-----------GCCCAGTGCTCTGCCCGCCTCAGCCTCCT------------------
------------------------------------------------------------
------------------------------------------------------------
------------------------------------------------------------
-----------------
>GL397269_30462742-30465647+/60
--TCTGTGGCCCAGGCTGC------AATCTCC-TCAGCTCGCTGC--TG-----------
----CCCACGCC---CTGG-ACTGCTTGGGACT----------GCCGCCGCACGCCA---
CCGCCGCCTGC-TTTTTCTC---------GTTTGGCTGCAGGCGCGCGGTCGCCATGTT-
---------------------GGCCACG--------------CTGCTCGCCA-GCTCCTG
AC-----------GCCGAGTGCTCTGCCCGCCTCAGCCTCCC------------------
------------------------------------------------------------
------------------------------------------------------------
------------------------------------------------------------
-----------------
>GL397296_1235371-1239029+/600-
--TCTGTGCCCCAGGCTGC------AATCTAC-TCAGCTCGCTGC--TG-----------
----CCCGCGCC---TCGG-ACTGCCTGGGACT----------GCCGCCACACGCCA---
CCGCTGCCTGC-TTTTTCTC---------GTTTGGCTGCAGGCGCGCGGTCGCCATGTT-
---------------------GGCCACG--------------CTGCTCGCCA-GCTCCTG
AC-----------GCCGAGTGCTCTGCCCGCCTCAGCCTCCC------------------
------------------------------------------------------------
------------------------------------------------------------
------------------------------------------------------------
-----------------
>GL397352_5207093-5210172-/600-
--TCTGTGGCCCAGGCTGC------AATCTCC-TCAGCTCGCTGC--TG-----------
----CCCGCGCCGCGGCGG-ACTGCCTGGGACT----------GCCGCCGCACGCCG---
CCGCTGCCTGC-TTTTTCTC---------GTTTGCCTGCAGGCGCGCGGTCGCCATGTT-
---------------------GGCCACG--------------CTGCTCGCCA-GCTCCTG
AC-----------GCCGAGTGCTCTGCCCGCCTCAGCCTCCCGAGCCCCTGCCCGGCC--
------------------------------------------------------------
------------------------------------------------------------
------------------------------------------------------------
-----------------
>GL397308_4777036-4779697+/600-
--TCTGTGGCCCAGGCTGC------AATCTAC-TCAGCTCGCTGC--TG-----------
----CCCGCGCC---GCGG-----------ACT----------GCCGCCGCACGCCA---
CCGCCACCTGC-TTTTTCTC---------GTTTGGCTGCAGGCGCGCAGTCGCCATGTT-
---------------------GGCCACG--------------CTGCTCGCCA-GCTCCTG
AC-----------GCCGAGTGCTCTGCCCGCCTCAGCCTCCC------------------
------------------------------------------------------------
------------------------------------------------------------
------------------------------------------------------------
-----------------
>GL397261_45846084-45849605-/60
--TCTGTGGCCCAGGCTGC------AATCTAC-TCAGCTCGCTGC--TG-----------
----CCCGCGCC---GCGG-ACTGCCTGGGACT----------GCCGCCGCACGCCA---
TCGCTGCCTGC-TTTTTCTCCTTTGGCTGCTTTGGCTGCAGGCGCGCGGTGGCCACGCT-
----------------------GCT-CG--------------CCAGCTCCCA-GCTCCTG
AC-----------GCCGAGTGCTCTGCCCGCCTCAGCCTCCC------------------
------------------------------------------------------------
------------------------------------------------------------
------------------------------------------------------------
-----------------
>GL397300_12446562-12449031-/60
--TCTGTGGCCCAGGCTGC------AATCTAC-TCAGCTCGCTGC--TG-----------
----CCCGCGCC---GTGG-ACTGCCTGGGACT----------GCCGCCGCACGCCA---
CCGCCGCCTGC-TTTTTCTC---------GTTTGGCTGCAGGCGCGCGGTCGCCATGTT-
---------------------GGCCACG--------------CTGCTCGCCA-GCTCCTG
AC-----------GCCGAGTGCTCTGCCCGCCTCAGCCTCCC------------------
------------------------------------------------------------
------------------------------------------------------------
------------------------------------------------------------
-----------------
>GL397266_9164834-9167956+/600-
--TCTGTGGCCCAGGCTCC------AATCTAC-TCAGCTCGCTGC--TG-----------
----CCCGCGCC---GCGG-ACTGCCTGGGACT----------GCCACCGCACGCCA---
CCGCTGCCTGC-TTTTTCTC---------GTTTGGCTGCAGGCGCGCGGTCGCCATGTT-
---------------------GGCCACG--------------CTGCTCGCCA-GCTCCTG
AC-----------GCCGAGTGCTCTGCCCGCCTCAGCCTCCC------------------
------------------------------------------------------------
------------------------------------------------------------
------------------------------------------------------------
-----------------
>GL397272_1176972-1180246+/600-
--TCTGTGGCCCAGGCTGC------AATCTAC-TCAGCTCGCTGC--TG-----------
----CCCGCGCC---GCGG-ACTGCCTGGGACT----------GCCGCCGCACGCCA---
CCGCTGCCTGC-TTTTTCTC---------GTTTGGCTGCAGGCGCGCGGTCGCCATGTT-
---------------------GGCCACG--------------CTGCTCGCCA-GCTCCTG
AC-----------ACCGAGTGCTCTGCCCGCCTCAGCCTCCC------------------
------------------------------------------------------------
------------------------------------------------------------
------------------------------------------------------------
-----------------
