# Supplementary material for: Inference of Transposable Element Ancestry
Source: PLoS Genet. 2014 Aug 14;10(8):e1004482. doi: 10.1371/journal.pgen.1004482 (PMC4133154; doi:10.1371/journal.pgen.1004482)
Supplement: File S6 — Processed alignment files for LAVA 5′ cluster 2 sequences. Aligned sequences from cluster 2 in the 5′ end of LAVA, after processing. (FASTA) [file pgen.1004482.s012.fasta]

>GL397297_12623241-12626548+/60
TCTGTGGCCCAGGCTGCAATCTCCTCAGCTCGCTGCTGCCCGCGCCGCAGACT--CCGAG
ACTGCCGCCGCACGCCACCGCCGCCTGCTTTTTCTCGTTCGGCTGCAGGCCCGCGGTCGC
CATGTTGGCCACGCTGCTCGCCAGCTCCTGACGCCTACTGCTCTGCCCGCCTCAGCCTCC
C
>GL397266_3986441-3990568-/600-
TCTGTGGCCCAGGCTGCAATCTACTCACCTCGCTGCTGCCCGCGCGGCGGACTGCCTGGG
CCTGCCGCCGCGCGTCACCGCTGCCTGCTTTTTCCCCTTTGGCTGCAGGCGCGCGGTCGC
CATGTTGGCCACGCTGCTCACCACCTCCTGACGCCCAGTGCTATGCCCGCCTCAGCCTCC
C
>GL397279_12193295-12196299-/60
TCTGTGGCCCAGGCTGCAATCTACTCAGCTCGCTGCTGCCCGCGCCGCGGACTGCCTGGG
CCTGCCGCCGCGCGTCACCGCTGCCTGCTTTTTCGCCTTTGGCTGCAGGCGCGCGGTCGC
CATGTTGGCCACGCTGCTCACCACCTCCTGACGCCGAGTGCTCTGCCCGCCTCAGCCTCC
C
>GL397287_27387212-27390275+/60
TCTGTGGCCCAGGCTGCAATCTACTCAGCTCGCTGCTGCCCACGCCGCGGACTGCCTGGG
AATGCCGCCGCACGCCGCCGCTGCCTGCTTTTTCTCGTTTGGCTGCAGGCGCGCAGTCGC
CATGTTGGCCACGCTGCTCGCCAGCTCCTGACGCCCACTGCTGTGCCCGCCTCAGCCTCC
C
>GL397291_24460092-24465412-/60
TCTGTGGCCCAGGCTGCAGTCTACTCAGCTCGCTGCTGCCCACGCCGCGGACTGCCTGGG
ACTGCTGCCGCACGCCACCGCTGCCTGCTTTTTCCCGTTTGGCTGCAGGCGCGCGGTCGC
CATGTTGGCCACGCTACTCGCCAGCTCCTGGCGCCGAGTGCTCTGCCCGCCTCAGCCTCC
C
>GL397407_2251343-2256431+/600-
TCTGTGGCCCAGGCTGCTATCTGCTCAGCTCGCTGCTGCCCGCGCCGCGGACTGCCTGGG
ACTGCCGCCGCGCGCCACCGCTGCCTGCTTTTTCCTCTTTGGCTGCAGGCGCGCGGTCGC
CATGTTGGCCACGCTGCTCGCCAGCTCCTGACGCCGAGTGCTCTGCCCGCCTCAGCCTCC
C
>GL397266_30521175-30524881-/60
TCTGTGGCCCAGGCTGCTATCTGCTCAGCTCGCTGCTGCCCGCGCCGCGGACTGCCTGGG
ACTGCCGCCGCGCGCCACCGCTGCCTGCTTTTTCCTCTTTGGCTGCAGGCGCGCGGTCGC
CATGTTGGCCACGCTGCTCGCCAGCTCCTGACGCCGAGTGCTCTGCCCGCCTCAGCCTCC
C
>GL397264_18541639-18545056+/60
TCTGTGGCCCAGGCTGCTATCTGCTCAGCTCGCTGCTGCCCGCGCCGCGGACTGCCTGGG
ACTGCCGCCGCGCGCCACCGCTGCCTGCTTTTTCCTATTTGGCTGCAGGCGCGCGGTCGC
CATGTTGGCCACGCTGCTCGCCAGCTCCTGACGCCGAGTGCTCTGCCCGCCTCAGCCTCC
C
>GL397297_2138857-2141302-/600-
TCTGTGGCCCAGGCTGCAATCTACTCAGCTCGCTGCTGCCCGCGCTGCGGACTGCCTGGG
ACTGCCGCCGCGCGCCACCGCTGCCTGCTTTTTCTCGTTTGGCTGCAGGCGCGCGGTCGC
CATGCTGGCCACGCTACTCACTAGCTCCTGACGCCGACTGCTCTGCCTGCCTCAGCCTCC
C
>GL397261_54768912-54775097+/60
TCTGTGGCCCAGGCTGCAATCTACTCAGCTCGCTACTGCCTGCGCCGCGGCCTGCCTGGG
ACTGCCGCCGCGCGCCACCGCTGCCTGCTTTTTCTCGTTTGGCTGCAAGCGCGCGGTCGC
CATGTTGGCCATGCTGCTCACCAGCTCCTGACGCCGAGTGCTCTGCCCGCCTCAGCCTCC
C
>GL397360_1704842-1707423-/600-
TCTGTGGCCCAGGCTGCAAACTACTCAGCTCGTTGCTGCCCGCGCCGCGGACTGCCTGGG
ACT-----------------------GCTTTTTCTCGTTTGGCTGCAGGCGCGTGGTCGC
CATGTTGGCCACGCTGCTCACCACCTCCTGACGCGGAGTGCTCTGCCCGCCTCAGCCTCC
C
>GL397289_19997048-20002078+/60
TCTGTGGCCCAGGCTGCAATCTACTCAGCTCGCTGCTGCCCGCGCCGCGGACTGCCTGGG
ACTGCCGCCACGCGCCGCCACTGCGCGCTTTTTCTCGTTTGGCTGCAGGCGCGCGGTCGC
CATGTTGGCCACGCTGCTCGCCAGCTCCTGACGCCGAGTGCTCTGCCCGCCTCAGCCTCC
C
>GL397263_10451866-10456447+/60
TCTGTGGCCCAGGCTGCAATCTACTCAGCTCGCTGCTGCCCGCGCCGCAGACTGCCTGGG
ACTGCCGCCGAACGCCACCGCTGCCTGCTTTTTCTCGTTTGGCTGCAGGCGCGCGGTGGC
CATGTTGGCCACGCTGCTCACCAGCTCCTGACGCCGAGTGCTCTGCCCGCCTCAGCCTCC
C
>GL397265_30929437-30932145+/60
TCTGTGGCCCAGGCTGCAATCTACTCGGCTCGCTGCTGCCCGCACCGCGGACTGCCTGGG
ACTGCCGCCGCGCGCCACCGCTGCCTGCTTTTTCTCGTTTGGCTGCAGGCGCGCGGTCGC
CATGTTGGCCACGCTGCTCACCAGCTCCTGACACAGAGTGCTCTGCCCGCCTCAGCCTCC
C
>GL397294_7247351-7251744+/600-
TCTGTGGCCCAGGCTGCAAACTACTCAGCTCGCTGCTGCCCGCACCGCGGACTGCCTGGG
ACTGCCACCGCGCGCCACCGCTGCCTGCTTTTTCTCGTTTGGCTGCAGGCGCGCGGTCGT
CATGTTGGCCACGCTGCTCACCAGCTCCTGACGCCGAGTGCTCTGCCCGCCTCAGCCTCC
C
>GL397262_27401147-27405039+/60
TCTGTGGCCCACGCTGCAATCTACTCAGCTCG----------------GGACTGCCTGGG
ACTGCCGCCGCGCGCCAGCGCTGCCTGCTTTTTCTCGTTTGGCTGCAG-CGCGCGGTCGC
CATGTTGGCCACGCTGCTCACCAACTCCTGACGCCGAGTGCTCTGCCCGCCTCAGCCTCC
C
>GL397330_3091270-3095225-/600-
TCTGTGGCCCAGGCTGCAATCTACTCAGCTCGCTGCTGCCCGCGCCGCGGACTGCCTGGG
ACTGCTGCCGCACGCCACCGCTGCCTGCTTTTTCTCGTTTGGCTGCTGGCGCGCGGTCGC
CATGTTGGCCACGCTGCTCACCAGCTCCTGACGCCGAGTGCTCTGCCCGCCTCAGCCTCC
C
>GL397308_17083882-17087896+/60
TCTGTGGCCCAGGCTGCAATCTACTCAGCTCGCTGCTGCCCGCGCCGCGTACTGCCTGGG
ACTGCCGCCGCACGCCACCGCTGCCTGCTTTTTCTCGTTTGGCTGCAGGCGCGCGGTCGC
CATGTTGGCCACGCTGCTCACCAGCTCCTGACGCCCAGTGCTCTGCCCGCCTCAGCCTCC
C
>GL397442_1559232-1562355+/600-
TCTGTGGCCCAGGCTGCAATTTACTCAGCTCGCTGCTGCCCGCGCCGCGGACTGCCTGGG
ACTGCTGCCGCGCGCCACCGCTGCCTGCTTTTTCTCGTTTGGCTGCAGGCGCGCGGTCGC
CATGTTGGCCACGCTGCTCACCAGCTACTGACGCCGAGTGCTCTGCCCGCCTCAGCCTCC
C
>GL397261_56064198-56068057-/60
TCTGTGGCCCAGGCTGCAAACTACTTAGCTCGCTGCTGCCCGCGCTGCGGACTGCCTGGG
ACTGCCGCCGCGCGCCACCGCTGCCTGCTTTTTCTCATTTGGCTGCAGGCGCGCGGTCGC
CATGTTGGCCACGCTGCTCACCAGCTCCTGACGCCGAGTGCTCTGCCCGCCTCAGCCTCC
C
>GL397275_6368320-6370657+/600-
TCTGTGGCCCAGGCTGCAAACTACTCAGCTCGCTGCTGCCCGCGCCGCGGACTGCCTGGG
ACTGCCGCCGCGCGCCACCGCTGCCTGCTTTTTCTCGTTTGGCTGCAGGCGCGCGGTCGC
CATGTTGGCCACACTGCTCACCAGCTCCTGACGCGGAGTGCTCTGCCCGCCTCAGCCTCC
C
>GL397291_22843981-22850190-/60
TCTGTGGCCCAGGCTGCAATCTACTCAGCTCGCTGCTGCCCGCGCCGCGGACTGCCTGGG
ACTGCCGCCGCGCGCCACCGCTGCCTGCTTTTTCTCGTTTGGCTACAGGCACGCGGTCGC
CATGTTGGCCACGCTGCTCACCAGCTCCTGACACCGAGTGCTCTGCCCGCCTCAGCCTCC
C
>GL397378_4157893-4160653-/600-
TCTGTGGCCCAGGCTGCAATCTACTCAGCTCGCTGCTGCCCACGCCGCGGACTGCCTGGG
ACTGCCGCCGCGCACCACCGCTGCCTGGTTTTTCTCGTTTGGCTGCAGGCGCGCGGTCGC
CATGTTGGCCACGCTGCTCGCCAGCTCCTGACGCCGAGTGCTCTGCCCGCCTCAGCCTCC
C
>GL397309_16000004-16003356-/60
TCTGTGGCCCAGGCTGCAAACTACTCAGCTCGCTGCTGCCCGCGCCGCGGACTGCCTGGG
ACTGCCGCCGTGCGCCACCGCTGCCTGCTTTTTCTCGTTTGGCTGCAGGCGCGCGGTCGC
CATGTTGGCCACGCTGCTCACCAGCTCCTGACGCCGAGTGCTCTGCCCGCCTCAGCCTCC
C
>GL397315_12329406-12333347-/60
TCTGTGGCCCAGGCTGCAAACTACTCAGCTCGCTGCTACCCGCGCCGCGGACTGCCTGGG
ACTGCCGCCGCGCGCCACCGCTGCCTGCTTTTTCTCGTTTGGCTGCAGGCGCGCGGTCGC
CATGTTGGCCACGCTGCTCACCAGCTCCTGACGCCGAGTGCTCTGCCCGCCTCAGCCTCC
C
>GL397266_48501313-48503853+/60
TCTGTGGCCCAGGCTGCAATCTACTCAGCTCGCTGCTGCCCGCGCCGCGG----------
ACTGCCGCCGCACGCCACCGCTGCCTGCTTTTTCTCGTTTGGCTGCAGGCGCGCGGTCGC
CATGTTGGCCACGCTGCTCACCAGCTCCTGACGCCGAGTGCTCTGCCCACCTCAGCCTCC
C
>GL397267_2938563-2941260-/600-
TCTGTGGCCCAGGCTGCAATCTACTCAGCTCGCTGCTGCCCGCGCCGCGGACTGCCTGGG
ACTGCCGCCGCGCGCCACCGCTGCCTGCTTTTTCTCGTTTGGCTGCAGGCGCGCGGTAGC
CATGTTGGCCACGCTGCTCACCAGATCCTGACGCCGAGTGCTCTGCCCGCCTCAGCCTCC
C
>GL397457_608134-611351-/600-99
TCTGTGGCCCAGGCTGCAATCTACTCAGCTCGCTGCTGCCCGCGCTGCGGACTGCCTGGG
ACTGCCGCCGCGCGCCACCGCTGCCTGCTTTTTCTCCTTTGGCTGCAGGCGCGCGGTCGC
CATGTTGGCCACGCTGCTCACCAGCTCCTGACGCCGAGTGCTCTGCCCGCCTCAGCCTCC
C
>GL397292_11708634-11712064-/60
TCTGTGGCCCAGGCTGCAATCTACTCAGCTCGCTGCTGCCCACGCCGCGGACTGCCTGGG
ACTGCCGCCGCGCGCCACCGCTGCCTGCTTTTTCTCGTTTGGCTGCAGGCGCGCGGTCGC
CATGTTGGCCACGCTGCTCACCAGCTCCTGACGCCCAGTGCTCTGCCCGCCTCAGCCTCC
C
>GL397272_2459026-2462613+/600-
TCTGTGGCCCAGGCTGCAATCTACTCAGCTCGCTGCTGCCCACGCCGCGGACTGCCTGGG
ACTGCCGCCGCGCGCCACCGCTGCCTGCTTTTTCTCGTTTGGCTGCAGGCGCGCGGTCGC
CATGTTGGCCACGCTGCTCACCAGCTCCTGACGCCGAGTGCTCTGCCCGCCTCAGCCTCC
C
>GL397287_27523190-27527454+/60
TCTGTGGCCCAGGCTGCAATCTACTCAGCTCGCTGCTGCCCGCGCCGCGGACTGCCTGGG
ACTGCCGCCACGCGCCACCGCTGCCTGCTTTTTCTCGTTTGGCTGCAGGCGCGCGGTCGC
CATGTTGGCCACGCTGCTCACCAGCTCCTGACGCCGAGTGCTCTGCCCGCCTCAGCCTCC
C
>GL397310_11598954-11601765-/60
TCTGTGGCCCAGGCTGCAATCTACTCAGCTCGCTGCTGCCCGCGCCGCGGACTGCCTGAG
ACTGCCGCCGCGCGCCACCGCTGCCTGCTTTTTCTCGTTTGGCTGCAGGCGCGCGGTCGC
CATGTTGGCCACGCTGCTCACCAGCTCCTGACGCCGAGTGCTCTGCCCGCCTCAGCCTCC
C
>GL397306_5366104-5369329-/600-
TCTGTGGCCCAGGCTGCAATCTACTCAGCTCGCTGCTGCCCGCGCCGCGGACTGCCTGGG
ACTGCCGCCGCGCGCCACCGCTGCCTGCTTTTTCTCGTTTGGCTGCAGGCGCGCGGTCGC
CATGTTAGCCACGCTGCTCACCAGCTCCTGACGCCGAGTGCTCTGCCCGCCTCAGCCTCC
C
>GL397266_41709423-41712981+/60
TCTGTGGCCCAGGCTGCAATCTACTCAGCTCGCTGCTGCCCGCGCCGCGGACTGCCTGGG
ACTGCCGCCGCGCGCCACCGCTGCCTGCTTTTTCTCGTTTGGCTGCAGGCGCGTGGTCGC
CATGTTGGCCACGCTGCTCACCAGCTCCTGACGCCGAGTGCTCTGCCCGCCTCAGCCTCC
C
>GL397425_2442817-2447128-/600-
TCTGTGGCCCAGGCTGCAATCTACTCAGCTCGCTGCTGCCCGCGCCGCGGACTGCCTGGG
ACTGCCGCCGCGCGCCACCGCTGCCTGCTTTTTCTCGTTTGGCTGCAGGCGCGCGGTCGC
CATGTTGGCCACGCTGCTCACCAGCTCCTGACGCCGAGTGCTCTGCCCGCCTCAGCCTCC
C
>GL397457_734245-738838+/600-99
TCTGTGGCCCAGGCTGCAATCTACTCAGCTCGCTGCTGCCCGCGCCGCGGACTGCCTGGG
ACTGCCGCCGCGCGCCACCGCTGCCTGCTTTTTCTCGTTTGGCTGCAGGCGCACGTTCGC
CATGTTGGCCACGCTGCTCACCAGCTCCTGACGCCGAGTGCTCTGCCCGCCTCAGCCTCC
C
>GL397361_3412904-3419806-/600-
TCTGTGGCCCAGGCTGCAATCTACTCAGCTCGCTGCTGCCCGCACT--------------
---GCCGCCGCGCGCCACCGCTGCCTGCTTTTTCTCGTTTGGCTGCAGGCGCACGGTCGC
CATGTTGGCCACGCTGCTCACCAGCTCCTGACGCCGAGTGCTCTGCCCGCCTCAGCCTCC
C
>GL397330_1993507-1997244+/600-
TCTGTGGCCCAGGCTGCAATCTACTCAGCTCGCTGCTGCCCGCACCACGGACGGCCTGGG
ACTGCCGCCGCGCGCCACCGCTGCCTGCTTTTTCTCGTTTGGCTGCAGGCGCGCGGTCGC
CATGTTGGCCACGCTGCTCACCAGCTCCTGACGCCGAGTGCTCTGCCCGCCTCAGCCTCC
C
>GL397265_25796093-25799253+/60
TCTGTGGCCCAGGCTGCAATCTCCTCAGCTCGCTGCTGCCCGCGCCGCGGACTGCCTGGG
ACTGCCGCCGCGCGCCACCGCCGCCTGCTTTTTCTCCTTTGGCTGCAGGCGCGCCGTCGC
CATGTTGGCCACGCTGCTCGCCAGCTCCTGACGCCCAGTGCTCTGCCCGCCTCAGCCTCC
C
>GL397318_13101656-13106737-/60
TCTGTGGCCCAGGCTGCAATCTATTCAGCTCGCTGCTGCCCGCGCCGCGGACGGCCTGGG
ACTGCCGCCGCACGCCACCGCTGCCTGCTTTTGCTCGTTTGGCTGCAGGCGCGAGGTCGC
CATGTTGGCCACGCTGCTCGCCAGCTCCTGGCGCCGAGTGCTCTGCCCGCCTCAGCCTCC
C
>GL397308_16342852-16348637-/60
TCTGTGGCCCAGGCTGCAATCTACTCAGCTCGCCGC------------GGACTGCCTGGG
ACTGCCGCCGCACGCCACCGCTGCCTGCTTTTTCTCGTTTGGCTGCAGGCGCGCGGTCGC
CATGTTGGCCGAGCAGCTCGCCAGCTCCTGACGCCGAGTGCTCTGCCCGCCTCAGCCTCC
C
>GL397325_1314203-1318151-/600-
TCTGTGGCCCAGGCTGCAATCTACTCAGCTCGCTGCTGCCCCCGCCGCGGACTCCCTGGG
ACTGCCGCCGCACGCCACCGCCGCCTGCTTTTTCTCGTTCGGCTGCAGGCGCGCGGTCGC
CATGTTGGCCACGCTGCTCGCCAGCTCCTGACGCCGAGTGCTCTGCCCGCCTCAGCCTCC
G
>GL397278_25328826-25332391+/60
TCTGTGGCCCAGGCTGCAATCTACTCAGCTCGCTGCTGCCCGCGCCGCGGACTCCCTGGG
ACTCCCGCCGCACGCCACCGCCGCCTGCTTTTTCTCGTTCGGCTGCAGGCGCGCGGACGC
CATGTTGGCCACGCTGCTCGCCAGCTCCTGACGCCGACTGCTCTGCCTGCCTCAGCCTCC
C
>GL397318_13048239-13052169-/60
TCTGTGGCCCAGGCTGCAATCTACTCAGCTCGCTGCTGCCCGCGCCGCGGACTCCCTGGG
ACTGCCGCCGCACGCCACCGCCGCCTGCTTTTTCTCCTTCGGGTGCAGGCGCGCGGTAGC
CATGTTGACCACGCTGCTCGCCAGCTCCTGACGCCGACTGCTCTGCCCGCCTCAGCCTCC
C
>GL397273_20119305-20123608+/60
TCTGTGGCCCAGGCTGCAATCTACTCAGCTCGCTGCTGCCCGCGCCGCGGACGCCCTGGG
ACTGCCACCGCACGCCACCGCCGCCTGCTTTTTCTCCTTCGGCTGCAGGCGCGCGGTCGC
CATGTTGGCCACGCTGCTCGCCAGCTCCTGACGCCGACTGCTCTGCCCGCCTCAGCCTCC
C
>GL397382_4935547-4938713-/600-
TCTGTGGCCCAGGCTGCAATCTACTCAGCTCGCTGCTGCCCGCGCCGCGGACTCCCTGGG
ACTGCCGCCGCACACCACCGCCGCCTGCTTTTTCTCCTTCGGCTGCAGGCGCGCGGTCGC
CATGTTGGCCACGCTGCTCGCCAGCTCCTGACGCCGACTGCTCTGCCCGCCTCAGCCTCC
C
>GL397322_4764143-4767597-/600-
TCTGTGGCCCAGGCTGCAATCTACTCAGCTCGCTGCTGCCCGCGCCGCGGACTCCCTAGG
ACTGCCGGCGCACGCCACCGCCGCCTGCTTTTTCTCGTTCGGCTGCAGGCGCGCGGTCGC
CATGTTGGCCACGCTGCTCGCCAGCTCCTGACGCCGACTGCTCTGCCCGCCTCAGCCTCC
C
>GL397382_3478698-3482219+/600-
TCTGTGGCCCAGGCTGCAATCTACTCAGCTCGCTGCTGCCCGCGCTGCGGACTCCCTGGG
ACT----------GCCACCACCGCCTGCTTTTTCTCGTTCGGCTGCAGGCGCGCGGTCGC
CATGTTGGCCACGCTGCTCGCCAGCTCCTGACGCCGACTGCTCTGCCCGCCTCAGCCTCC
C
>GL397307_1834526-1838496+/600-
TCTGTGGCCCAGGCTGCAATCTACTCAGCTCGCTGCTGCCCGCGCCGCGGACTCCCTGGG
ACTGCCGCCGCACGCCGCCGCTGCCTGCTTTTTCTCGTTCGGCCGCAGGCGCGCGGTCGC
CATGTTGGCCACGCTGCTCGCCAGCTCCTGACGCCGAGTGCTCTGCCCGCCTCAGCCTCC
C
>GL397313_11422797-11425967-/60
TCTGTGGCCCAGGCTGCAATCTACTCAGCTCGCTGCTGCCCGCACCGCGCACTGCCTGGG
ACTGCCGCCGCACGCCACCGCTGCCTGCTTTTTCTCCTTTGGCTGCAGGCGCGCGGTCGC
CATGTTGGCCACGCTGCTCGCCAGCTCCTGAGGCCGAGTGCTCTGCCCGCCTCAGCCTCC
C
>GL397264_14421484-14426394+/60
TCTGTGGCCCAGGCTGCAATCTACTCAGCTCACTGCTGCCCACGCCGCGGACTGCCTGGG
ACTGCCGCCGCACGCCACCGCTGCCTGCTTTTTCTCGTTTAGCTGCAGGCGCGCGGTCGC
CATGTTGGCCACGCTGCTCGCCAGCTCCTGACGCCGAGTGCTCTGCCCGCCTCAGCCTCC
C
>GL397274_39338457-39343755-/60
TCTGTGGCCCAGGCTGCAATCTACTCAGCTTGCTGCTGCCCGCGCCGCGGACTGCCTGGG
ACTGCCGCCGCACGCCACCGCTGCCTGCTTTTTCTCGTTTGGCTGCAGGCGCGCGGTCGC
CATGTTGGCCACGCTGCTCGCCAGCTCCTGACGCCCAGTGCTCTGCCCGCCTCAGCCTCC
T
>GL397269_30462742-30465647+/60
TCTGTGGCCCAGGCTGCAATCTCCTCAGCTCGCTGCTGCCCACGCCCTGGACTGCTTGGG
ACTGCCGCCGCACGCCACCGCCGCCTGCTTTTTCTCGTTTGGCTGCAGGCGCGCGGTCGC
CATGTTGGCCACGCTGCTCGCCAGCTCCTGACGCCGAGTGCTCTGCCCGCCTCAGCCTCC
C
>GL397296_1235371-1239029+/600-
TCTGTGCCCCAGGCTGCAATCTACTCAGCTCGCTGCTGCCCGCGCCTCGGACTGCCTGGG
ACTGCCGCCACACGCCACCGCTGCCTGCTTTTTCTCGTTTGGCTGCAGGCGCGCGGTCGC
CATGTTGGCCACGCTGCTCGCCAGCTCCTGACGCCGAGTGCTCTGCCCGCCTCAGCCTCC
C
>GL397352_5207093-5210172-/600-
TCTGTGGCCCAGGCTGCAATCTCCTCAGCTCGCTGCTGCCCGCGCCGCGGACTGCCTGGG
ACTGCCGCCGCACGCCGCCGCTGCCTGCTTTTTCTCGTTTGCCTGCAGGCGCGCGGTCGC
CATGTTGGCCACGCTGCTCGCCAGCTCCTGACGCCGAGTGCTCTGCCCGCCTCAGCCTCC
C
>GL397308_4777036-4779697+/600-
TCTGTGGCCCAGGCTGCAATCTACTCAGCTCGCTGCTGCCCGCGCCGCGG----------
ACTGCCGCCGCACGCCACCGCCACCTGCTTTTTCTCGTTTGGCTGCAGGCGCGCAGTCGC
CATGTTGGCCACGCTGCTCGCCAGCTCCTGACGCCGAGTGCTCTGCCCGCCTCAGCCTCC
C
>GL397261_45846084-45849605-/60
TCTGTGGCCCAGGCTGCAATCTACTCAGCTCGCTGCTGCCCGCGCCGCGGACTGCCTGGG
ACTGCCGCCGCACGCCATCGCTGCCTGCTTTTTCTCCTTTGGCTGCAGGCGCGCGGTGGC
CACGCT-GCT-CGCCAGCTCCCAGCTCCTGACGCCGAGTGCTCTGCCCGCCTCAGCCTCC
C
>GL397300_12446562-12449031-/60
TCTGTGGCCCAGGCTGCAATCTACTCAGCTCGCTGCTGCCCGCGCCGTGGACTGCCTGGG
ACTGCCGCCGCACGCCACCGCCGCCTGCTTTTTCTCGTTTGGCTGCAGGCGCGCGGTCGC
CATGTTGGCCACGCTGCTCGCCAGCTCCTGACGCCGAGTGCTCTGCCCGCCTCAGCCTCC
C
>GL397266_9164834-9167956+/600-
TCTGTGGCCCAGGCTCCAATCTACTCAGCTCGCTGCTGCCCGCGCCGCGGACTGCCTGGG
ACTGCCACCGCACGCCACCGCTGCCTGCTTTTTCTCGTTTGGCTGCAGGCGCGCGGTCGC
CATGTTGGCCACGCTGCTCGCCAGCTCCTGACGCCGAGTGCTCTGCCCGCCTCAGCCTCC
C
>GL397272_1176972-1180246+/600-
TCTGTGGCCCAGGCTGCAATCTACTCAGCTCGCTGCTGCCCGCGCCGCGGACTGCCTGGG
ACTGCCGCCGCACGCCACCGCTGCCTGCTTTTTCTCGTTTGGCTGCAGGCGCGCGGTCGC
CATGTTGGCCACGCTGCTCGCCAGCTCCTGACACCGAGTGCTCTGCCCGCCTCAGCCTCC
C
