# Supplementary material for: Inference of Transposable Element Ancestry
Source: PLoS Genet. 2014 Aug 14;10(8):e1004482. doi: 10.1371/journal.pgen.1004482 (PMC4133154; doi:10.1371/journal.pgen.1004482)
Supplement: File S7 — Unprocessed alignment files for LAVA 5′ cluster 3 sequences. Aligned sequences from cluster 3 in the 5′ end of LAVA, before processing. (FASTA) [file pgen.1004482.s013.fasta]

>GL397263_356714-360083-/600-99
TCTGTGGCCCACGCTGGAGTAAACTCGGCTCGCTGCAGACTCCCTGCATTGGGCTCCC--
------------------------------------GTGATTC-----------------
-TCCTGC---------CCTGGCCTAT---GG-GCTG----------------CCTGGGAT
T----------GCCA--CCGCGTGC-CTCCACCCCTCCTTGG-------TTTTTCTCCTT
TGGCTG--------G-AGGCACGGTTTCACCATGTCGGCCA----GGCTGGTCTCCA---
----G-------CTCCTAAC-----------CTCCAGTG-CTCTGCCCGCCTCGGCCTCC
C------GAGGTGCTGGGACTGCAGAT-GGAGGCTCG--CTCA--------TTCGGTGCT
CAGTGTT-GCCCGGGCTGGAG-TGCGGTGGC-------------------ATGGTCCTG-
----------------GCTT-----------GCTGCAGCTTCCACCTCCCAGCTGCCTG~
CTTCGGCCTCCCAGGGT-GCTGGG-ATTG-------------------------------
--------------------------
>GL397389_3943008-3945391-/600-
TCTGTGGCCCAGGCTGGACTACACTCGGCTCGTTGCAGACTCTCTGCGTCCGGCTCCC--
------------------------------------GTGATTC-----------------
-TCCTGC---------CCTGGCCTGC---GG-GCTG----------------CCTGGGAT
T----------GCCA--GTGTGCTC-CACCACCCCTCCCTGG-------TTTTTCTCCTT
TGGCTG--------G-AGGCGTGGTTTCGCCATGTCGGCCA----GGCTGGTCTCCA---
----G-------CTCCTGAC-----------CTCCAGTG-GTCTGCCCCGCCTCGCCTCC
C-------GTGTGCTGGGACTGCAGAC-GGAGGCTCG--CTCA--------CTCGGTGCG
--------GCCCGGGCTGGAG-TGCGGTGGC-------------------GTGGTCTTG-
----------------GCTC-----------GCTGCAGCTCCG--CTCCCAGCCGC~TG-
CTT~GGC~T-CCAGGCT-GCTGGG-AT---------------------------------
--------------------------
>GL397444_182925-185385+/600-99
--CCTTGCTTTCGCTGGAGTACACGCGGCTCGCTGCAGACTCCCTGCGTCCGCCTCTC--
------------------------------------GTGATTC-----------------
-TCCTGC-------------------------CCTC---------------GCCTGGGAT
T----------GCTG--GCGCGCGC-CACCACCCCTCCCTGG-------TTTTTCTCCTT
TGGCTG--------G-TGGCGCGGTTTCACCATGTTGGACA----CGCTGGTCTCCA---
----G-------CTCCTGAC-----------CTCGAGTG-GTCTGCCCGCCTCGGCCTCC
C------GAGGTGCTGGGACTGCAGAC-GGAGTCTCG--CTCA--------CTCGGTGCT
CGGTGTT-GCCCGGGCTGGAG-TGCGGTGGC-------------------GTGGTCTTG-
----------------GCTC-----------ACTGCAGCCTCCGCCTCCCAGCCGCCTGC
CTT~GGCATCCCAGGGT-GCTAGG-AT---------------------------------
--------------------------
>GL397347_7888877-7891029+/600-
----TTTCCCAGGCTGCACTACACGCGGCTGGCTGCAGACTGCCTGCGTCCGGCTCCC--
------------------------------------AGGACTC-----------------
-CCCGGCAATCCCTGGCCTGGCCTGC---GG-GCTG----------------CCTCCGAT
T----------GCCG--CCGCACGC-CATCACCCCTCCTTGGTTTTTC-TTTTTCTCCTT
TGGCTG--------G-AGGCGCGGTTTCGCCCTGTCGGCCA----GGCTGGTCTACA---
----G-------ATCCTAAC-----------CTAGAGTGAATCTGCCCGCCTCGGCCTCC
C------TAGGTGCTGGGACTGCAGAC-GGAGGCTCG--CTCA--------CTCAGTGCT
CGGTGTT-GCCCGGGCTGGAG-TGCGGTGGC-------------------ATGGTCTTG-
----------------GCTC-----------GCTGCAGCCTCCGCCTCCCAGCCGCCTGC
CTT~GGCCTCCCAAGGT-GCTGGG-AT---------------------------------
--------------------------
>GL397273_18499201-18501766-/60
----TTTCCCAGGCTGGAGTACACGCAGCTGGCTGCAGACTCCCTGTGGCCGGCTCCC-~
~~~~~~~~~~~~~~~~~~~~~~~~~~~~~~~~~~~~AGGACTCCCCGGACTCCCCGGCAA
TCCCTGC---------CCTGGCCTGC---GG-GCTG----------------CCTGGGAT
T----------GCCA--CCGCGCGA-CACCACCCCTCCCT-G-----TATTTTTCTCCTT
TGCCTG--------G-AGGCACCGTTTCGCCACGTCGGCCA----GGCTGGTCTCCA---
----G-------CTCTTGAT-----------CTCGAGTG-CTCTGCCCGCCTCGGCCTCC
C------TAGGTGCTGGGACTGCAGAC-GGAGGCTCG--CTCA--------CTCGGTGCT
CGGTGTT-GCCCAGGCTGAAG-TGCAGTGGC-------------------ATGGTCTTG-
----------------GCTC-----------GCTGCAGCCTCCGCCTCCCAGCCGCCTGC
CTT~GGCCTCCCAGGGT-GCTGGG-AT---------------------------------
--------------------------
>GL397382_4288346-4290894+/600-
TCTGTGGCCCACGCTGGAGTACACTCGGCTCACTGCAAACTCCCTATGTCCGGCTCCC--
------------------------------------GTGATTC-----------------
-TCCTGC---------CCTGGCCTGC---GG-GCTG----------------CCTGGGAT
T----------GCCG--GCGCGCGC-CAGCACCCCTCCCTCG-------TTT--------
--------------------------------TGTCGACCA----GGCTGCTCTCCA---
----G-------CTCCTGAC-----------CTCGAGTG-GTCTGCCCGCCTCGACCTCC
C------GAGGTGCTGGGACTGCAGAC-GGAGGCTCG--CTCA--------CTTGGTGCT
TGGTGTT-GCCTGGGCTGGAG-TGCGGTGGC-------------------GTGGTCTTG-
----------------GCTC-----------GCTGCAGCCTCCGCCTCCCAGCTGC~TG-
CTT~GGCCTCCCAGGGT-GCTGGG-ATTGCGG----------------------------
--------------------------
>GL397282_1827311-1829732+/600-
TCTGTGGCCCAGGCTGGAATCTAGTCAGCTCGCTGCAGGCTCCCTGCGTCCGGCTCCC--
------------------------------------ATGATTC-----------------
-TCCTGC---------CCTGGCCTCC---GG-GCTG----------------CCTAGGAT
T----------GCCA--GCGCGCGC-CACCACCCCTCCCTGG-------TTTTTCTCCTT
TGGCTG--------G-AGGCGCGGTTTCGCCAGGTCGGCCA----GGCTGGTGTCCA---
----G-------CTCCTGAC-----------CTCGACTG-CTCTGCCCGCCTCGGCCTCC
C------GAGGTGCTGGGACTGCAGAC-GGAGTCTCG--CTCA--------CTTGGTGCT
CGGTGTT-GCCCGGGCTGGAG-TGCGGTGGC-------------------GTGGTCTTG-
----------------GCTC-----------GCTGCAGCCTCCGCCTCCTAGCCGCCTGC
CTT~GGCCTCCCAGCCT-GCTGGG-AT---------------------------------
--------------------------
>GL397373_952666-955248+/600-99
TCTGTGGCCCAGGCTGGAATACACTCAACTCGCTGCAGACTCCCTGCGTCCAGCTCCC--
------------------------------------GTGATTC-----------------
-TCCTGC---------CCCGGCCTGT---GG-GCTG----------------CCTGGGAT
T----------GCCT--GCACGCGC-CACCACCCCTCCCT-G-----G-TTTTTCTCCTT
TGGCTG--------G-AGGCACAGTTTCGCCATGTTGGCCA----GGCTGGTCTCCA---
----G-------CTCCTGAC-----------CTTGAGTG-GTCTGCCCGCCTCGGCCTCC
C------AAGGTGCTGGGACTGCAGAC-TGAGTCTCG--CTCA--------CTCGGTGCT
CGGTGTT-GCCCGGGCTGGAG-TGCGGTGGC-------------------GTGGTCTTG-
----------------GCTC-----------GCTGCAGCCTCCGCCTCCCAGCGGCCTGG
CTT~GGCCTCCCAGGGT-GCTGGG-ATTA-------------------------------
--------------------------
>GL397288_5611914-5614480-/600-
TCTGTGACCCAGGCTGGAGTACACTCGGCTCGCTGCAGACTCCCTGCGTCCGGCTCCC--
------------------------------------ATGATTC-----------------
-TCCTGC---------CCTGCCCTGC---GG-GCTG----------------CCTGGGAT
T----------GCCG--GCGCACGC-CACCACCCCTGCCT-G-----G-TTTTTCTCCTT
TGGCTG--------G-AGGCGCGGTTTTGCCATCTTGGCCG----GGCTGGTCTCCA---
----G-------CTCCTGAC-----------CTCGAGTG-GTCTGCCCGCCTCGGCCTCC
C------GAGGTGCTGGGACTGCAGAC-GGAGGCTCG--CTCA--------CTCGGTGCT
CGGTGTT-GCCCGGGCTGGAG-TACAGTGGC-------------------ATGGTCTTG-
----------------GCTC-----------CCTGCAGCCTCCATCTCCCAGCCGCCTGC
CTT~GGCCTCCCAGGGT-GCTGGG-AT---------------------------------
--------------------------
>GL397326_5990908-5994501-/600-
TCTGTGGCCCAGGCTGGAGTACACTCGGCTCGCTGCAGACTCCCTGCGTCTGGCTCCC--
------------------------------------GTGATTC-----------------
-TCCTGC---------CCCAGCCTGC---GG-GCTG----------------CCTGGGGT
T----------GCCG--GCGCCCGC-CACCGCCCCTCCCT-G-----T-TTTTTCTCCTT
TGGCTG--------G-AGGCGTGGTTTCGCCATGTCAGCCA----GGCTGGTCTCCA---
----G-------CTCCTGAC-----------CTTGAGTG-GTCTGCCCACCTCAGCCTCC
C------GAGGTGCTGGGACTGCAGAC-GGAGTCTCG--CTCA--------CTCGGTGCT
CAGTGTT-GCCCGGGCTGGAG-TGCGGTGGC-------------------GTGGTCTTG-
----------------GTTC-----------GCTGCAGCCTCTGCCTCCCAGCCGCCTGC
CTT~GGCCTCCCAGGTT-GCTGGG-ATTG-------------------------------
--------------------------
>GL397390_2071103-2077713-/600-
TCCGTGGCCCAGGCTGGAGTACACTCGGCTCGCTGCACACTCCCTGCGTCCGGCTCCT--
------------------------------------GTGATTC-----------------
-TCCTGC---------CCTGGCCTGC---GG-GCTG----------------CCTGAGAT
T----------GCTG--GCACGCGC-CACCACCCCTCCCT-C-----A-TTTTTCTCCTT
TGGCTG--------G-AGGCGCGGTTTCGCCATGTCCGCCA----GGCTGGTCTCCA---
----G-------CTCCTGAC-----------CTCCAGTG-GCCCGCCCGCCTCGGCCTCC
C------GAGGTGCTGGGACTGCAGAA-GGAGGCTCG--CTCA--------CTCGGTGCT
CGGTGTT-GCCCGAGCTGGAG-TGCGGTGGC-------------------GTGGTCTTG-
----------------GCTC-----------GCTGCAGCCTCCGCCTCCCA---------
CTT~GGCCTCCCAGAGT-GCTGGG-ATTG-------------------------------
--------------------------
>GL397457_1271313-1274291+/600-
TGTGTGGCCCAGGCTGGAGTACACTCGGCTCGCTGCAGACTCCCTGCGTCCGGCTCCC--
------------------------------------GTGATTC-----------------
-TCCTGC---------CCTGGCCTGC---AG-GCTG----------------CCTGGGAT
T----------GCCG--ATGCACGC-CACCACCCCTCCCT-G-----G-TTTTTCTCCTT
TGGCTG--------G-AGGCGTGGTTTCGCCATGTCAGCCA----GGCTTGTCTCCA---
----G-------CTCCTGAC-----------CTCCAATG-GTCTGCCCGCCTCGGCCTCC
C------GAGGTGCTGGGACTGCAGAC-GGAGGCTCG--CTCA--------CTTGGTGCT
CGGTGTT-GCCTGGGCTGGAG-TGCGATGGC-------------------GTGGTCTTG-
----------------GCTC-----------GCTGCAGCCTCCGCCTCCCAGCCGCCTGC
CTT~GCCCTCCCAGGGT-GCTGGG-AT---------------------------------
--------------------------
>GL397359_6048357-6050930-/600-
TCTGTGGCCCGGGCTGGAGTACACTCGGCTCACTGCAGACTCCCTGTGTCCAGCTCTC--
------------------------------------GTGATTC-----------------
-TCCTGC---------CCTGCCCTGC---GG-GCTG----------------CCTGGGAT
T----------GCCG--GCACGCGC-CACCACCCCTCCCT-G-----G-TTTTTCTCCTT
TGGCTG--------G-AGGCGCAGTTTCGCCATGTTGGCCA----GGCTGCTCTCCA---
----G-------CTCCTGAC-----------CTGGAGTG-GTCTGCCCGCCTCGGCCTCC
C------GAGGTGCTGGGACTGCAGAT-GGAGGCTCG--CTCA--------CTCGGTGCT
TGGTGTT-GCCCGGGCTGGAG-TGCGGTGGC-------------------ATGGTCTTG-
----------------GCTC-----------GCTGCAGCCTCTGCCTCCCAGCCGCCTGC
CTT~GGCCTCCCAGGGT-GCTGGG-AT---------------------------------
--------------------------
>GL397284_20367418-20370219-/60
TCCGTGGCCCAAGCTGGAGTACAGTCGGCTGG----------AGTGCTTCCGGCTCCC--
------------------------------------GTGATTC-----------------
-TCCTGC---------CCTGGCCTGC---GG-GCTG----------------CCTGGGAT
T----------GCTG--GCGCGCGC-CACCACCCCTCCCT-G-----G-TTTTTCTCCTT
TGGCTG--------G-AGGCGTGGTTTCGCCATATCGGCCA----GGCTGGTCTCCA---
----G-------CTCCTGAC-----------CTCGAGTG-GTCTGCCCGCCTCGGCCTCC
A------GAGGTGCTGGGACTGCAGAC-GGAGTCTCG--CTCA--------CTTGGTGCT
CGGTGTT-GCCCGGGCTGGAG-TGCGGTGGC-------------------GTGGTCTTG-
----------------GCTG-----------GCTGCCGCCTCCGCCTCCCAGCCGCCTGC
CTT~GGCCTCCCAGGGT-GCTGGG-AT---------------------------------
--------------------------
>GL397266_29706873-29709334+/60
TCTGTGGCCCACGCTGGCGTACACTCGGCTCGCTGCAGACTCCCTGCCTCCGCCTCCC--
------------------------------------GTTATTC-----------------
-TCCTGC---------CCTGGCCTGC---GG-GCTC----------------CCTGGGAT
T----------ACCG--GCGCGCGC-CAACACCCCTCCCT-G-----G-TTTTTCTCCTT
TGGCTG--------G-AGGCGCGGTTTCGCCATGTCGGCCA----GGCTGGTCTCCA---
----G-------CTCTTGAC-----------CTTGAGTG-GTCTGCCCGCCTCGGCCTCC
C------AAGGTGCTGGGACTGCGGAC-AGAGTCTCG--CTCA--------CTCGGTGCT
CGGTGTT-GCCCGGGCTGGAG-TGCGGTGGC-------------------GTGGTCTTG-
----------------GCTC-----------GCTGCAGCCTCCGCCTCCCAGCCGCCTGC
CTT~GGCCTCCCAGGGT-GCTGGG-AT---------------------------------
--------------------------
>GL397297_22884175-22886435+/60
TCTGTGGCCCAGGCTGAAATACACTCGACTCGCTGCAGACTCCCTGCGTCCAGCTCCC--
------------------------------------GTGATTC-----------------
-TCCTGC---------CCCGGCCTGC---GG-ACTG----------------CCTGGGAT
T----------GCCG--GCGCGCGT-CACCATCCCTCCCT-G-----G-TTTTTCTCCTT
TGGCTA--------G-AGGCGCGGTTTCGCCATGTCGGCCA----GGCTGGTCTCCA---
----G-------CTCCTGAC-----------CTCGAGTG-GTCTGCCCGCCTCAGCCTCC
C------GAGGTGCTAGGACTGCAGAC-GGAGTCTCG--CTCA--------CTCGGTGCT
CGGTGTT-GCCCGGGCTGGAG-TGTGGTGGC-------------------GTGGTCTTG-
----------------GCTC-----------GCTGCAGCCTCCGCCTCCCAGCCGCCTGC
CCT~GGCCTCCCAGGGT-GCTGGG-ATT--------------------------------
--------------------------
>GL397426_458497-460803+/600-99
TCTGTGGCCCAGGCTGCATTACACTCGGCTCGCTGCGGACTCCCTGGGTCCGGCTCCG--
------------------------------------GTGATTC-----------------
-TCCTGC---------CCTGGCCTGC---GG-CCTG----------------CCTGGGAT
T----------GCCG--GCGCGCGC-CACCACCCCTTCCT-G-----G-TTTTTCTCCTT
TGGCTG--------G-AGGCGCGGTTTCGCCATGACGGCCA----GGCTGGTCTCCA---
----G-------CTCCTGAC-----------CTCGAGTG-GTCTGCC-------------
-------GAGGTGCTGGGACTGCAGAC-GGAGTCTCG--CTCA--------CTCGGTGCT
CGGTGTTGGCCCGGGCTGGAGCTGAAGCTCCAAT----------------GTGGTGGA--
----------------ATTC-----------GCTGCAGCCTCCGCCTCCCAGCCGCCTGC
CTT~GGCCTCCCAGGGT-GCTGGG-AT---------------------------------
--------------------------
>GL397268_40026836-40029602+/60
TCTGTGGCCCAGGCTGGAGTACACTCGGCTCGCTGCAGACTCGCTGCCTCTGGCTCCC--
------------------------------------GTGATTC-----------------
-TCCTGC---------CCTGGCCTGC---GG-GCTG----------------CCTGGGAT
T----------ACCG--GTGCGCGC-CACCACGCCTCCCT-G-----G-TTTTTCTCCTT
TGGCTG--------G-AGGCGCGGTTTCGCCGTGTCGGCCA----GGCTGGTCTCCA---
----G-------CTCCTGAC-----------CTCGAGCG-GTCTGCCCGCCTCGGCCTCC
C------GAGGTGCTGGGACTGCAGAA-GGAGGCTCG--CTCA--------TTCGGTGCT
CGGTGTA-GTCCGGGCTGGAG-TGCGGTGGC-------------------GTGGTCTTG-
----------------GCTC-----------GCTGCAGCCTCCGCCTCCCAGCCGCCTGC
CTT~GGCCTCCCAGGGT-GCTGGG-ATTG-------------------------------
--------------------------
>GL397275_13285268-13287645+/60
TCTGTGGCCCAGGCTGCAGTATAGTCGGCACGCTGCAGACTCCCTGCCTCTGGCTCCC--
------------------------------------GTGATTC-----------------
-TCCTGC---------CCCGGCCTGC---GG-GCTC----------------CCTGGGAT
T----------GCCG--GCGCGCGC-CACCACCCCTCCCT-G-----G-TTTTTCTCCTT
TGGCTA--------G-AGGCGCGGTTTCGCCATGTTGGCCA----CGCTGGTCTCCA---
----G-------CTCCTGAC-----------CTCGAGTG-GTCTGCCTGCCTCGGCCTCC
C------GAGGTGCTGGGACTGCAGAC-AGAGTCTCG--CTCA--------CTCGGTGCT
CGGTGTT-GCCCAGGCTGGAG-TGCGGTGGC-------------------GTGGTCTTG-
----------------GCTC-----------ACTGCAGCTTCCGCCTCCCAGCCGCCTGC
CTT~GGCCTCCCAGGGT-GCTGGG-ATTG-------------------------------
--------------------------
>GL397346_5819263-5821519-/600-
TCTGTGGCCCAGGCTGGAGTACACTCGACTCGCTGCAGACTCCCTGCGTCCGGCTCCC--
------------------------------------GTGATTC-----------------
-TCCTGC---------CCTGGCCTGC---GG-GCTG----------------CCTGAGAT
T----------GCCG--CCTCGCGC-CACCACCCCTCCCT-G-----G-TTTTTCTCCTT
TGGCTG--------G-AGGCACGGTTTCGCCATGTCGGCCA----GGCTGATCTCCA---
----G-------CTCCTGAC-----------CTCGAGTG-CTCTGCCCGCCTCGGCCTCG
C------AAGGTGCTGGGACTGCAGAT-GGAGGCTCG--CTCA--------CTCGGTGCT
CGGTGTT-GCCCGGGCTGGAG-TGCGGTGGC-------------------GTGGTCCTG-
----------------GCTC-----------GCTGCAGCCTCCGCCTCCCAGCTGCCTGC
CTT~GACCTCCCAGGGT-GCTGGG-ATTG-------------------------------
--------------------------
>GL397456_451641-454427+/600-99
TCTGTGGCCCAGGCTGGAGTACACTCGGCTCGCTGCAGACTCCCTGCCTCCGGCTCCC--
------------------------------------ATGATGC-----------------
-TCCTGC---------CCTGGCCTGC---GG-GCTG----------------CCTGAGAT
T----------GCCG--GCGCACGC-CACCACCCCTCCCTCG-------TTTTTCTCCTT
TGGCTG--------G-AGGCGCGGTTTCGCCATGTCGGCCA----CCCTGGTCTCCA---
----G-------CTCCTGAC-----------CTCCAGTG-GTCTGCCCGCCTTGGCCTCC
C------GAGGTGCTGGGACTGCAGAC-GGAGGCTCG--CTCA--------CTTGGTGCT
CGGTGTT-GCCCGGGCTGGAG-TGCGGTGGC-------------------GTGGTCTTG-
----------------TTTC-----------GCTGCAGCCTCCGCCTCCCA---------
CTT~GGCCTCCCAGGGT-GCTGGG-AT---------------------------------
--------------------------
>GL397378_3128690-3132022-/600-
TCTGTGGCCCAGGCTGGAGTACACTCGGCTCGCCGCAGACTCCCTGCCTCCGGCTCCC~~
~~~~~~~~~~~~~~~~~~~~~~~~~~~~~~~~~~~~GTGATGC-----------------
-TCCTGC---------CCTGGCCTGC---GG-GCTG----------------CCTGAGAT
T----------GCTG--GCGCGCCC-CACCACCCCTCCCT-C-----G-TTTTTCTCCTT
TGGCTG--------G-AGGCGCGGTTTCGCCATGTCGGCCA----GCCTGGTCTCCA---
----G-------CTCCTGAC-----------CTACAGTG-GTCTGCCCGCCTCGGCCTCC
C------CAGGTGCTGGGACTGCAGAC-GGAGGCTCG--CTCA--------CTCGGTGCT
CGGTGTT-GCCCGGGCTGGAG-TGCGGTGGC-------------------GTGGTCTTG-
----------------GCTC-----------GCTGCAGCCTCCGCCTCCCA---------
CTT~GGCCTCCCAGGGT-GCTGGG-AT---------------------------------
--------------------------
>GL397261_23710619-23713187-/60
TCTGTGGCCCAGGCTGGAGTACACTCGGCTCGCTGCAGACTCCCTGCCTCCAGCTCCC--
------------------------------------GTGATGC-----------------
-TCCTGC---------CCTGGCCTGC---CG-GCTG----------------CCTGAGAT
T----------GCTG--GCTCGCGC-CACCACCCCTCCCTCG-------TTTTTCTCTTT
TGGCTG--------G-AGGCGCGGTTTCGCCATGTCGGCCA----GCCTGGTCTACA---
----G-------CTCCTGAC-----------CTCCAGTG-GTCTGCCCGCCTCGGCCTCC
C------GAGGTGCTGGGACTGCAGAT-GGAGGCTCG--CTCA--------CTCGGTGCT
CAGTGTT-GCCCGGGCTGGAG-TGCGGTGGC-------------------GTGGTCTTG-
----------------GCTC-----------GCTGCAGCCTCCGCCTCCCA---------
CTT~GGCCTCCCAGGGT-GCTGGG-AT---------------------------------
--------------------------
>GL397291_11534209-11536738-/60
TCTGTGGCCCAGGCTGGAGTACACTCGGCTGGCTGCAGACTCCCTGCATCCGGCTCCC--
------------------------------------GTGATGC-----------------
-TCCTGC---------CGTGGCCTGC---AG-GCTG----------------CCTGGGAT
T----------GCCG--GCGCGTGC-CACCACCCCTCCCTCG-------TTTTTCTCCTT
TGGCTG--------G-AGGCGCGGTTTCGCCATGTCGGCCA----TGCTGGTCTCCA---
----G-------CTCCTGAC-----------CTCCAGTG-GTCTGCCCGCCTCGGCCTCC
C------GAGGTGCTGGGACTGCAGAC-GGAGGCTCG--TTCA--------CTCGGTGCT
CGGTGTT-GCCCGGGCTGGAG-TGCGGTGGC-------------------GTGGTCTTG-
----------------GCTC-----------GCTGCAGCCTCCGCCTCCCA---------
CTT~GGCCTCCCAGGGT-GCTGAG-ACT--------------------------------
--------------------------
>GL397275_7402465-7404960-/600-
TCTGTGGCCCAGGCTGGAGTACACTCGGCTCGCTGCAGACTGCCTGCGTCCGGCTCCC--
------------------------------------GTGATTC-----------------
-TCCTGC---------CCTGGCCTGC---GG-GCTG-----------------CAGGGAT
T----------GCCG--GCGCGCGC-CACCACCCCTCCCT-G-----G-TTTTTCTCCTT
TGGCTG--------G-AGACGCAGTTTCGCCATGTGGGCCA----GGCTGGTCTCCA---
----C-------CTCCTGAC-----------CTCCGGTG-GTCTGCCCACCTCGGCCTCT
A------GAGGTGCTGGGACTGCAGAC-GGAGGCTCG--CTCA--------CTCCGTGCT
CGCTGTT-GCCCGGGCTGCAG-TGCGGTGGC-------------------GTGGTCTTG-
----------------GCTC-----------ACTGCGACCTCCGCCTCCCAGCCGCCTGC
CTT~GGCCTCCCAGAGT-GCTGGG-AT---------------------------------
--------------------------
>GL397357_7259226-7261562+/600-
TCTGTGGCCCAGGCTGGAGTACGCTCGGCTCGCTGCAGACTCCCTGCATCCGGCTCCC--
------------------------------------GTGATTC-----------------
-TCCTGC---------CCTGGCCTGC---GG-ACTG----------------CCTGGGAT
T----------GCCG--GCGCGCGC-CACCACCCCTCCCTCG-------TTTTTCTCCTT
TGGCTG--------G-AGGCGCGGTTTCGCCATGTCCGCCA----GGCTGGTCTCCA---
----G-------CTCCTGAC-----------CTCCAGTG-GTCTGCCCGCCTCGGCCTCC
C------GAGGTGCTGGGACTGCTGAC-GGAGTCTCG--CTCA--------CTCGGTGCT
CAGTGTT-GCCCGGGCTGGAG-TGCGGTGGC-------------------GGGGTCTTG-
----------------GCTC-----------CTTGCAGCCTCCGCCTCCCAGCCGCCTGC
CTT~GGCCTCCCAGGGT-GCTGGG-AT---------------------------------
--------------------------
>GL397309_9532329-9534625-/600-
TCTGTGGCCCAGGCTGGAGTACACTCAGCTTGCTGCAGACTCCCTGCGTCTGTCTCCC--
------------------------------------GTGATTC-----------------
-TCCTGC---------CCTGGCCTGC---CG-GCTG----------------CCTGGGAT
T----------GCCA--GCGGGCAC-CACCACCCCTCCCT-G-----G-TTTTTCTCCTT
TGGCTG--------G-AGGCACGCTTTCGCCATGTCGGCCA----GGCTGGTCTCCA---
----G-------CTCCTGAC-----------CTCCGGTG-GTCTGCCCGCCTCGGCCTCC
A------GAGGTGCT---------------------------------------------
CTGTGTT-GCCCGGGCTGCAG-TGCGGTGGC-------------------GTGGTCTTG-
----------------GCTC-----------GCTGCAGCCTCCGCCTCCCAGCCGCCTGC
CTT~GGCCTCCCAGGGT-GCTGGG-AT---------------------------------
--------------------------
>GL397288_8308221-8310599+/600-
TCTGTGGCCCAGGCTGGAGTACACCCGGCTTGCTGCAGACTCCCTGTGTCCGGCTCCG--
------------------------------------GTGATTT-----------------
-TCCTGC---------CCTGGCCTGC---GG-GCTG----------------CCGGTGAT
T----------GCCG--GCGCGCAC-TACCACCCCTCCCT-G-----G-TTTTCCTCCTT
TGGCTG--------G-AGGCGCGGTTTCGCCATGTCGGCCA----GGCTGGTCTCCA---
----G-------CTCCTGAC-----------CTCCGGTG-GTCTGCCCGCCTCGGCCTCT
A------GAGGTGCTGGGACTTCAGAC-GGAGGCTCG--CTCA--------CTCGGTGCT
CGGTGTT-GCCCGGGCTGCAG-TGCGGTGGC-------------------GTGGTCTTG-
----------------GCTC-----------GCTGCAGCCTCCGCCTCCCAGCCGCCTGC
CTT~GGCCTCCCAGGGT-GCTGGG-ATTG-------------------------------
--------------------------
>GL397457_1356411-1359563-/600-
TCTGTGGCCCAGGCTGGAGTACACTCGGCTCGCTGCAGACTCCCTGCGTCCGGCTCCC--
------------------------------------GTGATTC-----------------
-TCCTGC---------CCTGGCCTGT---GG-GCTG----------------CCTGGGAT
T----------GCCA--GTGCGCGC-CACCACCCCTCCCT-G-----G-TTTTTCTCCTT
TGGCTG--------G-AGGCACGGTTTCATCATGTCAGCCA----GGCTGGTCTCCA---
----G-------CTCCTGAC-----------CTCCAGTG-GTCTGCCCGCCTTGGCCTCT
A------GAGGTGCTG-GACTGCAGAC-AGAGG-TCG--CTCA--------CTCGGTGCT
CGGTGTT-GCCCGGGCTGCAG-TGCGGTGGC-------------------GTGGTCTTG-
----------------GCTC-----------ACTGCAGCCTCCACCTCACAGCCGCCTGC
CTT~GGCCTCTCAGGGT-GCTGGG-ATT--------------------------------
--------------------------
>GL397261_34014240-34019311+/60
CCTGTGGCCCAGGCTGGAGTACACTCGGCTCGCTGCAGACTCCCTGCGTCCGGCTCCC--
------------------------------------ATGATTC-----------------
-TCCTGC---------CCTGTCCTGC---GG-GCTT----------------CCTGGGAT
T----------GCCA--GCGCGCAC-CACCACCCCTCCCT-G-----G-TTTTTCTCCTT
TGGCTG--------G--AGCGCGGTTTCA-CATGTCGGCTA----GGCTGGTCTCCA---
----G-------CTC-TGAC-----------CTCCGGTG-GTCTGCCCGCCTCGGCCTCT
A------GAGGTGCTGGGACTGCAGAC-GGAGGCTCG--CTCA--------CTCGGTGCT
CGGTGTT-GCCCGGGCTGCAG-TGCGGTGGC-------------------GTGGTCTTG-
----------------GCTC-----------GCTGCAGCCTCCGCCTCCCAGCCGCCTGC
CTT~GGCCTCCCAGGGT-GCTGGG-ATTG-------------------------------
--------------------------
>GL397350_3014291-3017313-/600-
TCTGTGGCCCAGGCTGGAGTACACTCGGCTCACTGCAGACTCCCTGCGTCCGGCTCCC--
------------------------------------GTGATTC-----------------
-TCCTGC---------CATGGCCTGC---GG-GCTG----------------CCTGGGAT
T----------GCCG--GTGCGCGC-CACCACCCCTCCCT-G-----G-TTTTTCTCCTT
TGGCTG--------G-AGGCGCGGTTTCACCATGTTGGCCA----GGCTGGTCTCCA---
----G-------CTCCTGAC-----------CTCCGGTG-GTCTGCCCGCCTTGGCCTCT
A------GAGGTGCTGGGACTGCAGAC-GGAGGCTCG--CTCA--------CTCGGTGCT
CGGTGTT-GCCCGGGCTGCAG-TGCGGTGGC-------------------GTGGTCTTG-
----------------GCGT-----------GCTGCAGCCTCCACCTCCCAGCCACCTGC
CTT~GGCCTCCCAGGGT-GCTGGG-AT---------------------------------
--------------------------
>GL397282_23338693-23341942+/60
TCTGTGGCCCAGGCTGGAGTACACTCGGCTCGCTGCAGACTCCCTGCATCCGGCTCCC--
------------------------------------GTGATTC-----------------
-TCCTGC----------------------------------------------CTGCGAT
T----------GCCG--GCGCGCGC-CACCATCCCTCCCT-G-----G-TTTCTCTCCTT
TGGCTG--------G-AGGTGCGGTTTCGCCATGTCGGCCA----GGCTGGTCTCCA---
----G-------CTCCTGAC-----------CTCCGGTG-GTCTGCCCGCCTCAGCCTCT
A------GAGGTGCTGGGACTGCAGAC-GGAGGCTCG--CTCA--------CTCGGTGCT
GGGTGTT-GCCCGGGCTGCAG-TGCGGTGGC-------------------GTGGTCTTG-
----------------GCTC-----------GCTGCAGCCTCCACCTCCCAGCCGCCTGC
CTT~GGCCTCCCAGGGT-GCTGGG-ATT--------------------------------
--------------------------
>GL397283_7130347-7133355+/600-
TCTGTGGCCCAGGCTGGAATACACTTGGCTCGCCACAAACTCCCTGTCTCCGGCTCCC--
------------------------------------GTGATTC-----------------
-TCCTGC---------CCTGGCCTGC---GG-GCTG----------------CCTGGGAT
T----------GCCG--GCGCGCGC-CACCACCCCTCCCT-G-----G-TTTTTCTCCTT
TGGCTG--------G-AGGCGCGGTTTCGCCATGTCGGCCA----GGCTGGTCTCCA---
----G-------CTCCTGAC-----------CTCCGGTG-GTCTGCCCGCCTCGGCCTCT
A------GAGGTGCTGGGACTGCAGAC-GGAGGCTCG--CTCA--------CTCGGTGCT
CGCTGTT-GCCCGGGCTGCAG-TGCGGTGGC-------------------GTGGTCTTG-
----------------GCTC-----------GCTGCAGCCTCCGCCTCCCAGCCGCCTGC
CTT~GGCCTCTCAGGGT-GCTGGG-AT---------------------------------
--------------------------
>GL397277_13646677-13649096+/60
TCTGTGGCCCAGGCTGGAGTACACTCAGCTCGCTGCAGACTCCCTGCGTCTGGCTCCC--
------------------------------------GTGATTC-----------------
-TCCTGC---------CCTGGCCTGC---GG-GCTG----------------CCTGGGAT
T----------GCCG--GCGTGCGC-CACCACCCCTCCCT-G-----G-CTTTTCTCCTT
TGGCTG--------G-AGGCGCGGTTTTGCCATGTCGGCCA----GGCTGGTCTCTA---
----G-------CTCCTGAC-----------CTCCGGTG-GTCTGCCCGCCTCGGCCTCT
A------GAGGTGCTGGGACTGCAGAC-GGAGGCTCG--CTCA--------CTCGGTGCT
CGCTGTT-GCCCGGGCTGCAG-TGCGGTGGC-------------------GTGGTCTTG-
----------------GCTC-----------ACTGCAGCCTCCGCCTCCCAGCCGCCTGC
CTT~GGCCTCTCAGGGT-GCTGGG-ATTG-------------------------------
--------------------------
>GL397322_10899988-10902601+/60
TCTGTGGCCCAGGCTGGAGTACACTCGGCTCGCTGCAGACTCCCTGCGTCCGGCTCCC--
------------------------------------GTGATTC-----------------
-TCCTGC---------CCTGGCCTGT---GG-GCTG----------------CCTGGGAT
T----------GCCG--GCGCGCGC-CACCACCCCTCCCT-G-----G-TTTCTCTCCCT
TGGCTG--------G-AGGCGCGGTTTCGCCATGTCGGCCA----GGCTGGTCTCCA---
----G-------CTCCTGAC-----------CTCCGGTG-GTCTGCCCGCCTCGGCCTCC
C------GAGGTGCTGGGACTGCAGAC-GGAGTCTCG--CTCA--------CTCGGTGCT
CGGTGTT-GCCCGGGCTGCAG-TGCGATGGC-------------------GTGGTCTTG-
----------------GCTC-----------GCTGCAGCCTCCGCCTCCCAGCCGCCTGC
CTT~GGCCTCCCAGGGT-GCTGGG-AT---------------------------------
--------------------------
>GL397265_36540651-36543413-/60
TCTGTGGCCCAGGCTGGAGTACACTCAGCTGGCTGCAGACTCCCTGCGTCCGGCTCCC--
------------------------------------GTGATTC-----------------
-TCCTGC---------CCTGGCCTGC---GG-GCTG----------------CCTGGGAT
T----------GCCG--GCGCGCGC-CACCACCCCTCCCT-G-----G-TTTTTCTTCTT
TGGCTG--------G-AGGCGCGGTTTCGCCATGTCGGCCA----GGCTGGTCTCCA---
----G-------CTCCTGAC-----------CTCCGGTG-GTCTGCCCGCCTCGGTCTCT
A------GAGGTGCTGGGACTGCAGAC-GGAGGCTCG--CTCA--------CTCGGTGCT
CGGTGTT-GCCCGGGCTGCAG-TGCGGTGGC-------------------ATGGTCTTG-
----------------GCTC-----------GCTGCAGCCTCCGCCTCACAGCCGCCTGC
CTT~GGCCTCTCAGGGT-GCTGGG-AT---------------------------------
--------------------------
>GL397360_6259751-6262776-/600-
TCTGTGGCCCAGGCTGGAGTACACTCGGCTCGCTGCAGACTCCCTGCGTCAGGCTCCC--
------------------------------------TTGATTC-----------------
-TCCTGC---------CCTGGCCTGC---GG-GCTG----------------CCTGGGAT
T----------GCCG--GTGCGCGC-CACCACCCCTCCCT-G-----G-TTTTTCTCCTT
TGGCTG--------G-AGGCGCGGTTTCGCCATGTCGGCCA----GGCTGGTCTCCA---
----G-------CTCCTGAC-----------CTCCGGTG-GTCTGCCCGCCTCGGCCTCT
A------GAGTTGCTGGGACTGCAGAC-GGAGGCTCG--CTCA--------CTCGGTGCT
CGGTGTT-GCCCGGGCTGCAG-TGCGGTGGA-------------------GTGGTCTTG-
----------------GCTC-----------GCTGCAGCCTCCGCCTCACAGCCGCCTGC
CTT~GGCCTCTCAGGGT-GCTGGG-AT---------------------------------
--------------------------
>GL397269_39126283-39128822-/60
TCTGTGGCCCAGGCTGGAGTACACTCGGCTCACTGCAGACTCCCTGCGTCCGGCTCCC--
------------------------------------GTGATTC-----------------
-TCCTGC---------CCTGGCCTGC---GG-GCTG----------------CCTGGGAT
T----------GCCG--GCGCACGC-CACCACCCCTCCCT-G-----G-TTTTTCTCCTT
TGGCTG--------G-AGGCGCGGTTTCGCCATGTCGGCCA----GGCTGGTCTCCA---
----G-------CTCCTGAC-----------CTCCGGTG-GTCTGCCCGCCTCGGCCTCT
A------GAGGTGCTGGGACTGCAGAC-GGAGGCTCA--CTCA--------CTCCGTGCT
CGGTGTT-GCCCGGGCTGCAG-TGCGGTGGC-------------------GTGGTCTTG-
----------------GCTC-----------GCTGCAGCCTCCGCCTCCCAGCCACCTGC
CTT~GGCCTCCCAGGGT-GCTGGG-ATT--------------------------------
--------------------------
>GL397265_33946111-33948790+/60
TCTGTGGCCCAGGCTGGAGTACACTCAGCTCGCTGCAGACTCCCTGCGTCCGGCTCCC--
------------------------------------GTGATTC-----------------
-TCCTGT---------CCTGGCCTGC---GG-GCTG----------------CCTGCGAT
T----------GCCG--GCGCGCGC-CACCACCCCTCCCT-G-----G-TTTTTCTCCTT
TGGCTG--------G-AGGCGCGGTTTCGCCATGTCGGCCA----GGCTGGTCTCCA---
----G-------CTCCTGAC-----------CTCCGGTG-GTCTGCCCGCCTCGGCCTCT
A------GAGGTGCTGGGACTGCAGAC-GGAGGCTTG--CTCA--------CTCGGTGCT
CGGTGTT-GCCCGGGCTGCAG-TGCGGTGGC-------------------GTGGTCTTG-
----------------GCTC-----------GCTGCAGCCTCCGCCTCCCAGACGCCTGC
CTT~GGCCTCCCAGGGT-GCTGGG-AT---------------------------------
--------------------------
>GL397333_2305388-2308165+/600-
TCTGTGGCCGAGGCTCCAGTGCACTCGGCTCGCTGCTGACTCCCTGCGTCCGGCTCCC--
------------------------------------GTGATTC-----------------
-TCCTGC---------CCTGGCCTGC---GG-GCTG----------------CCTCGGAT
T----------GCCC--GCGCGCGC-CACCACCCCTCCCT-G-----G-TTTTTCTCCTT
TGGCTG--------G-AGGCGCGGTTTCGCCATGTTGGCCA----GGCTGGTCTCCA---
----G-------CTCCTGAC-----------CTCTGGTG-GTCTGCCCGCCTCGGCCTCT
A------GAGGTGCTGGGACTGCAGAC-GGAGGCTCG--CTCA--------CTCTGTGCT
CGGTGTT-GCCCGGGCTGCAA-TGCGGTGGC-------------------GTGGTCTTG-
----------------GCTC-----------GCTGCAGCCTCCGCCTCCCAGCCGCCTGC
CTT~GGCCTCTCGGGGT-GCTGGG-ATTG-------------------------------
--------------------------
>GL397330_5056270-5058523-/600-
TCTGTGGCCCAGGCTGGAGTACACTCGGCTCGCTGCAGACTCCCTGCGTCCGGCTCCC--
------------------------------------GTGATTC-----------------
-TCCTGC---------CCTGGCCTGC---GG-GCTG----------------CCTGGGAT
T----------GCCG--GCGCGCGC-CACCACCCCTCCCT-G-----G-TTTTTCTCCTT
TGGCTG--------G-AGGCGCGGTTTCGCCATGTCAGCCA----GGCTGGTCTCCA---
----G-------CTCCTGAC-----------CTCTGGTG-GTCTGCCCGCCTGGGCCTCT
A------GAGGTGCTGGGACTGCAGAC-AGAGGCTCG--CTCA--------CTCGGTGCT
CGGTGTT-GCCCGGGCTGCAG-TGCGGTGGC-------------------GTGGTCTTG-
----------------GCTC-----------GCTGCAGCCTCCGCCTCCCAGCCGCCTGC
CTT~GGCCTCTCAGGGT-GCTGGG-ATTGCAGCCTCTGGC--------------------
--------------------------
>GL397282_12524434-12527491-/60
TCTGTGGCCGAGGCTCCAGTACACTCGGCTCGCTGCTGACTCCCTACGTCCGGCTCCC--
------------------------------------GTGATTC-----------------
-TCCTGC---------CCTGGCCTGC---GG-GCTG----------------CCTCGGAT
T----------GCCC--GCGCGCGC-CACCACCCCTCCCT-G-----G-TTTTTCTCCTT
TGCCTG--------G-AGGCGCGGTTTCGCCATGTCGGCCA----GGCTGGTCTCCA---
----G-------CTCCTGAC-----------CTCTGGTG-GTCTGCCCGCCTCGGCCTCT
A------GAGGTGCTGGGACTGCAGAC-GGAGGCTCG--CTCA--------CTCGGTGCT
CGGTGTT-GCCCGGGCTGCAG-TGCGGTGGC-------------------GTGGTCTTG-
----------------GCTC-----------GCTGCAGCCTCCGCCTCCCAGCCGCCTGC
CTT~GGCCTCTCAGGGT-GCTGGG-AT---------------------------------
--------------------------
>GL397282_19412629-19415790+/60
TCTGTGGCCCAGGCTCCAGTACACTCGGCTCGCTGCTGACTCCCTGCGTCCGGCTCCC--
------------------------------------GTGATTC-----------------
-TCCTGC---------CCTGGCCTGC---GG-GCTG----------------CCTGGGAT
T----------GCCG--GCGCGCGC-CACCACCCCTCCCTGG-------TTTTTCTCCTT
TGGCTG--------G-AGGCGCGGTTTCGCCATGTCGGCCA----GGCTGGTCTCCA---
----G-------CTCCTGAC-----------CTCCGGTG-GTCTGCCCGCCTCGGCCTCT
A------GAGGTGCTGGGACTGCAGAC-GGAGGCTCG--CTCA--------CTCGGTGCT
CGGTGTT-GCCCGGGCTGCAG-TGCGGTGGC-------------------GTGGTCTTG-
----------------GCTC-----------GCTGCAGCCTCCGCCTCCCAGCCGCCTGC
CTT~GGCCTCTCAGGGT-GCTGGG-ATTG-------------------------------
--------------------------
>GL397263_61050910-61053824+/60
TCTGTGGCCCAGGCTGGAGTACACTCCGCTCGCTGCAGACTCCCTGCGTCTGGCTCCC--
------------------------------------GTGATTC-----------------
-TCCTGC---------CCTGGCCTGC---GG-GCTG----------------CCTGGGAT
T----------GCCG--GCGCGCGC-CGCCACCCCTCCCT-G-----G-TTTTTCTCCTT
TGGCTG--------G-AGGCGCGGTTTCGCCATGTCGGCCA----GGCTGGTCTCCA---
----G-------CTCCTGAC-----------CTCCGGTG-GTCTGCCCGCCTCGGCCTCT
A------GAGGTGCTGGGACTGCAGAC-GGAGGCTCG--CTCA--------CTCGGTGCT
CGGTGTT-GCCCGGGCTGCAG-TGCGGTGGC-------------------GTGGTCTTG-
----------------GCTC-----------GCTGCAGCCTCCGCCTCCCAGCCGCCTGC
CTT~GGCCGCCCAGGGT-GCTGGG-AT---------------------------------
--------------------------
>GL397381_5558520-5561016-/600-
TCTGTGGCCCAGGCTGGAGTACACTTGGCTCGGTGCAGACTCCCTGCGTCCGGCTCCC--
------------------------------------GTGATTC-----------------
-TCCTGC---------CCTGGCCTGC---GG-GCTG----------------CCTGGGAT
T----------GCCG--GCGCGCGC-CACCACCCCTCCCTGG-------TTTTTCTCCTT
TGGCTG--------G-AGGCGCGGTTTCGCCATGTCGGCCA----GGCTGCTCTCCA---
----G-------CTCCTGAC-----------CTCCGGTG-GTCTGCCCGCCTCGGCCTCT
A------GAGGTGCTGGGACTGCAGAC-GGAGGCTCG--CTCA--------CTCGGTGCT
CGGTGTT-GCCCGGGCTGCAG-TGCGGTGGC-------------------GTGGTCTTG-
----------------GCTC-----------GCTGCAGCCTCCGCCTCCCAGCCGCCTGC
CTT~GGCCTCCCAGGGT-GCTGGG-AT---------------------------------
--------------------------
>GL397262_910851-914998-/600-99
TCTGTGGCCCAGCCTGGAGTACGCTCGACTCGCTGCAGACTCCCTGCGTCCGGCTCCC--
------------------------------------GTGATTC-----------------
-TCCTGC-------------------------CCTG---------------GCCTGGGGT
T----------GCCG--GCGCGCGC-CACCACCCCTCCCTCG-------TTTTTCTCCTT
TGGCTG--------G-AGGCGCGGTTTCGCCATGTCGGCCA----GGCTGGTCTCCA---
----G-------CTCCTGAC-----------CTCGAGTG-GTCTGCCGGCCTCAGCCTCC
C------GAGGTGCTGGGACTGCAGAC-GGAGTCTCG--CTCA--------CTCGGTGCT
CAGTGTT-GCCCGGGCTGGAG-TGCGGTGCC-------------------GTGGTCTTG-
----------------GCTC-----------GCTGCAGCCTCCACCTCCCAGCCGCCTGC
CTT~GCCCTCCCAGGGT-ACTGGG-AT---------------------------------
--------------------------
>GL397427_1688746-1691358-/600-
TCTGTGGCCCAGGCTGGAGTACACTCGGCTCGCTGCAGACTCCCTGCGTCCAGCTCCC--
------------------------------------ATGATTC-----------------
-TCCGGC---------CCCGGACTGG------GCTG----------------CCTGGGAT
T----------GCCG--GCGCACGC-CACCACCCCTCCCT-G-----G-TTTTTCTCCTT
TGGCTG--------G-AGGCGCGGTTTCGCCATGTCGGCCA----GGCTGGTCTCCA---
----G-------CTCCTGAC-----------CTTGAGTG-GTCTGCCCGCCTCAGCCTCC
C------GAGGTGCTGGGACTGCAGAC-GGAGTCTCG--TTCA--------CTCAGTGCT
CGGGGTT-GCCCGGGCTGGAG-TGCGGTGGT-------------------GTGGTCTTG-
----------------GCTC-----------GCTGCAGCCTCCGCCTCCCAGCCGCCTGC
CTT~GGCCTCCCAGGGT-GCTGGG-AT---------------------------------
--------------------------
>GL397350_3395359-3397741-/600-
TATGTGGCCCAGGCTGGAGTACACTCCGCTCGCTGCAGACTCCCTGCGACCGGCTCCG--
------------------------------------GTGATTC-----------------
-TCCCGC---------CCTGGCCTGC---GG-GCTG----------------CCTGGGAT
T----------GCCA--ACGCGCGC-CACCACGCCTCCCT-G-----C-TTTTTCTCCTT
TGGCTG--------G-AGGCGCGGTTTCCCCATGTCGGCCA----GGCTGGTCTCCA---
----G-------CTCCTGAC-----------CTCGAATG-GTCTGCCCGCCTCGGCCTCC
C------GAGGTGCTGGGACTGCAGAC-GGAGGCTCG--CTCA--------CTCGGTGCT
CGGTGTT-GCCTGGGTTGGAG-TGCGGTGGC-------------------GTGGTCTTG-
----------------GCTC-----------GCTGCAGCCTCCGCCTCCCAGCCGCCTGC
CTT~GGCCTCCCAGGGT-GCTGGG-AT---------------------------------
--------------------------
>GL397268_14184878-14187782+/60
TCTGTGGCCCAGGCTGGACTACAATCAGCTCACTGCAGACTCCCTGCGTCCCGCTCTC--
------------------------------------ATGATTC-----------------
-TCCTGC---------CCTGGCCTGT---GG-GCTG----------------CCTGGGAT
T----------GCCG--GCACGCGC-CACCACCCCTCCCT-G-----G-TTTTTCTCCTT
TGGCTG--------G-AGGCGCGGTTTCGCCATGTCGGCCG----GGCTGGTCTCCA---
----G-------CTCCTGAC-----------CTCGAGTG-TTCTGCCCGCCTCGGCCTCC
C------GAGGTGCTGGGACTGCAGAC-GGAGTCTCG--CTCA--------CTCGGTCCT
CGGTGTT-GCCCGGGCTGGAG-TGCGGTGGT-------------------GTGGTCTTG-
----------------GCTC-----------GCTGCAGCCCCCGCCTCCCAGCCGCCTGC
CTT~GGCCTCCCAGGGT-GCTGGG-ATTG-------------------------------
--------------------------
>GL397286_3611095-3613731-/600-
TCTGTGGCCCAGGCTGGAATACACTCGACTCGCTGCAGACTCTCTGCGTCCGGCTCCC--
------------------------------------GTGATTC-----------------
-TCCTGC---------CCCGGCCTGC---GG-GCTG----------------CCTGGGAT
T----------ACTG--GCGCGCGC-CACCACCCCTCCCT-G-----G-TTTTTCTCCTT
TGGCTG--------G-AGGCGCGGTTTCGCCATGTAGGCCA----GGCTGGTCTCCA---
----G-------CTCCTGAC-----------CTCGAGTG-GTCTGCCCGCCTCGGCCTCC
C------GAGGTGCTGGGACTGCAGAC-GGGGTCTCG--CTCA--------CTGGCTGCT
CGGTGTT-GCCCGGGCTGGAG-TGCGGTGGC-------------------GTGGTCTTG-
----------------GCTC-----------GCTGCAACCTCCGCCTCCCAGCCGCCTGC
CTT~GGCCTCCCAGGGT-GCTGGG-ATTA-------------------------------
--------------------------
>GL397411_3294699-3297346+/600-
TCTGTGGCCCAGGCTGGAGTACACTCCGCTCACTGCAGACTCCCTGCGTCCGGCTCCC--
------------------------------------GGGATTC-----------------
-TCCTGC-------CCCTGCCCCTGC---GGGGCTG---------------CCCTGGAAT
T----------GCCG-GGCCCGCGC-CACCACCCCTCCCT-G-----G-TTTTTCTCCTT
TGGCTG--------G-AGCCGCGGTTTCGCCATGTCGGCCA----GGCTGGTCTCCA---
----G-------CTCCTGAC-----------CTCGAGTG-GTCTGCCCGCCTCGGCCTCC
C------GAGGTACTGGGACTGCAGAC-GGAGGCTCG--CTCA--------CTCGGTGCT
CGGTGTT-GCCCGGGCTGGAG-TGCGGTGGC-------------------GTGGTCTTG-
----------------GCTC-----------GCTGCAGCCTCCGCCTCCCAGCTGCCTGC
CTT~GGCCTCCCAGGGT-GCTGGG-ATTG-------------------------------
--------------------------
>GL397291_20059417-20062300+/60
TCTGTGGCCCGGGCTGGACTACACTCGGCTCGCTGCACACTCCCTGCGTCCGGCTCCC--
------------------------------------GTGATTC-----------------
-TCCTAC---------CCTGCCCTGC---GG-GCTG----------------CCTGGGAA
T----------GTCA--GCGCGCGT-CACCACCCCTCCCT-G-----G-TTTTTCTCCTT
TGGCTG--------G-AGGCGCGGTTTCGCCATGTCGGCCA----GGCTGGTCTCCA---
----G-------CTCCTGAC-----------CTCGAGTG-GTCTGCCCGCCTCGGCCTCC
C------GAGGTGCTGGGACTGCAGAC-GGAGGCTCG--CTCA--------TTCGGTGCT
CGGTGTT-GCCCGGGCTGGAG-TGCGGTGGC-------------------GTGGTCTTG-
----------------GCTC-----------GCTGCAGCCTCCGCCTCCCAGCCGCCTGC
CTT~GCCCTCCCAGGGT-GCTGGG-AT---------------------------------
--------------------------
>GL397289_9918767-9921531-/600-
TCTGTGGCCC-GGCTGGAGTACACTCTGCTCGCTGCAGACTCCCTGCGTCCCGCTCCC--
------------------------------------GTGATTC-----------------
-TCCTGC---------CCTGCCCTGC---GG-GCTG----------------CCTGGGAT
T----------GCCA--GCACGCGC-CACCACCCCTCCCT-G-----G-TTTTTCTCCTT
TGGCTG--------G-AGGCGCGGTTTCGCCATGTCGGCCA----GGCTGATCTCTA---
----G-------CTCCTGAC-----------CTCGAGTG-GTCTGCCTGCCTCGGCCTCC
C------AAGGTGCTGGGACTGCAGAT-GGAGGCTCG--CTCA--------CTCGGTGCT
CAGTGTT-GCCCGGGCTGGAG-TGCGGTAGC-------------------GTGGTCTTG-
----------------GCTC-----------GCTGCAGCCTCCGCCTCCCAGCCGCCTGC
CTT~GGCCTCCCAGGGT-GCTGGG-AT---------------------------------
--------------------------
>GL397263_47167970-47171067-/60
TCTGTGGCCCAGGCTGGAGTACACTCGGCTCGCTGCACACTCCCTGCGTCCGGCTCCC--
------------------------------------ATGATTC-----------------
-TCCTGC---------CCTGGCCTGC---GG-GCTG----------------CCTGGGAT
T----------GACG--GCGCGCGC-CACCACCCCTCCCTCG-------TTTTTCTCCTT
TGGCTG--------G-AGGCACGGTTTCGCCATGTCGGCCA----GGATGGTCTCCA---
----G-------CTCCTGAC-----------CTCGAGTG-GTCTGCCCGCCTCGGCCTCC
C------GAGGTGCTGGGACTGCAGAC-GGAGTCTCG--CTCC--------CTGCGTGCT
CGGTGTT-GCCCGGGCTGGAG-TGCGGTGGC-------------------GTGGTCTTG-
----------------GCTC-----------GCTGCAGCCTCCGCCTCCCAGCCGCCTGC
CTT~GGCCTCCCAGGGT-GCTGGG-GT---------------------------------
--------------------------
>GL397286_25628461-25630824-/60
TCTGTGGCCCAGGCTGGAGTACACTCGGCTCGCGGCAGACTCCCTGCGTCCGGCTCCC--
------------------------------------ATGATTC-----------------
-TCCTGC---------CCTCGCCTGT---GG-GCTG----------------CCTGGGAT
T----------GCCG--GCGCGCGC-CACCACCCCTCCCT-G-----G-TTTTTCTCCTT
TGGCTG--------G-AGGCGCGGTTTCGCCATGTCGGCCA----GGCCGCTCTCCA---
----G-------CTCCTGAC-----------CTCGAGTG-GTCTGCCCGCCTCGGCCTCC
C------GAGGTGCTGGGACTGCAGAC-GGAGGCTCG--CTCA--------CTCGGTGCT
CCGTGTT-GCCCGAGCTGGAG-TGCGGTGGC-------------------GTGGTCTTG-
----------------GCTC-----------TCCGCAGCCTCCGCCTCCCAGCCGCCTGC
CTT~GGCCTCCCAGGGT-GCTGGG-AT---------------------------------
--------------------------
>GL397289_22004886-22007466-/60
TCTGTGGCCCAGGCTGGAGTACAGTCGGCTCGCTGCAGACTCCCTGCGTCTGGCTCCC--
------------------------------------ATGATTC-----------------
-TCCTGC---------CCCGGCCTGC---GG-GCTG----------------CCTGGGAT
T----------GCCG--GCCAGCGC-CACCACCCCTCCCT-G-----G-TTTTTCTCCCT
TGGCTG--------G-AGGCGCGGTTTCGCCATGTCGGCCA----GGCTGGTCTCCA---
----G-------CTCCTGAC-----------CTCGAGTG-GTCTGCCCGCCTCGGCCTCC
T------GAGGTGCTGGGACTGCAGAC-GGAGTCTCG--CTCA--------CTCGGTGCT
CGGTGTT-GCCCGGGCTGGAG-TGCGGTGGC-------------------GTGGTCTTG-
----------------GCTC-----------GGTGCAGCCTCTGCCTCCCAGCCGCCTGC
CTT~GGCCTCCCAGGGT-GCTGGG-ATTGCA-----------------------------
--------------------------
>GL397263_13390680-13393153+/60
TCTGTGGCCCAGGCTGGAGTACACTGAGCTTGCTGCAGACTCCCTGCGTCCGGCTCCC--
------------------------------------GTGATTC-----------------
-TCCTGC---------CCTGGCCTGC---GG-GCTG----------------CCTGGGAT
T----------GCCT--GCGCGCGC-CACCACCCCTCCCT-G-----G-TTTTTCTCCTT
TGGCTG--------G-AGGCACGGTTTCACCATGTCGGCCA----AGCTGGTCTCCA---
----G-------CTCCTGAC-----------CTCCAGTG-GTCTGCCTGCCTCGACCTCC
C------GAGGTGCTGGGACTGCAGAC-GGAGGCTCG--CTCA--------CTCGGTGCT
CGGTGTT-GCCCGGGCTGGAG-TGTGGTGGC-------------------GTGGTCTTG-
----------------GCTC-----------GCTGCAGCCTCCGCCTCCCAGCCGCCTGC
CTT~GGCCTCCCAGGGT-GCTGGG-ATTGCAGCCT-------------------------
--------------------------
>GL397275_9075589-9078319-/600-
TCTGTGGCCCACGCTGGCGTACACTCGGCTCGCTGCAGACTCCCTGTGTCCGGCTCCC--
------------------------------------GTGATTC-----------------
-TCCTGC---------CCCGGCCTGC---GG-GCTG----------------CCTGGGAT
T----------GCCG--GCGCGCGC-CACCACCCCTCCCT-G-----G-TTTTTCTCCTT
TGACTG--------G-AGGCGCGGTTTCGCCATGTCGGCCA----GGCTGGTCTCCA---
----G-------CTCCTGAC-----------CTCGAGTG-GTCTGCCCGCC---------
--------AGGTGCTGGGACTGCAGAC-GGAGTCTCG--CTCA--------CTCGGTGCT
CCGTGTT-GCCCGGGCTGGAG-TGCGGTGGC-------------------GTGGTCTTG-
----------------GCTG-----------GCTGCAGCCTTCGCCTCCCAGCCGCCTGC
CTT~GGCCTCCCAGGGT-GCTGGG-GTTG-------------------------------
--------------------------
>GL397326_12169772-12172257-/60
TTCTTTGCCCAGGCTGGAGTACACTCGGCTCGCTACAGACTCCCTGCGTCCGGCTCCC--
------------------------------------GTGATTC-----------------
-TCCTGC---------CCTGGCCTGC---AG-GCTG----------------CCTGGGAT
T----------GCCG--GCGCGCGC-CACCACCCCTCCGT-G-----G-TTTTTCTCCTT
TGGCTG--------G-AGGCGCGGTTTCGCCATGTCGTCCA----GGCTGATCTCCA---
----G-------CTCGTGAC-----------CTCGAGTG-GTCTGCCCGCCTCGGTCTCC
C------GAGGTGCTGGGACTGCAGAC-GGAGTCTCG--CTCA--------CTCGGTGCT
CGGTATT-GCCCGGGCTGGAG-TGCGGTGGC-------------------GTGGTCTTG-
----------------GCTC-----------GCTGCAGCCTCCGCCTCCCAGCCGCCTGC
CTT~GGCCTCCCAGGGT-GCTGGG-ATTG-------------------------------
--------------------------
>GL397267_11226693-11229177+/60
TCTGTGGCCCAGACTGGAGTACACTCGGCTCACTGCAGACTCCCTGCGTCCAGCTCCC--
------------------------------------GTGATTC-----------------
-TCCTGC---------CCTGGGCTCC---GG-GCTG----------------CCTGGGAT
T----------GCCG--GCGCGTGC-CACCACCCCTCCCT-G-----G-TTTTTCTCCTT
TGGCTG--------G-AGGCGCGGTTTCGCCATGTCGGCCA----GGCTGGTCTCCA---
----G-------CTCCTGAC-----------CTCCACTG-CTCTGCCCGCCTCGGCCTCC
C------GAGGTGCTGGGACTGCAGAT-GGAGTCTCG--CTCA--------CTCGGTGCT
TGGTGTT-GCCCGGGCTGGAG-TGCGGTGGC-------------------GTGGTCTTG-
----------------GCTC-----------ACTGCAGCCTCCGCCTCCCAGCCGCCTGC
CTT~GGCCTCCCAGGGT-GCTGGG-ATTGCAGC---------------------------
--------------------------
>GL397283_14011861-14014369+/60
TCTGTGGCCCAGGCTGGAGTACACTCGGCTCGCTGCAGACTCCCTGCGTCCGACTCCC--
------------------------------------GTGATTC-----------------
-TCCTGC---------CCTGGCCTGC---GG-GCTG----------------CCTGGGAT
T----------ACCG--GCGCGCGC-CACCACCCCTCCCT-G-----G-TTTTTCTCCTT
TGGCTG--------G-AGGCGTGGTTTCGCCATGTCGGCCA----GGCTGGTCTCCA---
----G-------CTCCTGAC-----------CTCGAGTG-CTCTGCCCTCCTCGGCCTCC
C------GAGGTGCTGGGACTGCAGAC-GGAGTCTCG--CTCA--------CTCGGTGCT
CCGTGTT-GACCGGGCTGGAG-TGCGGTGGC-------------------GTGGTCTTG-
----------------GCTC-----------GCTGCAGCCTCCGCCTCCCAGCCGCCTGC
CTT~GGCCTCCCAGGGT-GCTGGG-ATTGCAGCCTCTGCCCAGG----------------
--------------------------
>GL397382_4960037-4962722+/600-
TCTGTGGCCCAGGCTGGAGTACACTCGGCTCGCTGCAGACTCCTTGCGTCTGGCTCCC--
------------------------------------GTGATTC-----------------
-TCCTGC---------CCTGGCCTGC---GG-GCTG----------------CCTGGGAT
T----------GCCG--GCGCGCGC-CACCACCCCTCCCT-G-----G-TTTTTCTCCTT
TGGCTG--------G-AGGCGCGGTTTGGCCATGTCGGCCA----GGCTGGTCTCCA---
----G-------CTCCTGAC-----------CTCGACTG-GTCCGCCGGCCTCGGCCTCC
C------GAGGTGCTGGGACTGCAGAC-AGAGTCTCG--CTCA--------CTCGGTGCT
CGGTGTT-GCCCGGGCTGGAG-TGCGGTGGC-------------------GTGGTCTTG-
----------------GCTC-----------GCTGCAGCCTCCGCCTCCTAGCCGCCTGC
CTT~GGCCTCCCAGGGT-GCTGAG-AT---------------------------------
--------------------------
>GL397271_10677174-10679472-/60
TCTGTGGCCCAGGCTGGAGTACACTCGGCTCGCTGCAGACTCCCTGCGTCCAGCTCCC--
------------------------------------GTGATTC~~~~~~~~~~~~~~~~~
~~~~~~~~~~~~~~~~~~TGGCCTGC---GG-GCTG----------------CCTGGGAT
T----------GCTG--GCGCGGGC-CACCACCCCTCCCT-G-----G-TTTTTCTCCTT
TGGCTG--------G-AGGCGCGGTTTCGCCATGTGGGCCA----GGCTGGTCTCCA---
----G-------CTCCTGAC-----------CTCGAGTG-GTCTGCCCGCCTCGGCCTCC
C------GAGGTGCTGGGACTGCAGAC-GGAGGCTCG--CTCA--------CTCGGTGCT
CGGTGTT-GCCCGGCCTGGAG------------------------------TGGTCTTG-
----------------GCTC-----------GCTGCAGCCTCCGCCTCCCAGCCGCCTGC
CTT~GGCCTCCCGGGGT-GCTGAG-AT---------------------------------
--------------------------
>GL397289_10241796-10244365-/60
TCTGTGGCCCAGGCTGGAGTACACTCTGCTCGCTGCAGACTCCCTGCGTCCAGCTCCC--
------------------------------------GTGATTC-----------------
-TCCTGC---------CCTGCCCTGC---GG-GCTG----------------CCTGGGAT
T----------GCCG--GCGCGCGC-CACCACCCCTCCCT-G-----G-TTTTTCTCCTT
CGGCTG--------G-AGGCGCGGTTTCGCCATGTCGGCCA----GGCTGGTCTCCA---
----G-------CTCCTGAC-----------CTCCAGTG-GTCTGCCCACCTCCGCCTCC
C------GAGGTGCTGGGACTGCAGAC-GGAGGCTCG--CTCA--------CTCGGTGCT
CGGTGTT-GCCCGGGCTGGAG-TGTGGTGGC-------------------GTGGTCTTG-
----------------GCTC-----------GCTGCAGCCTCCGCCTCCCAGCCGCCTGC
CTT~GGCCTCCCAGGGT-GCTGGG-AT---------------------------------
--------------------------
>GL397264_21082360-21085113-/60
TCTGTGGCCCAGGCTGGAGTACACTCGGCTCGCTGCAGACTCCCTGCGTCGGGCTCCC--
------------------------------------CTGATTC-----------------
-TCCTGC---------CATGGCCTGC---GG--CTG----------------CCTGGGAT
T----------GCCG--GCGCGCGC-CACCACCCCTCCCT-G-----G-TTTTTCTCCTT
TGGCTG--------G-AGGCGCGGTTTCGCCATGTCGGCCA----GGCTGGTCTCCA---
----G-------CTCCTGAC-----------CTCGAGTG-GTCTGCCCGCCTCGACCTCC
C------GAGGTGCTGGGACTGCAGAC-GGAGTCTCG--CTCA--------CTCGGTGCT
CGGTGTT-GCCCGGGCTGGAG-TGCAGTGGC-------------------GTGGTCTTG-
----------------GCTC-----------GCTGCAGCCTCCGCCTCCCAGCTGCCTGC
CTT~GGCCTCCCAGGGT-GCTGGG-AT---------------------------------
--------------------------
>GL397369_3777167-3779580-/600-
TCTGTGGCCCAGGCTGGAGTACACTCGCCTCGCTGCAGACTCCCTGTGTCCGGCTCCC--
------------------------------------GTGATTC-----------------
-TCCTGC---------CCTGGCCTGC---GG-GCTG-----------------CCGGGAA
T----------GCCG--GCGCGCGC-CACCACCCCTCCCT-G-----G-TTTTCCTCCTT
TGGCTG--------G-AGGCGCGGTTTCGCCATGTCGGCCA----GGCTGGTCTCCA---
----G-------GTCCTGAC-----------CTCCAGTG-GTCTGCCCGCCTCGGCCTCC
C------GAGGTGCTGGGACTGCAGAC-GGAGGCTCG--CTCA--------CTCGGTGCT
CGGTGTT-GCCCGGGCTGGAG-TGCGGTGGC-------------------GTGGTCTTG-
----------------GCTC-----------GCTGCAGCCTCCGCCTCCCAGCCGCCTGC
CTT~GGCCTCCCAGGGT-GCTGGG-AT---------------------------------
--------------------------
>GL397291_15331568-15334625+/60
TCTGTGGCCCAGGCTGGAGTACACTCGGCTTGCTGCAGACTCCCTGCGTCCGGCTCCC--
------------------------------------GTGATTC-----------------
-TCCTGC---------CCTGGCCTGC---GG-GCTG----------------CCTGGGAT
T----------GCCG--GCGCGCGC-CGCCACCCCTCCCT-G-----G-TTTTTCTCCTT
TGGCTG--------C-AGGCGCGGTTTCGCCATGTCGGCCA----GGCTGGTCTCCA---
----G-------CTCCTGAC-----------CTCGAGTG-GTCTGCCCGCCTCAGCCTCC
C------GAGGTGCTGGGACTGCAGAC-GGAGTCTCG--CTCA--------CTCGGTGCT
CGGTGTT-GCCCGGGCTGGAG-TGCGGTGGC-------------------GTGGTCTTG-
----------------GATC-----------GCTGCAGCCTCCGCCTCCCAGCCACCTGC
CTT~GGCCGCCCAGGGT-GCTGGG-ATTG-------------------------------
--------------------------
>GL397292_11820823-11823536+/60
TCTGTGGCCCAGGCTGGAGTACACTCGGCTCGCTGCAGACTCCCTGCGTCCGGCTCCC--
------------------------------------GTGATTC-----------------
-TCCTGC---------TCTGGCCTGC---GG-GCTG----------------CCTGGGAT
T----------GCCG--GCTCGCGC-CACCACCCCTCCGT-G-----G-TTTTTCTCCTT
TGGCTG--------G-AGGCGCGGTTTCGCCATGTCGTCCA-------------------
----G-------CTCCTGAC-----------CTCGAGTG-GTCTGCCCGCCTCGGCCTCC
C------GAGGTGCTGGGACTGCAGAC-GGAGTCTCG--CTCA--------CTCGGTGAT
CGGTGTT-GCCCGGGCTGGAG-TGCGGTGGT-------------------GTGGTCTTG-
----------------GCTC-----------GCTGCAGCCTCCGCCTCCCAGCCGCCTGC
CTT~GGCCTCCCAGGGT-GCTGGG-AT---------------------------------
--------------------------
>GL397287_13896084-13898983-/60
TCTGTGGCCCAGGCTGGAGTACACT-----CGCTGCAGACTCCCTGCGTCCGGCTCCC--
------------------------------------GTGATTC-----------------
-TCCTGC---------CCTGGCTTGC---GG-GCTG----------------CCTGGGAT
T----------GCCG--GCGCGCGC-CACCACCCCTCCCCGG-------TTTTTCTCCTT
TGGCTG--------G-AGGCGCGGTTTCGCCATGTCGGCCA----GGCTGGTCTCCA---
----G-------CTCCTGAC-----------CTCGACTG-GTCTGCCCGCCTCGGCCTCC
C------GAGGTGCTGGGACTGCAGAC-GGAGTCTCG--CTCA--------CTCGGTGCT
TGGTGTT-GCCCGGGCTGGAG-TGCGGTGGC-------------------GTGGTCTTG-
----------------GCTC-----------GCTGCAGCCTGCGCCTCCCAGCCGCCTGC
CTT~GGCCTCCCAGGGT-GCTGGG-AT---------------------------------
--------------------------
>GL397296_1267480-1269963+/600-
TCTGTGGCCCAGGCTGCAGTACACTCGGCTCGCTGCAG-------G-------CTCCC--
------------------------------------GTGATTC-----------------
-TCCTGC---------CCGGGCCTGC---GG-GCTG----------------CCTGGGAT
T----------GCCG--GCGCGCGC-CACCACCCCTCCCT-G-----G-TTTTTCTCCTT
TGGCTG--------G-AGGCGCAGTTTCCCCATGTCGGCCA----GGCTGGTCTCCA---
----G-------CTCCTGAC-----------CTCGAATG-GTCTGCCCGCCTCGGCCTCC
C------GAGGTGCTGGGACTGCAGAC-AGAGGCTCG--CTCA--------CTCGGTGCT
CGGTGTT-GCCCGGGCTGGAG-TGCGGTGGC-------------------GTGGTCTTG-
----------------GCTC-----------GCTGCAGCTTCCGCCTCCCAGCCGCCTGC
CTT~GGCCTCCCAGGGT-GCTGGG-AT---------------------------------
--------------------------
>GL397273_34187583-34189963+/60
TCTGTGGCCCAGGCTGCACTAAACGCGGCTCGCTGCAACCTCCCTGCGTCCGCCTCCC--
------------------------------------GTGATTC-----------------
-TCCTGC---------CCTAGCCTGC---GG-GCTA----------------CCTGCGAT
T----------GCCG--CCACGCGC-CACCACCCCTCCCT-G-----G-TTGTTCTCCTT
TGGCTG--------G-AGGCGCGGTTTCGCCGTGCCGGCCA----GGCTGGTCTCCA---
----G-------CTCCTGAC-----------CTCCGGTG-GTCTGCCCGCCTCGGCCTCC
C------GAGGTGCTGGGACTGCAGAC-GGAGGCTCG--CTCA--------TTCGGTACT
CGGTGTT-GCCCGGGCTGGAG-TGCGGTGGC-------------------ATGGTCTTG-
----------------GCTC-----------CCTGCAGCCTCCGCCTCCCAGCCGCCTGC
CTT~GGCCTCCCAGGGT-GCTGGG-AT---------------------------------
--------------------------
>GL397331_4712199-4715104+/600-
TCTGTGGCCCAGGCTGGCGTTAATTCGGCTCACTGCAGACTCCCTGTGTCCGGCTCCC--
------------------------------------GTGATTA-----------------
-TCCTGC---------CCTGCCCTCC---GG-ACTA----------------CCTGGGAT
T----------ACCG-----CGCAC-CACCACCCCTCCCT-G-----G-TTTTTCTCCTT
TGGCTG--------G-AGGCGCGGTTTCGCCATGTCCGCCA----GGCTGGTCTCCA---
----C-------CTCCTGAC-----------CTCCAGTG-CTCTGCCCTCCTCGGCCTCC
C------GAGGTGCTGGGACTGCAGAC-GGAGGCTCG--CTCA--------TTCGGTGCT
CGGTGTT-GCCCGGGCTGGAG-TGCGGTGGC-------------------GTGGTCTTG-
----------------CCTC-----------GCTGCAGCCTCCGCCTCCCAGCCGCCTGC
CTT~GGCCTCCCAGGGT-GCTGGG-AT---------------------------------
--------------------------
>GL397275_25861028-25863393+/60
TCTGTGGCCCAGGCTGGAGTAAACTCGGCTGGCTGCAGACTCCCTGCGTCCGGCTCCC--
------------------------------------ATGATTC-----------------
-TCCTGC---------CCTGGCGTGC---GC-GCTG----------------CCTGGGAT
T----------GCCG--CTGCGCGC-CACCACCCCTCCCT-G-----A-TTTTTCTCCTT
CGGCTG--------G-AGGCGCGGTTTCGCCATGTTGGCCA----CGCTGGTCTCCA---
----G-------CTCCTGAC-----------CTCCAGTG-CTCTGCCCGCCTCGGCCTCT
T------GAGGTGCTGGGACTGCAGAC-GGAGGCTCG--CTCA--------TTGGGTGCT
CGGTGTT-GCCGGGGCTGGAG-TGCAGTGGC-------------------GTGGTCTTG-
----------------GCTC-----------ACTGCAGCCTCCGCCTCCCAGCCGCCTGC
CTT~GGCCTCCCAGGGT-GCTGGG-ATTGCAGCCTCTGCCCGGC----------------
--------------------------
>GL397364_2629721-2633188+/600-
TCTGTGGCCCAGGCTGGAGTAAACTCGGCTCGCTGCAGACTCCCTGCGTCTGGCTCCC--
------------------------------------ATGATTC-----------------
-TCCTGC---------CCTGGCCTGC---GG-GCTG----------------CCTGGGAT
T----------GTGG--CCGCGCGC-CACCACCCCTCCCT-G-----G-TTTTTCTCCTT
TGGCTG--------G-TGGCATGCCTTTGCCATGTCGGCCA----CGCTGGTCTCCA---
----G-------CTCCTGAC-----------CTCCAGTG-CTCTGCCCGCCTCGGCCTCC
C------GAGGTGCTGGGACTGCAGAC-GGAGTCTCG--CTCA--------TTCGGTGCT
CGGTGTT-GCCCGGGCTGGAG-TGCAGTGGC-------------------GTGGTCTTG-
----------------GCTC-----------GCTGCAGCCTCCGCCTCCCAGCCGCCTGC
TTT~GGCCTCCCAGGGT-GCTGGG-AT---------------------------------
--------------------------
>GL397381_637930-640576+/600-99
TGTGTGGCCCAGCCTGGAGTAAACTTGGCTCGCTGCAGACTCCCTGCGTCCGGCTCCC--
------------------------------------GTGATTC-----------------
-TCCTGC---------CCTGGCCTGC---GG-GCTG----------------CCTGGGAT
T----------GCGG--CCGCGC---CTCCACCCCTCCCT-G-----G-TTTTTCTCCTT
TGGCTG--------A-AGGCACGGTTTCGCCATGTCGGCCA----CGCTGGTCTCCA---
----G-------CTCCTGAC-----------CTCCGGTG-CTCTGCCCGCCTCGGCCTCC
T------GAGGTGCTGGGACTGCAGAC-GGAGGCTCG--CTCA--------TTTGGTGCT
CGGTGTT-GCCTGGGCTGGAG-TGCGGTGGC-------------------GTGGTTTTG-
----------------GCTC-----------GCTGCAGCCTCTGCCTCCCAGCCGCCTGC
TTT~GGCCTCCCAGGGT-GCTGGG-AT---------------------------------
--------------------------
>GL397362_363931-366528+/600-99
CC---------------AGTAAACTTGGCTCGCTGCAGAC--CCTGCGTCCAGCTGCC--
------------------------------------GTGATTC-----------------
-TCCTGC---------CCTGGCCTGC---GC-GCTG----------------CCTGGGAT
T----------GCCG--TCGCCCGC-CACCACCCCTCCCT-G-----G-TTTTTCTCCTT
TGGCTG--------G-AGGCGCGCTTTCGCCATGTCGGCCA----CGCTGGTTTCCA---
----G-------CTCCTGAC-----------CTCCAGTG-CTCTGCCCACCTCGGCCTCC
C------GAGGTGCTGGGACTGCAGAC-GGAGGCTCG--CTCA--------TTGGGTGCT
CGGTGCT-GCCCGGGCTGGAG-TGCAGTGGC-------------------GTGGTCTTG-
----------------GCTC-----------GCTGCAGCCTCCGCCTCCCAGCCGCCTGC
CTT~GGCCTCCCAGGGT-GCTGGG-ATTG-------------------------------
--------------------------
>GL397272_11855755-11858756-/60
TCTGTGGCCCAGGCTGGAGTAAACTCGGCTGGCTGCAGACTCCCTGCGTCCGGCTCCC--
------------------------------------GTGATTC-----------------
-TCCTGC---------CCTGGCCTGC---GG-GTTG----------------CCTGGGAT
T----------GCCG--CCGCGCGC-CACCACGCCTCCCT-G-----G-TTTTTCTCCTT
TGGCTG--------G-AGGCGCGGTTTCGCCATGTTGGCCA----GGCTGGTCTCCA---
----G-------CTCCTGAC-----------GTCCAGTG-----------------CTCC
-------GAGGTGCTGGGACTGCAGAC-GGAGGCTCG--CTCA--------TTCGGTGCT
CGGTGTG-GCCCGGGCTGCAG-TGCGGTGGC-------------------GTGCTCTTG-
----------------GCTC-----------GCTGCAGCCTCCGCCTCCCAGAAGCCTGC
CTT~GGCCTCCCAGGGT-GCTGGG-AT---------------------------------
--------------------------
>GL397263_52770055-52773236-/60
TCTGTGGCCCAGGCTAGAGTAAACTCGGCTCGCTGCAGACTCCCTGCGTCTGGCTCCC--
------------------------------------GTGATTC-----------------
-TCCTGC---------CCTGGCCTGC---GG-GCTG----------------CCTGGGAT
T----------GCCG--CCGCGCGC-CACCACCCCTCCCT-G-----G-TTTTTCTCCTT
TGGCTG--------T-AGGCACGGTTTCGCCATGTCGGCCA----GGCTGGTCTCCA---
----G--------------------------------TG-CTCTGCCCGCCTCAGCCTCC
C------GAGGTGCTGGGACTGCAGAT-GGAGGCTCA--GTCA--------TTCGGTGCT
CGGTGTT-GCCCGGGCTGGAG-TGCGGTGGC-------------------GTGGTCTTG-
----------------GCTT-----------GCTGCAGCCTCCGCCTCCCAGCCGCCTGC
CTT~GGCCTCCCAGGGT-GCTGGG-ATTG-------------------------------
--------------------------
>GL397285_15327281-15329546+/60
TCTGTGGCCCACGCTGGAGTACACTCGGCTCGCTGCACACTCCCTGCGTCCAGCTCCC--
------------------------------------GTTATTC-----------------
-TCCTGC---------CCTGGCCTGC---GG-GCTG----------------CCTGGGAT
T-------------G--CCGCGCGC-CACCACCCCTCCCT-G-----G-TTTTTCTCCTT
TGGCTG--------G-AGGGGCAGTTTCGCCATGTCAGCCA----GGCTGGTCTCCA---
----G-------CTCCTGAA-----------CTCCAGTG-CTCTGCCCGCCTCGGCCTCC
C------GAGGTGCTGGGACTGCAGAC-GGAGGCTCG--CTCA--------TTCGGTGCT
CAGTGTT-GCCCGGGCTGGAG-TGCGGTAGC-------------------GTGGTCTTG-
----------------GCTC-----------ACTGCAGCCTCCGCCTCCCAGCCGCCTGC
CTT~GGCCTCCCAGGGT-GCTGGG-ATT--------------------------------
--------------------------
>GL397332_3215429-3218560-/600-
TCTGTGGCCCAGGCTGGAGTAAACTCGGCTCGCTGCAGACTCCCAGCCTCCGGCTCCC--
------------------------------------GTGATTC-----------------
-TCCTGC---------CCTGGCCCGC---GC-GCTG----------------CCTGGAAT
T----------GCCG--ACGCGCGC-CGCCACCCCTCTCT-G-----G-TTTTTCTCCTT
TGGCTG--------G-AGGCGCGGTTTCGCCATGTCGGCCA----GGCTGCTCTCCA---
----G-------CTCCTGAC-----------CTCCAGTG-CTCTGCCCGCCTCGGCCTCC
C------GAGGTGCTGGGACTGCAGAC-GGAGGCTTG--CTCA--------CTCGGTGCT
CGGTGTT-GCCCGGGCTGGAG-TGCGGTGGC-------------------GTGGTCTTG-
----------------GCTC-----------GCTGCAGCCTCCGCCTCCCAGCCGCCTGC
CTT~GGCCTCCCAGGGT-GCTGGG-AT---------------------------------
--------------------------
>GL397382_4670411-4673679-/600-
TCGGTGACC-AGGCTGCAGTAAACTCGGCTCGCTGCAGACTCCCTGCGTCCGGCTCCC--
------------------------------------GTGATTC-----------------
-TCCTGC---------CTTGGCCCGC---GG-GCTG----------------CCTGGGAT
T----------GCCG--CCGCGCGC-CACCACCCCTCCCT-G-----G-TTTTTCTCCTT
TGGCTG--------G-AGGCGCGGTTTCGCCATCTCTGCCA----GGCTGGTCTCCA---
----G-------CTCCTGAC-----------CTCCAGTG-CTCTGCCCGCCTCGGCCTCC
C------GAGGTGCTGGGACTGCAGAC-GGAGGCTCG--CTCA--------TTCGGTGCT
CGGTGTT-GCCCGGGCTGGAT-TGCGGTGGC-------------------ATGGTCTTG-
----------------GCTC-----------GCTGCAGCCTCCGCCTCCCAGCCGCCTGC
CTT~GGCCTCCCAGGGT-GCTGGG-AC---------------------------------
--------------------------
>GL397319_14974914-14977667-/60
TCTGTGGCCCAGGCTGGAGTAAACTCGGCTCGCTGCACACTCCCTGCGTCCGGCTCCC--
------------------------------------GTGATTC-----------------
-TCCTGC---------CCTGCCCTGC---GG-GCTA----------------CCTGGGAT
T----------GCCG--CCGCGCGC-CACCACCCCTCCCT-G-----G-TTTTTCTCCCT
TGGCTG--------G-AGGCGCGGTTTCGCCATGTCGGCCA----GGCTGGTCTCTA---
----G-------CTCCTGAC-----------CTCCAGTG-CTCTGCCCGCCTCGGCCTCC
C------GAGGTGCTGGGACTACAGAC-GGAGGCTCG--CTCT--------TTCGGTGCT
CGGTGTT-GCCCGGGCTGGAG-TGCGGTGGC-------------------GTGGTCTTG-
----------------GCTC-----------GCTGCAGCCTCCGCCTCCCAGCCGCCTGC
CTT~GGCCTCCCAGGGT-GCTGGC-AT---------------------------------
--------------------------
>GL397427_2970279-2972503-/600-
TCTGTGGCCCAGGCTGGAATAAACTCGGCTCGCTGCAGACTCCCTGCGTCCGGCTCCC--
------------------------------------GTGATTC-----------------
-TCCTGC---------CCTGGCCTGC---GG-GCTA----------------CCTGGGAT
T----------GCCG--CCGCGTGC-CACCACCCCTCCCT-G-----G-TTTTTCTCCTT
TGGCTG--------G-AGGCGCGGTTTCGCCATGTAGGCCA----GGCTGGTCTCCA---
----G-------CTCCTGAC-----------CTCCAGTG-CTCTGCCCACCTCGGCCTCC
C------GAGGTGCTGGGACTGCAGAC-GGAGGCTCG--CTCA--------TTCGGTGCT
CGGTGTT-GCCCGGGCTGGAG-TGCGGTGGC-------------------GTGGTCTTG-
----------------GCTC-----------GCTGCAGCCTCTGCCTCCCAGCTGCCTGC
CTT~GGCCTCTCAGGGT-GCTGGG-ATTG-------------------------------
--------------------------
>GL397264_6780980-6784084-/600-
TCTGTGGCCCAGGCTGGAGTAAACTCGGCTCGCTGCAGACTCCCTGCGTCCGGCTCCC--
-----------------------------------~GTGATTC-----------------
-TCCTGC---------CCTGGCCTGC---GG-GCTG----------------CCTGGGAT
T----------GCCGGCGCACGGGC-CACCACCCCTCCCT-G------GTTTTTCTCCTT
TGGCTG--------G-AGGCGCGGTTTCGCCATGTCGGCCA----GGCTGGTCTCCA---
----G-------CTCCTGAC-----------CTCCAGTG-CTCTGCCCGCCTCGGCCTCC
C------GAGGTGCTGGGACTACAGAC-AGAGGCTTG--CTCA--------TTCGGTGCT
CGGTGTT-GCCCGGGCTGGAG-TGCGGTGGT-------------------GTGGTCTTG-
----------------GCTC-----------GCTGCAGCCTCCGCCTCCCAGCTGCCTGC
CTT~GGCCTCCCAGGGT-GCTGGG-AT---------------------------------
--------------------------
>GL397410_2733240-2736511-/600-
TCTGTGGCCCAGGCTGCAGTAAACTCGGCACGCTGCAGACTCCCTGCGTCCAGCTCCC--
------------------------------------ATGATTC-----------------
-TCCTGC---------CCTGGCCTGC---GG-GCTG----------------CCTGGGAT
T----------GCCG--CCGCGCGC-CACCACCCCTCCCT-G-----G-TTTTTCTCCTT
TGGCTG--------C-AGGCGCGGTTTCGCCATGTCGGCCA----GGCTGGTCTCCA---
----G-------CTCCTGAC-----------CTCCAGGG-CTCTGCCCGCCTCGGCCTTC
C------GAGGTGCTGGGACTGCAGAC-GGAGGCTCG--CTCA--------TTCGGTGCT
CGGTGTT-GCCCGGGCTGGAG-TGCGGTGAC-------------------GTGGTCTTG-
----------------GCTC-----------GCTGCAGCCTCCGCCTCCCAGCCGCCTGC
CTT~GGCCTCCCAGGGT-GCTGGG-AT---------------------------------
--------------------------
>GL397373_5411558-5413818-/600-
TCTCTGGCCCAGGCTGGAGTAAACTCGGCTCGCTGCAGACTCCCTGCGTCCGGCTCCC--
------------------------------------GTGATTC-----------------
-TCCTGC---------CCTGGCCTGC---GG-GCTG----------------CCTGGGAT
T----------GCCG--CCACGCGC-CACCACCCCTCCCTCG-------TTTTTCTCCTT
TGGCTG--------G-AGGCGCAGTTTCGCCATGTCGGCCG----GACTGGTCTCCA---
----G-------CTCCTGAC-----------CTCCAGTG-CTCTCCCCGCCTCAGCCTCC
C------AAGGTGCTGGGACTGCAGAC-GGAGGCTCG--CTCA--------TTCGGTGCT
CGGTGTT-GCCCGGGCTGGAG-TGCGGTGGC-------------------GTGGTCTTG-
----------------GCTC-----------GCTGCAGCCTCCGCCTCCCAGCCGCCTGC
CGT~GGCCTCCCAGGGT-GCTGGG-AT---------------------------------
--------------------------
>GL397284_5370283-5373457-/600-
TCTGTGGCCCAGGCTGGAGTACACTCGGCTCGCTGCAGACTCCCTGCGTCCGGCTCCC--
------------------------------------GTGATTC-----------------
-TCCTGC---------CCTGGCCTGC---GG-GCTG----------------CCTGGAAT
T----------GCCA--CCGCGCGC-CACCACCCCTCCCTCG-------TTTTTCTCCTT
TGGCTG--------G-AGGCGCGGTTTCACCATGTCGGCCA----GGCTGGTCTCCA---
----G-------ATCCTGAC-----------CTCCAGTG-CTCTGCCCGCCTCGGCCTCC
C------GAGGTGCTGGGACTGCAGAC-TGAGGCTCA--CTCA--------TTCGGTGCT
CGGTGTT-GCCCAGGCTGGAG-TGCGGTGGC-------------------GTGGTCTTG-
----------------GCTC-----------GCTGCAGCCTCCGCCTCCCAGCCGCCTGC
CTT~GGCCTCCCAGGGT-GCTGGG-ATTGC------------------------------
--------------------------
>GL397300_20449794-20452454-/60
TCTGTGGCCCAGGCGGGAGTAAACTCGGCTCGCTGCAGACTCCCTGCGTCCGGCTCCC--
------------------------------------GTGATTC-----------------
-TCCTGC---------CCTGGCCTGC---GG-GCTG----------------CCTGGCAT
T----------GCCG--CCGCGCGC-CACCACCCCTCCCT-G-----G-TTTCTCTCCTT
TGGCTG--------G-AGGCGCGGTTTCGCCATGTCGGCCA----GGGTGATCTCCA---
----G-------CTCCTGAC-----------CTCCAATG-CTCTGCCCGCCTCGGCCTCC
C------GAGGGGCTGGGACTGCAGAC-GGAGGCTCG--CTCA--------TTCGGTGCT
CGGTGTT-GCCCGGGCTGGAG-TGCGGTGGC-------------------GTGGTCTTG-
----------------GCTC-----------GCTGCAGCCTCCGCCTCCCAGCCGCCTGC
CTT~GGCCTCCCAGGGT-GCTGGG-ATTGCAGCCTCTGCCCGGCC---------------
--------------------------
>GL397333_10705927-10708345+/60
TCTGTGGCCCAGGCTGGAGTAAACTCGGCTCACTGCAGACTCCCTGCGTCCGGCTCCC--
------------------------------------GTGATTC-----------------
-TCCTGC---------CTTGGCCTGC---GG-GCTG----------------CCTGGGAT
T----------GCCG--CCGCGTGC-CACCACCCCTCCCT-G-----G-TTTTTCTCCTA
TGGCTG--------G-AGGCGCAGTTTCACCATGTCGGCCA----GGCTGGTCTCCA---
----G-------CTCCTGAC-----------CTCCAGTG-CTCTGCCCGCCTCGGCCTCC
C------GAGGTGCTGGGACTGCAGAC-GGAGGCTCG--CTCA--------TTCGGTGCT
CGGTGTT-GCCCGGGCTGGAG-TGCAGTGGC-------------------GTGGTCTTG-
----------------GCTC-----------GCTGCAGCCTCCGCCTCCCAGCCGCCTGC
CTT~GGCCTCCCAGGAT-GCTGGG-AT---------------------------------
--------------------------
>GL397261_61739654-61743309+/60
TCTGTGGCCCAGGCTGGAGTAAAATCGGCTCGCTGCAGACTCCCAGCGTCCGGCTCCC--
------------------------------------GTGATTC-----------------
-TCCTGC---------CCTGGCCTGC---GG-GCTG----------------CCTGGGAT
T----------GCCG--CCGCGCGC-CACCACCCCTCCCT-G-----G-TTTTTCTCCTT
TGGCTG--------G-AGGCGCAGTTTCGCCATGTCGGCCA----GGCTGGTCTCCA---
----G-------CTCCTGAC-----------CTCCAGTG-CTCTGCCTGCCTCGGCCTCC
C------GAGGTGCTGGGACTGCAGAC-GGAGGCTCG--CTCA--------TTCGGTGCT
CGGTGTT-GCCCGGGCTGGAG-TGCGGTGGC-------------------ATGGTCTTG-
----------------GCTC-----------GCTGCAGCCTCCGCCTCCCAGCCACCTGC
CTT~GGCCTCCCAGGGT-GCTGGG-ATTG-------------------------------
--------------------------
>GL397437_1405026-1407592+/600-
TCTGTGGCCCAGGCTGGAGTAAACTCGGCTCGCTGCAGACTCCCTGCGTCCAGCTCCC--
------------------------------------GTGATTC-----------------
-TCCTGC---------CCTGGCCTGC---GG-GCTG----------------CCTGGGAT
T----------GCCG--CCGCGCGC-CACCACCCCTCCCTGG-------TTTTTCTCCTT
TGGCTG--------G-AGGCGCAGTTTCGCCATGTCGGCCA----GGCTGGTCTCCA---
----G-------CTCCTGAC-----------CTCCAGTG-CTCTGCTCGCTTCGGCCTCC
C------AAGGTGCTGGGACTGCAGAC-GGAGGCTCG--CTCA--------TTTGGTGCT
CGGTGTT-GCCTGGGCTGGAG-TGCGGTGGC-------------------GTGGTCTTG-
----------------GCTC-----------GCTGCAGCCTCCGCCTCCCAGCCGCCTGC
CTT~GGCCTCCCAGGGT-GCTGGG-ATT--------------------------------
--------------------------
>GL397394_3781043-3783582-/600-
TCTGTGGCCCAGGCTGGAGTAAACTCTGCTCGCTGCAGACTCCCTGCGTCCGGCTCCC--
------------------------------------GTGATTC-----------------
-TCCTGC---------CCTGGCCTGC---GG-GCTG----------------CCTGGGAT
T----------GCCG--CCGCGCGC-CACCACCCCTCCCTCG-------TTTTTCTCCTT
TGGCTG--------G-AGGCGCGGTTTCGCCATGTCGGCCA----GGCTGGTCTCCA---
----G-------CTCCTGAC-----------CTCCAGTG-CTCTGCCCGCCTCGGCCTCG
C------CAGGTGCTGGGACTGCAGAC-GGAGGCTCG--CTCA--------TTCGGTGCT
CGGTGTT-GCCCGGGCTGGAG-TGCGGTGGA-------------------GTGGTCTTG-
----------------GCTC-----------GCTGCAGCCTCCGCCTCCCAGCCGCCTGC
CTT~GGCCTTCCAGGGT-GCTGGG-AT---------------------------------
--------------------------
>GL397303_2542538-2545315+/600-
TCTGTTGCCCAGGCTGGAGTGTAGTCGGCTCGCTGCAGACTCCCTACCTCCGGCTCCC-G
TGATTCTCGTGCTTCGGCCTGGCGGCTGCGGCTCCCATGATTC-----------------
-TCCTGC---------CTCGGCCTGC---CG-GCTG----------------GCTGGGAT
T----------GCGG--CCGCGCGC-CACCACCTCTGGCT-G------GTTTTTGTACTT
TTGGTG--------G-AGGCGGGG-TTCGCCATGTTGGCCG----GGCTGGTCTCCA---
----G-------CTCCTGAC-----------CTCGAGTG-GTCTGCCTGCCTCGGCCTCC
C------GAGGTGCTGGGACTGCAGAC-TGAGTCTCG--CTCA--------CTCGGTGCT
CGGTGTT-GCCCGGGCTGGAG-TGCGGTGGC-------------------ATGGTGTCG-
----------------GCTC-----------GCTGCAGCCTCTGCCTCCCAGCCGCCTGC
CTT~GGCCTCCCAGGGT-GCTAGG-AT---------------------------------
--------------------------
>GL397288_22495342-22498149+/60
TCTGTTGCCCAGGCTAGAGTGAACTCGGCTCACTGTACACTCCCTGACTCGGGCTCCC--
------------------------------------GTGATTC-----------------
-TCCTGC---------CTCGGCCTGC---CG-GGTG----------------GCTCGGAT
T----------ACGG--GCGGGCGC-CACCACGCCTGGCT-G-----G-TTTTGGTATTT
TTGGTG--------G-AGGCGGGGTTTTGCCACGTTGGCCA----GGCTGGTCTCCA---
----A-------CTCCTAGC-----------CTCGAGTG-GTCTACCCGCCTTGGCCTCC
C------GAAGTGCTGGGACTGCAGAC-AGAGTCTCG--CTCA--------CTCGGTGCT
CGGTGTT-GCCCAGGCTGGAG-TGCGGTGGC-------------------GTGGTCTTG-
----------------GCTC-----------GCCGCAGCCTCCACCTCCCAGCCGCCTGC
CTT~GGCCTCCCAGGGT-GCAAGG-AT---------------------------------
--------------------------
>GL397300_15287748-15290267+/60
TCTGTTGCCCAGGCCGGAGTGAAGTCAGCTCGCTGTAGACTCCGTGCCTCGGGCTCCC--
------------------------------------GTGATTC-----------------
-TCCTGC---------CTCGGTCTGC-~~CG~GGTG----------------GCTGGGAT
T----------GTGG--GCGCGCGC-CACCACGCCTGGCT-G-----G-TTTTGGTATTT
TTGGTG--------G-AGGCGGGGTTTCGCCATGTTGGCCA----GGCTGGTCTCCA---
----A-------CTCCTGGC-----------CTCGAGTG-GTCTACCTGCCTTGGCCTCC
C------GAGGTGCTGGGACTGCAGAT-GGAGTCTCG--CTCA--------CTGGGTGCT
CGGTGTT-GCCCCGGCTGGAG-TGCGGTGGC-------------------GTGGTCTCG-
----------------GCTC-----------GCTGCAGCCTCTGCCTCCCAGCCGCCTGC
CTT~GGCCTCCCAGGGT-GCTAGG-ATTG-------------------------------
--------------------------
>GL397276_19955695-19958149+/60
TCTGTTGCCCAGGCTGGAGGCGGCTCGGCTCGCTGTAGACTCCCTGCCTCGGGCTCCC--
------------------------------------GTGATTC-----------------
-TCTTGC---------CTCGGCCTGC--~CG~~GTG----------------GCTGGGAT
T----------GCGG--GCGCGCGC-CACCACGCCTGGCTGG-------TTTTGGTATTT
TTGGTG--------G-AGGCGGGGTTTCGCCATGTTGGCCT----GGCTGGTCTCCA---
----A-------CTCCTCGC-----------CTCGAGTG-GTCTACCCGCCTCGGCCTCC
C------GAGGTGCTGGGACTGTAGAC-GGAGTCTCG--CTCA--------CTCGGTGCT
CGGTGTT-GCCCCGGCTGGAG-TGCGGTGGCGTGGTCTCCGCTCGGTGGCGTGGTCTGG-
----------------GCTC-----------GCTGCCGCCTCCGCCTCCCAGCCGCCTGC
CTT~GGCCTCCCAGGGT-GCTAGG-AT---------------------------------
--------------------------
>GL397354_7725507-7728585+/600-
TCTGTTGCCCAGGCTGGATTGAAGTCGGCTCGCTGTAGACTCCCTGCCTCGGGCTCCC--
------------------------------------GTGATTC-----------------
-TCCTGC---------CTCGGCCTGCCAGGTGGCTGGGATTGCGGGCGGGTGGCTGGGAT
T----------GCGG--GCGCGCGC-CACCACGCCTGGCTGG-------TTTTGGTATTT
TTGGTG--------G-AGGCGGGGTTTCGCCATGTTGGCCA----GGCTGGTCTCCA---
----A-------CTCCTGGC-----------CTCGAGTG-GTCTACCCGCCTCGGCCTCC
C------AAGGTGCTGGGACTGCAGAT-GGAGTCTCT--CTCA--------CTCGGTGCT
CGGTGTT-GCCCCGGCTGGAG-TGCGGTGGC-------------------GTGGTCTCG-
----------------GCTC-----------ACTGCAGCCTCCGCCTCCCAGCCGCCTGC
CTT~GGCCTCCCAGGGT-GCTGGG-AT---------------------------------
--------------------------
>GL397368_3110547-3112834-/600-
TCTGTTGCCCAGGCTGGAGTGAAGTCGGCTCGCTGTAGACTCCCTGCCTCGGGCTCCC--
------------------------------------GTGATTC-----------------
-TCCTGC---------CTCGGCCTGC-~~CG~GGTG----------------GCTGGGAT
T----------GCGG--GCGCGCGC-CACCACGCCTGGCT-G-----G-TTTTGGTATTT
TTGGTG--------G-AGGCGGGGTTTCGCCATGTTGGCCA----GGCTGGTCTCCA---
----A-------CTCCTGGC-----------CTCTAGTG-GTCTACCCGCCTCGGCCTCC
C------GAGGTGCTGGGACTGCAGAC-GGAGTCTCG--CTCA--------CTCGGTACT
CGGTGTT-GCCCCGGCTGGAG-TGCGGTGGC-------------------GTGGTCTCG-
----------------GCTC-----------GCTGCAGCCTCCGCCTCCCAGCCGCCTGC
CTT~GGCCTCCCAGGGT-GCTAGG-ATTGCAGCCACTTCCT-------------------
--------------------------
>GL397330_6244388-6246683-/600-
TCTGTTGCCCAGGCTGGAGTGAAGTCGGCTCCCTGTAGACTCCCTGCCTCGGGCTCCC--
------------------------------------GTGATTC-----------------
-TCCTGC---------CTCGGCCTGC---CG-GGTG----------------GCTGGGAT
T----------GCGG--GCGCGCGC-CACCACGCCTGGCTGG-------TTTTGGTATTT
TTGGTG--------G-AGGCGGGGTTTCGCCATGTTGGCCA----GGCTGGTCTCCA---
----A-------CTCCTGGC-----------CTCGAGTG-GTCTACCCGCCTCGGCCTCC
C------GAGGTGCTGGGACTGAAGAC-GGAGTCTCG--CTCA--------CTCGGTGCT
CGGTGTT-GCCCCGGCTGGAG-TGCGGTGGC-------------------GTGGTCTCG-
----------------GCTC-----------GCTGCAGCCTCCGCCTCCCAGTCGCCTGC
CTT~GGCCTCCCAGGGT-GCTAGG-ATTG-------------------------------
--------------------------
>GL397264_19077131-19080000-/60
TCTGTTGCCCAGGCTGGAGTGTTGTCGGCTCGCTGCGCGCACTCTGCCTCCGGCTGCC-~
~~~~~~~~~~~~~~~~~~~~~~~~~~~~~~~~~~~~GTGATTC-----------------
-TCCTGC---------CTCCGCCTGC---GG-GCTG----------------CCAGGGAT
T----------GCGG--CTGTGCAC-CACCACCCCTGCCT-G-----G-TTTTTGTTCTT
TGCCTG--------G-AGGCAGGGTTTCGCCATGTTGGCCA----GGCTGCTCTCCG---
----G-------CTCCTGAC-----------CTCGAATG-GTCTGCCCGCCTCAGCCTCC
C------GAGGTGCTGGGACTGCAGAC-GGAGTCTCG--CTTA--------CTCGGTGCT
CGGTGTT-GCCCGGGCTGGAA-TGCGGTGGG-------------------GTGGTCTTG-
----------------GCTC-----------GCTGCAGCCTCCACCTCCCAGCCGCCTGC
CTT~GGCCTCCCAGGGT-GCTAGG-ATT--------------------------------
--------------------------
>GL397393_764626-767326-/600-99
TCTGTTGCCCAGGCTGGAGTGTAGTCGGCTGGCTGCAGACTCCCTGCCTCCGGCTCCC--
------------------------------------GTGATTC-----------------
-TCCTGC----------------CTC---AG-GCTG----------------CCTGGGAT
T----------GCGG--GTGCGCGC-CACCACCCCTGCCTGG-------TTTTTGTCCTT
TGGCTG--------G-AGGCGGGGTTTCGCCATGTTGGCCA----GGCTGGTCTCCA---
----G-------CTCCTGAC-----------CTCCAGTG-GTCTGCCTGCCTCGGCCTCC
C------GAGGTGCTGGGACTGCAGAT-GGAGTCTCG--CTCA--------CTTGGTGCT
CAGTGTT-GCCCGGGCTGGAG-TGCAGTGGT-------------------GTGGTCTTG-
----------------GCTC-----------ACTGCAGCCTCCACCTCCCAGCCCCCCCC
CCA~CCCCTCCCAGGGT-GCTAGG-ATTGCAGCCTAAAAC--------------------
--------------------------
>GL397292_24844022-24846407-/60
TCTATTGCCCGGGATGGAGTATAGTCCGCGCGCTGCAGACTCCCTGCCTCCGGCTCCC--
------------------------------------ATCATTC-----------------
-TCCTGC---------CTCGCCCTGC---GG-GATG----------------CCTGGGAT
T----------GCAG--GCGCGCGC-CATCACCCCTGCCTGG-------TTTTTGTTCTT
TGACTG--------G-AGACGCGGATTCGCCATGTTGGCCA----GGCTGGTCTCCA---
----G-------CTCCTGAC-----------CTCGAGTG-GTCTGCCCGCCTCAGCCTCC
C------GAGGTGTTGGGACTGCAGAT-GGAGTCTTG--CTCA--------CTCGGTGCT
CGGTGTT-GCCCGGGCTGGAA-T---------------------------GTGGTCTTG-
----------------CCTC-----------GCTGCAGCCTCCGCCTCCCAGCCGCCTGC
CTT~GGCCTCCCAGGGT-ACTGGG-ATTGCAGCCTCTGTCCTG-----------------
--------------------------
>GL397263_21264011-21266270+/60
TCCGTGGCCCAGGCTGCAATATACTCCACTTGCTGCACACTCCCTGCGTCCGACTCCC-~
~~~~~~~~~~~~~~~~~~~~~~~~~~~~~~~~~~~~GTGATTC-----------------
-TCCTGC---------CTCAGCCTGC---GG-GCTG----------------CCTGTGAG
---------------------------ACCACCCCTGCCT-G-----C-TTTTTGTCCTT
TGGCTG--------G-AGGCGCGGTTTCGCCATGTGAGCCAGCCGCGCTGCTCTCCA---
----G-------CTCCTGAC-----------CTCGAGTG-GTCTGCCCGCCTCGGCCTCC
C------GAGGTGCTGGGACTGCAGAC-GGAGTCTCG--CTCA--------CTCGTTACT
CCGAGTT-GCCCCCGGAAAAG-TGCGGTGGC-------------------GTGGTCTTG-
----------------GCTC-----------GCTGCAGCCTCCGCCTCCCAGCCGCCTGC
CTT~GGCCTCCCAGGGT-GCTGGG-AT---------------------------------
--------------------------
>GL397358_7154892-7158768+/600-
TCCGTGGCCCAGGCTGGAGTATACTCGACTTGCTGCACACTCCCTGCGTCCGGTTCCC--
------------------------------------GTGATTC-----------------
-CCCTAC---------CTCGGCCTGC---GG-GCTG----------------CCTGGGAT
T----------GCGG--GCGCGCAC-CACCACCCCTGCCT-G-----C-TTTTTGTCCTT
TGGCTA--------G-AGGTGCGGTTTCGCCATGTTGGCCA----CGCTGCTCTCCA---
----G-------CTCCTAAC-----------CTTGAGTG-CTCTGCCCGCCTCGGCCTCC
T------GAGGTGCTGGGACTGCAGAC-GAAGTCTCG--CTCA--------ATCGGTGCA
CCGTGTT-GCCCGGGCTGGAC-TGCGGTGGC-------------------GTGGTCTTG-
----------------GCTC-----------GCTGCAGCCTCTGCCTCCCAGCCGCCTGC
CTT~GGCCTCCCAGGGT-GCTGGG-ATTGCAGCCTCTGCCTGGCCGCCGCTC--------
--------------------------
>GL397280_24805852-24808417+/60
TCCGTGGCCCAGGCTGGAGTATACTCGACTTGCTGCAGACTCCCTGCGTCCGGCTCCC--
------------------------------------GTGATTC-----------------
-TCCTGC---------CTCGGCCTGT---GG-GCTG----------------CCTGGGAT
T----------GCGG--GCACGTGC-CACCACCCCTGCCT-G-----C-TTTTCGTCCTT
TGGCTG--------G-AGGCGCGGTTTCACCATGTTGGCCA----CGCTGCTCTCCA---
----G-------CTCCTGAC-----------CTTGAGTG-GTCTGCCCACCTCAGCCTCC
C------GAGGTGCTGGGACTGCAGAC-AGAGTCTCG--CTCA--------CTCGGTGCT
CCGTGTT-CCCCGGGCTAGAG-TGCGGTGGC-------------------ACGGTCTTG-
----------------GCTC-----------GCTGCAGCCTCTGCCTCCTAGCCGCCTGC
CTT~GGCCTCCCAGGGT-GCTGGG-AT---------------------------------
--------------------------
>GL397312_408506-414861-/600-99
TCCGTGGCCCAGGCTGGAGTATACTCCACTTGCTGCACACTCCCTGGGTCCGGCTCCC-~
~~~~~~~~~~~~~~~~~~~~~~~~~~~~~~~~~~~~GTGATTG-----------------
-CCCTGC---------CTCGGCCTGC---GG-GCTG----------------CCTGGGAT
T----------GCGG--GCACGCGC-CACCACCCCTGCCT-G-----C-TTTTTGTCCTT
TGCTTG--------G-AGGCGCGCTTTTGCCATGTTGGCTA----CGCTGCTCTCCA---
----G-------CTCCTGAC-----------CTCGAGTG-GTCTGCCCGCCTTGGCCTCC
C------GAGGTGCTGGGACTGCAGAC-GGAGTCTCG--CTCA--------CTCGGTGCT
CGGTGTT-GCCCGGGCTGGAG-TGCAGTGGC-------------------GTGGTCTTG-
----------------GCTT-----------GCTGCAGCCTCCTCCTCCCAGCCGCCTGC
CTT~GGCCTCCCAGGGT-GCTGGG-ATT--------------------------------
--------------------------
>GL397427_2357727-2360150+/600-
--------CCAGGCTGGAGTATACTCAGCTTGCTGCACACTCCCTGCCTCCGGCTCCC--
------------------------------------GTGATTC-----------------
-TCCTGC---------CTCGGCCTGT---GG-GCTG----------------CCTGGGAT
T----------GCGG--GCGCGCGC-CACCATCTCTGCCT-G-----C-TTTTTGTCCTT
TGGCTG--------G-AGGCACGGTTTCGCCATGTTGGCCA----CGCTGCTCTCCA---
----G-------CTCCTGAC-----------CTTGAGTG-GTCTGCCCGCCTCGGCCTGC
C------GAGGTGCTGGGACTGCAGAC-GGAGTCTCG--CTCA--------CTCGGTACT
CCGTGTT-GCCCTGGCTGGAG-TGCGGTGGC-------------------GTGGTCTTG-
----------------GCTG-----------GCTGCAGCCTCCGCCTCCCAGCAGCCTGC
CTT~GGCTTCCCAGGGT-GCTGGG-AT---------------------------------
--------------------------
>GL397309_15410032-15412904-/60
TCCATGGCCCAGGCTGCAATATACTCCACTTGCTGCAGACTCCCTGCGTCCGCCTCCC--
------------------------------------GTGATTC-----------------
-TCCTGC---------CTCGGCCTGT---GG-GCTG----------------CCTGGGAT
T----------GCGA--GAGCGCGC-CACCACCCCTGCCT-G-----C-TTTCTGCCCTT
TGGCTG--------A-AGGCGCGGTTTCGCCATGTTGGCCA----CGCTGCTCTCCA---
----G-------CTCCTGAC-----------CTCGAGTG-GTCTGCCCGCCTCGGCCTCT
T------GAGGTGCTGGGACTGCAGAC-GGAGTCTCG--CTCA--------CTCGCTGCT
CCGTGTT-GCCCGGGCTGGAG-TGCGGTGGC-------------------GTGGTCTTG-
----------------GCTCGCTGCAGCCTTGCTGCAGCCTCCGCCTCCCAGCCGCCTGC
CTT~GGCCTCCCAGGGT-GCGGGG-ATTGCAGCCTCCGC---------------------
--------------------------
>GL397265_42714401-42716641+/60
TCCGTGGCCCAGGCTGGAGTATACTCCACTTGCTGCACACTCTCTGCGTCCGGCTGCC--
------------------------------------ATGATTT-----------------
-TCCTGC---------CTCCGCCTGC---GG-GCTG----------------CCTGGGAT
T----------TCGG--GCGCGCGC-CACCACCCCTGCCT-G-------CTTTTTTCCTT
TGGCTG--------C-AGGCGCGGTTTCGCCATGTTGGCCA----CGCTGCTCTCCA---
----G-------CTCCTGAC-----------CTCGAGTG-GTCTGCCCGCCTCCGCCTCC
C------GAGGTGCTGGGACTGCAGAC-GGAGTCTCG--CTCA--------CTCGGTGCT
CCGTGTT-GCCCGGGCTGGAG-TGCGGTGGC-------------------GTGGTCTTG-
----------------GCTC-----------GCTGCAGCCTCCGCCTCCCAGCCGCCTGC
CTT~GGCCTCCCAGGGT-GCTGGG-ACTGCAGCCTCTGCCCCGGCCGCCG----------
--------------------------
>GL397283_833862-836759+/600-99
TCTGTGGCCCAGGCTGGAGTATACTCGACTTGCTGCAGACTCCATGCGTCCGGCTCCC--
------------------------------------GTGATTC-----------------
-TCCTGC---------CTCCGCCTGC---GG-GCTG----------------CCTGGGAT
T----------GCGG--GCGCACGC-CACCACCCCTGCCT-G-----C-TTTTTGTCCTT
TGGCTG--------G-AGGCGCGGTTTCGCCATGTTG---------GCTGCTCTCCA---
----G-------CTCCTGAC-----------CTCGAGTC-GTCTGCCCGCCTCGGCCTCC
C------GAGGTGCTGGGACTGCAGAC-GGAGTCTCG--CTCA--------CTTGGTGCT
CCGTGTT-GCCTGGGCTGGAG-TGCGGTGGC-------------------GTGGTCTTG-
----------------GCTC-----------GCCGCAGCCTCCGCCTCCCAGCAGCCTGC
CTT~GGCCTCCCAGGGT-GCTGGG-AT---------------------------------
--------------------------
>GL397269_40332176-40334330+/60
TCCATGGCCCAGGCTGGAGTATACTCAACTTGCTGCAGACTCCCTGCGTCCGGCTCCC--
------------------------------------GTGATTC-----------------
-TCCTGC---------CTCGGCCTGC---GG-GCTG----------------CCTGGGAT
T----------GTGG--GTGCGCGC-CACCACCCCTGCCT-G-----C-TTTTTGTCCTT
TGGCTG--------G-AGGCGCGGTTTCGCCATGTTGGCCA----CGCTGCTCTCCA---
----G-------CTCCTGAC-----------CTCGAGTG-GTCTGCCCGCCTCGGCCTCC
C------GAGGTGCTGGGACTGCAGAC-GGAGTCTCG--CTCA--------CTCGGTGCT
CCGTGTT-GCCCGGGCTGGAG-TGCGGTGGC-------------------GTGGTCTTG-
----------------GCTC-----------GCTGCAGCCTCCGCCTCCCAGCCGCCTGC
CTT~GGCCTCCCAGGGT-GCTGGG-AT---------------------------------
--------------------------
>GL397306_4805477-4807904-/600-
---GTGGCCCAGGCTGGAGTATACTCAACTTGCTGCACACTCCCTGCGTCCGGCTCCC--
------------------------------------GTGATTT-----------------
-TCCTGT---------CTCGGCCTGC---GG-GCTG----------------CCTAGGAT
T----------GCGG--GCACGCGC-CACCACCCCTGCCT-G-----C-TTTTTGTCCTT
TGGCTG--------G-AGGCGCGGTTTCGCCATGTTGCCCA----CGCTGCTCTCCA---
----G-------CTCCTGAC-----------CTCGAGTG-GTCTGCCCGCCTCCGCCTCC
C------GAGGTGCTGGGACTGCAGAC-GGAGTCTCG--CTCA--------CTCAGTGCT
CCGTGTT-GCCCGGGCTGGAG-TGCGGTGGC-------------------GTGGTCTTG-
----------------GCTT-----------GCTGCAGCCTCCGCCTCCCAGCCGCCTGC
CTT~GGCCTCCCAGGGT-GCTGGG-ATTGCAGCCTCTGCCCGGCCGCTGCTCTGGGAGGT
GGGGCCGCT-----------------
>GL397286_9980257-9984861-/600-
TCTGTGGCCCAGGCTGGAATCTAGTCGGCTCACTGCAGTCCCCCTGCCTCCGGCTCCC--
------------------------------------GTGATTC-----------------
-TCCTAC---------CCTGGCCTGC---GG-GCTG----------------CCTGGGAT
T----------GCTG--GCGCATCC-CACCACCCGTGCCT-G-----C-TTTTTCTGCTT
TCGCTG--------G-AGGCGCGGTTTCCCCATGTTGGCCA----GGCTGGTCTGCA---
----G-------CTCCTGAC-----------CCCGAGTG-CTCTGCCCGCCTCGGCCTAC
C------GAGGTGCTGGGACTGCAGAC-GGAATCTTG--CTCA--------CTCGGTTCC
CGGTGTT-GCCC-GGCTGGAG-TTCGGTGGC-------------------GTGGTCTTG-
----------------GCTC-----------GCTGCACCTTCCGCCTCCCAGCCGCCTGC
CTT~GGCCTCCCAGGGT-GCTGGG-ATTGAAGC---------------------------
--------------------------
>GL397333_4647104-4649916-/600-
TCCGTTGCCCAGGCTACACTGTAGTCGGCTCGCTGCAGACTCCCTGCCTCTGGCTCCT--
------------------------------------------------------------
-----GC---------CTCGGCCTGC---GT-GCTG----------------CCTGGGAT
T----------GCGG--CCGCGCGC-CACCACCCCTGCCT-G-----A-TTTTTGTCCTT
TGGCTG--------G-AGGCGCGGTTTCGCCATGTTGGCCA----GGCTGGTCTCCA---
----G-------CTCCTGAC-----------CTCGAGTG-GTCTGCCCGCCTTGGCCTCC
T------GAGGTGCTGGGACTGCATAC-GGAGTCTCG--CTCA--------CTCGGTGCT
C-------GCCCGGGCTGTTG-TGCGGTGGT-------------------GTGGTCTTG-
----------------GCTC-----------GGGGCAGCCTCCGCCTCCCAGCCGCCTGC
CTT~GGCCTCCCAGGGT-GATAGG-AT---------------------------------
--------------------------
>GL397279_26500389-26503062+/60
TCTGTGGCCCAGGCTGGAATCTACTTGGCTCACTGCAGACTCCCTGCCTCCGGCTCCC-~
~~~~~~~~~~~~~~~~~~~~~~~~~~~~~~~~~~~~GTGATTC-----------------
-TCCTGC---------CCCGGCCTGC---GG-GCTG----------------CCTCAGAT
T----------GCCG--GTG-GCGCGCACCACCGTTGCCT-G-----C-TTTTTCTCCTT
TGCTTG--------G-AGGCGCGGTTTCGCCATCTTGGCCA----GGCTGGTCTGCA---
----G-------CTCCTGAC-----------CCCGAGTG-CTCTGCCCGACTCGGCCTCA
C------GAGGTGCTGGGACTGCAGAC-GGAGTCTCG--CTCA--------CTCGGTGCT
CGGTGTT-GCCCGGGCTGGAG-TGCAGCGGC-------------------GTGGTCTTG-
----------------GCTT-----------GCTGCAGCCTCCGCCTCCCAGCCGCCTGC
CTT~GGCGGC----GGT-GCTGAG-ATTG-------------------------------
--------------------------
>GL397272_35171398-35173550+/60
TCTGTTGCCCAGGCTGGAATGTAGTCGGCTCGCTGAAGACTCCCTGCCTCCGGCTTCC-~
~~~~~~~~~~~~~~~~~~~~~~~~~~~~~~~~~~~~GTGATTC-----------------
-TCCTGC---------CTCCGCCTGC---GG-GCTG----------------CCTGGGAT
T----------GCGG--GCGCGCGC-CACCACCCCTGCCT-G-----G-TTTTTGTCCTT
TGGCTG--------G-AGGCGGGGTTTCGCCATGTTGGTCA----GGCTGGTCTCCA---
----G-------CTCCTGAC-----------CTCGAATG-GTCTGCCCGCCTCGGCCTCC
C------GAGGTGCTGGGACTGCAGAG-GGAGGCTCG--CTCA--------CTCGGTGCT
CGGTGTT-GCCCGCGCTGGAG-TGCGGTGGC-------------------GTGGAGTGCG
T---------------GCTC-----------GCTGCAGCCTCCGCCTCCCAGCGGCCTGC
CTT~GGCCTCCCAGGGT-GCTGGG-AT---------------------------------
--------------------------
>GL397306_16756874-16759339-/60
TCTGTTGCCCAGGCTGGAGTGTACTCGGCTCGCTGCAGACTCCCTGCGTCCGGCTCCC-~
~~~~~~~~~~~~~~~~~~~~~~~~~~~~~~~~~~~~GTGATTC-----------------
-TCCTGC---------CTCGGGCTGC---AG-CCTG----------------CCTGGGAT
T----------GGCG--GCGCGCGC-CACCACCCCTCCCT-G-----G-TTTTTCTCCTT
TGGCTG--------GAAGGCACGGTTTGGCCATGTTGGCCA----GGCTAGTTTCCA---
----G-------CTCCTGAC-----------CTTGAGTG-CTCTGACAACATCGGCCTCC
A------GAGGTGCAGGGAAAGCAGAC-GGGGTCTCGGCTTCA--------CTCG-TGCT
C-GTGTT-GCCCGAGCTGGAG-TGCGGTGGC--------------------TGGTC-TG-
----------------GCTC-----------GCTGCAGCCTCCGCCTCCCAGCCGCCTGC
CTT~GGCCTCCCAGGGT-GCTGGG-ATTG-------------------------------
--------------------------
>GL397457_920815-923963+/600-99
TCTGTGGCCCAGGCTGGAATCTAGTCGACTCACTGCACACTCCCCACCTCCGGCTCCC--
------------------------------------ATGATTC-----------------
-TCTTGC---------CCCGGCCTGC---GG-GCTG----------------CCTGGGAT
T----------GCTG--GCGCACGC-CACAACCACTGCCT-G-----C-TTTTTCTCCTT
TGGCTG--------G-AGGCGCAGTTTCGCCATGTTGGCCA----GGCTGGTCTCCA---
----G-------CTCCTGAC-----------CTCCAGTG-CGCTGCCCGCCTCGGCCTCC
T------AAGGTGCTGGGACTGCAGAC-GGAGTCTCG--CTCA--------CTCAGTGCT
CAGTGTT-GCCCGAGCTGGAG-TGTGGTGGC-------------------ATGGTCTTG-
----------------GCTC-----------GCTGTAGCCTCTGCCTCCCAGCCGCCTGC
CTT~GGCCTCCCAGGGT-GCTGGG-ATTGCAGCCTCTGCCTGG-----------------
--------------------------
>GL397411_2561944-2564976-/600-
TCTGTTGCCCAGGCTGGAGTGTAGTCAGCTCGCTGTAGACTCCCTGCCTCCGGCTCCC--
------------------------------------GTGATTC-----------------
-TCCTGC---------CTCAGCCTGT---GG-GCTG----------------CCTGGGAT
T----------GTGG--GCGCGCGC-CACCACCCCTGCCT-G-----G-TTTTTGTCCTT
TGGCTG--------G-AGGCGCAGTTTCACCATGTTGGCCA----GGCTGGTCTCCA---
----G-------CTCCTGAC-----------CTCGAGTG-GTCTGCCTGCCTCAGCCTCC
C------GAGGTGCTGGGACTGCAGAT-GGAGTCTCA--------------CTCAGTGCT
CGGTGTT-GCCCAGGCTGGAG-AGCGGTGGC-------------------GTGGTCTTG-
----------------GCTC-----------GCTGCAGCCTCCGCCTCCCAGCCGCCTGC
CTT~GGCCTCCCAGGGT-GCTGGG-AT---------------------------------
--------------------------
>GL397278_33296495-33298879-/60
TCTGTTGCCCAGGCTGGAGTGTAGTCGGCTCCCTGCAGACTGCCTGCCTCCGGCTCCC-~
~~~~~~~~~~~~~~~~~~~~~~~~~~~~~~~~~~~~GTGATTC-----------------
-TCTTGC---------CTCGGCCTGT---GG-GCTG----------------CCTGGGAT
T----------GTGG--GCACGCGC-CACCACCCCTACCT-G-----G-TTTTTGTCCTT
TGGCTG--------G-AGGCGGGGTTTCGCCATGTTGGCCA----GGCTGGTCTCCA---
----G-------CTCCTGAC-----------CTCCAGTG-GTCTGCCCTCCTCGGCCTCC
C------GAGGTGCTGGGACTGCAGAC-GGAGTCTCT--CTCA--------CTCGGTGCT
CGGTGTT-ACCCAGGCTGGAG-TGCGGTGGC-------------------GTGGTCTTG-
----------------GCTC-----------GCTGCAGCCTCCGCCTCCCAGCCGCCTGC
CTT~AGCCTCCCAGGGT-GCTGGG-AT---------------------------------
--------------------------
>GL397301_13077869-13082981+/60
TCTGTGGCCCAGGCTGGAGTATACTCGGCTCGCTGCAGACTCCCTGCCTCCCGCTCCC--
------------------------------------GTGATTC-----------------
-TCCTGC---------CCCAGCATGC---AG-GCTG----------------CCTGGGAT
T----------GCCA--GCGCGCGC-CACCACCCCTGCCT-G-----C-TTTTTCTGCTT
TGGCTG--------C-AGGCGCGGTTACGCCATGTTGGCCA----GGCTGCTCTCCA---
----G-------CTCCTGAC-----------CTCGAGTG-GTCTGCCCGCCTCGGCCTCC
C------GAGGTGCTGGGACTGCAGAC-AGAGTCCCG--CTCA--------CTCGGTGCT
CCGTGTT-GCCTGGGCTGGAG-TGCGGTGGC-------------------ATGGTCTTG-
----------------GCTC-----------CCTGCAGCCTCTGCCTCCCAGCCGCCTGC
CTT~GGCTTCCCAGAGT-GCTGGG-AT---------------------------------
--------------------------
>GL397297_12942058-12944771-/60
TCTGTCGCCCAGGCTGGAGTATAGTCGGCTCGCTACAGACTTCGTGCCTCCGGCTCCC--
------------------------------------GTCATTC-----------------
-TCCCGC---------CCCGGCCTGG---GG-CCTG----------------CCTGGGAT
T----------GCCA--GCGCGCGC-CACCACCCCAGCCT-G-----C-TTTTTCTCCTT
TGGCCG--------G-AGGCGCAGTTTCGCCATCTTGGCCG----GGCTGGTCTCCA---
----G-------CTCCTGAC-----------CTCGAGTG-GTCTGCCTGCCTCGGCCTCC
C------GAGGTGCTGGGACTGCAGAT-GGAGTCTCG--CTCA--------CTCGGTGCT
CGGTGCT-GCCCGGGCTGGAG-TGCGGTGGC-------------------GTGGTCTTG-
----------------GCTC-----------GCTGCAGCCTCCACCTCCCAGCTGCCTGC
CTT~GGCCTCCCAGGGT-GCTGGG-ATTG-------------------------------
--------------------------
>GL397333_9223569-9225866-/600-
TCTCTTGCCCAGGCTGGAGTGTAGTTGGCTCGCTGCAGACTCCCTGCCTCTGGCTCCC-~
~~~~~~~~~~~~~~~~~~~~~~~~~~~~~~~~~~~~GTGATTC-----------------
-TCCTGC---------CTCGGCCTGC---GG-GCTG----------------CTTGGGAT
T----------GCGG--GCGCGTGC-CACCACCCCTGCCT-G-----G-TTTTTGTCCTT
TGGCTG--------G-AGGCAGGGTTTCGCCATGTTGGCCA----GGTTGGTCTCCA---
----G-------CTCCTGAC-----------CTCCAGTG-GTCTGCCTGCCTCGGCCTCT
C------GAGGTGCTAGGACTGCAGAC-GGAGTCTCG--CTCA--------CTCGGTGCT
CGGTGTT-GCCCGGGCTGGAG-TGCGGTGGC-------------------GTGGTCTTG-
----------------GCTC-----------GCTGCAGCCTCCGCCTCCCAGCCGCCTGC
CTT~GGCCTCCCAAGGT-GCTAGG-AT---------------------------------
--------------------------
>GL397288_15868038-15870582-/60
TCTGTGGCCCACGCTGGAGGATAGTCAGCTCGCTACAGACACCCCGCCTCCGGCTCCC--
-----------------------------------TGTCATTC-----------------
-TCCTGC---------CCCGGCCTGC---GG-ACTG----------------CCAGGGAT
T-GCAGGGATTGCCG--GCGCGCGC-CACCAGCCCTGCCT-------CCTTTTTCTCCTT
TGGCTG--------G-AGGCGCGCTTTCGCCGTGTTGGCCG----GGCTGGTCTCCA---
----G-------CTCCTGAC-----------CTCGAGTG-GTCTGCCCGCCTCAGCCTCC
C------GAGGTGCTGGGACTGCAGAC-GGAGTCTCG--CTCA--------CTTGGTGCT
CGGTGTT-GCCCGGGCTGGAG-TGCGGTGGC-------------------GTGGTCTTG-
----------------GCTA-----------GCTGCAGCCTCCGCCTCCCAGCCGCCTGC
CTT~G-------------GCTGGG-CTTGCAGACTCTGCCCGG-----------------
--------------------------
>GL397457_2386115-2388339+/600-
TCTGTGGCCCAGGCTGGAATCTAGTCGGCTCACCGCAGACTCCCTGCCTCCGGCTCCC--
------------------------------------GTGATTC-----------------
-TCCTGC---------CCTGGCCTGC---GG-GCTA----------------CCTGGGAT
T----------GCCG--ACGCGCAC-CACCACCGCTGTCT-G-----C-TTTTTCTCCTT
TGGCTG--------G-AGGCGCGGTTTCGCCATGTTGGCCA----CGCTGCTCTCCA---
----G-------CTCCTGAC-----------CTCGAGTG-GTCTGCCCGCCTCGGCCTCC
C------AAGGTGCTGGGACTGCAGAC-GGAGTCTCG--CTCA--------CTCGCTGCT
CGGTGTT-GCCTGAGCTGGAG-TGCGGTGGT-------------------GCGGTCTTG-
----------------GCTC-----------GCTGCAGCCTCCGCCTCCCAGCCACCTGC
TTT~GGCCTCCCAGGGT-GCTGGG-AT---------------------------------
--------------------------
>GL397292_18170233-18172290-/60
TCTGTTGCCCAGGCTGGAGTATACTGGGCTCGCTGCAGACTCCCTGCCTCCAGCTCCC--
------------------------------------ATGATTC-----------------
-TCCTGC---------CTCGGCCTGC---AG-CCTG----------------CCTGGGAT
T----------GCCG--GCGCGCGC-CACCACCCCTCCCT-G-----G-TTTTTCTCCTT
TGGCTG--------G-AGGCGTGGTTTCGCCATGTTGGCCC----GGCTGGTTTCCA---
----G-------CTCCTGAC-----------CTCCAGTG-CTCTGCCCTCCTCGGCCTCC
C------GAGGTGCTGGGACTGCAGAC-GGAGTCTCG--CTCA--------CTCGGTGCT
CGGTGTT-GCCCGGGCTGGAG-TGCTGTGAC-------------------GTGGTCTTG-
----------------GCTC-----------GCTACAGCCTCTGCCTCCCAGCCGCCTGC
CTT~GCCCTCCCAGGGT-GCTGAG-AT---------------------------------
--------------------------
>GL397300_8804312-8806935+/600-
TCTGTTGCCCATGCCAGAGTATAGTCGGCTCGCTGCAGACTCCCTGCCTCCAGCTCAC--
------------------------------------GGGATTC-----------------
-TCCTGC---------CTCGGCCTGC---GG-GCTG----------------CCTGGGAT
T----------GCGG--GTGCGCGC-CACCACCCCTCCCT-G-----G-TTTTTGTCCTT
TCGCTG--------G-AGGTGCGGTTTCGCCATGTTGGCCA----GGCTGGTTTCCA---
----G-------CTCCTGAC-----------CTCGCGTG-GTCTGCCAGCCTCGGCCTCC
T------GAGGTGCTGGGACTGCAGAC-GGAGTCTCG--CTCA--------CTTGGTGTT
CGGTGTT-GCCCGGGCTGGAG-TGCGATGGC-------------------ATGGTCTTG-
----------------GCTC-----------GCTGCAGCCTCCGCCTCCCAGCTGCCTGC
CTT~GGCCTCCCAGGGT-GCTGGG-AT---------------------------------
--------------------------
>GL397395_3510086-3513652+/600-
TCTGTTGCCAGAGCTGGAGTGTAGTCGGCACGCTGCAGACTCCCTGCCTCCAGCTCCC--
------------------------------------GTGATTC-----------------
-TCCTGC---------CTTGACCTGC---GG-GCTG----------------CCTGGGAT
T----------GCGG--GCACGCGC-CACCACCTCTTCCT-G-----G-CTTCTGTCCTT
TGGCTG--------G-AGGCACAGTTTCGCCATGTTGGCCA----GGCTGGTCTCCA---
----G-------CTCCTGAC-----------CTGGAGTG-GTCTGCCCGCCTCGGCCTCC
C------GAGGTGCTGGGACTGCAGAT-GGAGTCTCG--CTCA--------CTCGGTGCT
CGGTGTT-GCCCGGGCTGGAG-TGCAGTGGC-------------------ATGGTCTTG-
----------------GCTC-----------GCTGCAGCCTCCGCCTCCCAGCCGCCTGC
CTT~GGCCTCCCAGGGT-GCTGGG-ATT--------------------------------
--------------------------
>GL397264_12102772-12105208+/60
TCTGTTGCCCATGCTGGAGTATAGTCGGCTCGCTGCAGACTCCCTGCCTCCGGCTCAC--
------------------------------------GGGATTC-----------------
-TCCTGC---------CTCGGCCTGC---GG-GCTT----------------CCTGGGAT
T----------GTGG--GCGCGCGC-CACCACCCCTCCCT-G-----G-TTTTTGTCCTT
TGGCAG--------G-AGGCGCGGTTTCGCCATGTTGGCCA----GATTGGTTTCCA---
----G-------CTCCTGAC-----------CTCGAGTG-GTCTGCCCGCCTCGGCCTCC
C------GAGGTGCTGGGACTGCAGAC-GGAGTCTCG--CTCA--------CTCAGTGCT
CGGTGTT-GCCCAGGCTGGAG-TGCAGTGGC-------------------GTGGTCTTG-
----------------GCTC-------GCTCGCTGCAGCCTCCGCCTCCCAGCCGCCTGC
CTT~GGCCTCCCAGGGT-GCTGGG-ATTGCAGCCTCTGCCTGGCCG--------------
--------------------------
>GL397302_10837586-10839808+/60
TCTGTTGCCCATGCTGGAGTACAGTCGGCTCGCTGCAGACTCCCTGCCTCCGGCTCAC-~
~~~~~~~~~~~~~~~~~~~~~~~~~~~~~~~~~~~~GGGATTC-----------------
-TCCTGC---------CTCGCCCTGC---GG-GCTG----------------CCTGGGAT
T----------TCGG--GCACGCGC-CACCACCCCTCCCT-G-----G-TTTTTGTCCTT
TGGCTG--------G-AGGCGCGGTTTCGCCATGTTGGCCG----GGCTGGTCTCCA---
----G-------CTCCTGAC-----------CTCGAGTG-GTCTGCCCACCTCGGCCTCC
C------GAGGTGCTGGGACTGCAGAC-GGAGTCTCA--CTCA--------CTCGGTGCT
TGGTGTT-GCCCGGGCTGGAG-TGCGGTGGC-------------------GTGGTTTTG-
----------------GCTC-----------GCTGCAGCCTCTGCCTCCCAGCCGCCTGC
CTT~GGCCTCCCAGGGT-GCTGGG-AT---------------------------------
--------------------------
>GL397382_939502-942341-/600-99
TCTGTTGCCCATGCTGGAGTACAGTCTGCTCGCTGCAGACTCCCTGCCTCCGGCTCAC-~
~~~~~~~~~~~~~~~~~~~~~~~~~~~~~~~~~~~~GGGATTC-----------------
-TCCTGC---------CTCGGCCTGC---TG-GCTG----------------CCTGGGAT
T----------GCGG--GCGCGAGC-CACCACCCGTCCCT-G-----G-TTTTTGTCCTT
TGGCTG--------G-AGGCGCGGTTTCGCCATGTTGGCCA----GGCTGGTCTCCA---
----G-------CTCCTGAC-----------CTCGAGTG---CTGCCCGCCTCCGCCTCC
C------GAG--GCTGGGACTGCAGAC-GGAGTCTCG--CTCA--------CTCGGTGCT
CTGTGTT-GCCCGGGCTGGAG-TGCGGTGGC-------------------GTGGTCTTG-
----------------GCTC-----------GCTGCAGCCTCCGCCTCCCAGCCGCCTGC
CTC~GGCCTCCCAGGGT-GCTGGG-ATTG-------------------------------
--------------------------
>GL397269_20361548-20363661+/60
TCTGTTGCCCGGGCTGGAGTATAGTTGGCACGCTG-AGACTTCCTGCCTCCGGCTCCC--
------------------------------------GTGATTC-----------------
-TCCTGC---------CTCAGCCTGC---GG-GCTG----------------CCTGGGAT
T----------GTGG--GCACACGC-CACCACCCCTGCCT-G-----G-TTTTTGTCCTT
TGGCTG--------G-AGGCGCGGTTTCGCCATGTTGGCTA----GGCTGGTTTCCA---
----G-------CTCCTGAC-----------CTCGAGTG-GTCTGCCCACCTCGGCCTCC
C------GAGGTGCTGGGACTGCAGAC-GGAGTCTCG--CTCA--------CTCGGTGCT
CGGTGTT-G~CCGGGCTGGAG-TGTGGTGGC-------------------GTGGTCTTG-
----------------GCTC-----------GCTGCAACCTCCGCCTCCCAGCCACCTGA
CTT~GGCCTTCCAGGGT-GCTGGG-AT---------------------------------
--------------------------
>GL397269_35405311-35407846+/60
TCTGTGGCCCGGGCTGGACTATAGTCGGCTCGCTGCAGACTCCCTGCCTCCGGCTCCC--
------------------------------------ATGATTC-----------------
-TCCTGC---------TTCGGCCTGC---GG-CCTG----------------CCTGGGAC
T----------GCGG--GCGCGCGC-CTCCACCCCTGCCT-G-----G-TTTTTGTCCTT
TGGCTG--------G-AGGCACGGTTTCGCCATGTTGGCCA----CACTGGTCTCCA---
TCCAG-------CTCCTGAC-----------CTCAAGTG-GTCTGCCCGCCTCGGCCTCC
C------GAGGTGCTGGGACTGCAGAC-GGAGTCTCG--CTCA--------CTCGGTGCT
CGGTGTT-GCCCGGGCTGGAG-TGCAGTGGC-------------------GTGGTCTTG-
----------------GCTC-----------GCTGCAGCCTCCGCCTCGCAGCCGCCTGC
CTT~GGCCTCCCAGGGT-GCTGGG-AT---------------------------------
--------------------------
>GL397406_2735270-2737646-/600-
TCTGTTGCCCAGGCTGCAGTACAGTCGGCTCGCTGCAGACTCCCTGCCTCTGGCTCCC--
------------------------------------GTGATTC-----------------
-TGCTGC---------CTCGGCCTCC---GG-GCTG----------------CCTGGGAT
T----------GTGG--GCGCGCGC-CACCACCCCTGCCT-G-----G-TTTTTGTCCTT
TGGCTG--------G-AGGCGCGGATTCGCCATGTTGGCCA----GGCTGGTCTCCA---
----G-------CTCCTGCT-----------CTCGAGTG-GTCTGCCCGCCTCGGCCTCC
C------GAGGTGCTGGGACTGCAGAC-GGAGTCTCG--CTCA--------CTCGGTGCT
CGGTGTT-GCACGGGCTGGAG-TGCGGTGGT-------------------GTGGTCTTG-
----------------GCTC-----------GCTGCAGCCTCCGCCTCCCAGCTGCCCGC
CTT~GGCCTCCCAGGGT-GCTGGG-ATTG-------------------------------
--------------------------
>GL397311_3574986-3577903+/600-
CCTGTTGCCCGGGCTGCAGTATAGCTGGCACGCTGCAGACTCCCTGCCTCTGGCTCCC--
------------------------------------ATGATTC-----------------
-TCCTGC---------CTCGGCCTGC---GG-GTTG----------------CCTGGGAT
T----------GCGG--GCGCGCGC-CACCACCCCTGCCT-G-----G-TTTTTCTCCTT
TAGCTG--------G-AGGCGTGGTTTCGCTATGTTGGCCA----GGCTGGTCTCCA---
----G-------CTCCTGAC-----------CTCGGGAG-GTCTGCCCGCCTCGGCCTCC
C------GAGGTGCTGGGACTGCAGAC-GGAGTCTCG--CTCA--------CTCGGTGCT
CGGTGTT-GCCCGGGCTGGAG-TGCTATGGC-------------------GTGGTCTTG-
----------------GCTC-----------GCTGCAGCCTCCGCCTCCCAGCCGCCTGC
CTT~GGCCTCCCAGGGT-GCTGGG-AT---------------------------------
--------------------------
>GL397333_9536703-9539394-/600-
TCTGTTGCCCGGGCTGGAGTATAGTCGGCGGGCTGCAGACTCCCTGCCTCCGGCTCCC--
------------------------------------GTGATTC-----------------
-TCCTGC---------CTCGGCCTGC---GG-GCTG----------------CCTGGGAT
T----------GCGG--GCACGCAC-CACCACCCCTGCCT-G-----C-TTTTTGTCCTT
TGGCTA--------G-AGGCCCGGTTTCGCCATGTTGGCCA----GGCTGCTCTCCA---
----G-------CTCCAGAC-----------CTCGAGTG-GTCTGCCCGCCTCGGCCTCC
C------GAGGTGCTGGGACAGCAGAC-AGAGTCTCA--CTCA--------CTTGGTGCT
CGGTGTT-GCCCGGGCTGGAG-TGCGGTGGC-------------------GTGGTCTTG-
----------------GCTG-----------GCTGCAGCCTCCGCCTCCCAGCCGCCTGC
CTT~GACCTCCCAGGGT-GCTGGG-AT---------------------------------
--------------------------
>GL397275_2738818-2742005-/600-
ACTGTTGCCCGGGCTGGAGTATAGTCCGCACGCTGCAGGCTCCCTGCCTCCGGCTCCC--
------------------------------------GTGATTC-----------------
-TCCTGC---------CTCGGCCTGC---GG-GCTG----------------CCTGGGAT
T----------GCGG--GCGCGCGC-CACCACCCCTGCCT-G-----C-TTTTTGTCCTT
TGGCTG--------G-AGGCGCGGTTTCCCCATGTTGGCCA----GGCTGGGCTCCA---
----G-------CTCCTGAC-----------CTCGAGTG-GTCTGCCCACCTCGGCCTCC
C------GAGGTGCTGGGACTACAGAC-GGGGTCTCG--CTCA--------CTCGGTGCT
CGGTGTT-GCCCGGGCTGGAG-TGCGGTGAC-------------------GTGGTCTTG-
----------------GCTC-----------GCTGCAACCTCCGCCTCCCAGCCGCCTGC
CTT~GGCCTCCCAGGGT-GCGGGG-ATTGCAGCCTC------------------------
--------------------------
>GL397325_13514303-13516949-/60
TCTGTTGCCCAGGCTGCAGTACAGTGGGCTCGCTGCAGACTCCCTGCCTCCGGCTCCC--
------------------------------------GTGATTC-----------------
-TCCTGC---------CTCGGCCTGC---GG-GCTG----------------CCTGGGAT
T----------GCGG--GCGCGCGC-CACCACCCCTGCCT-G-----G-TTTTTGTCCTT
TGGCTG--------G-AGGCGCGGTTTCGCCATGTTGGCCA----GGCTGGTTTCCA---
----G-------CTCCTGAC-----------CTCTACTG-GTCTGCCCGCCTCGGCCTCC
C------GAGGTGCTGGGACTGCAGAC-GGAGG------CTCA--------TTCGGTGCT
CGGCGTT-GCCCGGGCTGGAG-TGCGGTGGC-------------------GTGGTCTTG-
----------------GCTC-----------GCTGCAGCCTCCGCCTCCCAGCCGCCTGC
CTT~GGCATCCCAGGGT-GCTGGG-ATTG-------------------------------
--------------------------
>GL397296_7015549-7018049+/600-
TCTGTTGCCCGGGCTGGAGTATAGTCGGCACGCTGCAGACTCCCTGCCTCCGGCTCCC--
------------------------------------ATGATTC-----------------
-TCCTGC---------CCCGGCCTGC---GG-GCTG----------------CCTGGGAT
T----------GCGG--GCGCGCGC-CATCACCCCTGCCT-G-----G-TTTTTGTCCTT
GGGCTG--------G-AGGCTCAGTTTCGCCATGTTGGCCA----GGCTGGTCTCCA---
----G-------CTCCTGAC-----------CTCGAGTG-GTCTGCCCGCCTCGGCCTCC
C------GAGGTGCTGGGACTGCAGAC-GGAGTCTCG--CTCA--------CTCGGTGCT
CGGTGTT-GCCCGGGCTGGAG-TGCGCTGGC-------------------GTGCCCTTG-
----------------GCTC-----------GCTGCAGCCTCTGCCTCCCAGCTGCCTGC
CTT~GGCCTCCCAGGGT-GCTGGG-AT---------------------------------
--------------------------
>GL397353_4817237-4819851-/600-
TCTGTTGCCCGGGCTGGAGTATAGTCGGCACGCTGCAGACTCCCTGCCTCCGGCTCCG--
------------------------------------GTGATTC-----------------
-TCCTGC---------CTCGGCCTGC---GG-GCTG----------------CCTGGGAT
T----------GCGG--GCGCGCGC-CACCACCCCTGCCT-G-----C-TTTTTGTCCTT
TGGCTG--------G-AGGCGCGGTTTCGCCATGTTGGCCA----GGCTGGTTTCCA---
----G-------CTCCTGAC-----------GTCGAGTG-GTCTGCCCGCCTCAGCCTCC
T------GAGGTGCTGGGACTGCAGAC-GGAGTCTCG--CTCA--------CTTGGTGCT
CGGTGTT-GCCGGGGCTGGAG-TGCGGTGGC-------------------CTGGTCTTG-
----------------GCTC-----------GCTGCAGCCTCCGCCTCCCAGCCACCTGC
TTT~GGCCTCCCAGGGT-GCTGGG-AT---------------------------------
--------------------------
>GL397304_16398711-16404648-/60
TCTGTTTCCTGGGCTGGAGTACAGTGGGCACGCTGCAGACTCCCTGCCTCCAGCTCCC--
------------------------------------GTGATTC-----------------
-TCCTGC---------CTCGGCCTGA---GG-GCTG----------------CCTGGGAT
T----------GCGG---CGCGCGC-CACCACCCCTGCCTGG-------TTTTTGTCCTT
TGGCTG--------G-AGGCGCGGTTTCGCCATGTTGGCCA----GGCTGGTCTCCA---
----G-------CTCCTGAC-----------CTCGAATG-GTCTGCCTGCCTCGGCCTCC
C------GAGGTGCTGGCACTGCAGAC-GGAGTCTCG--CTCA--------CTCGGTGCT
CGGTGTT-GCCCGGGCTGGAG-TGCGGTGGC-------------------GTGGTCTTG-
----------------GCTC-----------GCTGCAGCCTCCGCCTCCCAGCTGCCTGC
CTT~GGCCTCCCAGGGT-GCTGGA-AT---------------------------------
--------------------------
>GL397307_2206203-2208595-/600-
TCTGTTGCCCGGGCTGGAGTATACTCGTCACGCTGCAGACTCCCTGACTCCGGCTCCC-~
~~~~~~~~~~~~~~~~~~~~~~~~~~~~~~~~~~~~GTGATTC-----------------
-TCCTGC---------CTCGGCCTGC---AG-GCTG----------------CCTGGGAT
T----------GCAG--GCGCGTGC-CACCACCCCTGCCT-C-----G-TTTTTGTCCTT
TGGCTG--------G-AGGCGCGGTTTCGCCATGTTGGCCA----GGCTACTCTCCA---
----G-------CTCCTGAC-----------CTCGAGTG-GTCTGCCCGCCTCGGCCTCC
C------GAGGTGCTGGGACTGCAGACGGGAGTCTCG--CTCA--------CTCGCTGCT
CGGTGTT-GCCCGGGCTGGAG-TGCGGTGGC-------------------GTGGTCTTG-
----------------GCTC-----------GCTGCAGCCTCCGCCTCCCAGCCGCCTGC
CTT~GGCCTCCCAGGGT-GCTGGG-AT---------------------------------
--------------------------
>GL397294_22630174-22633051+/60
TCTGTTGCCCGGGCTGGAGTATACTCGGCACGCTGCAGATTCCCTGCCTCCGGCTCCC--
------------------------------------GTGATTC-----------------
-TCCTGC---------CTCGGCCTGC---GG-GCTG----------------CCTGGGAT
T----------GCGG--GCGCGCGC-CACCACCCCTGCCT-G-----C-TTTTTGTCCTT
TGGCTG--------G-AGGCGCGGTTTCGCCATGTCCGCCA----GGCTGGTCTCCA---
----G-------CTCCTGAC-----------CTCGAGTG-GTCTGCCTGCCTCGGCTTCC
C------GAGGTGCTGGGACTGCAGAC-GGAGTCTCG--CTCA--------CTTGGTGCT
CGGTGTT-GCCCGGGCTGGAG-TGCGGCGGC-------------------GTGGTCTTG-
----------------GCTC-----------GCTGCAGCCTCCGCCTCCCAGCCGCCTGC
CTT~GGCCTCCCAGGGT-GCTGGG-AT---------------------------------
--------------------------
>GL397308_1034983-1037709+/600-
--TCTTGCCCGGGCTGGAGTATACTCGGCACGCTGCAGACTCCCTGCCTCCAGCTGCC--
------------------------------------GTGATTC-----------------
-TCCTGC---------CTCGGCCTGC---GG-GCTG----------------CCTGGGAT
T----------GCGG--GCGCGCGC-CACCACCCCTACCT-G-----G-TTTTTGTCCTT
TGGCTG--------G-AGGCGCGGTTTCGCCATGTTGGCCA----GGCTGGTCTCCA---
----G-------CTCCTGAC-----------CTCGAGTG-GTCTGCCCGCCTCGGCCTCC
C------GAGGTGCTGGGACTGCAGAC-GGAGTCTCG--CTAA--------CTGGGTGCT
CGGTGTT-GCCCGGGCTGGAG-TGCGGTGGC-------------------GTGGTCTTG-
----------------GCTC-----------GCTGCAGCCTCCGCCTCCCAGCCGCCTGC
CTT~GGCCTCCCAGGGT-GCTGGG-AT---------------------------------
--------------------------
>GL397269_36486398-36488809-/60
TCTGTTGCCCGGGCTGCAGTATAGTCGGCACGCTGCAGACTCCCTGCCTCCAGCTCCC-~
~~~~~~~~~~~~~~~~~~~~~~~~~~~~~~~~~~~~ATGATTC-----------------
-TCCTGC---------CTCGGCCTGC---GG-GCTG----------------CCTGGGAT
T----------GCGG--GCGCGCGC-CACCACCCC-GCCT-G-----G-TTTTTGTCCTT
TGGCTG--------G-AGGCGCGGTTTCCCCATGTTGGCCA----GGCTGCTCTCCA---
----G-------CTCCTGAC-----------CTCGAGTG-GTCTGCCCGCCTCGGCCTCC
C------GAGGTGCTGGGACTGCAGAC-GGAGTCTCG--CTCA--------CTTGGTGCT
CGGTGTT-GCCCGGGCTGGAG-TGCGGTGGC-------------------GTGGTCTTG-
----------------GCTT-----------GCTGCAGCCTCCGCCTCCCAGCCGCCTGC
CTT~GGCCTCCCAGGGT-GCTGGG-ATTG-------------------------------
--------------------------
>GL397289_25161533-25163631+/60
TCTGTTGCCCAGGCCGGAGTGTAGTCGGCTCGCTGTAGACTCCCTGCCTCCGGCTCCC--
------------------------------------GTGATTC-----------------
-TCCTGC----------------CTC---GG-GCTG----------------CCTGGGAT
T----------GCGG--GCGCGCGC-CACCACCCCTGCCT-G-----T-TTTTTGTCCTT
TGGCTG--------C-AGGCGGGGTTTCTCCATGTTGGCCA----TGCTGGTCTCCA---
----G-------CTCCTGAC-----------CTCCAGTG-CTCTGCCCGCCTCAGCCTCC
C------AAGGTGCTGGGACTGCAGAC-GGAGTCTCG--CTCA--------CTCGGTGCT
GGGTGTT-GCTCGGGCTGGAG-TGCGGTGGC-------------------GTGATCTTG-
----------------GCTC-----------GCTGCAGCCTCTGCCTCCCAGCCGCCTGC
CTT~GGCCTCCCAGGGT-GCTGGGAAT---------------------------------
--------------------------
>GL397261_64886277-64888462+/60
TCTGTGGCCTGGGCTGCAGTATAGTCAGCTCAATGCAGACTCCCTGCCTCCGGCTCCC--
------------------------------------GTGATTC-----------------
-TCCTGC---------CCTGGCCTGC---GG-CCTG----------------CCTGGGAT
T----------GCCA--GCGCGCGC-CACCACCCCTGCTG-G-------TTTTTCTCCTT
TGGCTG--------G-AGGCGCGGTTTCGCCATCTTGGCCA----GGCTGGTCTCCA---
----G-------CTCCTGAC-----------CTCGAGTG-GTCTGCCCGCCTCGGCCTCC
C------GAGGTGCTGGGACTGCAGGC-GGAGTCTCG--CTCA--------CTCAGTGCT
CGGTGCT-GCCCGGGCTGGAG-TGCGGTGGC-------------------GTGGTCTTG-
----------------GCTC-----------GCTGCAGCCTCCGCCTCCCAGCCGCCTGC
CTT~GGCCTCCCAGGGT-GCTGGC-ATT--------------------------------
--------------------------
>GL397287_131238-134311-/600-99
TCTGTTGCCCAGGCTGGAGTGTATACGGCTCGCTGCAGACTCCCTGCCTCCGGCTCCC-~
~~~~~~~~~~~~~~~~~~~~~~~~~~~~~~~~~~~~GTGATTC-----------------
-TCTTGC---------CTCGGCCTGC---GG-CCTG----------------CCTGGGAT
T----------GCGG--GCACGCGC-CACCCCCCCTCCCT-G-----G-TTTTTCTCCTT
TGGCTG--------G-ACGCACGATTTCGCCATGTTGGCCA----GGCTGGTTTCCA---
----G-------CTCCCGAC-----------CTCGAGTG-GTCTGCCCGCCTCGGCCTCC
C------GAGGTGCTGGGACTGCAGAC-GGGGTCTCG--CTCA--------CTCGGTGCT
CAGTGTT-GCCCGGGCTGGAG-TGCGGTGGC-------------------GTGGTCTTG-
----------------ACTC-----------GCTGCAGCCTCTGCCTCCCAGCCGCCTGC
CTT~GGCCTCCCAGGGT-GCTGGG-ATTG-------------------------------
--------------------------
>GL397261_11858177-11860399-/60
TCTGTTGCCCAGGCTGGAGTATACTCGGTTCGCTTCAGACTCCCTGCCTCTGGCTCCC--
------------------------------------GTGATTC-----------------
-TCCTGC---------CTCGGCCTGC---GG-CCTG-----------------CTGGGAT
T----------GCGG--CCGCGTGC-CACCACCCCTCCCT-G-----G-TTTTTCTCCTT
TGGCTG--------G-AGGCGCAGTTTCGCCATGTTGGCCA----GGCTGGTTTCCA---
----G-------CTCCTGAC-----------CTCGAGTG-GTCTGCCCGCCTCGGCCTCC
C------GAGGTGCTGGGACTGCAGAC-CGAGTCTCG--CTCA--------CTCGGTGCT
CGGTGTT-GCCCGGGCTGGAG-TGCGGTGGC-------------------GTGGTCTTG-
----------------GCTC-----------GCTGCAGCCTCCGCCTCCCAGCCACCTGC
CTT~GGCCTCCCAGGGT-GCTGGG-AT---------------------------------
--------------------------
>GL397368_332871-335650-/600-99
TCTGTTGCCCAGGCTGGAGTGTGCTCGCCTCGCTTCAGACTCCCTGCCTCTGGCTCCC--
------------------------------------GTGATTC-----------------
-TCCTGC---------CTCGGCCTGC---AG-CCTG----------------CCTGGGAT
T----------GCGG--GCGCGCGC-CACCACCCCTCCCT-G-----G-TTTTTCTCCTT
TGGCTG--------G-AGGCACGGTTTTGCCATGTTGGCCA----GGCTGGTTTCCA---
----G-------CTCCTGAC-----------CTTCAGTG-GTCTGCCCGCCTCGGCCTCC
C------GAGGTGCTGGGACTGCAGAC-GGGGTCTCG--CTCA--------CTCGGTGCT
CGGTGTT-GCCCGGGCTGGAG-TGCAGTGGC-------------------GTGGTCTTG-
----------------GCTC-----------GCTGCAGCCTCCGTCTCCCAGCCGCCTGC
CTT~GGCCTCCCAGGGT-GCTGGG-ATTGCAGCCTCTGCCCAGCCGCCGGCTGGTCAAG-
--------------------------
>GL397348_5238056-5240586+/600-
TCTGTTGCCCAGGCTGGAGTGTACTCGGCTCGCTGTAGACTCCCTGCCTCCGGCTCCC--
------------------------------------GTGATTC-----------------
-TCCTGC---------CTCGGCCTGC---AG-CCTG----------------TCTGGGAT
T----------GAGG--GTGCATGC-CACCACCCCTCCCT-G-----C-TTTTTCTCCTT
TGGCTG--------G-AGGCGCGGTTTCACCATGTTGGCCA----GGCTGGTTTCCA---
----G-------CTCCTGAC-----------CTTGAGTG-GTCTGCCCGCCTGGGCCTCC
C------GAGGTGCTGGGACTGCAGAT--GGGTCTCG--CTCA--------CTCGGTGCT
CGGTGTT-GCCCGGGCTGGAG-TGCGGTGGC-------------------GTGGTCTTG-
----------------GCTC-----------GCTGCAGCCTCCGTCTCGCAGCCGCCTGC
CTT~GGCCTCCCAGGGT-GCTGGG-ATTG-------------------------------
--------------------------
>GL397278_24852262-24854963+/60
TCTGTTGCCCAGGCTGGAGTGTACTCGGCTCCCTGCACACTCCCTGCCTCTGGCTCCC--
------------------------------------GTGATTC-----------------
-TCCTGC---------CTCGGCCTGC---AG-CCTG----------------CCTGGGAT
C----------GCCA--GCGCGCGC-CACCACCCCTCCCT-G-----G-TTTTTCTCCTT
TGGCTG--------G-AGGCGTGGTTTCGCCATGTTGGCCA----GGCTGGTTTCCA---
----G-------CTCCTGAC-----------CTTGAGTG-GTCTGCCCGCCTCGGCCTCC
T------GAGGTGCTGGGACTGCAGAC-GGGGTCTCG--CTCA--------CTGGGTGCT
CGGTGTT-GCCCGGGCTGCAG-TGCGGTGGC-------------------GTGGTCTTG-
----------------GCTT-----------GCTGCAGCCTCCGCCTCCCAGCCGCCTGC
CTT~GGCCTCCCAGGGT-GCTGGG-AT---------------------------------
--------------------------
>GL397314_7163403-7167027+/600-
TCTGTTGCCCAGACTGGAGTGTACTTGGCTCGCTGCAGACTCCCTGCCTCCAGCTCCC-~
~~~~~~~~~~~~~~~~~~~~~~~~~~~~~~~~~~~~GTGATTC-----------------
-TCCTGC---------CTCGGGCTGC---AG-CCTG----------------CCTGGGAT
T----------GCCG--GCGCGCGC-CACCACCCCTCCCT-G-----G-TTTTTCTCCTT
TGGCTG--------G-AGGCGCAGTTTCGCCATGTTGGCCA----GGCTGGTTTCCA---
----G-------CTCCTGAC-----------CTCGAGTG-GTCTGCCCGCCTCGGCCTCC
C------GAGGTGCTGGGACTACAGAC-GGGGTCTCG--CTCC--------CTCAGTGCT
CGGTGTT-GCCCGGGCTGGAG-TGCGGTGGC-------------------GTGGTCTTG-
----------------GCTC-----------GCTGCAGCCTCCGCCTCCCAGCTGCCTGC
CTT~GGCCTCCCAGGGT-GCTGGG-ATTGCAGCTTCTGCCTGG-----------------
--------------------------
>GL397331_2376188-2378796+/600-
TCTGTTGCCCACGCTGGAGTGTACTCGGCTCGCTGCAGACTCCCTGCCTCCGGCTCCC-~
~~~~~~~~~~~~~~~~~~~~~~~~~~~~~~~~~~~~GTGATTC-----------------
-TCCTGC---------CCCGGCCTGC---AG-CCTG----------------CCTGGGAT
T----------GCTG--GCGCACGC-CACCACCCCTCCCT-G-----G-TTTTTCTCCTT
TGGCTG--------C-AGGCGCGGTTTCGCCATGTTGGCCA----GGCTGCTTTCCA---
----G-------CTCCTGAC-----------CTTGAGTG-GTCTGCCCGCCTTGGCCTCC
C------GAGGTGCTGGGACTGCAGAC-AGGGTCTCG--CTCA--------CTCGGTGCT
CGGTGTT-GCCTGGGCTGAAG-TGCGGTGGC-------------------GTGGTCTTG-
----------------GCTC-----------GCTGCAGCCTCCGCCTCCCAGCCGCCTGC
CTT~GGCCTCCCAGGGT-GCTGGG-AT---------------------------------
--------------------------
>GL397275_20276434-20279084+/60
TCTCTTGCCCAGGCTGGAGTGTACTCGGCTCGCTGCAGACTCCCTGCCTCCGGCTCCC--
------------------------------------GTGATTC-----------------
-TCCTGC---------CTCGGCCTGC---AG-CCTG----------------CCTGGGAT
T----------GCAG--GCGCGCGC-CAACACCCCTCCCTGG-------TTTTTCTCCTT
TGGCTG--------G-AGGCGCGGTTTCGCCATGTTGGCCA----GGCTGGTTTCCA---
----C-------CTCCTGAC-----------CTTGAGTG-GTCTGCCCGCCTCGGCCTCC
C--TCCCGAGGTGCTGGGACTGCAGAC-GGGGTCTCG--TTCA--------CTCAGTGCT
CAGTGTT-GCCTGGGCTGGAG-TGCGGTGGC-------------------GTGGTCTTG-
----------------GCTT-----------GCTGCAGCCTCCGCCTCCCAGCCGCCTGC
CTT~GGCCTCCCAGGGT-GCTGGG-ATTG-------------------------------
--------------------------
>GL397279_26774398-26777243+/60
TCTGCGGCCCGGGCTGGAGTATAGTCGGCTCCCTGCAGACTCCCTGCCTCGGGCTCCC--
------------------------------------GTGATTC-----------------
-TCCTGC---------CACAGCCTGC---GG-GCTG----------------CCTGGGAT
T----------GCCG--GCGCGCGC-TACCATGTCTGTCT-G-----C-TTTTTCTCCTT
TGGCTG--------G-AGGCGCGGTTTCGCCATGTTTGCCA----GGCTGCTCTCCA---
----G-------CTCCTGAC-----------CTCGAGTG-GTCTGCCCGCCTCGGCCTCC
C------TAGGTGCTGGGACTGCAGAC-GGAGTCTTG--CTCA--------CTCGGTGCT
CGGTGTT-GCCTGGGCTGGAG-TGCGGTGGC-------------------GTGGTCTTG-
----------------GCTC-----------GCTGCAGCCTCCGCCTCCCAGCCACCTGC
CTT~GGCTTCCCAGGGT-GCTGGG-AT---------------------------------
--------------------------
>GL397263_47365091-47367804-/60
TCTGTGGCCCAGGCTGGAGTACACTCGGCTCACTGCAGGCTC--CG--------------
------------------------------------GTGATTC-----------------
-TCCTGC---------CCTGGCCTGC---GG-GCTG----------------CCTGGGAT
T----------GCCG--GCGCGCGC-CACCACCCCTCCCTCG-------TTTTTCTCCTT
TGGCTG--------G-AGGCGCGGTTTCGCCATGTCGGCCA----GGCTGGTCTCCA---
----G-------CTCCTGAC-----------CTCGAATG-GTCTGCCCGCCTCGGCCTCC
C------GAGGTGCTGGGACTGCAGAC-AGAGGCTTG--CTCA--------CTCGGTGCT
CGGTGTT-GCAGGGGCTGAAG-TGCGGTGGC-------------------GTGGTCTTG-
----------------GCTC-----------GCTGCAGCCTCCGCCTCCCAGCCGCCTGC
CTT~GGCCTCCCAGGGT-GCTGGG-AT---------------------------------
--------------------------
>GL397261_54788568-54791245+/60
-CTGTGGCCCAGGCTGCAGTAAACTCGGCTCGCTGCAGACTCCCTGCGTCC---------
------------------------------------------------------------
-TCCTGC---------CCTGGCCTGC---AG-GCTG----------------CCTGGGAT
T----------GCCG--CGGCGCGC-CACCACCCCTCCCT-G-----G-TTTTTCTCCTT
TGGCTG--------G-AGGCGCGGTTTCGCCATCTCGGCCA----GGCTGGTCTCCA---
----G-------CTCCTGAC-----------CTCCAGTG-CTCTGCCCGCCTCGGCCTCC
C------AAGGTGCTGGGACTGCAGAC-GGAGGCTCG--CTCA--------TTCGGTGCT
CGGTGTT-GCCCCAGCTGGAC-TGCAGTGGC-------------------GTGGTCTTG-
----------------GCTC-----------GCTGCAGCCTCTGCCTCCCAGCCGCCTGC
CTT~GGCCTCCCAGGGT-GCTGGG-ATT--------------------------------
--------------------------
>GL397350_66056-68933-/600-998
-CTGTGGCCCAGGCTGGAGTAAACT-----CCCTGC----GTCCTG--------------
-------------------------------------TGATTC-----------------
-TCCTGC---------CCTGGCCTGC---GG-GCTG----------------CCTGGGAT
T----------GCCA--CCACGCGC-CACCACCCCTCCCT-G-----G-TTTTTCTCCTT
TCGCTG--------G-AGGCGCGGTTTCGCCATGTCGGCCA----GGCTGGTCTCCA---
----G-------CTCCTGAC-----------CTCCAGTT-CTCTGCCCGCCTCGGCCTCC
C------GAGGTGCTGGGACTGCAGAC-GGAAGCTCG--CTCA--------TTCGGTGCT
CGGTGTT-GCCCGGGCTGGAG-TGTGGTGGC-------------------GTGGTCTTG-
----------------GCTC-----------GCTGCAGCCTCCGCCTCCCAGCTGCCTGC
CTT~GGCCTCCCAGGGT-GCTGGG-ATTG-------------------------------
--------------------------
>GL397313_4406774-4409366+/600-
TCTGTGGCCCAGGCTGGAGTACACTCGGCTCGCTGCAGGCT-CCCG--------------
-------------------------------------TGATTC-----------------
-TCCTGC---------CCTGACCTGC---GG-GCTG----------------CCTGCGAT
T----------GCCG--GCACGCGC-CACCACCCCTCCCT-G-----G-TTTTTCTCCTT
TGAATG--------G-AGGCACGGTTTCGCCATGTCGCCCA----GGCTGGTCTCCA---
----G-------CTCCTGAC-----------CTCGAATG-GTCTGCCCGCCTCGGCCTCT
C------GAGGTGCTGGGACTGCAGAC-GGAGGCTCG--CTCA--------CTCGGTGCT
CGGTGTT-GCCCGGGCTGGAG-TGCGGTGCC-------------------GTGGTCTTG-
----------------GCTC-----------GCTGCAGCCTCCGCCTCCCAGCCGCCTGC
CTT~GCCCTCCCAGGGT-ACTGGG-AT---------------------------------
--------------------------
>GL397356_6962981-6965733+/600-
TCTGTGGCCCAGGCTGGAGTACACTCGGCTCGCTGCAGGCT-CCCG--------------
-------------------------------------TGATTC-----------------
-TCCGGC---------CCTAGCCTGC---GG-GCTG----------------CCTGCGAT
T----------GCCG--GCGCGCGC-CACCACCCCTCCCT-G-----G-TTTTTCTCCTT
TGGCTA--------G-AGGCGCGGTTTCACCATGTTGGCCA----GGCTGGTCTCCA---
----G-------CTCCTGAC-----------CTCGAATG-GTCT-CCCGCCTCAGCCTCC
C------GAGGTGCTGCGACTGCAGAC-GGAGGCTCG--CTCA--------CTGGGTGCT
CGGTGTT-GCCCGGGCTGGAG-TGCGGTGGC-------------------GTGGTCTTG-
----------------GCTG-----------GCTGCAGCCTCCGTCTCCCAGCCGCCTGC
CTT~GCCCTCCCAGGGT-GCTGGG-ATTGCAGCCTCTGC---------------------
--------------------------
>GL397333_11550177-11553108-/60
TCTGTGGCCCAGGCTAGAGTACACTCGGCTAGCTGCAGGCT-CCCG--------------
-------------------------------------TGATTC-----------------
-TCCTGC---------CCTGGCCTGC---AG-GCTG----------------CCCGCGAT
T----------GCCG--GCGCGCGC-CACCACCCCTCCCT-G-----G-TTTTTCTCCTT
TGGCTG--------G-AGGCGCGGTTTCGCCATGTCGGCCA----GGCTGGTCTCCA---
----G-------CTCCTGAC-----------CTCGAATG-GTCTGCCTGCCTCAGCCTCC
C------GAGGTGCTGGGACTGCTGAC-GGAGGCTCG--CTCA--------CTCGGTGCT
CGGTGTT-GCCCGGGCTGGAG-TGCGGTGGC-------------------GTGGTCTTG-
----------------GCTC-----------GCTGCAGCCTCCGCCTCCCAGCCGCCTGC
CTT~GCCCTCCCAGGGT-GCTGGG-AT---------------------------------
--------------------------
>GL397288_307263-309820-/600-99
TCTGTGGCCCAGGCTGGAGTACACTCGGCTCGCTGCAGGCT-CCCG--------------
-------------------------------------TGATTC-----------------
-TCCTGC---------CCTGGCCTGC---GG-GCTG----------------CCTGCGAT
T----------GCCG--GCACGATC-CACCACCCCTCCCT-G-----G-TTTTTCTCCTT
TGGCTG--------G-AGGCGCGGTTTCGCCATGTCGGCCA----GGCTGGTCTCCA---
----G-------CTCCTGAC-----------CTCGAATG-GTCTGCCCGCCTCAGCCTCC
C------GAGGTGCTGGGACTGCAGAA-GGAGGCTCG--CTCA--------CTTGGTGCT
CGGTGTT-GCCCGGGCTGGAG-TGCGATGGC-------------------GTGGTCTTG-
----------------GCTC-----------GCTGCAG-TTCTGCCTCCCAGCCGCCTGC
CTT~GCCCTCCCAGGGT-GCTGGG-ATTGCAGCCTCTGTCCGG-----------------
--------------------------
>GL397264_16939149-16942021-/60
TCTGTGGCCCAGGCTGGAGCACACTCGGCTCGCTGCAGGCT~CCCG--------------
-------------------------------------TGATTC-----------------
-TCCTGC---------CCTGGCCTGC---GG-GCTG----------------CCTGCGAT
T----------GCCG--GCGCGCGC-CACCACCCCTCCCT-G-----G-TTTTTCTCCTT
TGGCTG--------G-AGGCACGGTTTCGCCATGTCGGCCA----GGCTGGTCTCCA---
----G-------CTCCTGAC-----------CTCGAATG-GTCTGCCCGCCTCAGCCTCC
C------GAGGTGCTGGGACTGCAGAC-GGAGGCTCA--CTCA--------CTCGGTGCT
CGGTGTT-GCCCGGGCTGGAG-TGTGGTGGC-------------------GTGGTCTTG-
----------------ACCC-----------GCTGCAGCCTCCACCTCCCAGCTGCCTGC
CTT~GGCCTCCCAGGGT-GCTGGG-AT---------------------------------
--------------------------
>GL397271_1545010-1548068+/600-
TCTGTGGCCCAGGCTGGAGTACACTCGGCTCGCTGCAGGCT-CCCG--------------
-------------------------------------TGATTC-----------------
-TCCTGC---------CCTGGCCCGC---GG-GCTG----------------CCTGCGAT
T----------GCCG--GCACGCGC-CACCACCCCTCCCTGG-------TTTTTCTCCTT
TGGCTG--------G-AGGCGCGGTTTCGCCATGTCGGCCA----GGCTGGTCTCCA---
----A-------CTCCTGAC-----------CTCAAATG-GTCTGCCCGCCTCAGCCTCC
C------GAGGTGCTGGGACTGCAGAG-GGAGGCTCA--CTCA--------CTCGGTGCT
CGGTGTT-GCCCGGGCTGGAG-TGCCGTGGC-------------------GTGGTCTTG-
----------------GCTC-----------GCTGCAGCCTCCGCCTCCCAGCCGCCTGC
CTT~GGCCTCCCAGGGT-GCTGGG-AT---------------------------------
--------------------------
>GL397280_30151579-30156309-/60
----TTTCCCAGGCTGGAGTACACGCGTCCAGCTCCGGACTC------------------
------------------------------------------------------------
-CCCGGCAGTCCCTGGCCTGGCGTGC---AG-GCTG----------------CCTGGGAT
T----------GCCG--CCGCGCGC-CACCACCCCTCCCT-G-----G-TTTTTCTCCTT
TGGCTG--------G-AGGCGCGGTTTGGCCATGTCGGCCA----GGCTGGTCTCCA---
----G-------CTCCTGAC-----------CTCGAGTG-CTCTGCCCGCCTCGGCCTCC
C-----TTAGGTGCTGGGACTGCAGAC-AGAGGCTCG--CTCA--------CTCGGTGCT
CGGTGTT-GCCCGGGCTGGAG-TGCGGTGGC-------------------ATGGTCTTG-
----------------GCTC-----------GCTGCAGCCTCCGCCTCCCAGCCGCCTGC
CTT~GGCCTCCCAGGAT-GCTGGG-AT---------------------------------
--------------------------
>GL397286_15600113-15602487+/60
TCTGTTGCCCAGGCTGGAGTGAAGTTGGCTTGCTGTAGACTC------------------
------------------------------------------------------------
--CCTGC---------CTCGGCCTGC-~~CG~GGTG----------------GCTGGGAT
T----------GCGG--GCGTGCGC-CACCACGCCTGGCT-G-----G-TTTTGGTATTT
TTGGTG--------G-AGGCAGGGTTTCGCCATGTTGGCCA----GGCTGGTCTCCAACT
CCTGGCCTCCAACTCTTGGC-----------CTCGAGTG-GTCTACCCGCCTCGGCCTCC
C------GAGGTGCTGGGACTGCAGAC-GGAGTCTCA--CTCA--------CTCGGTGCT
CGGTGTT-GCCCCGGCTGGAG-TGCGGTGGC-------------------GTGGTCTGG-
---------------GGCTC-----------GTTGCAGCCTCCGCCTCCCAGCCGCCTGC
CTT~GGCCTCCCCAGGGTGCTAGG-AT---------------------------------
--------------------------
>GL397305_5489530-5492521+/600-
TCTGTTGCCCAGGCTGGAGTGAAGTCGGCTCGCTGTGGACTCCCTGCCTCGG~~~~~~~~
~~~~~~~~~~~~~~~~~~~~~~~~~~~~~~~~~~~~~~~~~~~~~~~~~~~~~~~~~~~~
~~CCTGC-~~~~~~~~~~~~~~~~~~~~~CG~GGTG----------------GCTGGGAT
T----------GCGG--GCGCGCGC-CACCACGCCTGGCT-G-----G-TTTTGGTATTT
TGGGTG--------G-AGGCGGGGTTTCGCCATGTTGGCCA----GGCTGGTCTCCA---
----A-------CTCCTGGC-----------CTCGAATG-GTCTACCCGCCTCGGCCTCC
C------GAGGTGCTGGGACTGCAGAC-GGAGTCTCG--CTCA--------CTCGGTGCT
CGGTGTT-GCCCCGGCCAGAG-TGCGGTGGT-------------------GTGGTCTCG-
----------------GCTC-----------GCTGCAGCCTCCGCCTCCCAGCCGCCTGC
CTT~GTCCTCCCAGGGT-GCTAGG-AT---------------------------------
--------------------------
>GL397279_7952356-7955417+/600-
TCCGTGGCCCACGCTGCAGTATACTCGACTTGCTGCAGACTCCCTGCGTCCG--------
------------------------------------------------------------
-TCCTGC---------CTCGGTCTGC---GG-GCTG----------------CCTGGGAT
T----------GCGG--CCGCGCGC-CACCACGCCTGCCT-G-----C-TTTTTGTCCTT
TGGCTG--------G-AGGCGCGGTTTCGCCATGTTGGCCA----CACTGCTCTCCA---
----G-------CTCCTGAC-----------CTCCAGTG-GTCTGCCCGCCTCGGCCTCC
C------GAGGTGCTGGGACTGCAGAC-GGAGTCTCG--CTCA--------CTCGGTGCT
CCGTGTT-GCCCGGGCTGGAG-TGCGGTGGC-------------------GTGGTCTTG-
----------------GCTC-----------GCTGCAGCCTCCGCCTCCCAGCCGCCTGC
CTT~GGCCTCCCAGCGT-GCTGGG-ATTG-------------------------------
--------------------------
>GL397401_26470-28803+/600-998
TCTGTTACCCAGGCTGGACTGTACTCGGCTCGCTGCAGACTCCCTG--------------
------------------------------------------------------------
------C---------CTCGGCCTGC---GG-CCTG----------------CCTGGGAT
T----------GC-G--GCGCGCGC-CCCCACCCCTCCCT-G-----G-TTTTTCTCCTT
TGGCTG--------G-AGGCGCGGTTTCGCCATGTTGGCCA----GGCTGGTTTCCA---
----G-------CTCCTAAC-----------CTCGAGTG-ATCTGCCCGCCTCGGCCTCC
C------AAGGTGCTAGGACTGCAGAC-GGGGTCTTG--CTCA--------CTCGGTGCC
CGGTGTT-GCCCGGGCTGGAG-TGCGGTGGC-------------------ATGGTCTTGG
CTCCCTGCAGCCTTTGGCTC-----------CCTGCAGCCTCCGTCTCCCAGCCGCCTGC
CTT~GGCCTCCCAGGGT-GCTGGG-ATTGCAGCCTCTGCCCCA-----------------
--------------------------
>GL397391_2560289-2562745-/600-
TCTGTGGCCCAGGCTGCAATCTAGTCGCCACGCTCCACACTCCCTGTGTCCGGCTCCC--
------------------------------------GTGATAC-----------------
-TCCTGC---------CCCGGCCTGC---GG-GCTG----------------CCTGGGAT
T----------GCCG--GCGCGCGC-CACCACCGCTTCCT-G-----C-TTTTTCTCCTT
TGGCTG--------G-AGGTGCGGTTTCGCCATGTTGGCCA----GGCTGGTCTCCA---
----G-------CTCCTGAC-----------CCCGAGTG-CTCTGCCCACCTCGGCCTCC
T------GAGGTGCTGGGACTGCAGAC-GGAGGCTCG--CTGA--------TTCGGTGCT
CGGTGTT-GCCCGGGCTGCAG-TGTGGTGGC-------------------GTGGTCTTG-
----------------GCTC-----------GCTGCAGCCTCCGCCTCCCAGCCGCCTGC
CTT~GGCCTCCCAGGGT-GCTGGG-ATTG-------------------------------
--------------------------
>GL397265_11847882-11851027-/60
TCTGTAGCCCAGGCTGGAGTATACCCGGCTCGCTGCAGACTCCCCGCCTCCGGCTCCC--
------------------------------------GTGATTC-----------------
-TCCTGC---------CTCGCCCTGC---GG-ACTG----------------CCTGGGAT
T----------GCGG---CGCGCGC-CTCCACCCCTCCCT-G-----G-TTTTTCTCCTT
TTGCTG--------G-AGGCGCGGTTTCGCCATGATGGCCA----GGCTGGTCTCCA---
----G-------CTCCTGAC-----------CCCGAGTG-CTCTGCCTGCCTCGGCCTCC
C------GAGGTGCTGGGACTGCAGAC-GGAGTCTCG--CTCA--------CTCGGTGCT
CGGTGTT-GCCCGGGCTGGAC-TGCGGTGGC-------------------GTGGTCTTG-
----------------GCTC-----------GCTGCAGCCTCCGCCTCCCAGCCGCCTGC
CTT~GGCCTCCCAGGGT-GCTGGG-AT---------------------------------
--------------------------
>GL397269_36195334-36197640+/60
TCTGTAGCCCAGGCTGGAGTATAGTCGGCTCGCTGCAGACTCCCTGCCTCCGGCTCCC-~
~~~~~~~~~~~~~~~~~~~~~~~~~~~~~~~~~~~~GTGATTC-----------------
-TCCTGC---------CCTGGCCTGC---GG-GCTG----------------CCTGGGAT
T----------GTGG--ACGCGCGC-CACCACCCCTCCCT-G-----G-TTTTTCTCCTT
TGGCTG--------G-AGGCGCGGTTTCGCCATGTTGGCCA----GGCT-----------
--------------------------------------------------CTCGGCCTCC
T------GAGGTACTGGGACTGCAGAC-GGAGTCTCG--CTCA--------CTCGGTGCT
CGGTGTT-GCCCGGGC-----------------------------------------TG-
----------------GCTC-----------GCTGCAGCCTCCGCCTCCCAGCCGCCTGC
CTT~GGCCTCCCAGGAT-GCTGGG-AT---------------------------------
--------------------------
>GL397277_23720421-23722534-/60
TCTGTGGCCCAGGCTGGAGTATAGTCGGCTCGCTGCAGACTCCCTGCCTCCGGCTCCC-~
~~~~~~~~~~~~~~~~~~~~~~~~~~~~~~~~~~~~ATGATTC-----------------
-TCCTGC---------CCCGCCCTGC---GG-GCTG----------------CCTGGGAT
T----------GCGG--CCGCGCGC-CACCACCCCTGCCT-C-----G-TTTTTCTCCTT
TGGCTG--------G-AGGCGCGGTTTCGCCATGTTGGCCA----GGCTGGTCTCCA---
----C-------CTCCTGAC-----------CTCAAGTG-CTCTGCCCGCCTCGGCCTCC
C------GAGGTGCTGGGACTGCAGAC-GGAGTCTCG--CTCA--------CTCGGTGCT
CGGTGTT-GCCTGGGCTGGAC-TGCGGTGGC-------------------GTGCTCTTG-
----------------GCTC-----------GCTGCAGCCTCCGCCTCCCAGCCGCCTGC
CTT~GGCCTCCCATGGT-GCTGGG-AT---------------------------------
--------------------------
>GL397313_12459475-12461903+/60
TCCGTTGCCCAGGCTGGAGTGTAGTCGGCTGGCTGCAGACTCCCTGCCTCCGGCTCCC--
------------------------------------GTGATTC-----------------
-TCCTGC---------CTCCACCTGC---GG-GCTG----------------CCTGGGAT
T----------GCGG--GCGCGCGC-CACCACCGCTGCCTGG-----C-TTTTTGTCCTT
TGGCTG--------A-AGGCGGGGTTTCGCCATGTTGGCCA----GGCTGGTCTCCA---
----A-------CTCCTGAC-----------CTCCAGTG-GTCTGCCCGCCTCGACCTCC
C------GAGGTGCTGGGACTGCAGAC-GGAGTCTCG--CTCA--------CTCGGTGCT
CGGTGTT-GCCCGGGCTGGAG-TGCGGTGGC-------------------GTGGTCTTG-
----------------GCTC-----------GCTGCAGCCTCCACCTCCCAGCCGCCTGC
CTT~GGCCTCCCAGGAT-GCTGGG-ATTGCAGCCTCTGCC--------------------
--------------------------
>GL397289_2297417-2299685-/600-
TTTCTGACCCAGGCTGGAGTATAGTCGGCTCGCTGCAGACTCCCTGCTTCCGGCTCCC--
------------------------------------GTGATTG-----------------
-TCCTGC---------CCCGGCCTGC---GG-GCTG----------------CCTGGGAT
T----------GCCG--GCGCGCGC-CACCACCCCTGCCT-G-----G-TTTTTCTCCTT
TGGCTG--------G-AGGCGCGGTTTCGCCATGTCGGCCA----GGCTGGTCTCCA---
----G-------CTCCTGAC-----------CTCGAGTG-CTCTGCCCGCCTCGGCCTCC
C------GAGGTGCTGGGACTGCAGAC-GGAGTCTCG--CTCA--------CTCGGTGCT
GGGTGTT-GCCCGGACTGGAG-TGCGGTGGC-------------------GTGGTCTGG-
----------------GCTC-----------GCGGCAGCCTCCGCCTCCCAGCCGCCTGC
CTT~GGCCTACCAGGGT-GCTGGG-AT---------------------------------
--------------------------
>GL397265_30821639-30824446-/60
TCTGTGGCCCAGGCTGGAGTATAGTCGGCTCGCTGCAGTCTCCCTGCCTCCGGCTCCC--
------------------------------------GTGATTC-----------------
-CCCTGC---------CCCAGCCTGC---GG-GCTG----------------CCTGGGAT
T----------GCCG--GCGCGCGC-CACCACCCCTGCCT-G-----G-TTTTTCTC---
---CTG----------AGGCGCGGTTTCGCCATGTTGGCCA----GGCTGTTCTCCA---
----G-------CTCCTGAC-----------CTCGAGTG-CTCTGCCAGCCTCGGCCTCC
C------GAGGTGCTGGGACTGCAGAC-AGAGTCTCG--CTCA--------CTCGGTGCT
CGGTGCT-GCCCGAGCTGGAG-TGCGGTGGC-------------------GTGGTCTTG-
----------------GCTC-----------GCTGCAGCCTCCGCCTCCCAGCCGCCTGC
CTT~GGACTCCCAGGGT-GCTGGG-AT---------------------------------
--------------------------
>GL397262_41237646-41240534-/60
TCTGTGGCCCAGGCTGGAGTATAGTCGGCTCACTGCAGACTCCCTGCCT-CGGCTCCC-~
~~~~~~~~~~~~~~~~~~~~~~~~~~~~~~~~~~~~GTGATTC-----------------
-TCCTGC---------CCCCGCCTGC---GG-GCTG----------------CCTGGGAT
T----------GCCG--GCGCGCAC-CACCACCCCTGCCT-G-----G-TTTTTCTCCTT
TGGCTG--------G-AGGCGCGGTTTCGCCATGTCGGCCA----GGCTGGTCTCCA---
----G-------CTCCTGAC-----------CTCGAGTG-CTCTGCCCGCCTTGGCCTCC
C------CAAGTGCTGCGACTGCAGAC-GGAGTCTCG--CTCA--------CTCGGTGCT
CGGTGTT-GCCCGGGCTGGAG-TGCGGTGGC-------------------GTGGTCTTG-
----------------GCTC-----------GCTGCAGCCTCCGCCTCCCAGCCGCCTGC
CTT~GGCCTCCCAGGGT-GCTGGG-AT---------------------------------
--------------------------
>GL397275_33260864-33263165-/60
TCTGTGGCTCAGGCTGGAATCTAGTCGGCTCACTGCAGACCCCCTGCCTCCGACTCCG--
------------------------------------GTGATTG-----------------
-TCCTGC---------CTCGGCCTGC---GG-GCTA----------------CCTGGGAT
T----------GCCG--GCAAGCGC-CACCACCGCTGCCT-G-----C-TTTTTCTCCTT
TGGCTG--------G-AGGCGCGGTTTCGCCATGTTGGCCA----GGCTGGTCTGCA---
----G-------CTCCTGAC-----------CCCGAGTG-CTCTGCCCGCCTCGGCCTCC
C------GAGGTGCTGGGACTGCAGAT-GGAGTCTCG--CTCA--------CTCGGTGCT
CGGTGTT-GCCCAGGCTGCAG-TGCGGTGGC-------------------GTGGTCTTG-
----------------GCTC-----------GCTGCAGCCTCCGTCTCCCAGCCGCCTGC
CTT~GGCCTCCCAGGGT-GCTGGG-ATTG-------------------------------
--------------------------
>GL397261_43597339-43600430+/60
TCTGTTGCCCAGGCTGGAATCTAGTGGGCTCGCTGCAGACTCCCTGCCTCCGGCTCCC--
------------------------------------GTGATTC-----------------
-TCCTGC---------CCCGGCCTGC---GG-GCTG-----------------------C
T----------GACG-------------------CTGCCT-G-----C-TTTTTCTCCTT
TGGCTG--------G-AGGCGCGGTTTCACCATGTTGGACA----GGCTGGTCTCCA---
----G-------CTCCTGAC-----------CCCGAGTG-CTCTGCCCGCCTCGGCCTCC
C------GAGGTGCTGGGACTGCAGAC-GGAGTCTCG--CTCA--------CTCGGTGCT
GGGTGTT-GCCCGGACTGGAG-TGCGGTGGC-------------------GTGGTCTTG-
----------------GCTC-----------GCTGCAGCTCGCTCCCAGCCGCTGCTTGG
CT-~------CCAGGGT-GCTGGG-AT---------------------------------
--------------------------
>GL397267_16934008-16936847-/60
-CAGTGGCCCAGGCTGGAATCTACTCGGCTCACTGCAGACCCCCTG--------------
------------------------------------------------------------
--CCTCC-----AACTCCTGGCCCGC---GG-GCTG----------------CCTGGGAT
T----------GATG--GCACGGGC-CACCACCGCTGCCT-G-----C-TTTTTCTCCTT
TGGCTG--------G-AGGCGTGGTTTCGCCATGTTGGCCA----GGCTGGTCTGCA---
----G-------CTCCTGAC-----------CCCGAGTG-CTCTGCCCGCCTTGGCCTCC
C------GAGGTGCTGGGACTGCAGAC-GGAGTCTCG--CTCA--------CTCGGTGCT
CCGTGTT-GCCCGGGCTGGAG-TGCGGTGGC-------------------GTGGTCTTG-
----------------GCTC-----------GCTGCAGCCTCCGCCTCCCAGCCGCCTGC
CTT~GGCCTCCCAGGGT-GCTGGG-ATTG-------------------------------
--------------------------
>GL397278_25293789-25296240+/60
TCTGTGGCCCAGGCTGGAGTATAGTCGGCTCACTGCAGACTCCCTGCCTCCAGCTCCT--
------------------------------------GTCATTC-----------------
-TCCTGC---------CCCGGCCTGC---GG-GCTG----------------CCTGGGAT
T----------GCCG--GCGCGCGC-CACCACCGCTCCCA-G-----G-TTTTTCTCCTT
TGGCTG--------G-AGGCGCGGTTTCGCCTTGTTGGCCA----GGCTGGTCTCCA---
----G-------CTCCTGAC-----------CTCGAGTG-GTCTGCCCGCCTCGGCCTCC
C------GAGGTGGTGGGACTGCAGAC-GGAGTCTCG--CTCA--------CTCGGTGCT
CGGTGTT-GCCCGGGCTGGAG-TGCGGTAGC-------------------GTGGTCTTG-
----------------GCTC-----------GCTGCAGCCTCCGCTTCCCAGCCGCCTGT
CTT~GGCTTCCCAGGGT-GCTGGG-AT---------------------------------
--------------------------
>GL397306_19382634-19385318-/60
TCTGTGGCCCAGGCTGGAATCTAGTCAGCTCGCTGCAGACTCCCTGCCTCCGGCTCCC--
------------------------------------GTGATTC-----------------
-TCCTGC---------CCCGGCCTGC---GG-GCTG----------------CCTGGGAT
T----------GCCG--GTGCATGC-CACCACCGCTGCCT-G-----C-TTTTTCTCCTT
TGGCTG--------G-AGGCGTGGTTTCGCCAAGTTGGCAA----GGCTGGTCTCCA---
----G-------CTCCTGAC-----------CCCGACTG-CTCTGCCCGCCTCAGCCTCC
C------GAGGTGCTGGGACTGCAAAC-GGAGTCTCG--CTCA--------CTCGGTGCT
CGGTGTT-GCCCGGGCTGGAG-TGCGGTGGC-------------------GTGGTCTTG-
----------------GATC-----------GCTGCAGCTTCCACCGCCCAGCCGCCTGC
CTT~GGCCTCCCAGGCT-GCTGGG-ATGG-------------------------------
--------------------------
>GL397308_9996416-9998688-/600-
TCTGTGGCCCAGGCTGGAGTCTAGTCGGCTCACTGCAGACTCCCTGCGTCCGGCTCCC--
------------------------------------GTGAATC-----------------
-TCCTGC---------CCCGGCCTGC---GG-GCTG----------------CCTGGGAT
T----------GCCG--GCGCGCGC-CGCCACTCCTGCCT-G-----G-TTTTTCTCCTT
TGGCTG--------G-AGGCGCGGTTTCGCCATGTTGGCCA----GGCTGGTCTCCA---
----G-------CTCCTGAC-----------CTCGACTA-GTCTGCCCGCCTCGGCCTCC
C------GAGGTGCTGGGACTGCAGGC-GGAGTCTCG--CTCA--------CTAGGTGCT
CGGTGTT-GCCCGGGCTGGAG-TGCGGTGGC-------------------GTGGTCTTG-
----------------GCTC-----------GCTGCAGCCTCCGCCTCCCAGCCGCCTGC
CTT~GGCCTCCCAGGGT-GCTGGG-AT---------------------------------
--------------------------
>GL397267_6395941-6398423+/600-
TCTGTGGCCCAGGCTGGAGTATAGTCGGCTCGCTGCAGACTCCCTGCCTCCAGCTCCC--
------------------------------------ATGATTC-----------------
-TCCTGC---------CTTGGCCTGT---GG-CCTA----------------CCTGGAAT
T----------GCCG--GCGCGCGC-CACCACCCCTGCCT-G-----G-TTTTTCTCCTT
TGGCTG--------G-AGGCGCGGTTTCGCCATGTTGGCCA----GCCTGGTCTCCA---
----G-------CTCCTGAC-----------CTTGAGTG-CTCTGCCCGCCTTGGCCTCC
C------GAGGTGCTGGGACTGCAGAC-GGAGTCTCG--CTCA--------CTCGGTGCT
CGGTGTT-GCCCGGGCTGGAG-TGCGGTGGC-------------------GTGGTCTTG-
----------------GCTC-----------GCTGCAGCCTCCGCCTCCCAGCCGCCTGC
CTT~GGCCTCCCAGGGT-GCTGGG-AT---------------------------------
--------------------------
>GL397266_10018919-10021350+/60
TCTGTGGCCCAGGCTGGAGTATAGTCGGCTTGCTGCAGACTCCCTGCCTCCGGCTCCC--
------------------------------------GTGATTC-----------------
-TCCTGC---------CCCGGCCTGC---AG-GCTG----------------CCTGGGAT
T----------GCCG--GCGCGCGC-CACCACCGCTGCCT-G-----C-TTTTTCTCCTT
TGGCTG--------G-AGGCGCGGTTTCGCCATGTTGGCCA----GGCTGGTCTCCA---
----A-------CTCCTGAC-----------CTCCAGAG-GTCTGCCCGCCTCGGCCTCC
C------AAGGTGCTGGGACTGCAGAC-GGAGTCTCG--CTCA--------CTCGGTGCT
CGGTGTT-GCCCGGGCTGGAG-TGCGGTGGC-------------------GTGGTCTTG-
----------------GCTC-----------GCTGCAGCCTCCACCTCCCAGCCGCCTGC
CTT~GGCCTCCCAAGGT-GATGGG-ACTG-------------------------------
--------------------------
>GL397348_5740382-5743387+/600-
TCTGTGGCCCAGGCTGGAATCTACTCAGCTCACTGCAGACTCCCTGCCTCCGGCTCCC--
------------------------------------GTGATTC-----------------
-TCCTGC---------CCCGGCCTGG---GG-GCTA----------------CCTAGGAT
T----------GCCG--ACGCGCGC-CACCAGCGCTGCCT-G-----C-TTTTTCTCCTT
TGGCTG--------G-AGGCGCGGTTTCGCCATGTTGGCCG----GGCTGGTCTCCA---
----G-------CTCCTGAC-----------CCCGAGTG-TTCTGCCCGCCTCGGCCTCC
C------AAGGTGCTGGAACTGCAGAC-AGAGTCTCG--CTCA--------CTCGCTGCT
CGGTGTT-GCCCGGGCTGGAG-TGCGGTGGC-------------------GTGGTCTTG-
----------------GCTC-----------GCTGCAGCCTCCGCCTCCCAGCCGCCTGC
CTT~GGCCTGCCAGGGT-GCTGGG-ATT--------------------------------
--------------------------
>GL397273_2694647-2697851+/600-
TCTGTGGCCCAGGCTGGAATCTAGTCGGCTCGCTGCAGACTCCCTGCCTCCGGCTCCG--
------------------------------------GTGATTC-----------------
-TCCTGC---------CCCGCCCTGC---GG-GCTG----------------CCTGGGAT
T----------GCCT--GCGCCCGC-CATCACGGCTGCCT-G-----C-TTTTTCTCCTT
TGGCTG--------G-AGGCACGGTTTCGCCATGTTGGCCA----GGCTGGTCTCCA---
----G-------CTCCTGAC-----------CCCGAGTG-CTCCGCCCGCCTCGGCCTCC
C------GAGGTGCTGGGACTGCAGAC-AGAGTCTCG--CTCA--------CTTGGTGCT
CAGTGTT-GCCCGGGCTGGAG-TGCGGTGGC-------------------GTGGTCTTG-
----------------GCTC-----------GCTGCAGCCTCCGCCTCCCAGCCGCCTGC
CTT~GGCCTCCCAGGGT-GCTGGG-ATTG-------------------------------
--------------------------
>GL397262_26297543-26300230+/60
TCTGTGGCCCAGGCTGGAATCTAGTCGGCTCGCTGCAGACTCCCTGCCTCCGGCTCCG--
------------------------------------GTGATTC-----------------
-TCCTGC---------CCCGCCCTGC---GG-GCTG----------------CCTGGGAT
T----------GCCT--GCGCGCGC-CACCACCGCTGCCT-G-----C-TTTTTCTCCTT
TGGCTG--------G-AGGCGCGGTTTCGCCATGTTGGCCA----GGCTGGTCTCCA---
----G-------CTCCTGAC-----------CCTGAGTG-CTCTGCCCGCCTCGGCCTCC
T------GAGGTGCTGGGACTGCAGAC-GGAGTCTCC--CTCA--------CTCGGTGCT
CAGTGTT-GCCCGGGCTACAG-TGCGGTGGC-------------------GTGGTCTTG-
----------------GCTC-----------GCTGCAGCCTCCGCCTCCCAGCCGCCTGC
CTT~GGCCTCCCAGGGT-GCTGGG-ACTGCAGC---------------------------
--------------------------
>GL397319_337698-340663+/600-99
ACTGTGGCCCACGCTGGAATCTACTCAGCTCGCTGCAGACTCCCTGCCACCGGCT~~~~~
~~~~~~~~~~~~~~~~~~~~~~~~~~~~~~~~~~~~GGGATT----------~~~~~~~~
~~~~~~~~~~~~~~~~~~~~~~~~~~~~~~~~~~~~~~~~~~~~~~~~~~~~~~~~~~~~
~~~~~~~~~~~GCCG--GCGCGCGC-CACCACTGCTGACT-G-----C-TTTTTCTCCTT
TGGCTG--------G-AGGCGCAGTTTCGCCATGTTGGCCA----GGCTGCTCTCCA---
----G-------CTCCTGAC-----------CCCGACTG-CTCTTCCCGCCTTGGCCTCC
C------GAGGTGCTGGGACTGCAGAC-AGAGTCTCG--CTCA--------CTCGGTGCT
CGGTGTT-GCCCGGGCTGGAG-TGCGGTGGC-------------------GTGGTCTTG-
----------------GCTC-----------GCTGCAGCCTCCGCCTCCCAGCCGCCTGC
CTT~GGCCTCCCAGGGT-GCTGGG-AC---------------------------------
--------------------------
>GL397288_6903140-6906168-/600-
TCTGTGGCCCAGGCTGGAGTATAGTCGGCTCGCTGCAGACTCCCTGCCTCCGGCTCCC--
------------------------------------GTGATTC-----------------
-TCCTGC---------CCCGGCCTG-----------------~~~~~~~~~~~CTGGGAT
T----------GCCG--GCGCGCGC-CACCACCTCTGCCT-G-----C-TTTTTCTCCTT
TGGCTG--------G-AGGCGCACTTTCGCCATGTTGGCGA----GGCTGGTCTCCA---
----G-------CTCCTGAC-----------CTCGAGTG-GTCTGCCCGCCTCGGCCTCC
C------GAGGTGCTGGGACTGCAGAC-GGGGTCTCG--CTCACTCGCTCACTCGGTGCT
CGGTGTT-GCCCGGGCTGGAG-TGCGGTGGC-------------------GTGGTCTTG-
----------------GCTC-----------GCTGCAGCCTCCGCCTCCCAGCCGCCTGC
CTT~GGCTTCCCAGGGT-GCTGGG-ATCG-------------------------------
--------------------------
>GL397275_10452288-10454827-/60
TCTGTGGCCCAGACTGGAATCTCATCGGCTCGCTGCAGACTCCCTACCTCCGGCTCCC--
------------------------------------GTGATTC-----------------
-TCCTGC---------CCCGGCCTGC---GG-GCTG----------------CCTGGGAT
T----------GCCG--GCGCGCGC-CACCACCGCTGCCT-G-----C-TTTTTCTCCTT
TGCCTG--------G-AGGCGCGGTTTCGCCATGTTGGCCA----GGCTGGTCTCCA---
----G-------CTCCTGAC-----------CTCGAGTG-CTCTGCCCGCCTCGGCCTCC
C------GAGTTGCTGGGACTGCAGAC-GGAGTCTCG--CTCA--------CTCGGTGCT
CGGTGTT-GCCCAGGCTGGAG-TGCGGTGGC-------------------CTGGTCTTG-
----------------GCTC-----------GCTGCAGCCTATGCCTCCCAGCCGCGTGC
CTT~GGCCTCCCAGGGT-GCTGGG-AT---------------------------------
--------------------------
>GL397296_3619662-3622391+/600-
TCTGTGGCCCAGGCTGGAATCTAGTCGGCTCACTGCAGACCCCCTGCCTCCGGCTCCC--
------------------------------------GTGATTC-----------------
-TCCTGC---------CCCGGCCTGC---GG-GCTG----------------CCTGGGAT
T----------GCCG--GCGCGCAC-CACCACTGCTGCCT-G-----C-TTTTTCTCCTT
TGGCTG--------G-AGGCGCGGTTTCACCATGTTGCCCA----GGCTGGTCTGCA---
----G-------CTCCTGAC-----------CCCGAGTG-CTCTGCCCGCCTCGGCCCCC
C------GAGGTGCTGGGACTGCAGAC-GGAGGCTCG--CTCA--------CTCGGTGCT
CGGTGTT-GCCCGGGCTGGAG-TGCGGTGGC-------------------GTGGTCTTG-
----------------GCTG-----------GCTGCAGCCTCCGCCTCCCAGCCGCCTGC
CTT~GGCCTCCCAGGGT-GCTGGC-ATTGCAGCC--------------------------
--------------------------
>GL397265_38817996-38820328-/60
TCTGTGGCCCAGGCTGGAATCTAGTCGGCCCGCTACAGACTCCCTGCCTCCGGCTCCC--
------------------------------------GTGATTC-----------------
-TCCTGC---------CCCGGCCTGC---GG-ACCG----------------CCTGGGAT
T----------GCCG--GCGCGCGC-CACCACCGCTGCCT-G-----C-TTTTTCTCCTT
TGGCTG--------G-AGGCGTGGTTTCGCCGTGTTGGCCA----GGCTGGT--------
------------------------------------------------------------
------------------------------------------------------------
------------------------------------------------------------
------------------------------------------------------------
---~--------------------------------------------------------
--------------------------
>GL397263_52069520-52071985+/60
TCTGTGGCCCAGGCTGGAATCTAGTCGACTCGCTGCACAGTCCCCACCTCCGGCTCCC--
------------------------------------ATGATTC-----------------
-TCTTGC---------CCCGGCCTGC---GG-GCTG----------------CCTGGGAT
T----------GCCG--GCGCGCGC-CACCACCGCTGCCT-G-----C-TTTTTCTCCTT
TGGCTG--------G-AGGCGCGATTTCGCCATGTTGGCCA----GGCTGGTCTCCA---
----G-------CTCCTGAC-----------CCCGAGTG-CTCTGCCCGCCTCGGCCTCC
C------GAGGTGCTGGGACTGCAGAC-GGAGTCTCA--CTCA--------CTCGGTGCT
CGGTGTT-GCCGGGGCTGGAG-TGCGCTGGC-------------------GTGGTCTTG-
----------------GCTC-----------GCTGCAGCCTCCGCCTCCCAGCCGCCTGC
CTT~GGCCTCCCAGGGT-GCTGGG-AT---------------------------------
--------------------------
>GL397287_7704361-7706920+/600-
TCTGTGGCCCAGGCTGCAGTA----CGGCTCCCTGCGTACTCCCTGCGTCCGGCTCCC--
------------------------------------GTGATTC-----------------
-TCCTGC---------CCCAGCCTGC---GG-GCTG----------------CCTGGGAT
T----------GCCG--GGGGGCGC-CACCACCGCTGCCT-G-----C-TTTTTCTCCTT
TGGCTG--------G-AGGCGCGGTTTCGCCATGTTGGCCA----GGCTGGTCTCCA---
----G-------CTCCTGAC-----------CCCGAGTG-CTCTGCCCGCCTCGGCCTCC
C------GAGGTGCTGGGACTGCAGAC-GGAGTCTCG--CTCA--------CTCGGTGCT
CGGTGTT-GCCCGGGCTGGAG-TGCGGTGGC-------------------GTGGTCTTG-
----------------GCTC-----------GCTGCAGCCTCCGCCTCGCAGCCGCCTGC
CTT~GGCCTCCCAGGGT-GCTGGG-ATTG-------------------------------
--------------------------
>GL397307_2825007-2828154-/600-
TCTGTGGCCCAGACTCGAATCCAGTCAGCTCGCTGCAGACTCCCTGCCTCCGGCTCCC--
------------------------------------GTGATTC-----------------
-TCCTGC---------CCCGGCCTGC---GG-GCTG----------------CCTGGGAT
T----------GCCG--ACGCGCGC-CACCACCGCTGCCT-G-----C-TTTTTCTCCTT
TGGCTG--------G-AGGCGCGGTTTCGCCATGTTGGCCA----GGCTGCTCTCCA---
----G-------CTCCTGAC-----------CCCGAGTG-CTCTGCCCGCCTCAGCCTCC
CGAGGTGGAGGTGCTGGGACTGCAGAC-GGAGTCTCG--CTCA--------CTCGCTGCT
CGGTGTT-GCCCGGGCTGGAG-TGCGGTGGC-------------------GTG-TCTTG-
----------------GCTC-----------CATGCAGCCTACGCCTCCCAGC-GCCTGC
CTT~GGCCTCTCAGGGTAGCTGGG-AT---------------------------------
--------------------------
>GL397287_24904254-24906897+/60
TCTGTGGCCCCGGCTGGAATCTAGTCGGCGCACTGCACACTCCCTGCCTCCGGCTCCC--
------------------------------------GTGATTC-----------------
-TCCTGC---------CCCAGCCTGC---GG-GCTG----------------CCTGGGAT
T----------GCCG--GCGCTCGC-CACCACCGCTGCCT-G-----C-TTTTTCTCCTT
TGGCTG--------G-CGGCGCGGTTTCGCCATGTTGGCCA----GGCTGGTCTCCA---
----G-------CTCCTGAC-----------CCCGAGTG-CTCTGCCCGCCTCGGCCTCC
C------GAGGTGCTGGGACTGCAGAC-GGAGTCTCG--CTTA--------CTTGGTGTT
CGGTGTT-GCCTGGGCTGGAG-TGCGGTGGC-------------------GTGGTCTTG-
----------------GCTC-----------GCTGCAGCCTCCGCCTCCCAGCCGCCTGC
CTT~GGCCTCCCAGGGT-GCTGGG-ATTGCAGC---------------------------
--------------------------
>GL397287_7725754-7728271-/600-
TCTGTGGCCCAGGCTGGAATCTAGTCGGCTCGCTGCAGACTCCCTACCTCTGGCTCCC--
------------------------------------GTGATTC-----------------
-TCCTGC---------CCCGGCCTGC---GG-GCTG----------------CCTGGGAT
T----------GCTG--GCGCGCGC-CACCACTGCTGCCT-G-----C-TTTTTCACCTT
TGGCTG--------G-AGGCGCGGCTTCGCCATGTTGGCCA----GGCTGGTCTCCA---
----G-------CTCCTGAC-----------CTCGAGTG-CTCTGCCCGCCTCGGCCTCC
C------AAGGTGCTGGGACTGCAGAC-GGAGTCTCG--CTCA--------CTCGGTGCT
CGGTGTT-GCCCGGGCTGGAG-TGCGGTGGC-------------------GTGGTCTTG-
----------------GCTC-----------GCTGCAGCCTCCGCCTCCCAGCCGCCTGC
CTT~GGCCTCCCGGGAT-GCTGGG-ATTGCAGCCTCTGCCCGGCCGG-------------
--------------------------
>GL397312_6057769-6060187-/600-
TCTGTGGCCCAGGCTGGAATCTAGTCGGCTCACTGCCGACCCCCTGCCTCCGGCTCCC--
------------------------------------GTGATTC-----------------
-TCCTGG---------CCCAGCCTGC---GG-GCTG----------------CCTGGGAT
T----------GCCG--GCGCGCGC-CACCACCGCTGCCT-G-----C-TTTTTCTCCTT
TGGCTG--------G-AGGCGCGGTTTCGCCATGTTGGCCA----GGCTGGTCTGCT---
----G-------CTCCTGAC-----------CCCGAGTG-CTCTGCCCGCCTCGGCCTCC
C------GAGGTGCTGGGACTGCAGAC-GGAGTCTCA--CTCA---------------CT
CGGTGTT-GCCAGGGCTGGAC-TGCGGTGGCGTG----------------GTGGTCTTG-
----------------GCTC-----------GCTGCAGCCTCCGCCTCCCAGCCGCCTGC
CTT~GGCCTCCCACGGT-GCTGGG-ATTG-------------------------------
--------------------------
>GL397284_9093456-9095781+/600-
TCTGTGGCCTGGGCTGGAATCTAGTCCGCTCACTGCAGACCCCCTGCCTCCGGCTCCC--
------------------------------------GTGATTC-----------------
-TCCTGC---------CCTGGCCTGC---GG-GCTG----------------CCTGGGAT
T----------GCCG--GCGCGCGC-----------------------------------
-------------------CGGGGTTTCGCCATGTTGGCCA----GGCTGGTCTGCA---
----G-------CTCCTGAC-----------CCCGACTG-CTCTGCCCGCCTCGGCCTCC
C------GAGGTGCTGGGACTGCAGAC-GGAGTCTCG--CTCA--------CTC-GTGCT
CGGTGTT-GCCAGGGCTGGAG-TGCGGTGGC-------------------GTGGTCTTG-
----------------GCTC-----------GCTGCAGCCTCCGCCTCCCAGCCGCCTGC
CTT~GGCCTCCCAGGGT-GCTGGG-ATTGCAGCCCCTGCCTGG-----------------
--------------------------
>GL397296_2446957-2449888+/600-
TCTGTGGCCCAGGCTGGAATCTAGTCGGCTCGCTGCAGACTCCCTGTGTCCGGCTCCC--
------------------------------------GTGATTC-----------------
-TCCTGC---------CCCGGCCTGC---GG-GCTG----------------CCTGGGAT
T----------GCCG--GCGCGCGC-CACCACCACTGCCT-G-----C-TTTTTCTCCTT
TGACTG--------G-AGGCGCGGTTTCGCCATGTTGGCCA----GGCTGCTCTCCA---
----G-------CTCCTGAC-----------CCCGAGTG-CTCTGCCAGCCTCGGCCTCC
C------GAGGTGCTGGGACTGCAGAC-GGAGTCTCG--CTCA--------CTCGGTGCT
CGGTGTT-GCCTGGGCTGGAG-TGCGGTGGT-------------------GTGGTCTTG-
----------------GCTT-----------GCTGCAGCCTCCGCCTCCCAGCCGCCTGC
CTT~GGCCTCCCAGGAT-GCTGGG-ATTG-------------------------------
--------------------------
>GL397307_2160337-2162954+/600-
TCTGTGGCCCAGGCTGGAATCTAGTCGGCTCGCTGCAGACTCCCTGGCTCCAGCTCCC--
------------------------------------GTGATTC-----------------
-TCCTGC---------CCCGGCCTGC---GG-GCTA----------------CCTGGGAT
T----------GCCG--ACGCGCGC-CACCACCGCTGCCC-G-----C-TTTTTCTCCTT
TGGCTG--------G-AGGCGCGGTTTCGCCATGTTGGCGG----GGCTGGTCTCCA---
----G-------CTCCTGAC-----------CCCGAGTG-TTCTGCCCGCCTCGGCCTCC
G------GAGGTGCTGGGACTGCAGAC-GGAGTCTCG--CTCA--------CTCGCTGCT
TGGTGTT-GCCCGGGCTGGAG-TGCGGTGGC-------------------GTGGTCTTG-
----------------GCTC-----------GCTGCAGCCTCCGCCTCCCAGCCGCCTGC
CTT~GGCCTCCCAGGGT-GCTGGG-AT---------------------------------
--------------------------
>GL397361_6368486-6371136-/600-
TCTGTGGCCCAGGCTGGAATCTCGTCGGCTAGCTGCAGACTCCCTGCCTCTGGCTCCC--
------------------------------------GTGATTC-----------------
-TCCTGC---------CC--~~~~~~~~~~~~~~~~~~~~~~~~~~~~~~~~~~~~GGAT
T----------GCCG--GCACGCGC-CACCACCGCTGCCT-G-----C-ATTTTCTCCTT
TGGCTG--------G-AGGCGCGGCTTCGCCATGTTGGCCA----GGCTGGTCTCCA---
----G-------CTCCTGAC-----------CCCGAGTG-CTCTGCCCCCCTCGGCCTCC
C------GACGTGCTGGGACTGCAGAC-GGAGTCTCG--CTCA--------CTCGGTGCT
CGGTGTT-GCCCGGGCTGGAG-TGCGGTGGC-------------------GTGGTCTTG-
----------------GCTC-----------GCTGCAGCCTCCGCCTCCCAGCCGCCTGC
CTT~GGCCTCCCAGGGT-GCTGGG-ATTG-------------------------------
--------------------------
>GL397274_939997-942457+/600-99
TCTGTGGCCCAGGCTGGAATCTAGTCGGCTCGCTGCAGACTCCCTGCCTCCGGCTCCC~~
~~~~~~~~~~~~~~~~~~~~~~~~~~~~~~~~~~~~GTGATTC~~~~~~~~~~~~~~~~~
~TCCTGC~~~~~~~~~CCCGCGAAC-~~~~~~~~~~~~~~~~~~~~~~~~~~~~~~~~~~
~~~~~~~~~~~~~~~~~~~~~~~~~~CACCACCGCTGCCT-G-----C-TTTTTCTCCTT
TGGCTG--------G-AGGAGCGGTTTCGCCATGTTGGCCA----GGCTGCTCTCCA---
----G-------CTCCTGAC-----------CCCGAGTG-CTCTGCCCGCCTCGGCCACC
C------GAGGTGCTGGGACTGCAGAT-GGAGTCTCG--CTCA--------CTCGGTGCT
CGGTGTT-GCCCGCGCTGGAG-TGCGGTGGC-------------------GTAGTCTTG-
----------------GCTC-----------ACTGCAGCCTCTGCCTCCCAGCCGCCTGC
CTT~GGCCTCCCAGGGT-GCTGGG-ATT--------------------------------
--------------------------
>GL397437_1545646-1547793+/600-
TCTGTTGCCCAGGCTGGAGTGTAGTCGGCTGGCTGC--ACTCCCTGCCTCCGGCTCCC--
------------------------------------GTGATTC-----------------
-TCCTGC---------CTCGGCCTGC---CA-GCTG----------------GCTGGGAT
T----------GCGG--GCGCGCAC-CACCACCCCGGCTG-G-------TTTTNNNNNNN
NNNNNN--------NNNNNNNNNNNNNNNNNNNNNNNNNNN----NNNNNNNNNNNN---
------------NNNNNNNN-----------NNNNNNNNNNNNNNNNNNNNNNNNNNNNN
NNNNNNNNNNNTGCTGGGACTGCAGAA-GGAGTCTCG--CTCA--------CTCCGTAAT
CGGTGTT-GCCCGGGCAGGAG-TGCAGTGGC-------------------GTGGTCTCA-
----------------GCTC-----------GCTGCAGCCTCCGCCTCCCAGCCGCCTGC
TTC~GGCCTCCCAAGGT-GCTAGG-ATTG-------------------------------
--------------------------
>GL397313_9528042-9530601+/600-
TTTTCTTCCCTAGCTGCAGACTCC-CTGCCTGCGGC------CCCG--------------
-------------------------------------TGATTC-----------------
-TCCGGC---------CCCGGCCTGC---GG-GCTG----------------CCTGGGAT
T----------GCTG--GTGTGCGC-CACCACCGCTGCCT-G-----C-TTTTTCTCCTT
TGGCTG--------C-AGGCTTGGTTTCGCCAACTTGGCCA----GGCTGGTCTCCA---
----G-------CTCCTGAC-----------CCCGACTG-CTCTGCCCACCTCGGCCTCT
C------GAGGTGCTGGGACTGCAGAC-GGAGTCTTG--CTCA--------CTCGGTGCT
CGGTGTT-GCCCGGGCTGGAG-TGCGGTGGC-------------------GTGGTCTTG-
----------------GCTC-----------GCTGCAGCCTCCGCCTCCCAGCCGCCTGC
CTT~GGCCTCCCAGGCT-GCTGGG-ATTGCAGCCCCTGCCCGGCCCCTGCCCCGTCTGGG
TGGTGGGGAGC---------------
>GL397297_2161750-2164091-/600-
TCTGTGGCCCAGGCTGGAATCTACTCCGCTCACCAC------CCTACCTCCAGCTCCC--
------------------------------------GTGATTC-----------------
-TCCTGC---------CCCGGCCAGC---GG-GCTG----------------CCTGGGAT
T----------GCTG--GCGCGCGC-CACCACCCCTGCCT-G-----C-TTTTTCTCCTT
TGGCTG--------G-AGGCGCGTTTTCGCCATGTTGGCCA----GGCTGGTCTGCA---
----G-------ATCCTGAC-----------CCCGAGTG-CTCTGCCCGCCTCGGCCTCC
C------AAGGTGCTGGGACTGCAGAC-GGAGTCTCG--CTCA--------CTCGGTGCT
CGGTGTT-GCCAGGGCTGGAG-TGCGGTGGC-------------------GTGGTCTTG-
----------------GCTC-----------GCTGCAGCCTCCGCCTCCCAGCCCCCTGC
CTT~GGCCTCGCAGGGT-GCTGGG-ATTGCAGC---------------------------
--------------------------
>GL397324_2155579-2157957-/600-
TCTGTGGCCCAGGCTGGAATCTAGTCGGCACGCCGC-------CGG-------TTCCC--
------------------------------------GTGATTC-----------------
-TCCTGC---------CCCGGGCTGC---GG-GCTG----------------CCTGGGAT
T----------GTCG--CCGCGCGT-CACCACCGCTGCCT-G-----C-TTTTTCTCCTT
TGGCTG--------G-AGGCGCGGTTTCGCCATGTTGGCCA----GGCTGGTCTCCA---
----G-------CTCCTGAC-----------CCCGAGTG-CTCTGTCCGCCTCCGCCTCC
C------AAGGTGCTGGGACTGCAGAC-GGAGTCTCG--CTCA--------CTTGGTGCT
GGGTGTT-GCCCGGACTGGAG-TGCGGTGGC-------------------GTGGTCTTG-
----------------GCTC-----------GCTGCAGCCTCCGCCTCCCAGCCGCCTGC
CTT~GGCCTCCCAGGGT-GCTGGG-AT---------------------------------
--------------------------
>GL397265_25579392-25581994+/60
TCTGTGGCCCAGGCTGGAATCCAGTCGGCTCGCTCC-------CTGCCTCCGGCTCCC--
------------------------------------ATGATTC-----------------
-TCCTGC---------CCCGGCCTGT---GG-GCTG----------------CCTGGGAT
T----------GCCG--GCGCGCGC-CACCACCGCTGCCT-G-----C-TTTTTCTCCTT
TGGCTG--------G-AGGCGCGGTTTCGCCATGTTGGCCA----GGCTGGTCTCCA---
----G-------CTCCTGAC-----------CCCGAGTG-CTCTGCCCACCTCGGCCTCC
T------GAGGTGCTGGGACTGCAGAC-GGAGTCTGG--CTCA--------CTCGGTGCT
CGGTGTT-GCCCAGGCTGGAG-TGCGGTGGC-------------------GTGGTCTTG-
----------------GCTC-----------GCTGCAGCCTCCGCCTCCCAGCCACCTGC
CTT~GGCCTCCCAGGGT-GCTGGG-AT---------------------------------
--------------------------
>GL397366_4965073-4967680+/600-
TCTGTGGCCCAGGCTGGAATCTAGTCGGCTCCCTGCAGACTC------------------
------------------------------------------------------------
--CCTGC--------CCCCGGCCTGC---AG-GCTA----------------CCTGGGAT
T----------GCCG--GCGCGCGC-CACCACCGCTGCCT-G-----C-TTTTTCTCCTT
TGGCTG--------G-AGGCGCGGTTTCGCCATGTTGGCCA----GGCTGGTCTCCA---
----G-------CTCCTGAC-----------CCCGAGTG-CTCTGCCTGCCTCGGCCTCC
C------GAGGTGCTGGGACTGCAGAC-GGAGTCTCG--CTCA--------CTCGGTGCT
CGGTATT-G~CCGGGCTGGAG-TGTGGTGGC-------------------TTGGTCTTG-
----------------GCTC-----------GCTGCAGCCTCCGCCTCCCAGCCGCCTGC
CTT~GGCTTCCCAGGGT-GCTGGG-ATTG-------------------------------
--------------------------
>GL397262_63340266-63342750+/60
TCTGTGGCCCAGGCTGGAATCTAGTCGGCGCGCTGCACACTCCCTGCCTCCGGTTCCC--
------------------------------------GTGATTC-----------------
-TCCTGC---------CCCGGCCTGC---GG-GCTG----------------CCTGGGAT
T----------GCCG--GCGCGCAT-CACCACCGCTGCCT-G-------CTTTTCTCCTT
TGGCTG--------G-AGGCGCGGTTTCGCCATGTTGGCCA----GGCTGGTCTCCA---
----G-------CTCCTGAC-----------CCCGAGTG-CTCTGCCCGCCTCAGCCTCC
T------GAGGTGCTGGGACTGCAGAC-GGAGTCTCG--CTCA--------CTCGGTGCT
CGGTGTT-GCCCGGGCTGGAG-TGCGGTGGC-------------------ATGGTCTTG-
----------------GCTC-----------GCTGCAGCCTCCGCCTCCCAGCCGCCTGC
CTT~GGCCTCCCAGGGT-GCTGGG-ATTGCAGCCCCTGCCC-------------------
--------------------------
>GL397264_6677296-6679655+/600-
TCTGTGACCCAGGCTGGAATCTAGTCGGCTCACTGCAGAA-CCCTGCCTCCGGCTCCC-~
~~~~~~~~~~~~~~~~~~~~~~~~~~~~~~~~~~~~CTGATTC-----------------
-TCCTGC---------CCCGGCCTGC---GG-GCTG----------------CCTGGGAT
T----------GCCG--GCGCGCGT-CACCACCGCTGCCT-G-----C-TTTTTCTCCTT
TGGCTG--------G-AGGCGCGGTTTCGCCATGTTGGCCA----GGCTGGTCTGCA---
----G-------CTCCTGAC-----------CCCGAGTG-CTCTGCCCGCCTCGGCCTCC
C------GAGGTGCTGGGACTGCAGAC-AGAGTCTCG--CTCA--------CTCGGTGCT
CGGTGTT-GCCAGGGCTGGAG-TGCGGTGGC-------------------GTGGTCTTG-
----------------GCTC-----------GCTGCAGCCTCCACCTCCCAGCCGCCTGC
CTT~GGCCTCCCAGGGT-GCTGGG-ATTGCAGCCCCTGCCCT------------------
--------------------------
>GL397264_16229402-16231875+/60
TCTGTGGCCCAGGCTGGAATCTAGTCGGCTCGCTGCAGACTCCCTGCCTCCGGCTCCC--
------------------------------------GTGATTC-----------------
-TCCTGC---------CCCGGCCTGC---GG-GCTG----------------CCTGGGAT
T----------GCCG--GCGCGCGC-CACCACCGCTGCCT-G-----C-TTTTTCTCCTT
TGGCTG--------G-AGGCGCGGTTTCACCAGGTTGGCCA----GGCTGGTCTCCA---
----G-------CTCCTGAC-----------CCCGACTG-CTCTGCCCGCCTCAGCCTCC
C------GAGGTGCTGGGACTGCTGAC-GGAGGCTCG--CTCA--------CTCGGTGCT
CGGTGTT-GCCCGGGCTGGAG-TGCGGTGGC-------------------GTGGTCTTG-
----------------GCTC-----------GCTGCAGCCTCCGCCTCCCAGCCGCCTGC
CTT~GGCCTCCCAGGCT-GCCGGG-ATTG-------------------------------
--------------------------
>GL397263_17978842-17981347+/60
TCTCTGGCCCAGGCTGGAATCTAGTCAGCTCGCTGCAGACTCCCTGCCTCCGGCTCCC--
------------------------------------GTGATTC-----------------
-TCCTGC---------CCCGGCCTGC---GG-GCTG----------------CCTGGGAT
T----------GCCG--GCGCGCAC-CATCACCGCTGCCT-G-----C-TTTTTCTCCTT
TGGCTG--------G-AGGCGCGGTTTCGCCATGTTGGCCA----GGCTGGTCTCCA---
----G-------CTCCTGAC-------------CGAGTG-CTCTGCCCGCCTCGGCCTCC
C------GAGGTGCTGGGACTGCAGAC-GGAGTCTCG--CTCA--------GTCGGTGCT
CGGTGTT-GCCCCGGCTGCAG-TGCGGTGGC-------------------GTGGTCTTG-
----------------GCTC-----------GCTGCAGCCTCCGCCTCCCAGCTGCCTGC
CTT~GGCCTCCCAGGGT-GCTGGG-ATTG-------------------------------
--------------------------
>GL397279_19286818-19290170+/60
TCTGTGGCCCAGGCTGGAATCTAGTCGGCTCGCTGCAGACTCCCTGCCTCCGGCTCCC--
------------------------------------GTGATTC-----------------
-TCCTGC---------CCCGGCCTGC---AA-GCTG----------------CCTGGGAC
T----------GCCG--GCGCGCAC-CACCACCGCTGCCT-G-----C-TTTTTCTCCTT
TGGCTG--------G-AGGCGCGGTTTCGCCATGTTGGCCA----GGCTGCTCTCCA---
----G-------CTCCTGAC-----------CCCGACTG-CTCTGCCCGCCTCGGCCTCC
C------GAGGTGCTGGGACTGCAGAC-AGAGTGTCG--CTCA--------CTCGGTGCT
CGGTGTT-GCCCGGGCTGGAG-TGCGGTGGC-------------------GTGGTCTTG-
----------------GCTC-----------GCTGCAGCCTCCGCCTCCCAGCCGCCTGC
CTT~GGCCTCCCAGGGT-GCTGGG-AT---------------------------------
--------------------------
>GL397401_786475-788895-/600-99
TCTGTGGCCCAGGCTGGAATCTAGTCGGCTCGCTGCAGACTCCCTGCCTCCGGCTCCT--
------------------------------------GTGATTC-----------------
-TCCTGC----------CCGGCCTG----------------~~~~~~~~~~~CCTGGGAT
T----------ACCG--GCGCGTGC-CACCACCGCTGCCT-G-----C-TTTTTCTCCTT
TGGCTG--------G-AGGCGCGGTTTCGCCATGTTGGCCA----GGCTGCTCTCCA---
----G-------CTCCTGAC-----------CCCGAGTG-CTCTGCCCGCCTCGGCCTCC
C------GAGGTGCTGGGACTGCAGAC-GGAGTCTCG--CTCA--------CTCGGTGCT
CGGTGTT-GCCCGGGCTGGAG-TGCGGTGGC-------------------GTGGTCTTG-
----------------GCTC-----------GCTGCAGCCTCCGCCTCCCAGCCGCCGGC
CTT~GGCCTCCCAGGGT-GCTGGG-ATTG-------------------------------
--------------------------
>GL397272_3479455-3482615-/600-
-----------------AATCTAGTCGGCTCGCTGCAGACTCCCTGCCTCCAGCTCCC--
------------------------------------GTGATTC-----------------
-TCCTGC---------CCCGGCCTGC---GG-GCTG----------------CCTGGTAT
T----------GCCG--GCGCGCGC-CACCACCGCTGCCT-G-----C-TTTTTCTCCTT
TGGCTG--------G-AGGCGCGGTTTCGCCATGTTGGCCA----GGCTGGTCTCCA---
----G-------C-----AC-----------CCCGAGTG-CTTTGCCCGCCTCGGCCTCC
C------GAGGTGCTGGGACTGCAGAC-GGAGTCTCG--CTCA--------CTCGGTGCT
CGGTGTT-GCCCGGGCTGGAG-TGCGGTGGC-------------------GTGGTCTTG-
----------------GCTC-----------GCTGCAGCCTCCGCCTCCCAGCCGCCTGC
CTT~GGCCTCCCAGGGT-GCTGGG-ATTG-------------------------------
--------------------------
>GL397456_475555-478816+/600-99
TCTGTGGCCCAGGCTGGAATCTAGTCGGCTCGCTGCAGACTCCCTGCCTCCGGCTCCC--
------------------------------------CTGATTC-----------------
-TCCTGC---------CCCGGCCTGC---GG-GCTG----------------CCTGGGAT
T----------GCCG--GCGCGCGC-CACCACCGCTGCCT-G-----C-TTTTTCTCCTT
TGGCTG--------G-AGGCGCGGTTTCGCCATGTTGGCCA----GGCTGGTCTCCA---
----G-------CTCCTGAC-----------CCCGAGTG-CTCTGCCCGCCTCAGCCTCC
C------GAGGTGCTGGGACTGCAGAC-GGAGTCTCG--CTCA--------CTCAGTGCT
CGGTGTT-GCCTGGGCTGGAG-TGCGGTGGC-------------------GTGGTGTTG-
----------------GCTC-----------GCTGCAGCCTCCGCCTCCCAGCCGCCTGC
CTT~GGCCTCCCAGGGT-GCTGGG-ATTG-------------------------------
--------------------------
