# Supplementary material for: Inference of Transposable Element Ancestry
Source: PLoS Genet. 2014 Aug 14;10(8):e1004482. doi: 10.1371/journal.pgen.1004482 (PMC4133154; doi:10.1371/journal.pgen.1004482)
Supplement: File S8 — Processed alignment files for LAVA 5′ cluster 3 sequences. Aligned sequences from cluster 3 in the 5′ end of LAVA, after processing. (FASTA) [file pgen.1004482.s014.fasta]

>GL397263_356714-360083-/600-99
TCTGTGGCCCACGCTGGAGTAAACTCGGCTCGCTGCAGACTCCCTGCATTGGGCTCCCGT
GATTCTCCTGCCCTGGCCTATGGGCTGCCTGGGATTGCCACCGCGTGCCTCCACCCCTCC
TTTTTTTCTCCTTTGGCTGGAGGCACGGTTTCACCATGTCGGCCAGGCTGGTCTCCAGCT
CCTAACCTCCAGTGCTCTGCCCGCCTCGGCCTCCCGAGGTGCTGGGACTGCAGATGGAGG
CTCGCTCATTCGGTGCTCAGTGTTGCCCGGGCTGGAGTGCGGTGGCATGGTCCTGGCTTG
CTGCAGCTTCCACCTCCCAGCTGCCTG-CTTGGCCTCCCAGGGTGCTGGGAT
>GL397389_3943008-3945391-/600-
TCTGTGGCCCAGGCTGGACTACACTCGGCTCGTTGCAGACTCTCTGCGTCCGGCTCCCGT
GATTCTCCTGCCCTGGCCTGCGGGCTGCCTGGGATTGCCAGTGTGCTCCACCACCCCTCC
CTTTTTTCTCCTTTGGCTGGAGGCGTGGTTTCGCCATGTCGGCCAGGCTGGTCTCCAGCT
CCTGACCTCCAGTGGTCTGCCCCGCCTCGCCTCCC-GTGTGCTGGGACTGCAGACGGAGG
CTCGCTCACTCGGTGCG-------GCCCGGGCTGGAGTGCGGTGGCGTGGTCTTGGCTCG
CTGCAGCTCCG--CTCCCAGCCGC-TG-CTTGGC-T-CCAGGCTGCTGGGAT
>GL397444_182925-185385+/600-99
--CCTTGCTTTCGCTGGAGTACACGCGGCTCGCTGCAGACTCCCTGCGTCCGCCTCTCGT
GATTCTCCTGCCCTCG-----------CCTGGGATTGCTGGCGCGCGCCACCACCCCTCC
CTTTTTTCTCCTTTGGCTGGTGGCGCGGTTTCACCATGTTGGACACGCTGGTCTCCAGCT
CCTGACCTCGAGTGGTCTGCCCGCCTCGGCCTCCCGAGGTGCTGGGACTGCAGACGGAGT
CTCGCTCACTCGGTGCTCGGTGTTGCCCGGGCTGGAGTGCGGTGGCGTGGTCTTGGCTCA
CTGCAGCCTCCGCCTCCCAGCCGCCTGCCTTG-CATCCCAGGGTGCTAGGAT
>GL397347_7888877-7891029+/600-
----TTTCCCAGGCTGCACTACACGCGGCTGGCTGCAGACTGCCTGCGTCCGGCTCCCAG
GACTCCCCGGCCCTGGCCTGCGGGCTGCCTCCGATTGCCGCCGCACGCCATCACCCCTCC
TTTTTTTCTCCTTTGGCTGGAGGCGCGGTTTCGCCCTGTCGGCCAGGCTGGTCTACAGAT
CCTAACCTAGAGTGATCTGCCCGCCTCGGCCTCCCTAGGTGCTGGGACTGCAGACGGAGG
CTCGCTCACTCAGTGCTCGGTGTTGCCCGGGCTGGAGTGCGGTGGCATGGTCTTGGCTCG
CTGCAGCCTCCGCCTCCCAGCCGCCTGCCTTGGCCTCCCAAGGTGCTGGGAT
>GL397273_18499201-18501766-/60
----TTTCCCAGGCTGGAGTACACGCAGCTGGCTGCAGACTCCCTGTGGCCGGCTCCCAG
GACTCCCCTGCCCTGGCCTGCGGGCTGCCTGGGATTGCCACCGCGCGACACCACCCCTCC
CTTTTTTCTCCTTTGCCTGGAGGCACCGTTTCGCCACGTCGGCCAGGCTGGTCTCCAGCT
CTTGATCTCGAGTGCTCTGCCCGCCTCGGCCTCCCTAGGTGCTGGGACTGCAGACGGAGG
CTCGCTCACTCGGTGCTCGGTGTTGCCCAGGCTGAAGTGCAGTGGCATGGTCTTGGCTCG
CTGCAGCCTCCGCCTCCCAGCCGCCTGCCTTGGCCTCCCAGGGTGCTGGGAT
>GL397382_4288346-4290894+/600-
TCTGTGGCCCACGCTGGAGTACACTCGGCTCACTGCAAACTCCCTATGTCCGGCTCCCGT
GATTCTCCTGCCCTGGCCTGCGGGCTGCCTGGGATTGCCGGCGCGCGCCAGCACCCCTCC
CTTTT-------------------------------TGTCGACCAGGCTGCTCTCCAGCT
CCTGACCTCGAGTGGTCTGCCCGCCTCGACCTCCCGAGGTGCTGGGACTGCAGACGGAGG
CTCGCTCACTTGGTGCTTGGTGTTGCCTGGGCTGGAGTGCGGTGGCGTGGTCTTGGCTCG
CTGCAGCCTCCGCCTCCCAGCTGC-TG-CTTGGCCTCCCAGGGTGCTGGGAT
>GL397282_1827311-1829732+/600-
TCTGTGGCCCAGGCTGGAATCTAGTCAGCTCGCTGCAGGCTCCCTGCGTCCGGCTCCCAT
GATTCTCCTGCCCTGGCCTCCGGGCTGCCTAGGATTGCCAGCGCGCGCCACCACCCCTCC
CTTTTTTCTCCTTTGGCTGGAGGCGCGGTTTCGCCAGGTCGGCCAGGCTGGTGTCCAGCT
CCTGACCTCGACTGCTCTGCCCGCCTCGGCCTCCCGAGGTGCTGGGACTGCAGACGGAGT
CTCGCTCACTTGGTGCTCGGTGTTGCCCGGGCTGGAGTGCGGTGGCGTGGTCTTGGCTCG
CTGCAGCCTCCGCCTCCTAGCCGCCTGCCTTGGCCTCCCAGCCTGCTGGGAT
>GL397373_952666-955248+/600-99
TCTGTGGCCCAGGCTGGAATACACTCAACTCGCTGCAGACTCCCTGCGTCCAGCTCCCGT
GATTCTCCTGCCCCGGCCTGTGGGCTGCCTGGGATTGCCTGCACGCGCCACCACCCCTCC
CTTTTTTCTCCTTTGGCTGGAGGCACAGTTTCGCCATGTTGGCCAGGCTGGTCTCCAGCT
CCTGACCTTGAGTGGTCTGCCCGCCTCGGCCTCCCAAGGTGCTGGGACTGCAGACTGAGT
CTCGCTCACTCGGTGCTCGGTGTTGCCCGGGCTGGAGTGCGGTGGCGTGGTCTTGGCTCG
CTGCAGCCTCCGCCTCCCAGCGGCCTGGCTTGGCCTCCCAGGGTGCTGGGAT
>GL397288_5611914-5614480-/600-
TCTGTGACCCAGGCTGGAGTACACTCGGCTCGCTGCAGACTCCCTGCGTCCGGCTCCCAT
GATTCTCCTGCCCTGCCCTGCGGGCTGCCTGGGATTGCCGGCGCACGCCACCACCCCTGC
CTTTTTTCTCCTTTGGCTGGAGGCGCGGTTTTGCCATCTTGGCCGGGCTGGTCTCCAGCT
CCTGACCTCGAGTGGTCTGCCCGCCTCGGCCTCCCGAGGTGCTGGGACTGCAGACGGAGG
CTCGCTCACTCGGTGCTCGGTGTTGCCCGGGCTGGAGTACAGTGGCATGGTCTTGGCTCC
CTGCAGCCTCCATCTCCCAGCCGCCTGCCTTGGCCTCCCAGGGTGCTGGGAT
>GL397326_5990908-5994501-/600-
TCTGTGGCCCAGGCTGGAGTACACTCGGCTCGCTGCAGACTCCCTGCGTCTGGCTCCCGT
GATTCTCCTGCCCCAGCCTGCGGGCTGCCTGGGGTTGCCGGCGCCCGCCACCGCCCCTCC
CTTTTTTCTCCTTTGGCTGGAGGCGTGGTTTCGCCATGTCAGCCAGGCTGGTCTCCAGCT
CCTGACCTTGAGTGGTCTGCCCACCTCAGCCTCCCGAGGTGCTGGGACTGCAGACGGAGT
CTCGCTCACTCGGTGCTCAGTGTTGCCCGGGCTGGAGTGCGGTGGCGTGGTCTTGGTTCG
CTGCAGCCTCTGCCTCCCAGCCGCCTGCCTTGGCCTCCCAGGTTGCTGGGAT
>GL397390_2071103-2077713-/600-
TCCGTGGCCCAGGCTGGAGTACACTCGGCTCGCTGCACACTCCCTGCGTCCGGCTCCTGT
GATTCTCCTGCCCTGGCCTGCGGGCTGCCTGAGATTGCTGGCACGCGCCACCACCCCTCC
CTTTTTTCTCCTTTGGCTGGAGGCGCGGTTTCGCCATGTCCGCCAGGCTGGTCTCCAGCT
CCTGACCTCCAGTGGCCCGCCCGCCTCGGCCTCCCGAGGTGCTGGGACTGCAGAAGGAGG
CTCGCTCACTCGGTGCTCGGTGTTGCCCGAGCTGGAGTGCGGTGGCGTGGTCTTGGCTCG
CTGCAGCCTCCGCCTCCCA---------CTTGGCCTCCCAGAGTGCTGGGAT
>GL397457_1271313-1274291+/600-
TGTGTGGCCCAGGCTGGAGTACACTCGGCTCGCTGCAGACTCCCTGCGTCCGGCTCCCGT
GATTCTCCTGCCCTGGCCTGCAGGCTGCCTGGGATTGCCGATGCACGCCACCACCCCTCC
CTTTTTTCTCCTTTGGCTGGAGGCGTGGTTTCGCCATGTCAGCCAGGCTTGTCTCCAGCT
CCTGACCTCCAATGGTCTGCCCGCCTCGGCCTCCCGAGGTGCTGGGACTGCAGACGGAGG
CTCGCTCACTTGGTGCTCGGTGTTGCCTGGGCTGGAGTGCGATGGCGTGGTCTTGGCTCG
CTGCAGCCTCCGCCTCCCAGCCGCCTGCCTTGCCCTCCCAGGGTGCTGGGAT
>GL397359_6048357-6050930-/600-
TCTGTGGCCCGGGCTGGAGTACACTCGGCTCACTGCAGACTCCCTGTGTCCAGCTCTCGT
GATTCTCCTGCCCTGCCCTGCGGGCTGCCTGGGATTGCCGGCACGCGCCACCACCCCTCC
CTTTTTTCTCCTTTGGCTGGAGGCGCAGTTTCGCCATGTTGGCCAGGCTGCTCTCCAGCT
CCTGACCTGGAGTGGTCTGCCCGCCTCGGCCTCCCGAGGTGCTGGGACTGCAGATGGAGG
CTCGCTCACTCGGTGCTTGGTGTTGCCCGGGCTGGAGTGCGGTGGCATGGTCTTGGCTCG
CTGCAGCCTCTGCCTCCCAGCCGCCTGCCTTGGCCTCCCAGGGTGCTGGGAT
>GL397284_20367418-20370219-/60
TCCGTGGCCCAAGCTGGAGTACAGTCGGCTGG----------AGTGCTTCCGGCTCCCGT
GATTCTCCTGCCCTGGCCTGCGGGCTGCCTGGGATTGCTGGCGCGCGCCACCACCCCTCC
CTTTTTTCTCCTTTGGCTGGAGGCGTGGTTTCGCCATATCGGCCAGGCTGGTCTCCAGCT
CCTGACCTCGAGTGGTCTGCCCGCCTCGGCCTCCAGAGGTGCTGGGACTGCAGACGGAGT
CTCGCTCACTTGGTGCTCGGTGTTGCCCGGGCTGGAGTGCGGTGGCGTGGTCTTGGCTGG
CTGCCGCCTCCGCCTCCCAGCCGCCTGCCTTGGCCTCCCAGGGTGCTGGGAT
>GL397266_29706873-29709334+/60
TCTGTGGCCCACGCTGGCGTACACTCGGCTCGCTGCAGACTCCCTGCCTCCGCCTCCCGT
TATTCTCCTGCCCTGGCCTGCGGGCTCCCTGGGATTACCGGCGCGCGCCAACACCCCTCC
CTTTTTTCTCCTTTGGCTGGAGGCGCGGTTTCGCCATGTCGGCCAGGCTGGTCTCCAGCT
CTTGACCTTGAGTGGTCTGCCCGCCTCGGCCTCCCAAGGTGCTGGGACTGCGGACAGAGT
CTCGCTCACTCGGTGCTCGGTGTTGCCCGGGCTGGAGTGCGGTGGCGTGGTCTTGGCTCG
CTGCAGCCTCCGCCTCCCAGCCGCCTGCCTTGGCCTCCCAGGGTGCTGGGAT
>GL397297_22884175-22886435+/60
TCTGTGGCCCAGGCTGAAATACACTCGACTCGCTGCAGACTCCCTGCGTCCAGCTCCCGT
GATTCTCCTGCCCCGGCCTGCGGACTGCCTGGGATTGCCGGCGCGCGTCACCATCCCTCC
CTTTTTTCTCCTTTGGCTAGAGGCGCGGTTTCGCCATGTCGGCCAGGCTGGTCTCCAGCT
CCTGACCTCGAGTGGTCTGCCCGCCTCAGCCTCCCGAGGTGCTAGGACTGCAGACGGAGT
CTCGCTCACTCGGTGCTCGGTGTTGCCCGGGCTGGAGTGTGGTGGCGTGGTCTTGGCTCG
CTGCAGCCTCCGCCTCCCAGCCGCCTGCCCTGGCCTCCCAGGGTGCTGGGAT
>GL397426_458497-460803+/600-99
TCTGTGGCCCAGGCTGCATTACACTCGGCTCGCTGCGGACTCCCTGGGTCCGGCTCCGGT
GATTCTCCTGCCCTGGCCTGCGGCCTGCCTGGGATTGCCGGCGCGCGCCACCACCCCTTC
CTTTTTTCTCCTTTGGCTGGAGGCGCGGTTTCGCCATGACGGCCAGGCTGGTCTCCAGCT
CCTGACCTCGAGTGGTCTGCC--------------GAGGTGCTGGGACTGCAGACGGAGT
CTCGCTCACTCGGTGCTCGGTGTTGCCCGGGCTGGAGTGAAGCTCCGTGGTGGA-ATTCG
CTGCAGCCTCCGCCTCCCAGCCGCCTGCCTTGGCCTCCCAGGGTGCTGGGAT
>GL397268_40026836-40029602+/60
TCTGTGGCCCAGGCTGGAGTACACTCGGCTCGCTGCAGACTCGCTGCCTCTGGCTCCCGT
GATTCTCCTGCCCTGGCCTGCGGGCTGCCTGGGATTACCGGTGCGCGCCACCACGCCTCC
CTTTTTTCTCCTTTGGCTGGAGGCGCGGTTTCGCCGTGTCGGCCAGGCTGGTCTCCAGCT
CCTGACCTCGAGCGGTCTGCCCGCCTCGGCCTCCCGAGGTGCTGGGACTGCAGAAGGAGG
CTCGCTCATTCGGTGCTCGGTGTAGTCCGGGCTGGAGTGCGGTGGCGTGGTCTTGGCTCG
CTGCAGCCTCCGCCTCCCAGCCGCCTGCCTTGGCCTCCCAGGGTGCTGGGAT
>GL397275_13285268-13287645+/60
TCTGTGGCCCAGGCTGCAGTATAGTCGGCACGCTGCAGACTCCCTGCCTCTGGCTCCCGT
GATTCTCCTGCCCCGGCCTGCGGGCTCCCTGGGATTGCCGGCGCGCGCCACCACCCCTCC
CTTTTTTCTCCTTTGGCTAGAGGCGCGGTTTCGCCATGTTGGCCACGCTGGTCTCCAGCT
CCTGACCTCGAGTGGTCTGCCTGCCTCGGCCTCCCGAGGTGCTGGGACTGCAGACAGAGT
CTCGCTCACTCGGTGCTCGGTGTTGCCCAGGCTGGAGTGCGGTGGCGTGGTCTTGGCTCA
CTGCAGCTTCCGCCTCCCAGCCGCCTGCCTTGGCCTCCCAGGGTGCTGGGAT
>GL397346_5819263-5821519-/600-
TCTGTGGCCCAGGCTGGAGTACACTCGACTCGCTGCAGACTCCCTGCGTCCGGCTCCCGT
GATTCTCCTGCCCTGGCCTGCGGGCTGCCTGAGATTGCCGCCTCGCGCCACCACCCCTCC
CTTTTTTCTCCTTTGGCTGGAGGCACGGTTTCGCCATGTCGGCCAGGCTGATCTCCAGCT
CCTGACCTCGAGTGCTCTGCCCGCCTCGGCCTCGCAAGGTGCTGGGACTGCAGATGGAGG
CTCGCTCACTCGGTGCTCGGTGTTGCCCGGGCTGGAGTGCGGTGGCGTGGTCCTGGCTCG
CTGCAGCCTCCGCCTCCCAGCTGCCTGCCTTGACCTCCCAGGGTGCTGGGAT
>GL397456_451641-454427+/600-99
TCTGTGGCCCAGGCTGGAGTACACTCGGCTCGCTGCAGACTCCCTGCCTCCGGCTCCCAT
GATGCTCCTGCCCTGGCCTGCGGGCTGCCTGAGATTGCCGGCGCACGCCACCACCCCTCC
CTTTTTTCTCCTTTGGCTGGAGGCGCGGTTTCGCCATGTCGGCCACCCTGGTCTCCAGCT
CCTGACCTCCAGTGGTCTGCCCGCCTTGGCCTCCCGAGGTGCTGGGACTGCAGACGGAGG
CTCGCTCACTTGGTGCTCGGTGTTGCCCGGGCTGGAGTGCGGTGGCGTGGTCTTGTTTCG
CTGCAGCCTCCGCCTCCCA---------CTTGGCCTCCCAGGGTGCTGGGAT
>GL397378_3128690-3132022-/600-
TCTGTGGCCCAGGCTGGAGTACACTCGGCTCGCCGCAGACTCCCTGCCTCCGGCTCCCGT
GATGCTCCTGCCCTGGCCTGCGGGCTGCCTGAGATTGCTGGCGCGCCCCACCACCCCTCC
CTTTTTTCTCCTTTGGCTGGAGGCGCGGTTTCGCCATGTCGGCCAGCCTGGTCTCCAGCT
CCTGACCTACAGTGGTCTGCCCGCCTCGGCCTCCCCAGGTGCTGGGACTGCAGACGGAGG
CTCGCTCACTCGGTGCTCGGTGTTGCCCGGGCTGGAGTGCGGTGGCGTGGTCTTGGCTCG
CTGCAGCCTCCGCCTCCCA---------CTTGGCCTCCCAGGGTGCTGGGAT
>GL397261_23710619-23713187-/60
TCTGTGGCCCAGGCTGGAGTACACTCGGCTCGCTGCAGACTCCCTGCCTCCAGCTCCCGT
GATGCTCCTGCCCTGGCCTGCCGGCTGCCTGAGATTGCTGGCTCGCGCCACCACCCCTCC
CTTTTTTCTCTTTTGGCTGGAGGCGCGGTTTCGCCATGTCGGCCAGCCTGGTCTACAGCT
CCTGACCTCCAGTGGTCTGCCCGCCTCGGCCTCCCGAGGTGCTGGGACTGCAGATGGAGG
CTCGCTCACTCGGTGCTCAGTGTTGCCCGGGCTGGAGTGCGGTGGCGTGGTCTTGGCTCG
CTGCAGCCTCCGCCTCCCA---------CTTGGCCTCCCAGGGTGCTGGGAT
>GL397291_11534209-11536738-/60
TCTGTGGCCCAGGCTGGAGTACACTCGGCTGGCTGCAGACTCCCTGCATCCGGCTCCCGT
GATGCTCCTGCCGTGGCCTGCAGGCTGCCTGGGATTGCCGGCGCGTGCCACCACCCCTCC
CTTTTTTCTCCTTTGGCTGGAGGCGCGGTTTCGCCATGTCGGCCATGCTGGTCTCCAGCT
CCTGACCTCCAGTGGTCTGCCCGCCTCGGCCTCCCGAGGTGCTGGGACTGCAGACGGAGG
CTCGTTCACTCGGTGCTCGGTGTTGCCCGGGCTGGAGTGCGGTGGCGTGGTCTTGGCTCG
CTGCAGCCTCCGCCTCCCA---------CTTGGCCTCCCAGGGTGCTGAGAC
>GL397275_7402465-7404960-/600-
TCTGTGGCCCAGGCTGGAGTACACTCGGCTCGCTGCAGACTGCCTGCGTCCGGCTCCCGT
GATTCTCCTGCCCTGGCCTGCGGGCTG-CAGGGATTGCCGGCGCGCGCCACCACCCCTCC
CTTTTTTCTCCTTTGGCTGGAGACGCAGTTTCGCCATGTGGGCCAGGCTGGTCTCCACCT
CCTGACCTCCGGTGGTCTGCCCACCTCGGCCTCTAGAGGTGCTGGGACTGCAGACGGAGG
CTCGCTCACTCCGTGCTCGCTGTTGCCCGGGCTGCAGTGCGGTGGCGTGGTCTTGGCTCA
CTGCGACCTCCGCCTCCCAGCCGCCTGCCTTGGCCTCCCAGAGTGCTGGGAT
>GL397357_7259226-7261562+/600-
TCTGTGGCCCAGGCTGGAGTACGCTCGGCTCGCTGCAGACTCCCTGCATCCGGCTCCCGT
GATTCTCCTGCCCTGGCCTGCGGACTGCCTGGGATTGCCGGCGCGCGCCACCACCCCTCC
CTTTTTTCTCCTTTGGCTGGAGGCGCGGTTTCGCCATGTCCGCCAGGCTGGTCTCCAGCT
CCTGACCTCCAGTGGTCTGCCCGCCTCGGCCTCCCGAGGTGCTGGGACTGCTGACGGAGT
CTCGCTCACTCGGTGCTCAGTGTTGCCCGGGCTGGAGTGCGGTGGCGGGGTCTTGGCTCC
TTGCAGCCTCCGCCTCCCAGCCGCCTGCCTTGGCCTCCCAGGGTGCTGGGAT
>GL397309_9532329-9534625-/600-
TCTGTGGCCCAGGCTGGAGTACACTCAGCTTGCTGCAGACTCCCTGCGTCTGTCTCCCGT
GATTCTCCTGCCCTGGCCTGCCGGCTGCCTGGGATTGCCAGCGGGCACCACCACCCCTCC
CTTTTTTCTCCTTTGGCTGGAGGCACGCTTTCGCCATGTCGGCCAGGCTGGTCTCCAGCT
CCTGACCTCCGGTGGTCTGCCCGCCTCGGCCTCCAGAGGTGCT-----------------
-----------------CTGTGTTGCCCGGGCTGCAGTGCGGTGGCGTGGTCTTGGCTCG
CTGCAGCCTCCGCCTCCCAGCCGCCTGCCTTGGCCTCCCAGGGTGCTGGGAT
>GL397288_8308221-8310599+/600-
TCTGTGGCCCAGGCTGGAGTACACCCGGCTTGCTGCAGACTCCCTGTGTCCGGCTCCGGT
GATTTTCCTGCCCTGGCCTGCGGGCTGCCGGTGATTGCCGGCGCGCACTACCACCCCTCC
CTTTTTCCTCCTTTGGCTGGAGGCGCGGTTTCGCCATGTCGGCCAGGCTGGTCTCCAGCT
CCTGACCTCCGGTGGTCTGCCCGCCTCGGCCTCTAGAGGTGCTGGGACTTCAGACGGAGG
CTCGCTCACTCGGTGCTCGGTGTTGCCCGGGCTGCAGTGCGGTGGCGTGGTCTTGGCTCG
CTGCAGCCTCCGCCTCCCAGCCGCCTGCCTTGGCCTCCCAGGGTGCTGGGAT
>GL397457_1356411-1359563-/600-
TCTGTGGCCCAGGCTGGAGTACACTCGGCTCGCTGCAGACTCCCTGCGTCCGGCTCCCGT
GATTCTCCTGCCCTGGCCTGTGGGCTGCCTGGGATTGCCAGTGCGCGCCACCACCCCTCC
CTTTTTTCTCCTTTGGCTGGAGGCACGGTTTCATCATGTCAGCCAGGCTGGTCTCCAGCT
CCTGACCTCCAGTGGTCTGCCCGCCTTGGCCTCTAGAGGTGCTG-GACTGCAGACAGAGG
-TCGCTCACTCGGTGCTCGGTGTTGCCCGGGCTGCAGTGCGGTGGCGTGGTCTTGGCTCA
CTGCAGCCTCCACCTCACAGCCGCCTGCCTTGGCCTCTCAGGGTGCTGGGAT
>GL397261_34014240-34019311+/60
CCTGTGGCCCAGGCTGGAGTACACTCGGCTCGCTGCAGACTCCCTGCGTCCGGCTCCCAT
GATTCTCCTGCCCTGTCCTGCGGGCTTCCTGGGATTGCCAGCGCGCACCACCACCCCTCC
CTTTTTTCTCCTTTGGCTGG-AGCGCGGTTTCA-CATGTCGGCTAGGCTGGTCTCCAGCT
C-TGACCTCCGGTGGTCTGCCCGCCTCGGCCTCTAGAGGTGCTGGGACTGCAGACGGAGG
CTCGCTCACTCGGTGCTCGGTGTTGCCCGGGCTGCAGTGCGGTGGCGTGGTCTTGGCTCG
CTGCAGCCTCCGCCTCCCAGCCGCCTGCCTTGGCCTCCCAGGGTGCTGGGAT
>GL397350_3014291-3017313-/600-
TCTGTGGCCCAGGCTGGAGTACACTCGGCTCACTGCAGACTCCCTGCGTCCGGCTCCCGT
GATTCTCCTGCCATGGCCTGCGGGCTGCCTGGGATTGCCGGTGCGCGCCACCACCCCTCC
CTTTTTTCTCCTTTGGCTGGAGGCGCGGTTTCACCATGTTGGCCAGGCTGGTCTCCAGCT
CCTGACCTCCGGTGGTCTGCCCGCCTTGGCCTCTAGAGGTGCTGGGACTGCAGACGGAGG
CTCGCTCACTCGGTGCTCGGTGTTGCCCGGGCTGCAGTGCGGTGGCGTGGTCTTGGCGTG
CTGCAGCCTCCACCTCCCAGCCACCTGCCTTGGCCTCCCAGGGTGCTGGGAT
>GL397282_23338693-23341942+/60
TCTGTGGCCCAGGCTGGAGTACACTCGGCTCGCTGCAGACTCCCTGCATCCGGCTCCCGT
GATTCTCCTGC-----------------CTGCGATTGCCGGCGCGCGCCACCATCCCTCC
CTTTTCTCTCCTTTGGCTGGAGGTGCGGTTTCGCCATGTCGGCCAGGCTGGTCTCCAGCT
CCTGACCTCCGGTGGTCTGCCCGCCTCAGCCTCTAGAGGTGCTGGGACTGCAGACGGAGG
CTCGCTCACTCGGTGCTGGGTGTTGCCCGGGCTGCAGTGCGGTGGCGTGGTCTTGGCTCG
CTGCAGCCTCCACCTCCCAGCCGCCTGCCTTGGCCTCCCAGGGTGCTGGGAT
>GL397283_7130347-7133355+/600-
TCTGTGGCCCAGGCTGGAATACACTTGGCTCGCCACAAACTCCCTGTCTCCGGCTCCCGT
GATTCTCCTGCCCTGGCCTGCGGGCTGCCTGGGATTGCCGGCGCGCGCCACCACCCCTCC
CTTTTTTCTCCTTTGGCTGGAGGCGCGGTTTCGCCATGTCGGCCAGGCTGGTCTCCAGCT
CCTGACCTCCGGTGGTCTGCCCGCCTCGGCCTCTAGAGGTGCTGGGACTGCAGACGGAGG
CTCGCTCACTCGGTGCTCGCTGTTGCCCGGGCTGCAGTGCGGTGGCGTGGTCTTGGCTCG
CTGCAGCCTCCGCCTCCCAGCCGCCTGCCTTGGCCTCTCAGGGTGCTGGGAT
>GL397277_13646677-13649096+/60
TCTGTGGCCCAGGCTGGAGTACACTCAGCTCGCTGCAGACTCCCTGCGTCTGGCTCCCGT
GATTCTCCTGCCCTGGCCTGCGGGCTGCCTGGGATTGCCGGCGTGCGCCACCACCCCTCC
CTCTTTTCTCCTTTGGCTGGAGGCGCGGTTTTGCCATGTCGGCCAGGCTGGTCTCTAGCT
CCTGACCTCCGGTGGTCTGCCCGCCTCGGCCTCTAGAGGTGCTGGGACTGCAGACGGAGG
CTCGCTCACTCGGTGCTCGCTGTTGCCCGGGCTGCAGTGCGGTGGCGTGGTCTTGGCTCA
CTGCAGCCTCCGCCTCCCAGCCGCCTGCCTTGGCCTCTCAGGGTGCTGGGAT
>GL397322_10899988-10902601+/60
TCTGTGGCCCAGGCTGGAGTACACTCGGCTCGCTGCAGACTCCCTGCGTCCGGCTCCCGT
GATTCTCCTGCCCTGGCCTGTGGGCTGCCTGGGATTGCCGGCGCGCGCCACCACCCCTCC
CTTTTCTCTCCCTTGGCTGGAGGCGCGGTTTCGCCATGTCGGCCAGGCTGGTCTCCAGCT
CCTGACCTCCGGTGGTCTGCCCGCCTCGGCCTCCCGAGGTGCTGGGACTGCAGACGGAGT
CTCGCTCACTCGGTGCTCGGTGTTGCCCGGGCTGCAGTGCGATGGCGTGGTCTTGGCTCG
CTGCAGCCTCCGCCTCCCAGCCGCCTGCCTTGGCCTCCCAGGGTGCTGGGAT
>GL397265_36540651-36543413-/60
TCTGTGGCCCAGGCTGGAGTACACTCAGCTGGCTGCAGACTCCCTGCGTCCGGCTCCCGT
GATTCTCCTGCCCTGGCCTGCGGGCTGCCTGGGATTGCCGGCGCGCGCCACCACCCCTCC
CTTTTTTCTTCTTTGGCTGGAGGCGCGGTTTCGCCATGTCGGCCAGGCTGGTCTCCAGCT
CCTGACCTCCGGTGGTCTGCCCGCCTCGGTCTCTAGAGGTGCTGGGACTGCAGACGGAGG
CTCGCTCACTCGGTGCTCGGTGTTGCCCGGGCTGCAGTGCGGTGGCATGGTCTTGGCTCG
CTGCAGCCTCCGCCTCACAGCCGCCTGCCTTGGCCTCTCAGGGTGCTGGGAT
>GL397360_6259751-6262776-/600-
TCTGTGGCCCAGGCTGGAGTACACTCGGCTCGCTGCAGACTCCCTGCGTCAGGCTCCCTT
GATTCTCCTGCCCTGGCCTGCGGGCTGCCTGGGATTGCCGGTGCGCGCCACCACCCCTCC
CTTTTTTCTCCTTTGGCTGGAGGCGCGGTTTCGCCATGTCGGCCAGGCTGGTCTCCAGCT
CCTGACCTCCGGTGGTCTGCCCGCCTCGGCCTCTAGAGTTGCTGGGACTGCAGACGGAGG
CTCGCTCACTCGGTGCTCGGTGTTGCCCGGGCTGCAGTGCGGTGGAGTGGTCTTGGCTCG
CTGCAGCCTCCGCCTCACAGCCGCCTGCCTTGGCCTCTCAGGGTGCTGGGAT
>GL397269_39126283-39128822-/60
TCTGTGGCCCAGGCTGGAGTACACTCGGCTCACTGCAGACTCCCTGCGTCCGGCTCCCGT
GATTCTCCTGCCCTGGCCTGCGGGCTGCCTGGGATTGCCGGCGCACGCCACCACCCCTCC
CTTTTTTCTCCTTTGGCTGGAGGCGCGGTTTCGCCATGTCGGCCAGGCTGGTCTCCAGCT
CCTGACCTCCGGTGGTCTGCCCGCCTCGGCCTCTAGAGGTGCTGGGACTGCAGACGGAGG
CTCACTCACTCCGTGCTCGGTGTTGCCCGGGCTGCAGTGCGGTGGCGTGGTCTTGGCTCG
CTGCAGCCTCCGCCTCCCAGCCACCTGCCTTGGCCTCCCAGGGTGCTGGGAT
>GL397265_33946111-33948790+/60
TCTGTGGCCCAGGCTGGAGTACACTCAGCTCGCTGCAGACTCCCTGCGTCCGGCTCCCGT
GATTCTCCTGTCCTGGCCTGCGGGCTGCCTGCGATTGCCGGCGCGCGCCACCACCCCTCC
CTTTTTTCTCCTTTGGCTGGAGGCGCGGTTTCGCCATGTCGGCCAGGCTGGTCTCCAGCT
CCTGACCTCCGGTGGTCTGCCCGCCTCGGCCTCTAGAGGTGCTGGGACTGCAGACGGAGG
CTTGCTCACTCGGTGCTCGGTGTTGCCCGGGCTGCAGTGCGGTGGCGTGGTCTTGGCTCG
CTGCAGCCTCCGCCTCCCAGACGCCTGCCTTGGCCTCCCAGGGTGCTGGGAT
>GL397333_2305388-2308165+/600-
TCTGTGGCCGAGGCTCCAGTGCACTCGGCTCGCTGCTGACTCCCTGCGTCCGGCTCCCGT
GATTCTCCTGCCCTGGCCTGCGGGCTGCCTCGGATTGCCCGCGCGCGCCACCACCCCTCC
CTTTTTTCTCCTTTGGCTGGAGGCGCGGTTTCGCCATGTTGGCCAGGCTGGTCTCCAGCT
CCTGACCTCTGGTGGTCTGCCCGCCTCGGCCTCTAGAGGTGCTGGGACTGCAGACGGAGG
CTCGCTCACTCTGTGCTCGGTGTTGCCCGGGCTGCAATGCGGTGGCGTGGTCTTGGCTCG
CTGCAGCCTCCGCCTCCCAGCCGCCTGCCTTGGCCTCTCGGGGTGCTGGGAT
>GL397330_5056270-5058523-/600-
TCTGTGGCCCAGGCTGGAGTACACTCGGCTCGCTGCAGACTCCCTGCGTCCGGCTCCCGT
GATTCTCCTGCCCTGGCCTGCGGGCTGCCTGGGATTGCCGGCGCGCGCCACCACCCCTCC
CTTTTTTCTCCTTTGGCTGGAGGCGCGGTTTCGCCATGTCAGCCAGGCTGGTCTCCAGCT
CCTGACCTCTGGTGGTCTGCCCGCCTGGGCCTCTAGAGGTGCTGGGACTGCAGACAGAGG
CTCGCTCACTCGGTGCTCGGTGTTGCCCGGGCTGCAGTGCGGTGGCGTGGTCTTGGCTCG
CTGCAGCCTCCGCCTCCCAGCCGCCTGCCTTGGCCTCTCAGGGTGCTGGGAT
>GL397282_12524434-12527491-/60
TCTGTGGCCGAGGCTCCAGTACACTCGGCTCGCTGCTGACTCCCTACGTCCGGCTCCCGT
GATTCTCCTGCCCTGGCCTGCGGGCTGCCTCGGATTGCCCGCGCGCGCCACCACCCCTCC
CTTTTTTCTCCTTTGCCTGGAGGCGCGGTTTCGCCATGTCGGCCAGGCTGGTCTCCAGCT
CCTGACCTCTGGTGGTCTGCCCGCCTCGGCCTCTAGAGGTGCTGGGACTGCAGACGGAGG
CTCGCTCACTCGGTGCTCGGTGTTGCCCGGGCTGCAGTGCGGTGGCGTGGTCTTGGCTCG
CTGCAGCCTCCGCCTCCCAGCCGCCTGCCTTGGCCTCTCAGGGTGCTGGGAT
>GL397282_19412629-19415790+/60
TCTGTGGCCCAGGCTCCAGTACACTCGGCTCGCTGCTGACTCCCTGCGTCCGGCTCCCGT
GATTCTCCTGCCCTGGCCTGCGGGCTGCCTGGGATTGCCGGCGCGCGCCACCACCCCTCC
CTTTTTTCTCCTTTGGCTGGAGGCGCGGTTTCGCCATGTCGGCCAGGCTGGTCTCCAGCT
CCTGACCTCCGGTGGTCTGCCCGCCTCGGCCTCTAGAGGTGCTGGGACTGCAGACGGAGG
CTCGCTCACTCGGTGCTCGGTGTTGCCCGGGCTGCAGTGCGGTGGCGTGGTCTTGGCTCG
CTGCAGCCTCCGCCTCCCAGCCGCCTGCCTTGGCCTCTCAGGGTGCTGGGAT
>GL397263_61050910-61053824+/60
TCTGTGGCCCAGGCTGGAGTACACTCCGCTCGCTGCAGACTCCCTGCGTCTGGCTCCCGT
GATTCTCCTGCCCTGGCCTGCGGGCTGCCTGGGATTGCCGGCGCGCGCCGCCACCCCTCC
CTTTTTTCTCCTTTGGCTGGAGGCGCGGTTTCGCCATGTCGGCCAGGCTGGTCTCCAGCT
CCTGACCTCCGGTGGTCTGCCCGCCTCGGCCTCTAGAGGTGCTGGGACTGCAGACGGAGG
CTCGCTCACTCGGTGCTCGGTGTTGCCCGGGCTGCAGTGCGGTGGCGTGGTCTTGGCTCG
CTGCAGCCTCCGCCTCCCAGCCGCCTGCCTTGGCCGCCCAGGGTGCTGGGAT
>GL397381_5558520-5561016-/600-
TCTGTGGCCCAGGCTGGAGTACACTTGGCTCGGTGCAGACTCCCTGCGTCCGGCTCCCGT
GATTCTCCTGCCCTGGCCTGCGGGCTGCCTGGGATTGCCGGCGCGCGCCACCACCCCTCC
CTTTTTTCTCCTTTGGCTGGAGGCGCGGTTTCGCCATGTCGGCCAGGCTGCTCTCCAGCT
CCTGACCTCCGGTGGTCTGCCCGCCTCGGCCTCTAGAGGTGCTGGGACTGCAGACGGAGG
CTCGCTCACTCGGTGCTCGGTGTTGCCCGGGCTGCAGTGCGGTGGCGTGGTCTTGGCTCG
CTGCAGCCTCCGCCTCCCAGCCGCCTGCCTTGGCCTCCCAGGGTGCTGGGAT
>GL397262_910851-914998-/600-99
TCTGTGGCCCAGCCTGGAGTACGCTCGACTCGCTGCAGACTCCCTGCGTCCGGCTCCCGT
GATTCTCCTGC------------CCTGCCTGGGGTTGCCGGCGCGCGCCACCACCCCTCC
CTTTTTTCTCCTTTGGCTGGAGGCGCGGTTTCGCCATGTCGGCCAGGCTGGTCTCCAGCT
CCTGACCTCGAGTGGTCTGCCGGCCTCAGCCTCCCGAGGTGCTGGGACTGCAGACGGAGT
CTCGCTCACTCGGTGCTCAGTGTTGCCCGGGCTGGAGTGCGGTGCCGTGGTCTTGGCTCG
CTGCAGCCTCCACCTCCCAGCCGCCTGCCTTGCCCTCCCAGGGTACTGGGAT
>GL397427_1688746-1691358-/600-
TCTGTGGCCCAGGCTGGAGTACACTCGGCTCGCTGCAGACTCCCTGCGTCCAGCTCCCAT
GATTCTCCGGCCCCGGACTGG--GCTGCCTGGGATTGCCGGCGCACGCCACCACCCCTCC
CTTTTTTCTCCTTTGGCTGGAGGCGCGGTTTCGCCATGTCGGCCAGGCTGGTCTCCAGCT
CCTGACCTTGAGTGGTCTGCCCGCCTCAGCCTCCCGAGGTGCTGGGACTGCAGACGGAGT
CTCGTTCACTCAGTGCTCGGGGTTGCCCGGGCTGGAGTGCGGTGGTGTGGTCTTGGCTCG
CTGCAGCCTCCGCCTCCCAGCCGCCTGCCTTGGCCTCCCAGGGTGCTGGGAT
>GL397350_3395359-3397741-/600-
TATGTGGCCCAGGCTGGAGTACACTCCGCTCGCTGCAGACTCCCTGCGACCGGCTCCGGT
GATTCTCCCGCCCTGGCCTGCGGGCTGCCTGGGATTGCCAACGCGCGCCACCACGCCTCC
CTTTTTTCTCCTTTGGCTGGAGGCGCGGTTTCCCCATGTCGGCCAGGCTGGTCTCCAGCT
CCTGACCTCGAATGGTCTGCCCGCCTCGGCCTCCCGAGGTGCTGGGACTGCAGACGGAGG
CTCGCTCACTCGGTGCTCGGTGTTGCCTGGGTTGGAGTGCGGTGGCGTGGTCTTGGCTCG
CTGCAGCCTCCGCCTCCCAGCCGCCTGCCTTGGCCTCCCAGGGTGCTGGGAT
>GL397268_14184878-14187782+/60
TCTGTGGCCCAGGCTGGACTACAATCAGCTCACTGCAGACTCCCTGCGTCCCGCTCTCAT
GATTCTCCTGCCCTGGCCTGTGGGCTGCCTGGGATTGCCGGCACGCGCCACCACCCCTCC
CTTTTTTCTCCTTTGGCTGGAGGCGCGGTTTCGCCATGTCGGCCGGGCTGGTCTCCAGCT
CCTGACCTCGAGTGTTCTGCCCGCCTCGGCCTCCCGAGGTGCTGGGACTGCAGACGGAGT
CTCGCTCACTCGGTCCTCGGTGTTGCCCGGGCTGGAGTGCGGTGGTGTGGTCTTGGCTCG
CTGCAGCCCCCGCCTCCCAGCCGCCTGCCTTGGCCTCCCAGGGTGCTGGGAT
>GL397286_3611095-3613731-/600-
TCTGTGGCCCAGGCTGGAATACACTCGACTCGCTGCAGACTCTCTGCGTCCGGCTCCCGT
GATTCTCCTGCCCCGGCCTGCGGGCTGCCTGGGATTACTGGCGCGCGCCACCACCCCTCC
CTTTTTTCTCCTTTGGCTGGAGGCGCGGTTTCGCCATGTAGGCCAGGCTGGTCTCCAGCT
CCTGACCTCGAGTGGTCTGCCCGCCTCGGCCTCCCGAGGTGCTGGGACTGCAGACGGGGT
CTCGCTCACTGGCTGCTCGGTGTTGCCCGGGCTGGAGTGCGGTGGCGTGGTCTTGGCTCG
CTGCAACCTCCGCCTCCCAGCCGCCTGCCTTGGCCTCCCAGGGTGCTGGGAT
>GL397411_3294699-3297346+/600-
TCTGTGGCCCAGGCTGGAGTACACTCCGCTCACTGCAGACTCCCTGCGTCCGGCTCCCGG
GATTCTCCTGCCTGCCCCTGCGGGCTGCCTGGAATTGCCGGCCCGCGCCACCACCCCTCC
CTTTTTTCTCCTTTGGCTGGAGCCGCGGTTTCGCCATGTCGGCCAGGCTGGTCTCCAGCT
CCTGACCTCGAGTGGTCTGCCCGCCTCGGCCTCCCGAGGTACTGGGACTGCAGACGGAGG
CTCGCTCACTCGGTGCTCGGTGTTGCCCGGGCTGGAGTGCGGTGGCGTGGTCTTGGCTCG
CTGCAGCCTCCGCCTCCCAGCTGCCTGCCTTGGCCTCCCAGGGTGCTGGGAT
>GL397291_20059417-20062300+/60
TCTGTGGCCCGGGCTGGACTACACTCGGCTCGCTGCACACTCCCTGCGTCCGGCTCCCGT
GATTCTCCTACCCTGCCCTGCGGGCTGCCTGGGAATGTCAGCGCGCGTCACCACCCCTCC
CTTTTTTCTCCTTTGGCTGGAGGCGCGGTTTCGCCATGTCGGCCAGGCTGGTCTCCAGCT
CCTGACCTCGAGTGGTCTGCCCGCCTCGGCCTCCCGAGGTGCTGGGACTGCAGACGGAGG
CTCGCTCATTCGGTGCTCGGTGTTGCCCGGGCTGGAGTGCGGTGGCGTGGTCTTGGCTCG
CTGCAGCCTCCGCCTCCCAGCCGCCTGCCTTGCCCTCCCAGGGTGCTGGGAT
>GL397289_9918767-9921531-/600-
TCTGTGGCCC-GGCTGGAGTACACTCTGCTCGCTGCAGACTCCCTGCGTCCCGCTCCCGT
GATTCTCCTGCCCTGCCCTGCGGGCTGCCTGGGATTGCCAGCACGCGCCACCACCCCTCC
CTTTTTTCTCCTTTGGCTGGAGGCGCGGTTTCGCCATGTCGGCCAGGCTGATCTCTAGCT
CCTGACCTCGAGTGGTCTGCCTGCCTCGGCCTCCCAAGGTGCTGGGACTGCAGATGGAGG
CTCGCTCACTCGGTGCTCAGTGTTGCCCGGGCTGGAGTGCGGTAGCGTGGTCTTGGCTCG
CTGCAGCCTCCGCCTCCCAGCCGCCTGCCTTGGCCTCCCAGGGTGCTGGGAT
>GL397263_47167970-47171067-/60
TCTGTGGCCCAGGCTGGAGTACACTCGGCTCGCTGCACACTCCCTGCGTCCGGCTCCCAT
GATTCTCCTGCCCTGGCCTGCGGGCTGCCTGGGATTGACGGCGCGCGCCACCACCCCTCC
CTTTTTTCTCCTTTGGCTGGAGGCACGGTTTCGCCATGTCGGCCAGGATGGTCTCCAGCT
CCTGACCTCGAGTGGTCTGCCCGCCTCGGCCTCCCGAGGTGCTGGGACTGCAGACGGAGT
CTCGCTCCCTGCGTGCTCGGTGTTGCCCGGGCTGGAGTGCGGTGGCGTGGTCTTGGCTCG
CTGCAGCCTCCGCCTCCCAGCCGCCTGCCTTGGCCTCCCAGGGTGCTGGGGT
>GL397286_25628461-25630824-/60
TCTGTGGCCCAGGCTGGAGTACACTCGGCTCGCGGCAGACTCCCTGCGTCCGGCTCCCAT
GATTCTCCTGCCCTCGCCTGTGGGCTGCCTGGGATTGCCGGCGCGCGCCACCACCCCTCC
CTTTTTTCTCCTTTGGCTGGAGGCGCGGTTTCGCCATGTCGGCCAGGCCGCTCTCCAGCT
CCTGACCTCGAGTGGTCTGCCCGCCTCGGCCTCCCGAGGTGCTGGGACTGCAGACGGAGG
CTCGCTCACTCGGTGCTCCGTGTTGCCCGAGCTGGAGTGCGGTGGCGTGGTCTTGGCTCT
CCGCAGCCTCCGCCTCCCAGCCGCCTGCCTTGGCCTCCCAGGGTGCTGGGAT
>GL397289_22004886-22007466-/60
TCTGTGGCCCAGGCTGGAGTACAGTCGGCTCGCTGCAGACTCCCTGCGTCTGGCTCCCAT
GATTCTCCTGCCCCGGCCTGCGGGCTGCCTGGGATTGCCGGCCAGCGCCACCACCCCTCC
CTTTTTTCTCCCTTGGCTGGAGGCGCGGTTTCGCCATGTCGGCCAGGCTGGTCTCCAGCT
CCTGACCTCGAGTGGTCTGCCCGCCTCGGCCTCCTGAGGTGCTGGGACTGCAGACGGAGT
CTCGCTCACTCGGTGCTCGGTGTTGCCCGGGCTGGAGTGCGGTGGCGTGGTCTTGGCTCG
GTGCAGCCTCTGCCTCCCAGCCGCCTGCCTTGGCCTCCCAGGGTGCTGGGAT
>GL397263_13390680-13393153+/60
TCTGTGGCCCAGGCTGGAGTACACTGAGCTTGCTGCAGACTCCCTGCGTCCGGCTCCCGT
GATTCTCCTGCCCTGGCCTGCGGGCTGCCTGGGATTGCCTGCGCGCGCCACCACCCCTCC
CTTTTTTCTCCTTTGGCTGGAGGCACGGTTTCACCATGTCGGCCAAGCTGGTCTCCAGCT
CCTGACCTCCAGTGGTCTGCCTGCCTCGACCTCCCGAGGTGCTGGGACTGCAGACGGAGG
CTCGCTCACTCGGTGCTCGGTGTTGCCCGGGCTGGAGTGTGGTGGCGTGGTCTTGGCTCG
CTGCAGCCTCCGCCTCCCAGCCGCCTGCCTTGGCCTCCCAGGGTGCTGGGAT
>GL397275_9075589-9078319-/600-
TCTGTGGCCCACGCTGGCGTACACTCGGCTCGCTGCAGACTCCCTGTGTCCGGCTCCCGT
GATTCTCCTGCCCCGGCCTGCGGGCTGCCTGGGATTGCCGGCGCGCGCCACCACCCCTCC
CTTTTTTCTCCTTTGACTGGAGGCGCGGTTTCGCCATGTCGGCCAGGCTGGTCTCCAGCT
CCTGACCTCGAGTGGTCTGCCCGCC-----------AGGTGCTGGGACTGCAGACGGAGT
CTCGCTCACTCGGTGCTCCGTGTTGCCCGGGCTGGAGTGCGGTGGCGTGGTCTTGGCTGG
CTGCAGCCTTCGCCTCCCAGCCGCCTGCCTTGGCCTCCCAGGGTGCTGGGGT
>GL397326_12169772-12172257-/60
TTCTTTGCCCAGGCTGGAGTACACTCGGCTCGCTACAGACTCCCTGCGTCCGGCTCCCGT
GATTCTCCTGCCCTGGCCTGCAGGCTGCCTGGGATTGCCGGCGCGCGCCACCACCCCTCC
GTTTTTTCTCCTTTGGCTGGAGGCGCGGTTTCGCCATGTCGTCCAGGCTGATCTCCAGCT
CGTGACCTCGAGTGGTCTGCCCGCCTCGGTCTCCCGAGGTGCTGGGACTGCAGACGGAGT
CTCGCTCACTCGGTGCTCGGTATTGCCCGGGCTGGAGTGCGGTGGCGTGGTCTTGGCTCG
CTGCAGCCTCCGCCTCCCAGCCGCCTGCCTTGGCCTCCCAGGGTGCTGGGAT
>GL397267_11226693-11229177+/60
TCTGTGGCCCAGACTGGAGTACACTCGGCTCACTGCAGACTCCCTGCGTCCAGCTCCCGT
GATTCTCCTGCCCTGGGCTCCGGGCTGCCTGGGATTGCCGGCGCGTGCCACCACCCCTCC
CTTTTTTCTCCTTTGGCTGGAGGCGCGGTTTCGCCATGTCGGCCAGGCTGGTCTCCAGCT
CCTGACCTCCACTGCTCTGCCCGCCTCGGCCTCCCGAGGTGCTGGGACTGCAGATGGAGT
CTCGCTCACTCGGTGCTTGGTGTTGCCCGGGCTGGAGTGCGGTGGCGTGGTCTTGGCTCA
CTGCAGCCTCCGCCTCCCAGCCGCCTGCCTTGGCCTCCCAGGGTGCTGGGAT
>GL397283_14011861-14014369+/60
TCTGTGGCCCAGGCTGGAGTACACTCGGCTCGCTGCAGACTCCCTGCGTCCGACTCCCGT
GATTCTCCTGCCCTGGCCTGCGGGCTGCCTGGGATTACCGGCGCGCGCCACCACCCCTCC
CTTTTTTCTCCTTTGGCTGGAGGCGTGGTTTCGCCATGTCGGCCAGGCTGGTCTCCAGCT
CCTGACCTCGAGTGCTCTGCCCTCCTCGGCCTCCCGAGGTGCTGGGACTGCAGACGGAGT
CTCGCTCACTCGGTGCTCCGTGTTGACCGGGCTGGAGTGCGGTGGCGTGGTCTTGGCTCG
CTGCAGCCTCCGCCTCCCAGCCGCCTGCCTTGGCCTCCCAGGGTGCTGGGAT
>GL397382_4960037-4962722+/600-
TCTGTGGCCCAGGCTGGAGTACACTCGGCTCGCTGCAGACTCCTTGCGTCTGGCTCCCGT
GATTCTCCTGCCCTGGCCTGCGGGCTGCCTGGGATTGCCGGCGCGCGCCACCACCCCTCC
CTTTTTTCTCCTTTGGCTGGAGGCGCGGTTTGGCCATGTCGGCCAGGCTGGTCTCCAGCT
CCTGACCTCGACTGGTCCGCCGGCCTCGGCCTCCCGAGGTGCTGGGACTGCAGACAGAGT
CTCGCTCACTCGGTGCTCGGTGTTGCCCGGGCTGGAGTGCGGTGGCGTGGTCTTGGCTCG
CTGCAGCCTCCGCCTCCTAGCCGCCTGCCTTGGCCTCCCAGGGTGCTGAGAT
>GL397271_10677174-10679472-/60
TCTGTGGCCCAGGCTGGAGTACACTCGGCTCGCTGCAGACTCCCTGCGTCCAGCTCCCGT
GATTC--------TGGCCTGCGGGCTGCCTGGGATTGCTGGCGCGGGCCACCACCCCTCC
CTTTTTTCTCCTTTGGCTGGAGGCGCGGTTTCGCCATGTGGGCCAGGCTGGTCTCCAGCT
CCTGACCTCGAGTGGTCTGCCCGCCTCGGCCTCCCGAGGTGCTGGGACTGCAGACGGAGG
CTCGCTCACTCGGTGCTCGGTGTTGCCCGGCCTGGAG----------TGGTCTTGGCTCG
CTGCAGCCTCCGCCTCCCAGCCGCCTGCCTTGGCCTCCCGGGGTGCTGAGAT
>GL397289_10241796-10244365-/60
TCTGTGGCCCAGGCTGGAGTACACTCTGCTCGCTGCAGACTCCCTGCGTCCAGCTCCCGT
GATTCTCCTGCCCTGCCCTGCGGGCTGCCTGGGATTGCCGGCGCGCGCCACCACCCCTCC
CTTTTTTCTCCTTCGGCTGGAGGCGCGGTTTCGCCATGTCGGCCAGGCTGGTCTCCAGCT
CCTGACCTCCAGTGGTCTGCCCACCTCCGCCTCCCGAGGTGCTGGGACTGCAGACGGAGG
CTCGCTCACTCGGTGCTCGGTGTTGCCCGGGCTGGAGTGTGGTGGCGTGGTCTTGGCTCG
CTGCAGCCTCCGCCTCCCAGCCGCCTGCCTTGGCCTCCCAGGGTGCTGGGAT
>GL397264_21082360-21085113-/60
TCTGTGGCCCAGGCTGGAGTACACTCGGCTCGCTGCAGACTCCCTGCGTCGGGCTCCCCT
GATTCTCCTGCCATGGCCTGCGG-CTGCCTGGGATTGCCGGCGCGCGCCACCACCCCTCC
CTTTTTTCTCCTTTGGCTGGAGGCGCGGTTTCGCCATGTCGGCCAGGCTGGTCTCCAGCT
CCTGACCTCGAGTGGTCTGCCCGCCTCGACCTCCCGAGGTGCTGGGACTGCAGACGGAGT
CTCGCTCACTCGGTGCTCGGTGTTGCCCGGGCTGGAGTGCAGTGGCGTGGTCTTGGCTCG
CTGCAGCCTCCGCCTCCCAGCTGCCTGCCTTGGCCTCCCAGGGTGCTGGGAT
>GL397369_3777167-3779580-/600-
TCTGTGGCCCAGGCTGGAGTACACTCGCCTCGCTGCAGACTCCCTGTGTCCGGCTCCCGT
GATTCTCCTGCCCTGGCCTGCGGGCTG-CCGGGAATGCCGGCGCGCGCCACCACCCCTCC
CTTTTTCCTCCTTTGGCTGGAGGCGCGGTTTCGCCATGTCGGCCAGGCTGGTCTCCAGGT
CCTGACCTCCAGTGGTCTGCCCGCCTCGGCCTCCCGAGGTGCTGGGACTGCAGACGGAGG
CTCGCTCACTCGGTGCTCGGTGTTGCCCGGGCTGGAGTGCGGTGGCGTGGTCTTGGCTCG
CTGCAGCCTCCGCCTCCCAGCCGCCTGCCTTGGCCTCCCAGGGTGCTGGGAT
>GL397291_15331568-15334625+/60
TCTGTGGCCCAGGCTGGAGTACACTCGGCTTGCTGCAGACTCCCTGCGTCCGGCTCCCGT
GATTCTCCTGCCCTGGCCTGCGGGCTGCCTGGGATTGCCGGCGCGCGCCGCCACCCCTCC
CTTTTTTCTCCTTTGGCTGCAGGCGCGGTTTCGCCATGTCGGCCAGGCTGGTCTCCAGCT
CCTGACCTCGAGTGGTCTGCCCGCCTCAGCCTCCCGAGGTGCTGGGACTGCAGACGGAGT
CTCGCTCACTCGGTGCTCGGTGTTGCCCGGGCTGGAGTGCGGTGGCGTGGTCTTGGATCG
CTGCAGCCTCCGCCTCCCAGCCACCTGCCTTGGCCGCCCAGGGTGCTGGGAT
>GL397292_11820823-11823536+/60
TCTGTGGCCCAGGCTGGAGTACACTCGGCTCGCTGCAGACTCCCTGCGTCCGGCTCCCGT
GATTCTCCTGCTCTGGCCTGCGGGCTGCCTGGGATTGCCGGCTCGCGCCACCACCCCTCC
GTTTTTTCTCCTTTGGCTGGAGGCGCGGTTTCGCCATGTCGTCCA------------GCT
CCTGACCTCGAGTGGTCTGCCCGCCTCGGCCTCCCGAGGTGCTGGGACTGCAGACGGAGT
CTCGCTCACTCGGTGATCGGTGTTGCCCGGGCTGGAGTGCGGTGGTGTGGTCTTGGCTCG
CTGCAGCCTCCGCCTCCCAGCCGCCTGCCTTGGCCTCCCAGGGTGCTGGGAT
>GL397287_13896084-13898983-/60
TCTGTGGCCCAGGCTGGAGTACACT-----CGCTGCAGACTCCCTGCGTCCGGCTCCCGT
GATTCTCCTGCCCTGGCTTGCGGGCTGCCTGGGATTGCCGGCGCGCGCCACCACCCCTCC
CCTTTTTCTCCTTTGGCTGGAGGCGCGGTTTCGCCATGTCGGCCAGGCTGGTCTCCAGCT
CCTGACCTCGACTGGTCTGCCCGCCTCGGCCTCCCGAGGTGCTGGGACTGCAGACGGAGT
CTCGCTCACTCGGTGCTTGGTGTTGCCCGGGCTGGAGTGCGGTGGCGTGGTCTTGGCTCG
CTGCAGCCTGCGCCTCCCAGCCGCCTGCCTTGGCCTCCCAGGGTGCTGGGAT
>GL397296_1267480-1269963+/600-
TCTGTGGCCCAGGCTGCAGTACACTCGGCTCGCTGCAG-------G-------CTCCCGT
GATTCTCCTGCCCGGGCCTGCGGGCTGCCTGGGATTGCCGGCGCGCGCCACCACCCCTCC
CTTTTTTCTCCTTTGGCTGGAGGCGCAGTTTCCCCATGTCGGCCAGGCTGGTCTCCAGCT
CCTGACCTCGAATGGTCTGCCCGCCTCGGCCTCCCGAGGTGCTGGGACTGCAGACAGAGG
CTCGCTCACTCGGTGCTCGGTGTTGCCCGGGCTGGAGTGCGGTGGCGTGGTCTTGGCTCG
CTGCAGCTTCCGCCTCCCAGCCGCCTGCCTTGGCCTCCCAGGGTGCTGGGAT
>GL397273_34187583-34189963+/60
TCTGTGGCCCAGGCTGCACTAAACGCGGCTCGCTGCAACCTCCCTGCGTCCGCCTCCCGT
GATTCTCCTGCCCTAGCCTGCGGGCTACCTGCGATTGCCGCCACGCGCCACCACCCCTCC
CTTTGTTCTCCTTTGGCTGGAGGCGCGGTTTCGCCGTGCCGGCCAGGCTGGTCTCCAGCT
CCTGACCTCCGGTGGTCTGCCCGCCTCGGCCTCCCGAGGTGCTGGGACTGCAGACGGAGG
CTCGCTCATTCGGTACTCGGTGTTGCCCGGGCTGGAGTGCGGTGGCATGGTCTTGGCTCC
CTGCAGCCTCCGCCTCCCAGCCGCCTGCCTTGGCCTCCCAGGGTGCTGGGAT
>GL397331_4712199-4715104+/600-
TCTGTGGCCCAGGCTGGCGTTAATTCGGCTCACTGCAGACTCCCTGTGTCCGGCTCCCGT
GATTATCCTGCCCTGCCCTCCGGACTACCTGGGATTACCG---CGCACCACCACCCCTCC
CTTTTTTCTCCTTTGGCTGGAGGCGCGGTTTCGCCATGTCCGCCAGGCTGGTCTCCACCT
CCTGACCTCCAGTGCTCTGCCCTCCTCGGCCTCCCGAGGTGCTGGGACTGCAGACGGAGG
CTCGCTCATTCGGTGCTCGGTGTTGCCCGGGCTGGAGTGCGGTGGCGTGGTCTTGCCTCG
CTGCAGCCTCCGCCTCCCAGCCGCCTGCCTTGGCCTCCCAGGGTGCTGGGAT
>GL397275_25861028-25863393+/60
TCTGTGGCCCAGGCTGGAGTAAACTCGGCTGGCTGCAGACTCCCTGCGTCCGGCTCCCAT
GATTCTCCTGCCCTGGCGTGCGCGCTGCCTGGGATTGCCGCTGCGCGCCACCACCCCTCC
CTTTTTTCTCCTTCGGCTGGAGGCGCGGTTTCGCCATGTTGGCCACGCTGGTCTCCAGCT
CCTGACCTCCAGTGCTCTGCCCGCCTCGGCCTCTTGAGGTGCTGGGACTGCAGACGGAGG
CTCGCTCATTGGGTGCTCGGTGTTGCCGGGGCTGGAGTGCAGTGGCGTGGTCTTGGCTCA
CTGCAGCCTCCGCCTCCCAGCCGCCTGCCTTGGCCTCCCAGGGTGCTGGGAT
>GL397364_2629721-2633188+/600-
TCTGTGGCCCAGGCTGGAGTAAACTCGGCTCGCTGCAGACTCCCTGCGTCTGGCTCCCAT
GATTCTCCTGCCCTGGCCTGCGGGCTGCCTGGGATTGTGGCCGCGCGCCACCACCCCTCC
CTTTTTTCTCCTTTGGCTGGTGGCATGCCTTTGCCATGTCGGCCACGCTGGTCTCCAGCT
CCTGACCTCCAGTGCTCTGCCCGCCTCGGCCTCCCGAGGTGCTGGGACTGCAGACGGAGT
CTCGCTCATTCGGTGCTCGGTGTTGCCCGGGCTGGAGTGCAGTGGCGTGGTCTTGGCTCG
CTGCAGCCTCCGCCTCCCAGCCGCCTGCTTTGGCCTCCCAGGGTGCTGGGAT
>GL397381_637930-640576+/600-99
TGTGTGGCCCAGCCTGGAGTAAACTTGGCTCGCTGCAGACTCCCTGCGTCCGGCTCCCGT
GATTCTCCTGCCCTGGCCTGCGGGCTGCCTGGGATTGCGGCCGCGC--CTCCACCCCTCC
CTTTTTTCTCCTTTGGCTGAAGGCACGGTTTCGCCATGTCGGCCACGCTGGTCTCCAGCT
CCTGACCTCCGGTGCTCTGCCCGCCTCGGCCTCCTGAGGTGCTGGGACTGCAGACGGAGG
CTCGCTCATTTGGTGCTCGGTGTTGCCTGGGCTGGAGTGCGGTGGCGTGGTTTTGGCTCG
CTGCAGCCTCTGCCTCCCAGCCGCCTGCTTTGGCCTCCCAGGGTGCTGGGAT
>GL397362_363931-366528+/600-99
CC---------------AGTAAACTTGGCTCGCTGCAGAC--CCTGCGTCCAGCTGCCGT
GATTCTCCTGCCCTGGCCTGCGCGCTGCCTGGGATTGCCGTCGCCCGCCACCACCCCTCC
CTTTTTTCTCCTTTGGCTGGAGGCGCGCTTTCGCCATGTCGGCCACGCTGGTTTCCAGCT
CCTGACCTCCAGTGCTCTGCCCACCTCGGCCTCCCGAGGTGCTGGGACTGCAGACGGAGG
CTCGCTCATTGGGTGCTCGGTGCTGCCCGGGCTGGAGTGCAGTGGCGTGGTCTTGGCTCG
CTGCAGCCTCCGCCTCCCAGCCGCCTGCCTTGGCCTCCCAGGGTGCTGGGAT
>GL397272_11855755-11858756-/60
TCTGTGGCCCAGGCTGGAGTAAACTCGGCTGGCTGCAGACTCCCTGCGTCCGGCTCCCGT
GATTCTCCTGCCCTGGCCTGCGGGTTGCCTGGGATTGCCGCCGCGCGCCACCACGCCTCC
CTTTTTTCTCCTTTGGCTGGAGGCGCGGTTTCGCCATGTTGGCCAGGCTGGTCTCCAGCT
CCTGACGTCCAGTG----------------CTCC-GAGGTGCTGGGACTGCAGACGGAGG
CTCGCTCATTCGGTGCTCGGTGTGGCCCGGGCTGCAGTGCGGTGGCGTGCTCTTGGCTCG
CTGCAGCCTCCGCCTCCCAGAAGCCTGCCTTGGCCTCCCAGGGTGCTGGGAT
>GL397263_52770055-52773236-/60
TCTGTGGCCCAGGCTAGAGTAAACTCGGCTCGCTGCAGACTCCCTGCGTCTGGCTCCCGT
GATTCTCCTGCCCTGGCCTGCGGGCTGCCTGGGATTGCCGCCGCGCGCCACCACCCCTCC
CTTTTTTCTCCTTTGGCTGTAGGCACGGTTTCGCCATGTCGGCCAGGCTGGTCTCCAG--
------------TGCTCTGCCCGCCTCAGCCTCCCGAGGTGCTGGGACTGCAGATGGAGG
CTCAGTCATTCGGTGCTCGGTGTTGCCCGGGCTGGAGTGCGGTGGCGTGGTCTTGGCTTG
CTGCAGCCTCCGCCTCCCAGCCGCCTGCCTTGGCCTCCCAGGGTGCTGGGAT
>GL397285_15327281-15329546+/60
TCTGTGGCCCACGCTGGAGTACACTCGGCTCGCTGCACACTCCCTGCGTCCAGCTCCCGT
TATTCTCCTGCCCTGGCCTGCGGGCTGCCTGGGATT---GCCGCGCGCCACCACCCCTCC
CTTTTTTCTCCTTTGGCTGGAGGGGCAGTTTCGCCATGTCAGCCAGGCTGGTCTCCAGCT
CCTGAACTCCAGTGCTCTGCCCGCCTCGGCCTCCCGAGGTGCTGGGACTGCAGACGGAGG
CTCGCTCATTCGGTGCTCAGTGTTGCCCGGGCTGGAGTGCGGTAGCGTGGTCTTGGCTCA
CTGCAGCCTCCGCCTCCCAGCCGCCTGCCTTGGCCTCCCAGGGTGCTGGGAT
>GL397332_3215429-3218560-/600-
TCTGTGGCCCAGGCTGGAGTAAACTCGGCTCGCTGCAGACTCCCAGCCTCCGGCTCCCGT
GATTCTCCTGCCCTGGCCCGCGCGCTGCCTGGAATTGCCGACGCGCGCCGCCACCCCTCT
CTTTTTTCTCCTTTGGCTGGAGGCGCGGTTTCGCCATGTCGGCCAGGCTGCTCTCCAGCT
CCTGACCTCCAGTGCTCTGCCCGCCTCGGCCTCCCGAGGTGCTGGGACTGCAGACGGAGG
CTTGCTCACTCGGTGCTCGGTGTTGCCCGGGCTGGAGTGCGGTGGCGTGGTCTTGGCTCG
CTGCAGCCTCCGCCTCCCAGCCGCCTGCCTTGGCCTCCCAGGGTGCTGGGAT
>GL397382_4670411-4673679-/600-
TCGGTGACC-AGGCTGCAGTAAACTCGGCTCGCTGCAGACTCCCTGCGTCCGGCTCCCGT
GATTCTCCTGCCTTGGCCCGCGGGCTGCCTGGGATTGCCGCCGCGCGCCACCACCCCTCC
CTTTTTTCTCCTTTGGCTGGAGGCGCGGTTTCGCCATCTCTGCCAGGCTGGTCTCCAGCT
CCTGACCTCCAGTGCTCTGCCCGCCTCGGCCTCCCGAGGTGCTGGGACTGCAGACGGAGG
CTCGCTCATTCGGTGCTCGGTGTTGCCCGGGCTGGATTGCGGTGGCATGGTCTTGGCTCG
CTGCAGCCTCCGCCTCCCAGCCGCCTGCCTTGGCCTCCCAGGGTGCTGGGAC
>GL397319_14974914-14977667-/60
TCTGTGGCCCAGGCTGGAGTAAACTCGGCTCGCTGCACACTCCCTGCGTCCGGCTCCCGT
GATTCTCCTGCCCTGCCCTGCGGGCTACCTGGGATTGCCGCCGCGCGCCACCACCCCTCC
CTTTTTTCTCCCTTGGCTGGAGGCGCGGTTTCGCCATGTCGGCCAGGCTGGTCTCTAGCT
CCTGACCTCCAGTGCTCTGCCCGCCTCGGCCTCCCGAGGTGCTGGGACTACAGACGGAGG
CTCGCTCTTTCGGTGCTCGGTGTTGCCCGGGCTGGAGTGCGGTGGCGTGGTCTTGGCTCG
CTGCAGCCTCCGCCTCCCAGCCGCCTGCCTTGGCCTCCCAGGGTGCTGGCAT
>GL397427_2970279-2972503-/600-
TCTGTGGCCCAGGCTGGAATAAACTCGGCTCGCTGCAGACTCCCTGCGTCCGGCTCCCGT
GATTCTCCTGCCCTGGCCTGCGGGCTACCTGGGATTGCCGCCGCGTGCCACCACCCCTCC
CTTTTTTCTCCTTTGGCTGGAGGCGCGGTTTCGCCATGTAGGCCAGGCTGGTCTCCAGCT
CCTGACCTCCAGTGCTCTGCCCACCTCGGCCTCCCGAGGTGCTGGGACTGCAGACGGAGG
CTCGCTCATTCGGTGCTCGGTGTTGCCCGGGCTGGAGTGCGGTGGCGTGGTCTTGGCTCG
CTGCAGCCTCTGCCTCCCAGCTGCCTGCCTTGGCCTCTCAGGGTGCTGGGAT
>GL397264_6780980-6784084-/600-
TCTGTGGCCCAGGCTGGAGTAAACTCGGCTCGCTGCAGACTCCCTGCGTCCGGCTCCCGT
GATTCTCCTGCCCTGGCCTGCGGGCTGCCTGGGATTGCCGGCACGGGCCACCACCCCTCC
CTTTTTTCTCCTTTGGCTGGAGGCGCGGTTTCGCCATGTCGGCCAGGCTGGTCTCCAGCT
CCTGACCTCCAGTGCTCTGCCCGCCTCGGCCTCCCGAGGTGCTGGGACTACAGACAGAGG
CTTGCTCATTCGGTGCTCGGTGTTGCCCGGGCTGGAGTGCGGTGGTGTGGTCTTGGCTCG
CTGCAGCCTCCGCCTCCCAGCTGCCTGCCTTGGCCTCCCAGGGTGCTGGGAT
>GL397410_2733240-2736511-/600-
TCTGTGGCCCAGGCTGCAGTAAACTCGGCACGCTGCAGACTCCCTGCGTCCAGCTCCCAT
GATTCTCCTGCCCTGGCCTGCGGGCTGCCTGGGATTGCCGCCGCGCGCCACCACCCCTCC
CTTTTTTCTCCTTTGGCTGCAGGCGCGGTTTCGCCATGTCGGCCAGGCTGGTCTCCAGCT
CCTGACCTCCAGGGCTCTGCCCGCCTCGGCCTTCCGAGGTGCTGGGACTGCAGACGGAGG
CTCGCTCATTCGGTGCTCGGTGTTGCCCGGGCTGGAGTGCGGTGACGTGGTCTTGGCTCG
CTGCAGCCTCCGCCTCCCAGCCGCCTGCCTTGGCCTCCCAGGGTGCTGGGAT
>GL397373_5411558-5413818-/600-
TCTCTGGCCCAGGCTGGAGTAAACTCGGCTCGCTGCAGACTCCCTGCGTCCGGCTCCCGT
GATTCTCCTGCCCTGGCCTGCGGGCTGCCTGGGATTGCCGCCACGCGCCACCACCCCTCC
CTTTTTTCTCCTTTGGCTGGAGGCGCAGTTTCGCCATGTCGGCCGGACTGGTCTCCAGCT
CCTGACCTCCAGTGCTCTCCCCGCCTCAGCCTCCCAAGGTGCTGGGACTGCAGACGGAGG
CTCGCTCATTCGGTGCTCGGTGTTGCCCGGGCTGGAGTGCGGTGGCGTGGTCTTGGCTCG
CTGCAGCCTCCGCCTCCCAGCCGCCTGCCGTGGCCTCCCAGGGTGCTGGGAT
>GL397284_5370283-5373457-/600-
TCTGTGGCCCAGGCTGGAGTACACTCGGCTCGCTGCAGACTCCCTGCGTCCGGCTCCCGT
GATTCTCCTGCCCTGGCCTGCGGGCTGCCTGGAATTGCCACCGCGCGCCACCACCCCTCC
CTTTTTTCTCCTTTGGCTGGAGGCGCGGTTTCACCATGTCGGCCAGGCTGGTCTCCAGAT
CCTGACCTCCAGTGCTCTGCCCGCCTCGGCCTCCCGAGGTGCTGGGACTGCAGACTGAGG
CTCACTCATTCGGTGCTCGGTGTTGCCCAGGCTGGAGTGCGGTGGCGTGGTCTTGGCTCG
CTGCAGCCTCCGCCTCCCAGCCGCCTGCCTTGGCCTCCCAGGGTGCTGGGAT
>GL397300_20449794-20452454-/60
TCTGTGGCCCAGGCGGGAGTAAACTCGGCTCGCTGCAGACTCCCTGCGTCCGGCTCCCGT
GATTCTCCTGCCCTGGCCTGCGGGCTGCCTGGCATTGCCGCCGCGCGCCACCACCCCTCC
CTTTTCTCTCCTTTGGCTGGAGGCGCGGTTTCGCCATGTCGGCCAGGGTGATCTCCAGCT
CCTGACCTCCAATGCTCTGCCCGCCTCGGCCTCCCGAGGGGCTGGGACTGCAGACGGAGG
CTCGCTCATTCGGTGCTCGGTGTTGCCCGGGCTGGAGTGCGGTGGCGTGGTCTTGGCTCG
CTGCAGCCTCCGCCTCCCAGCCGCCTGCCTTGGCCTCCCAGGGTGCTGGGAT
>GL397333_10705927-10708345+/60
TCTGTGGCCCAGGCTGGAGTAAACTCGGCTCACTGCAGACTCCCTGCGTCCGGCTCCCGT
GATTCTCCTGCCTTGGCCTGCGGGCTGCCTGGGATTGCCGCCGCGTGCCACCACCCCTCC
CTTTTTTCTCCTATGGCTGGAGGCGCAGTTTCACCATGTCGGCCAGGCTGGTCTCCAGCT
CCTGACCTCCAGTGCTCTGCCCGCCTCGGCCTCCCGAGGTGCTGGGACTGCAGACGGAGG
CTCGCTCATTCGGTGCTCGGTGTTGCCCGGGCTGGAGTGCAGTGGCGTGGTCTTGGCTCG
CTGCAGCCTCCGCCTCCCAGCCGCCTGCCTTGGCCTCCCAGGATGCTGGGAT
>GL397261_61739654-61743309+/60
TCTGTGGCCCAGGCTGGAGTAAAATCGGCTCGCTGCAGACTCCCAGCGTCCGGCTCCCGT
GATTCTCCTGCCCTGGCCTGCGGGCTGCCTGGGATTGCCGCCGCGCGCCACCACCCCTCC
CTTTTTTCTCCTTTGGCTGGAGGCGCAGTTTCGCCATGTCGGCCAGGCTGGTCTCCAGCT
CCTGACCTCCAGTGCTCTGCCTGCCTCGGCCTCCCGAGGTGCTGGGACTGCAGACGGAGG
CTCGCTCATTCGGTGCTCGGTGTTGCCCGGGCTGGAGTGCGGTGGCATGGTCTTGGCTCG
CTGCAGCCTCCGCCTCCCAGCCACCTGCCTTGGCCTCCCAGGGTGCTGGGAT
>GL397437_1405026-1407592+/600-
TCTGTGGCCCAGGCTGGAGTAAACTCGGCTCGCTGCAGACTCCCTGCGTCCAGCTCCCGT
GATTCTCCTGCCCTGGCCTGCGGGCTGCCTGGGATTGCCGCCGCGCGCCACCACCCCTCC
CTTTTTTCTCCTTTGGCTGGAGGCGCAGTTTCGCCATGTCGGCCAGGCTGGTCTCCAGCT
CCTGACCTCCAGTGCTCTGCTCGCTTCGGCCTCCCAAGGTGCTGGGACTGCAGACGGAGG
CTCGCTCATTTGGTGCTCGGTGTTGCCTGGGCTGGAGTGCGGTGGCGTGGTCTTGGCTCG
CTGCAGCCTCCGCCTCCCAGCCGCCTGCCTTGGCCTCCCAGGGTGCTGGGAT
>GL397394_3781043-3783582-/600-
TCTGTGGCCCAGGCTGGAGTAAACTCTGCTCGCTGCAGACTCCCTGCGTCCGGCTCCCGT
GATTCTCCTGCCCTGGCCTGCGGGCTGCCTGGGATTGCCGCCGCGCGCCACCACCCCTCC
CTTTTTTCTCCTTTGGCTGGAGGCGCGGTTTCGCCATGTCGGCCAGGCTGGTCTCCAGCT
CCTGACCTCCAGTGCTCTGCCCGCCTCGGCCTCGCCAGGTGCTGGGACTGCAGACGGAGG
CTCGCTCATTCGGTGCTCGGTGTTGCCCGGGCTGGAGTGCGGTGGAGTGGTCTTGGCTCG
CTGCAGCCTCCGCCTCCCAGCCGCCTGCCTTGGCCTTCCAGGGTGCTGGGAT
>GL397303_2542538-2545315+/600-
TCTGTTGCCCAGGCTGGAGTGTAGTCGGCTCGCTGCAGACTCCCTACCTCCGGCTCCCAT
GATTCTCCTGCCTCGGCCTGCCGGCTGGCTGGGATTGCGGCCGCGCGCCACCACCTCTGG
CTTTTTTGTACTTTTGGTGGAGGCGGGG-TTCGCCATGTTGGCCGGGCTGGTCTCCAGCT
CCTGACCTCGAGTGGTCTGCCTGCCTCGGCCTCCCGAGGTGCTGGGACTGCAGACTGAGT
CTCGCTCACTCGGTGCTCGGTGTTGCCCGGGCTGGAGTGCGGTGGCATGGTGTCGGCTCG
CTGCAGCCTCTGCCTCCCAGCCGCCTGCCTTGGCCTCCCAGGGTGCTAGGAT
>GL397288_22495342-22498149+/60
TCTGTTGCCCAGGCTAGAGTGAACTCGGCTCACTGTACACTCCCTGACTCGGGCTCCCGT
GATTCTCCTGCCTCGGCCTGCCGGGTGGCTCGGATTACGGGCGGGCGCCACCACGCCTGG
CTTTTTGGTATTTTTGGTGGAGGCGGGGTTTTGCCACGTTGGCCAGGCTGGTCTCCAACT
CCTAGCCTCGAGTGGTCTACCCGCCTTGGCCTCCCGAAGTGCTGGGACTGCAGACAGAGT
CTCGCTCACTCGGTGCTCGGTGTTGCCCAGGCTGGAGTGCGGTGGCGTGGTCTTGGCTCG
CCGCAGCCTCCACCTCCCAGCCGCCTGCCTTGGCCTCCCAGGGTGCAAGGAT
>GL397300_15287748-15290267+/60
TCTGTTGCCCAGGCCGGAGTGAAGTCAGCTCGCTGTAGACTCCGTGCCTCGGGCTCCCGT
GATTCTCCTGCCTCGGTCTGCCGGGTGGCTGGGATTGTGGGCGCGCGCCACCACGCCTGG
CTTTTTGGTATTTTTGGTGGAGGCGGGGTTTCGCCATGTTGGCCAGGCTGGTCTCCAACT
CCTGGCCTCGAGTGGTCTACCTGCCTTGGCCTCCCGAGGTGCTGGGACTGCAGATGGAGT
CTCGCTCACTGGGTGCTCGGTGTTGCCCCGGCTGGAGTGCGGTGGCGTGGTCTCGGCTCG
CTGCAGCCTCTGCCTCCCAGCCGCCTGCCTTGGCCTCCCAGGGTGCTAGGAT
>GL397276_19955695-19958149+/60
TCTGTTGCCCAGGCTGGAGGCGGCTCGGCTCGCTGTAGACTCCCTGCCTCGGGCTCCCGT
GATTCTCTTGCCTCGGCCTGCCG-GTGGCTGGGATTGCGGGCGCGCGCCACCACGCCTGG
CTTTTTGGTATTTTTGGTGGAGGCGGGGTTTCGCCATGTTGGCCTGGCTGGTCTCCAACT
CCTCGCCTCGAGTGGTCTACCCGCCTCGGCCTCCCGAGGTGCTGGGACTGTAGACGGAGT
CTCGCTCACTCGGTGCTCGGTGTTGCCCCGGCTGGAGTGCGGTGGCGTGGTCTGGGCTCG
CTGCCGCCTCCGCCTCCCAGCCGCCTGCCTTGGCCTCCCAGGGTGCTAGGAT
>GL397354_7725507-7728585+/600-
TCTGTTGCCCAGGCTGGATTGAAGTCGGCTCGCTGTAGACTCCCTGCCTCGGGCTCCCGT
GATTCTCCTGCCTCGGCCTGCGTGCTGGCTGGGATTGCGGGCGCGCGCCACCACGCCTGG
CTTTTTGGTATTTTTGGTGGAGGCGGGGTTTCGCCATGTTGGCCAGGCTGGTCTCCAACT
CCTGGCCTCGAGTGGTCTACCCGCCTCGGCCTCCCAAGGTGCTGGGACTGCAGATGGAGT
CTCTCTCACTCGGTGCTCGGTGTTGCCCCGGCTGGAGTGCGGTGGCGTGGTCTCGGCTCA
CTGCAGCCTCCGCCTCCCAGCCGCCTGCCTTGGCCTCCCAGGGTGCTGGGAT
>GL397368_3110547-3112834-/600-
TCTGTTGCCCAGGCTGGAGTGAAGTCGGCTCGCTGTAGACTCCCTGCCTCGGGCTCCCGT
GATTCTCCTGCCTCGGCCTGCCGGGTGGCTGGGATTGCGGGCGCGCGCCACCACGCCTGG
CTTTTTGGTATTTTTGGTGGAGGCGGGGTTTCGCCATGTTGGCCAGGCTGGTCTCCAACT
CCTGGCCTCTAGTGGTCTACCCGCCTCGGCCTCCCGAGGTGCTGGGACTGCAGACGGAGT
CTCGCTCACTCGGTACTCGGTGTTGCCCCGGCTGGAGTGCGGTGGCGTGGTCTCGGCTCG
CTGCAGCCTCCGCCTCCCAGCCGCCTGCCTTGGCCTCCCAGGGTGCTAGGAT
>GL397330_6244388-6246683-/600-
TCTGTTGCCCAGGCTGGAGTGAAGTCGGCTCCCTGTAGACTCCCTGCCTCGGGCTCCCGT
GATTCTCCTGCCTCGGCCTGCCGGGTGGCTGGGATTGCGGGCGCGCGCCACCACGCCTGG
CTTTTTGGTATTTTTGGTGGAGGCGGGGTTTCGCCATGTTGGCCAGGCTGGTCTCCAACT
CCTGGCCTCGAGTGGTCTACCCGCCTCGGCCTCCCGAGGTGCTGGGACTGAAGACGGAGT
CTCGCTCACTCGGTGCTCGGTGTTGCCCCGGCTGGAGTGCGGTGGCGTGGTCTCGGCTCG
CTGCAGCCTCCGCCTCCCAGTCGCCTGCCTTGGCCTCCCAGGGTGCTAGGAT
>GL397264_19077131-19080000-/60
TCTGTTGCCCAGGCTGGAGTGTTGTCGGCTCGCTGCGCGCACTCTGCCTCCGGCTGCCGT
GATTCTCCTGCCTCCGCCTGCGGGCTGCCAGGGATTGCGGCTGTGCACCACCACCCCTGC
CTTTTTTGTTCTTTGCCTGGAGGCAGGGTTTCGCCATGTTGGCCAGGCTGCTCTCCGGCT
CCTGACCTCGAATGGTCTGCCCGCCTCAGCCTCCCGAGGTGCTGGGACTGCAGACGGAGT
CTCGCTTACTCGGTGCTCGGTGTTGCCCGGGCTGGAATGCGGTGGGGTGGTCTTGGCTCG
CTGCAGCCTCCACCTCCCAGCCGCCTGCCTTGGCCTCCCAGGGTGCTAGGAT
>GL397393_764626-767326-/600-99
TCTGTTGCCCAGGCTGGAGTGTAGTCGGCTGGCTGCAGACTCCCTGCCTCCGGCTCCCGT
GATTCTCCTGC-------CTCAGGCTGCCTGGGATTGCGGGTGCGCGCCACCACCCCTGC
CTTTTTTGTCCTTTGGCTGGAGGCGGGGTTTCGCCATGTTGGCCAGGCTGGTCTCCAGCT
CCTGACCTCCAGTGGTCTGCCTGCCTCGGCCTCCCGAGGTGCTGGGACTGCAGATGGAGT
CTCGCTCACTTGGTGCTCAGTGTTGCCCGGGCTGGAGTGCAGTGGTGTGGTCTTGGCTCA
CTGCAGCCTCCACCTCCCAGCCCCCCCCCCACCCCTCCCAGGGTGCTAGGAT
>GL397292_24844022-24846407-/60
TCTATTGCCCGGGATGGAGTATAGTCCGCGCGCTGCAGACTCCCTGCCTCCGGCTCCCAT
CATTCTCCTGCCTCGCCCTGCGGGATGCCTGGGATTGCAGGCGCGCGCCATCACCCCTGC
CTTTTTTGTTCTTTGACTGGAGACGCGGATTCGCCATGTTGGCCAGGCTGGTCTCCAGCT
CCTGACCTCGAGTGGTCTGCCCGCCTCAGCCTCCCGAGGTGTTGGGACTGCAGATGGAGT
CTTGCTCACTCGGTGCTCGGTGTTGCCCGGGCTGGAAT--------GTGGTCTTGCCTCG
CTGCAGCCTCCGCCTCCCAGCCGCCTGCCTTGGCCTCCCAGGGTACTGGGAT
>GL397263_21264011-21266270+/60
TCCGTGGCCCAGGCTGCAATATACTCCACTTGCTGCACACTCCCTGCGTCCGACTCCCGT
GATTCTCCTGCCTCAGCCTGCGGGCTGCCTGTGAG--------------ACCACCCCTGC
CTTTTTTGTCCTTTGGCTGGAGGCGCGGTTTCGCCATGTGAGCCACGCTGCTCTCCAGCT
CCTGACCTCGAGTGGTCTGCCCGCCTCGGCCTCCCGAGGTGCTGGGACTGCAGACGGAGT
CTCGCTCACTCGTTACTCCGAGTTGCCCCCGGAAAAGTGCGGTGGCGTGGTCTTGGCTCG
CTGCAGCCTCCGCCTCCCAGCCGCCTGCCTTGGCCTCCCAGGGTGCTGGGAT
>GL397358_7154892-7158768+/600-
TCCGTGGCCCAGGCTGGAGTATACTCGACTTGCTGCACACTCCCTGCGTCCGGTTCCCGT
GATTCCCCTACCTCGGCCTGCGGGCTGCCTGGGATTGCGGGCGCGCACCACCACCCCTGC
CTTTTTTGTCCTTTGGCTAGAGGTGCGGTTTCGCCATGTTGGCCACGCTGCTCTCCAGCT
CCTAACCTTGAGTGCTCTGCCCGCCTCGGCCTCCTGAGGTGCTGGGACTGCAGACGAAGT
CTCGCTCAATCGGTGCACCGTGTTGCCCGGGCTGGACTGCGGTGGCGTGGTCTTGGCTCG
CTGCAGCCTCTGCCTCCCAGCCGCCTGCCTTGGCCTCCCAGGGTGCTGGGAT
>GL397280_24805852-24808417+/60
TCCGTGGCCCAGGCTGGAGTATACTCGACTTGCTGCAGACTCCCTGCGTCCGGCTCCCGT
GATTCTCCTGCCTCGGCCTGTGGGCTGCCTGGGATTGCGGGCACGTGCCACCACCCCTGC
CTTTTTCGTCCTTTGGCTGGAGGCGCGGTTTCACCATGTTGGCCACGCTGCTCTCCAGCT
CCTGACCTTGAGTGGTCTGCCCACCTCAGCCTCCCGAGGTGCTGGGACTGCAGACAGAGT
CTCGCTCACTCGGTGCTCCGTGTTCCCCGGGCTAGAGTGCGGTGGCACGGTCTTGGCTCG
CTGCAGCCTCTGCCTCCTAGCCGCCTGCCTTGGCCTCCCAGGGTGCTGGGAT
>GL397312_408506-414861-/600-99
TCCGTGGCCCAGGCTGGAGTATACTCCACTTGCTGCACACTCCCTGGGTCCGGCTCCCGT
GATTGCCCTGCCTCGGCCTGCGGGCTGCCTGGGATTGCGGGCACGCGCCACCACCCCTGC
CTTTTTTGTCCTTTGCTTGGAGGCGCGCTTTTGCCATGTTGGCTACGCTGCTCTCCAGCT
CCTGACCTCGAGTGGTCTGCCCGCCTTGGCCTCCCGAGGTGCTGGGACTGCAGACGGAGT
CTCGCTCACTCGGTGCTCGGTGTTGCCCGGGCTGGAGTGCAGTGGCGTGGTCTTGGCTTG
CTGCAGCCTCCTCCTCCCAGCCGCCTGCCTTGGCCTCCCAGGGTGCTGGGAT
>GL397427_2357727-2360150+/600-
--------CCAGGCTGGAGTATACTCAGCTTGCTGCACACTCCCTGCCTCCGGCTCCCGT
GATTCTCCTGCCTCGGCCTGTGGGCTGCCTGGGATTGCGGGCGCGCGCCACCATCTCTGC
CTTTTTTGTCCTTTGGCTGGAGGCACGGTTTCGCCATGTTGGCCACGCTGCTCTCCAGCT
CCTGACCTTGAGTGGTCTGCCCGCCTCGGCCTGCCGAGGTGCTGGGACTGCAGACGGAGT
CTCGCTCACTCGGTACTCCGTGTTGCCCTGGCTGGAGTGCGGTGGCGTGGTCTTGGCTGG
CTGCAGCCTCCGCCTCCCAGCAGCCTGCCTTGGCTTCCCAGGGTGCTGGGAT
>GL397309_15410032-15412904-/60
TCCATGGCCCAGGCTGCAATATACTCCACTTGCTGCAGACTCCCTGCGTCCGCCTCCCGT
GATTCTCCTGCCTCGGCCTGTGGGCTGCCTGGGATTGCGAGAGCGCGCCACCACCCCTGC
CTTTTCTGCCCTTTGGCTGAAGGCGCGGTTTCGCCATGTTGGCCACGCTGCTCTCCAGCT
CCTGACCTCGAGTGGTCTGCCCGCCTCGGCCTCTTGAGGTGCTGGGACTGCAGACGGAGT
CTCGCTCACTCGCTGCTCCGTGTTGCCCGGGCTGGAGTGCGGTGGCGTGGTCTTGGCTCG
CTGCAGCCTCCGCCTCCCAGCCGCCTGCCTTGGCCTCCCAGGGTGCGGGGAT
>GL397265_42714401-42716641+/60
TCCGTGGCCCAGGCTGGAGTATACTCCACTTGCTGCACACTCTCTGCGTCCGGCTGCCAT
GATTTTCCTGCCTCCGCCTGCGGGCTGCCTGGGATTTCGGGCGCGCGCCACCACCCCTGC
CTCTTTTTTCCTTTGGCTGCAGGCGCGGTTTCGCCATGTTGGCCACGCTGCTCTCCAGCT
CCTGACCTCGAGTGGTCTGCCCGCCTCCGCCTCCCGAGGTGCTGGGACTGCAGACGGAGT
CTCGCTCACTCGGTGCTCCGTGTTGCCCGGGCTGGAGTGCGGTGGCGTGGTCTTGGCTCG
CTGCAGCCTCCGCCTCCCAGCCGCCTGCCTTGGCCTCCCAGGGTGCTGGGAC
>GL397283_833862-836759+/600-99
TCTGTGGCCCAGGCTGGAGTATACTCGACTTGCTGCAGACTCCATGCGTCCGGCTCCCGT
GATTCTCCTGCCTCCGCCTGCGGGCTGCCTGGGATTGCGGGCGCACGCCACCACCCCTGC
CTTTTTTGTCCTTTGGCTGGAGGCGCGGTTTCGCCATGTTG-----GCTGCTCTCCAGCT
CCTGACCTCGAGTCGTCTGCCCGCCTCGGCCTCCCGAGGTGCTGGGACTGCAGACGGAGT
CTCGCTCACTTGGTGCTCCGTGTTGCCTGGGCTGGAGTGCGGTGGCGTGGTCTTGGCTCG
CCGCAGCCTCCGCCTCCCAGCAGCCTGCCTTGGCCTCCCAGGGTGCTGGGAT
>GL397269_40332176-40334330+/60
TCCATGGCCCAGGCTGGAGTATACTCAACTTGCTGCAGACTCCCTGCGTCCGGCTCCCGT
GATTCTCCTGCCTCGGCCTGCGGGCTGCCTGGGATTGTGGGTGCGCGCCACCACCCCTGC
CTTTTTTGTCCTTTGGCTGGAGGCGCGGTTTCGCCATGTTGGCCACGCTGCTCTCCAGCT
CCTGACCTCGAGTGGTCTGCCCGCCTCGGCCTCCCGAGGTGCTGGGACTGCAGACGGAGT
CTCGCTCACTCGGTGCTCCGTGTTGCCCGGGCTGGAGTGCGGTGGCGTGGTCTTGGCTCG
CTGCAGCCTCCGCCTCCCAGCCGCCTGCCTTGGCCTCCCAGGGTGCTGGGAT
>GL397306_4805477-4807904-/600-
---GTGGCCCAGGCTGGAGTATACTCAACTTGCTGCACACTCCCTGCGTCCGGCTCCCGT
GATTTTCCTGTCTCGGCCTGCGGGCTGCCTAGGATTGCGGGCACGCGCCACCACCCCTGC
CTTTTTTGTCCTTTGGCTGGAGGCGCGGTTTCGCCATGTTGCCCACGCTGCTCTCCAGCT
CCTGACCTCGAGTGGTCTGCCCGCCTCCGCCTCCCGAGGTGCTGGGACTGCAGACGGAGT
CTCGCTCACTCAGTGCTCCGTGTTGCCCGGGCTGGAGTGCGGTGGCGTGGTCTTGGCTTG
CTGCAGCCTCCGCCTCCCAGCCGCCTGCCTTGGCCTCCCAGGGTGCTGGGAT
>GL397286_9980257-9984861-/600-
TCTGTGGCCCAGGCTGGAATCTAGTCGGCTCACTGCAGTCCCCCTGCCTCCGGCTCCCGT
GATTCTCCTACCCTGGCCTGCGGGCTGCCTGGGATTGCTGGCGCATCCCACCACCCGTGC
CTTTTTTCTGCTTTCGCTGGAGGCGCGGTTTCCCCATGTTGGCCAGGCTGGTCTGCAGCT
CCTGACCCCGAGTGCTCTGCCCGCCTCGGCCTACCGAGGTGCTGGGACTGCAGACGGAAT
CTTGCTCACTCGGTTCCCGGTGTTGCCC-GGCTGGAGTTCGGTGGCGTGGTCTTGGCTCG
CTGCACCTTCCGCCTCCCAGCCGCCTGCCTTGGCCTCCCAGGGTGCTGGGAT
>GL397333_4647104-4649916-/600-
TCCGTTGCCCAGGCTACACTGTAGTCGGCTCGCTGCAGACTCCCTGCCTCTGGCTCCT--
---------GCCTCGGCCTGCGTGCTGCCTGGGATTGCGGCCGCGCGCCACCACCCCTGC
CTTTTTTGTCCTTTGGCTGGAGGCGCGGTTTCGCCATGTTGGCCAGGCTGGTCTCCAGCT
CCTGACCTCGAGTGGTCTGCCCGCCTTGGCCTCCTGAGGTGCTGGGACTGCATACGGAGT
CTCGCTCACTCGGTGCTC------GCCCGGGCTGTTGTGCGGTGGTGTGGTCTTGGCTCG
GGGCAGCCTCCGCCTCCCAGCCGCCTGCCTTGGCCTCCCAGGGTGATAGGAT
>GL397279_26500389-26503062+/60
TCTGTGGCCCAGGCTGGAATCTACTTGGCTCACTGCAGACTCCCTGCCTCCGGCTCCCGT
GATTCTCCTGCCCCGGCCTGCGGGCTGCCTCAGATTGCCGGTG-GCGCCACCACCGTTGC
CTTTTTTCTCCTTTGCTTGGAGGCGCGGTTTCGCCATCTTGGCCAGGCTGGTCTGCAGCT
CCTGACCCCGAGTGCTCTGCCCGACTCGGCCTCACGAGGTGCTGGGACTGCAGACGGAGT
CTCGCTCACTCGGTGCTCGGTGTTGCCCGGGCTGGAGTGCAGCGGCGTGGTCTTGGCTTG
CTGCAGCCTCCGCCTCCCAGCCGCCTGCCTTGGCGGC----GGTGCTGAGAT
>GL397272_35171398-35173550+/60
TCTGTTGCCCAGGCTGGAATGTAGTCGGCTCGCTGAAGACTCCCTGCCTCCGGCTTCCGT
GATTCTCCTGCCTCCGCCTGCGGGCTGCCTGGGATTGCGGGCGCGCGCCACCACCCCTGC
CTTTTTTGTCCTTTGGCTGGAGGCGGGGTTTCGCCATGTTGGTCAGGCTGGTCTCCAGCT
CCTGACCTCGAATGGTCTGCCCGCCTCGGCCTCCCGAGGTGCTGGGACTGCAGAGGGAGG
CTCGCTCACTCGGTGCTCGGTGTTGCCCGCGCTGGAGTGCGGTGGCGTGGAGTGCGCTCG
CTGCAGCCTCCGCCTCCCAGCGGCCTGCCTTGGCCTCCCAGGGTGCTGGGAT
>GL397306_16756874-16759339-/60
TCTGTTGCCCAGGCTGGAGTGTACTCGGCTCGCTGCAGACTCCCTGCGTCCGGCTCCCGT
GATTCTCCTGCCTCGGGCTGCAGCCTGCCTGGGATTGGCGGCGCGCGCCACCACCCCTCC
CTTTTTTCTCCTTTGGCTGGAGGCACGGTTTGGCCATGTTGGCCAGGCTAGTTTCCAGCT
CCTGACCTTGAGTGCTCTGACAACATCGGCCTCCAGAGGTGCAGGGAAAGCAGACGGGGT
CTCGTTCACTCG-TGCTC-GTGTTGCCCGAGCTGGAGTGCGGTGGC-TGGTC-TGGCTCG
CTGCAGCCTCCGCCTCCCAGCCGCCTGCCTTGGCCTCCCAGGGTGCTGGGAT
>GL397457_920815-923963+/600-99
TCTGTGGCCCAGGCTGGAATCTAGTCGACTCACTGCACACTCCCCACCTCCGGCTCCCAT
GATTCTCTTGCCCCGGCCTGCGGGCTGCCTGGGATTGCTGGCGCACGCCACAACCACTGC
CTTTTTTCTCCTTTGGCTGGAGGCGCAGTTTCGCCATGTTGGCCAGGCTGGTCTCCAGCT
CCTGACCTCCAGTGCGCTGCCCGCCTCGGCCTCCTAAGGTGCTGGGACTGCAGACGGAGT
CTCGCTCACTCAGTGCTCAGTGTTGCCCGAGCTGGAGTGTGGTGGCATGGTCTTGGCTCG
CTGTAGCCTCTGCCTCCCAGCCGCCTGCCTTGGCCTCCCAGGGTGCTGGGAT
>GL397411_2561944-2564976-/600-
TCTGTTGCCCAGGCTGGAGTGTAGTCAGCTCGCTGTAGACTCCCTGCCTCCGGCTCCCGT
GATTCTCCTGCCTCAGCCTGTGGGCTGCCTGGGATTGTGGGCGCGCGCCACCACCCCTGC
CTTTTTTGTCCTTTGGCTGGAGGCGCAGTTTCACCATGTTGGCCAGGCTGGTCTCCAGCT
CCTGACCTCGAGTGGTCTGCCTGCCTCAGCCTCCCGAGGTGCTGGGACTGCAGATGGAGT
CTCA----CTCAGTGCTCGGTGTTGCCCAGGCTGGAGAGCGGTGGCGTGGTCTTGGCTCG
CTGCAGCCTCCGCCTCCCAGCCGCCTGCCTTGGCCTCCCAGGGTGCTGGGAT
>GL397278_33296495-33298879-/60
TCTGTTGCCCAGGCTGGAGTGTAGTCGGCTCCCTGCAGACTGCCTGCCTCCGGCTCCCGT
GATTCTCTTGCCTCGGCCTGTGGGCTGCCTGGGATTGTGGGCACGCGCCACCACCCCTAC
CTTTTTTGTCCTTTGGCTGGAGGCGGGGTTTCGCCATGTTGGCCAGGCTGGTCTCCAGCT
CCTGACCTCCAGTGGTCTGCCCTCCTCGGCCTCCCGAGGTGCTGGGACTGCAGACGGAGT
CTCTCTCACTCGGTGCTCGGTGTTACCCAGGCTGGAGTGCGGTGGCGTGGTCTTGGCTCG
CTGCAGCCTCCGCCTCCCAGCCGCCTGCCTTAGCCTCCCAGGGTGCTGGGAT
>GL397301_13077869-13082981+/60
TCTGTGGCCCAGGCTGGAGTATACTCGGCTCGCTGCAGACTCCCTGCCTCCCGCTCCCGT
GATTCTCCTGCCCCAGCATGCAGGCTGCCTGGGATTGCCAGCGCGCGCCACCACCCCTGC
CTTTTTTCTGCTTTGGCTGCAGGCGCGGTTACGCCATGTTGGCCAGGCTGCTCTCCAGCT
CCTGACCTCGAGTGGTCTGCCCGCCTCGGCCTCCCGAGGTGCTGGGACTGCAGACAGAGT
CCCGCTCACTCGGTGCTCCGTGTTGCCTGGGCTGGAGTGCGGTGGCATGGTCTTGGCTCC
CTGCAGCCTCTGCCTCCCAGCCGCCTGCCTTGGCTTCCCAGAGTGCTGGGAT
>GL397297_12942058-12944771-/60
TCTGTCGCCCAGGCTGGAGTATAGTCGGCTCGCTACAGACTTCGTGCCTCCGGCTCCCGT
CATTCTCCCGCCCCGGCCTGGGGCCTGCCTGGGATTGCCAGCGCGCGCCACCACCCCAGC
CTTTTTTCTCCTTTGGCCGGAGGCGCAGTTTCGCCATCTTGGCCGGGCTGGTCTCCAGCT
CCTGACCTCGAGTGGTCTGCCTGCCTCGGCCTCCCGAGGTGCTGGGACTGCAGATGGAGT
CTCGCTCACTCGGTGCTCGGTGCTGCCCGGGCTGGAGTGCGGTGGCGTGGTCTTGGCTCG
CTGCAGCCTCCACCTCCCAGCTGCCTGCCTTGGCCTCCCAGGGTGCTGGGAT
>GL397333_9223569-9225866-/600-
TCTCTTGCCCAGGCTGGAGTGTAGTTGGCTCGCTGCAGACTCCCTGCCTCTGGCTCCCGT
GATTCTCCTGCCTCGGCCTGCGGGCTGCTTGGGATTGCGGGCGCGTGCCACCACCCCTGC
CTTTTTTGTCCTTTGGCTGGAGGCAGGGTTTCGCCATGTTGGCCAGGTTGGTCTCCAGCT
CCTGACCTCCAGTGGTCTGCCTGCCTCGGCCTCTCGAGGTGCTAGGACTGCAGACGGAGT
CTCGCTCACTCGGTGCTCGGTGTTGCCCGGGCTGGAGTGCGGTGGCGTGGTCTTGGCTCG
CTGCAGCCTCCGCCTCCCAGCCGCCTGCCTTGGCCTCCCAAGGTGCTAGGAT
>GL397288_15868038-15870582-/60
TCTGTGGCCCACGCTGGAGGATAGTCAGCTCGCTACAGACACCCCGCCTCCGGCTCCCGT
CATTCTCCTGCCCCGGCCTGCGGACTGCCAGGGATTGCCGGCGCGCGCCACCAGCCCTGC
CTTTTTTCTCCTTTGGCTGGAGGCGCGCTTTCGCCGTGTTGGCCGGGCTGGTCTCCAGCT
CCTGACCTCGAGTGGTCTGCCCGCCTCAGCCTCCCGAGGTGCTGGGACTGCAGACGGAGT
CTCGCTCACTTGGTGCTCGGTGTTGCCCGGGCTGGAGTGCGGTGGCGTGGTCTTGGCTAG
CTGCAGCCTCCGCCTCCCAGCCGCCTGCCTTG------------GCTGGGCT
>GL397457_2386115-2388339+/600-
TCTGTGGCCCAGGCTGGAATCTAGTCGGCTCACCGCAGACTCCCTGCCTCCGGCTCCCGT
GATTCTCCTGCCCTGGCCTGCGGGCTACCTGGGATTGCCGACGCGCACCACCACCGCTGT
CTTTTTTCTCCTTTGGCTGGAGGCGCGGTTTCGCCATGTTGGCCACGCTGCTCTCCAGCT
CCTGACCTCGAGTGGTCTGCCCGCCTCGGCCTCCCAAGGTGCTGGGACTGCAGACGGAGT
CTCGCTCACTCGCTGCTCGGTGTTGCCTGAGCTGGAGTGCGGTGGTGCGGTCTTGGCTCG
CTGCAGCCTCCGCCTCCCAGCCACCTGCTTTGGCCTCCCAGGGTGCTGGGAT
>GL397292_18170233-18172290-/60
TCTGTTGCCCAGGCTGGAGTATACTGGGCTCGCTGCAGACTCCCTGCCTCCAGCTCCCAT
GATTCTCCTGCCTCGGCCTGCAGCCTGCCTGGGATTGCCGGCGCGCGCCACCACCCCTCC
CTTTTTTCTCCTTTGGCTGGAGGCGTGGTTTCGCCATGTTGGCCCGGCTGGTTTCCAGCT
CCTGACCTCCAGTGCTCTGCCCTCCTCGGCCTCCCGAGGTGCTGGGACTGCAGACGGAGT
CTCGCTCACTCGGTGCTCGGTGTTGCCCGGGCTGGAGTGCTGTGACGTGGTCTTGGCTCG
CTACAGCCTCTGCCTCCCAGCCGCCTGCCTTGCCCTCCCAGGGTGCTGAGAT
>GL397300_8804312-8806935+/600-
TCTGTTGCCCATGCCAGAGTATAGTCGGCTCGCTGCAGACTCCCTGCCTCCAGCTCACGG
GATTCTCCTGCCTCGGCCTGCGGGCTGCCTGGGATTGCGGGTGCGCGCCACCACCCCTCC
CTTTTTTGTCCTTTCGCTGGAGGTGCGGTTTCGCCATGTTGGCCAGGCTGGTTTCCAGCT
CCTGACCTCGCGTGGTCTGCCAGCCTCGGCCTCCTGAGGTGCTGGGACTGCAGACGGAGT
CTCGCTCACTTGGTGTTCGGTGTTGCCCGGGCTGGAGTGCGATGGCATGGTCTTGGCTCG
CTGCAGCCTCCGCCTCCCAGCTGCCTGCCTTGGCCTCCCAGGGTGCTGGGAT
>GL397395_3510086-3513652+/600-
TCTGTTGCCAGAGCTGGAGTGTAGTCGGCACGCTGCAGACTCCCTGCCTCCAGCTCCCGT
GATTCTCCTGCCTTGACCTGCGGGCTGCCTGGGATTGCGGGCACGCGCCACCACCTCTTC
CTCTTCTGTCCTTTGGCTGGAGGCACAGTTTCGCCATGTTGGCCAGGCTGGTCTCCAGCT
CCTGACCTGGAGTGGTCTGCCCGCCTCGGCCTCCCGAGGTGCTGGGACTGCAGATGGAGT
CTCGCTCACTCGGTGCTCGGTGTTGCCCGGGCTGGAGTGCAGTGGCATGGTCTTGGCTCG
CTGCAGCCTCCGCCTCCCAGCCGCCTGCCTTGGCCTCCCAGGGTGCTGGGAT
>GL397264_12102772-12105208+/60
TCTGTTGCCCATGCTGGAGTATAGTCGGCTCGCTGCAGACTCCCTGCCTCCGGCTCACGG
GATTCTCCTGCCTCGGCCTGCGGGCTTCCTGGGATTGTGGGCGCGCGCCACCACCCCTCC
CTTTTTTGTCCTTTGGCAGGAGGCGCGGTTTCGCCATGTTGGCCAGATTGGTTTCCAGCT
CCTGACCTCGAGTGGTCTGCCCGCCTCGGCCTCCCGAGGTGCTGGGACTGCAGACGGAGT
CTCGCTCACTCAGTGCTCGGTGTTGCCCAGGCTGGAGTGCAGTGGCGTGGTCTTGGCTCG
CTGCAGCCTCCGCCTCCCAGCCGCCTGCCTTGGCCTCCCAGGGTGCTGGGAT
>GL397302_10837586-10839808+/60
TCTGTTGCCCATGCTGGAGTACAGTCGGCTCGCTGCAGACTCCCTGCCTCCGGCTCACGG
GATTCTCCTGCCTCGCCCTGCGGGCTGCCTGGGATTTCGGGCACGCGCCACCACCCCTCC
CTTTTTTGTCCTTTGGCTGGAGGCGCGGTTTCGCCATGTTGGCCGGGCTGGTCTCCAGCT
CCTGACCTCGAGTGGTCTGCCCACCTCGGCCTCCCGAGGTGCTGGGACTGCAGACGGAGT
CTCACTCACTCGGTGCTTGGTGTTGCCCGGGCTGGAGTGCGGTGGCGTGGTTTTGGCTCG
CTGCAGCCTCTGCCTCCCAGCCGCCTGCCTTGGCCTCCCAGGGTGCTGGGAT
>GL397382_939502-942341-/600-99
TCTGTTGCCCATGCTGGAGTACAGTCTGCTCGCTGCAGACTCCCTGCCTCCGGCTCACGG
GATTCTCCTGCCTCGGCCTGCTGGCTGCCTGGGATTGCGGGCGCGAGCCACCACCCGTCC
CTTTTTTGTCCTTTGGCTGGAGGCGCGGTTTCGCCATGTTGGCCAGGCTGGTCTCCAGCT
CCTGACCTCGAGTG--CTGCCCGCCTCCGCCTCCCGAG--GCTGGGACTGCAGACGGAGT
CTCGCTCACTCGGTGCTCTGTGTTGCCCGGGCTGGAGTGCGGTGGCGTGGTCTTGGCTCG
CTGCAGCCTCCGCCTCCCAGCCGCCTGCCTCGGCCTCCCAGGGTGCTGGGAT
>GL397269_20361548-20363661+/60
TCTGTTGCCCGGGCTGGAGTATAGTTGGCACGCTG-AGACTTCCTGCCTCCGGCTCCCGT
GATTCTCCTGCCTCAGCCTGCGGGCTGCCTGGGATTGTGGGCACACGCCACCACCCCTGC
CTTTTTTGTCCTTTGGCTGGAGGCGCGGTTTCGCCATGTTGGCTAGGCTGGTTTCCAGCT
CCTGACCTCGAGTGGTCTGCCCACCTCGGCCTCCCGAGGTGCTGGGACTGCAGACGGAGT
CTCGCTCACTCGGTGCTCGGTGTTG-CCGGGCTGGAGTGTGGTGGCGTGGTCTTGGCTCG
CTGCAACCTCCGCCTCCCAGCCACCTGACTTGGCCTTCCAGGGTGCTGGGAT
>GL397269_35405311-35407846+/60
TCTGTGGCCCGGGCTGGACTATAGTCGGCTCGCTGCAGACTCCCTGCCTCCGGCTCCCAT
GATTCTCCTGCTTCGGCCTGCGGCCTGCCTGGGACTGCGGGCGCGCGCCTCCACCCCTGC
CTTTTTTGTCCTTTGGCTGGAGGCACGGTTTCGCCATGTTGGCCACACTGGTCTCCAGCT
CCTGACCTCAAGTGGTCTGCCCGCCTCGGCCTCCCGAGGTGCTGGGACTGCAGACGGAGT
CTCGCTCACTCGGTGCTCGGTGTTGCCCGGGCTGGAGTGCAGTGGCGTGGTCTTGGCTCG
CTGCAGCCTCCGCCTCGCAGCCGCCTGCCTTGGCCTCCCAGGGTGCTGGGAT
>GL397406_2735270-2737646-/600-
TCTGTTGCCCAGGCTGCAGTACAGTCGGCTCGCTGCAGACTCCCTGCCTCTGGCTCCCGT
GATTCTGCTGCCTCGGCCTCCGGGCTGCCTGGGATTGTGGGCGCGCGCCACCACCCCTGC
CTTTTTTGTCCTTTGGCTGGAGGCGCGGATTCGCCATGTTGGCCAGGCTGGTCTCCAGCT
CCTGCTCTCGAGTGGTCTGCCCGCCTCGGCCTCCCGAGGTGCTGGGACTGCAGACGGAGT
CTCGCTCACTCGGTGCTCGGTGTTGCACGGGCTGGAGTGCGGTGGTGTGGTCTTGGCTCG
CTGCAGCCTCCGCCTCCCAGCTGCCCGCCTTGGCCTCCCAGGGTGCTGGGAT
>GL397311_3574986-3577903+/600-
CCTGTTGCCCGGGCTGCAGTATAGCTGGCACGCTGCAGACTCCCTGCCTCTGGCTCCCAT
GATTCTCCTGCCTCGGCCTGCGGGTTGCCTGGGATTGCGGGCGCGCGCCACCACCCCTGC
CTTTTTTCTCCTTTAGCTGGAGGCGTGGTTTCGCTATGTTGGCCAGGCTGGTCTCCAGCT
CCTGACCTCGGGAGGTCTGCCCGCCTCGGCCTCCCGAGGTGCTGGGACTGCAGACGGAGT
CTCGCTCACTCGGTGCTCGGTGTTGCCCGGGCTGGAGTGCTATGGCGTGGTCTTGGCTCG
CTGCAGCCTCCGCCTCCCAGCCGCCTGCCTTGGCCTCCCAGGGTGCTGGGAT
>GL397333_9536703-9539394-/600-
TCTGTTGCCCGGGCTGGAGTATAGTCGGCGGGCTGCAGACTCCCTGCCTCCGGCTCCCGT
GATTCTCCTGCCTCGGCCTGCGGGCTGCCTGGGATTGCGGGCACGCACCACCACCCCTGC
CTTTTTTGTCCTTTGGCTAGAGGCCCGGTTTCGCCATGTTGGCCAGGCTGCTCTCCAGCT
CCAGACCTCGAGTGGTCTGCCCGCCTCGGCCTCCCGAGGTGCTGGGACAGCAGACAGAGT
CTCACTCACTTGGTGCTCGGTGTTGCCCGGGCTGGAGTGCGGTGGCGTGGTCTTGGCTGG
CTGCAGCCTCCGCCTCCCAGCCGCCTGCCTTGACCTCCCAGGGTGCTGGGAT
>GL397275_2738818-2742005-/600-
ACTGTTGCCCGGGCTGGAGTATAGTCCGCACGCTGCAGGCTCCCTGCCTCCGGCTCCCGT
GATTCTCCTGCCTCGGCCTGCGGGCTGCCTGGGATTGCGGGCGCGCGCCACCACCCCTGC
CTTTTTTGTCCTTTGGCTGGAGGCGCGGTTTCCCCATGTTGGCCAGGCTGGGCTCCAGCT
CCTGACCTCGAGTGGTCTGCCCACCTCGGCCTCCCGAGGTGCTGGGACTACAGACGGGGT
CTCGCTCACTCGGTGCTCGGTGTTGCCCGGGCTGGAGTGCGGTGACGTGGTCTTGGCTCG
CTGCAACCTCCGCCTCCCAGCCGCCTGCCTTGGCCTCCCAGGGTGCGGGGAT
>GL397325_13514303-13516949-/60
TCTGTTGCCCAGGCTGCAGTACAGTGGGCTCGCTGCAGACTCCCTGCCTCCGGCTCCCGT
GATTCTCCTGCCTCGGCCTGCGGGCTGCCTGGGATTGCGGGCGCGCGCCACCACCCCTGC
CTTTTTTGTCCTTTGGCTGGAGGCGCGGTTTCGCCATGTTGGCCAGGCTGGTTTCCAGCT
CCTGACCTCTACTGGTCTGCCCGCCTCGGCCTCCCGAGGTGCTGGGACTGCAGACGGAGG
----CTCATTCGGTGCTCGGCGTTGCCCGGGCTGGAGTGCGGTGGCGTGGTCTTGGCTCG
CTGCAGCCTCCGCCTCCCAGCCGCCTGCCTTGGCATCCCAGGGTGCTGGGAT
>GL397296_7015549-7018049+/600-
TCTGTTGCCCGGGCTGGAGTATAGTCGGCACGCTGCAGACTCCCTGCCTCCGGCTCCCAT
GATTCTCCTGCCCCGGCCTGCGGGCTGCCTGGGATTGCGGGCGCGCGCCATCACCCCTGC
CTTTTTTGTCCTTGGGCTGGAGGCTCAGTTTCGCCATGTTGGCCAGGCTGGTCTCCAGCT
CCTGACCTCGAGTGGTCTGCCCGCCTCGGCCTCCCGAGGTGCTGGGACTGCAGACGGAGT
CTCGCTCACTCGGTGCTCGGTGTTGCCCGGGCTGGAGTGCGCTGGCGTGCCCTTGGCTCG
CTGCAGCCTCTGCCTCCCAGCTGCCTGCCTTGGCCTCCCAGGGTGCTGGGAT
>GL397353_4817237-4819851-/600-
TCTGTTGCCCGGGCTGGAGTATAGTCGGCACGCTGCAGACTCCCTGCCTCCGGCTCCGGT
GATTCTCCTGCCTCGGCCTGCGGGCTGCCTGGGATTGCGGGCGCGCGCCACCACCCCTGC
CTTTTTTGTCCTTTGGCTGGAGGCGCGGTTTCGCCATGTTGGCCAGGCTGGTTTCCAGCT
CCTGACGTCGAGTGGTCTGCCCGCCTCAGCCTCCTGAGGTGCTGGGACTGCAGACGGAGT
CTCGCTCACTTGGTGCTCGGTGTTGCCGGGGCTGGAGTGCGGTGGCCTGGTCTTGGCTCG
CTGCAGCCTCCGCCTCCCAGCCACCTGCTTTGGCCTCCCAGGGTGCTGGGAT
>GL397304_16398711-16404648-/60
TCTGTTTCCTGGGCTGGAGTACAGTGGGCACGCTGCAGACTCCCTGCCTCCAGCTCCCGT
GATTCTCCTGCCTCGGCCTGAGGGCTGCCTGGGATTGCGG-CGCGCGCCACCACCCCTGC
CTTTTTTGTCCTTTGGCTGGAGGCGCGGTTTCGCCATGTTGGCCAGGCTGGTCTCCAGCT
CCTGACCTCGAATGGTCTGCCTGCCTCGGCCTCCCGAGGTGCTGGCACTGCAGACGGAGT
CTCGCTCACTCGGTGCTCGGTGTTGCCCGGGCTGGAGTGCGGTGGCGTGGTCTTGGCTCG
CTGCAGCCTCCGCCTCCCAGCTGCCTGCCTTGGCCTCCCAGGGTGCTGGAAT
>GL397307_2206203-2208595-/600-
TCTGTTGCCCGGGCTGGAGTATACTCGTCACGCTGCAGACTCCCTGACTCCGGCTCCCGT
GATTCTCCTGCCTCGGCCTGCAGGCTGCCTGGGATTGCAGGCGCGTGCCACCACCCCTGC
CTTTTTTGTCCTTTGGCTGGAGGCGCGGTTTCGCCATGTTGGCCAGGCTACTCTCCAGCT
CCTGACCTCGAGTGGTCTGCCCGCCTCGGCCTCCCGAGGTGCTGGGACTGCAGACGGAGT
CTCGCTCACTCGCTGCTCGGTGTTGCCCGGGCTGGAGTGCGGTGGCGTGGTCTTGGCTCG
CTGCAGCCTCCGCCTCCCAGCCGCCTGCCTTGGCCTCCCAGGGTGCTGGGAT
>GL397294_22630174-22633051+/60
TCTGTTGCCCGGGCTGGAGTATACTCGGCACGCTGCAGATTCCCTGCCTCCGGCTCCCGT
GATTCTCCTGCCTCGGCCTGCGGGCTGCCTGGGATTGCGGGCGCGCGCCACCACCCCTGC
CTTTTTTGTCCTTTGGCTGGAGGCGCGGTTTCGCCATGTCCGCCAGGCTGGTCTCCAGCT
CCTGACCTCGAGTGGTCTGCCTGCCTCGGCTTCCCGAGGTGCTGGGACTGCAGACGGAGT
CTCGCTCACTTGGTGCTCGGTGTTGCCCGGGCTGGAGTGCGGCGGCGTGGTCTTGGCTCG
CTGCAGCCTCCGCCTCCCAGCCGCCTGCCTTGGCCTCCCAGGGTGCTGGGAT
>GL397308_1034983-1037709+/600-
--TCTTGCCCGGGCTGGAGTATACTCGGCACGCTGCAGACTCCCTGCCTCCAGCTGCCGT
GATTCTCCTGCCTCGGCCTGCGGGCTGCCTGGGATTGCGGGCGCGCGCCACCACCCCTAC
CTTTTTTGTCCTTTGGCTGGAGGCGCGGTTTCGCCATGTTGGCCAGGCTGGTCTCCAGCT
CCTGACCTCGAGTGGTCTGCCCGCCTCGGCCTCCCGAGGTGCTGGGACTGCAGACGGAGT
CTCGCTAACTGGGTGCTCGGTGTTGCCCGGGCTGGAGTGCGGTGGCGTGGTCTTGGCTCG
CTGCAGCCTCCGCCTCCCAGCCGCCTGCCTTGGCCTCCCAGGGTGCTGGGAT
>GL397269_36486398-36488809-/60
TCTGTTGCCCGGGCTGCAGTATAGTCGGCACGCTGCAGACTCCCTGCCTCCAGCTCCCAT
GATTCTCCTGCCTCGGCCTGCGGGCTGCCTGGGATTGCGGGCGCGCGCCACCACCCC-GC
CTTTTTTGTCCTTTGGCTGGAGGCGCGGTTTCCCCATGTTGGCCAGGCTGCTCTCCAGCT
CCTGACCTCGAGTGGTCTGCCCGCCTCGGCCTCCCGAGGTGCTGGGACTGCAGACGGAGT
CTCGCTCACTTGGTGCTCGGTGTTGCCCGGGCTGGAGTGCGGTGGCGTGGTCTTGGCTTG
CTGCAGCCTCCGCCTCCCAGCCGCCTGCCTTGGCCTCCCAGGGTGCTGGGAT
>GL397289_25161533-25163631+/60
TCTGTTGCCCAGGCCGGAGTGTAGTCGGCTCGCTGTAGACTCCCTGCCTCCGGCTCCCGT
GATTCTCCTGC-------CTCGGGCTGCCTGGGATTGCGGGCGCGCGCCACCACCCCTGC
CTTTTTTGTCCTTTGGCTGCAGGCGGGGTTTCTCCATGTTGGCCATGCTGGTCTCCAGCT
CCTGACCTCCAGTGCTCTGCCCGCCTCAGCCTCCCAAGGTGCTGGGACTGCAGACGGAGT
CTCGCTCACTCGGTGCTGGGTGTTGCTCGGGCTGGAGTGCGGTGGCGTGATCTTGGCTCG
CTGCAGCCTCTGCCTCCCAGCCGCCTGCCTTGGCCTCCCAGGGTGCTGGGAT
>GL397261_64886277-64888462+/60
TCTGTGGCCTGGGCTGCAGTATAGTCAGCTCAATGCAGACTCCCTGCCTCCGGCTCCCGT
GATTCTCCTGCCCTGGCCTGCGGCCTGCCTGGGATTGCCAGCGCGCGCCACCACCCCTGC
TGTTTTTCTCCTTTGGCTGGAGGCGCGGTTTCGCCATCTTGGCCAGGCTGGTCTCCAGCT
CCTGACCTCGAGTGGTCTGCCCGCCTCGGCCTCCCGAGGTGCTGGGACTGCAGGCGGAGT
CTCGCTCACTCAGTGCTCGGTGCTGCCCGGGCTGGAGTGCGGTGGCGTGGTCTTGGCTCG
CTGCAGCCTCCGCCTCCCAGCCGCCTGCCTTGGCCTCCCAGGGTGCTGGCAT
>GL397287_131238-134311-/600-99
TCTGTTGCCCAGGCTGGAGTGTATACGGCTCGCTGCAGACTCCCTGCCTCCGGCTCCCGT
GATTCTCTTGCCTCGGCCTGCGGCCTGCCTGGGATTGCGGGCACGCGCCACCCCCCCTCC
CTTTTTTCTCCTTTGGCTGGACGCACGATTTCGCCATGTTGGCCAGGCTGGTTTCCAGCT
CCCGACCTCGAGTGGTCTGCCCGCCTCGGCCTCCCGAGGTGCTGGGACTGCAGACGGGGT
CTCGCTCACTCGGTGCTCAGTGTTGCCCGGGCTGGAGTGCGGTGGCGTGGTCTTGACTCG
CTGCAGCCTCTGCCTCCCAGCCGCCTGCCTTGGCCTCCCAGGGTGCTGGGAT
>GL397261_11858177-11860399-/60
TCTGTTGCCCAGGCTGGAGTATACTCGGTTCGCTTCAGACTCCCTGCCTCTGGCTCCCGT
GATTCTCCTGCCTCGGCCTGCGGCCTG-CTGGGATTGCGGCCGCGTGCCACCACCCCTCC
CTTTTTTCTCCTTTGGCTGGAGGCGCAGTTTCGCCATGTTGGCCAGGCTGGTTTCCAGCT
CCTGACCTCGAGTGGTCTGCCCGCCTCGGCCTCCCGAGGTGCTGGGACTGCAGACCGAGT
CTCGCTCACTCGGTGCTCGGTGTTGCCCGGGCTGGAGTGCGGTGGCGTGGTCTTGGCTCG
CTGCAGCCTCCGCCTCCCAGCCACCTGCCTTGGCCTCCCAGGGTGCTGGGAT
>GL397368_332871-335650-/600-99
TCTGTTGCCCAGGCTGGAGTGTGCTCGCCTCGCTTCAGACTCCCTGCCTCTGGCTCCCGT
GATTCTCCTGCCTCGGCCTGCAGCCTGCCTGGGATTGCGGGCGCGCGCCACCACCCCTCC
CTTTTTTCTCCTTTGGCTGGAGGCACGGTTTTGCCATGTTGGCCAGGCTGGTTTCCAGCT
CCTGACCTTCAGTGGTCTGCCCGCCTCGGCCTCCCGAGGTGCTGGGACTGCAGACGGGGT
CTCGCTCACTCGGTGCTCGGTGTTGCCCGGGCTGGAGTGCAGTGGCGTGGTCTTGGCTCG
CTGCAGCCTCCGTCTCCCAGCCGCCTGCCTTGGCCTCCCAGGGTGCTGGGAT
>GL397348_5238056-5240586+/600-
TCTGTTGCCCAGGCTGGAGTGTACTCGGCTCGCTGTAGACTCCCTGCCTCCGGCTCCCGT
GATTCTCCTGCCTCGGCCTGCAGCCTGTCTGGGATTGAGGGTGCATGCCACCACCCCTCC
CTTTTTTCTCCTTTGGCTGGAGGCGCGGTTTCACCATGTTGGCCAGGCTGGTTTCCAGCT
CCTGACCTTGAGTGGTCTGCCCGCCTGGGCCTCCCGAGGTGCTGGGACTGCAGAT-GGGT
CTCGCTCACTCGGTGCTCGGTGTTGCCCGGGCTGGAGTGCGGTGGCGTGGTCTTGGCTCG
CTGCAGCCTCCGTCTCGCAGCCGCCTGCCTTGGCCTCCCAGGGTGCTGGGAT
>GL397278_24852262-24854963+/60
TCTGTTGCCCAGGCTGGAGTGTACTCGGCTCCCTGCACACTCCCTGCCTCTGGCTCCCGT
GATTCTCCTGCCTCGGCCTGCAGCCTGCCTGGGATCGCCAGCGCGCGCCACCACCCCTCC
CTTTTTTCTCCTTTGGCTGGAGGCGTGGTTTCGCCATGTTGGCCAGGCTGGTTTCCAGCT
CCTGACCTTGAGTGGTCTGCCCGCCTCGGCCTCCTGAGGTGCTGGGACTGCAGACGGGGT
CTCGCTCACTGGGTGCTCGGTGTTGCCCGGGCTGCAGTGCGGTGGCGTGGTCTTGGCTTG
CTGCAGCCTCCGCCTCCCAGCCGCCTGCCTTGGCCTCCCAGGGTGCTGGGAT
>GL397314_7163403-7167027+/600-
TCTGTTGCCCAGACTGGAGTGTACTTGGCTCGCTGCAGACTCCCTGCCTCCAGCTCCCGT
GATTCTCCTGCCTCGGGCTGCAGCCTGCCTGGGATTGCCGGCGCGCGCCACCACCCCTCC
CTTTTTTCTCCTTTGGCTGGAGGCGCAGTTTCGCCATGTTGGCCAGGCTGGTTTCCAGCT
CCTGACCTCGAGTGGTCTGCCCGCCTCGGCCTCCCGAGGTGCTGGGACTACAGACGGGGT
CTCGCTCCCTCAGTGCTCGGTGTTGCCCGGGCTGGAGTGCGGTGGCGTGGTCTTGGCTCG
CTGCAGCCTCCGCCTCCCAGCTGCCTGCCTTGGCCTCCCAGGGTGCTGGGAT
>GL397331_2376188-2378796+/600-
TCTGTTGCCCACGCTGGAGTGTACTCGGCTCGCTGCAGACTCCCTGCCTCCGGCTCCCGT
GATTCTCCTGCCCCGGCCTGCAGCCTGCCTGGGATTGCTGGCGCACGCCACCACCCCTCC
CTTTTTTCTCCTTTGGCTGCAGGCGCGGTTTCGCCATGTTGGCCAGGCTGCTTTCCAGCT
CCTGACCTTGAGTGGTCTGCCCGCCTTGGCCTCCCGAGGTGCTGGGACTGCAGACAGGGT
CTCGCTCACTCGGTGCTCGGTGTTGCCTGGGCTGAAGTGCGGTGGCGTGGTCTTGGCTCG
CTGCAGCCTCCGCCTCCCAGCCGCCTGCCTTGGCCTCCCAGGGTGCTGGGAT
>GL397275_20276434-20279084+/60
TCTCTTGCCCAGGCTGGAGTGTACTCGGCTCGCTGCAGACTCCCTGCCTCCGGCTCCCGT
GATTCTCCTGCCTCGGCCTGCAGCCTGCCTGGGATTGCAGGCGCGCGCCAACACCCCTCC
CTTTTTTCTCCTTTGGCTGGAGGCGCGGTTTCGCCATGTTGGCCAGGCTGGTTTCCACCT
CCTGACCTTGAGTGGTCTGCCCGCCTCGGCCTCCCGAGGTGCTGGGACTGCAGACGGGGT
CTCGTTCACTCAGTGCTCAGTGTTGCCTGGGCTGGAGTGCGGTGGCGTGGTCTTGGCTTG
CTGCAGCCTCCGCCTCCCAGCCGCCTGCCTTGGCCTCCCAGGGTGCTGGGAT
>GL397279_26774398-26777243+/60
TCTGCGGCCCGGGCTGGAGTATAGTCGGCTCCCTGCAGACTCCCTGCCTCGGGCTCCCGT
GATTCTCCTGCCACAGCCTGCGGGCTGCCTGGGATTGCCGGCGCGCGCTACCATGTCTGT
CTTTTTTCTCCTTTGGCTGGAGGCGCGGTTTCGCCATGTTTGCCAGGCTGCTCTCCAGCT
CCTGACCTCGAGTGGTCTGCCCGCCTCGGCCTCCCTAGGTGCTGGGACTGCAGACGGAGT
CTTGCTCACTCGGTGCTCGGTGTTGCCTGGGCTGGAGTGCGGTGGCGTGGTCTTGGCTCG
CTGCAGCCTCCGCCTCCCAGCCACCTGCCTTGGCTTCCCAGGGTGCTGGGAT
>GL397263_47365091-47367804-/60
TCTGTGGCCCAGGCTGGAGTACACTCGGCTCACTGCAGGCTC--CG------------GT
GATTCTCCTGCCCTGGCCTGCGGGCTGCCTGGGATTGCCGGCGCGCGCCACCACCCCTCC
CTTTTTTCTCCTTTGGCTGGAGGCGCGGTTTCGCCATGTCGGCCAGGCTGGTCTCCAGCT
CCTGACCTCGAATGGTCTGCCCGCCTCGGCCTCCCGAGGTGCTGGGACTGCAGACAGAGG
CTTGCTCACTCGGTGCTCGGTGTTGCAGGGGCTGAAGTGCGGTGGCGTGGTCTTGGCTCG
CTGCAGCCTCCGCCTCCCAGCCGCCTGCCTTGGCCTCCCAGGGTGCTGGGAT
>GL397261_54788568-54791245+/60
-CTGTGGCCCAGGCTGCAGTAAACTCGGCTCGCTGCAGACTCCCTGCGTCC---------
-----TCCTGCCCTGGCCTGCAGGCTGCCTGGGATTGCCGCGGCGCGCCACCACCCCTCC
CTTTTTTCTCCTTTGGCTGGAGGCGCGGTTTCGCCATCTCGGCCAGGCTGGTCTCCAGCT
CCTGACCTCCAGTGCTCTGCCCGCCTCGGCCTCCCAAGGTGCTGGGACTGCAGACGGAGG
CTCGCTCATTCGGTGCTCGGTGTTGCCCCAGCTGGACTGCAGTGGCGTGGTCTTGGCTCG
CTGCAGCCTCTGCCTCCCAGCCGCCTGCCTTGGCCTCCCAGGGTGCTGGGAT
>GL397350_66056-68933-/600-998
-CTGTGGCCCAGGCTGGAGTAAACT-----CCCTGC----GTCCTG-------------T
GATTCTCCTGCCCTGGCCTGCGGGCTGCCTGGGATTGCCACCACGCGCCACCACCCCTCC
CTTTTTTCTCCTTTCGCTGGAGGCGCGGTTTCGCCATGTCGGCCAGGCTGGTCTCCAGCT
CCTGACCTCCAGTTCTCTGCCCGCCTCGGCCTCCCGAGGTGCTGGGACTGCAGACGGAAG
CTCGCTCATTCGGTGCTCGGTGTTGCCCGGGCTGGAGTGTGGTGGCGTGGTCTTGGCTCG
CTGCAGCCTCCGCCTCCCAGCTGCCTGCCTTGGCCTCCCAGGGTGCTGGGAT
>GL397313_4406774-4409366+/600-
TCTGTGGCCCAGGCTGGAGTACACTCGGCTCGCTGCAGGCT-CCCG-------------T
GATTCTCCTGCCCTGACCTGCGGGCTGCCTGCGATTGCCGGCACGCGCCACCACCCCTCC
CTTTTTTCTCCTTTGAATGGAGGCACGGTTTCGCCATGTCGCCCAGGCTGGTCTCCAGCT
CCTGACCTCGAATGGTCTGCCCGCCTCGGCCTCTCGAGGTGCTGGGACTGCAGACGGAGG
CTCGCTCACTCGGTGCTCGGTGTTGCCCGGGCTGGAGTGCGGTGCCGTGGTCTTGGCTCG
CTGCAGCCTCCGCCTCCCAGCCGCCTGCCTTGCCCTCCCAGGGTACTGGGAT
>GL397356_6962981-6965733+/600-
TCTGTGGCCCAGGCTGGAGTACACTCGGCTCGCTGCAGGCT-CCCG-------------T
GATTCTCCGGCCCTAGCCTGCGGGCTGCCTGCGATTGCCGGCGCGCGCCACCACCCCTCC
CTTTTTTCTCCTTTGGCTAGAGGCGCGGTTTCACCATGTTGGCCAGGCTGGTCTCCAGCT
CCTGACCTCGAATGGTCT-CCCGCCTCAGCCTCCCGAGGTGCTGCGACTGCAGACGGAGG
CTCGCTCACTGGGTGCTCGGTGTTGCCCGGGCTGGAGTGCGGTGGCGTGGTCTTGGCTGG
CTGCAGCCTCCGTCTCCCAGCCGCCTGCCTTGCCCTCCCAGGGTGCTGGGAT
>GL397333_11550177-11553108-/60
TCTGTGGCCCAGGCTAGAGTACACTCGGCTAGCTGCAGGCT-CCCG-------------T
GATTCTCCTGCCCTGGCCTGCAGGCTGCCCGCGATTGCCGGCGCGCGCCACCACCCCTCC
CTTTTTTCTCCTTTGGCTGGAGGCGCGGTTTCGCCATGTCGGCCAGGCTGGTCTCCAGCT
CCTGACCTCGAATGGTCTGCCTGCCTCAGCCTCCCGAGGTGCTGGGACTGCTGACGGAGG
CTCGCTCACTCGGTGCTCGGTGTTGCCCGGGCTGGAGTGCGGTGGCGTGGTCTTGGCTCG
CTGCAGCCTCCGCCTCCCAGCCGCCTGCCTTGCCCTCCCAGGGTGCTGGGAT
>GL397288_307263-309820-/600-99
TCTGTGGCCCAGGCTGGAGTACACTCGGCTCGCTGCAGGCT-CCCG-------------T
GATTCTCCTGCCCTGGCCTGCGGGCTGCCTGCGATTGCCGGCACGATCCACCACCCCTCC
CTTTTTTCTCCTTTGGCTGGAGGCGCGGTTTCGCCATGTCGGCCAGGCTGGTCTCCAGCT
CCTGACCTCGAATGGTCTGCCCGCCTCAGCCTCCCGAGGTGCTGGGACTGCAGAAGGAGG
CTCGCTCACTTGGTGCTCGGTGTTGCCCGGGCTGGAGTGCGATGGCGTGGTCTTGGCTCG
CTGCAG-TTCTGCCTCCCAGCCGCCTGCCTTGCCCTCCCAGGGTGCTGGGAT
>GL397264_16939149-16942021-/60
TCTGTGGCCCAGGCTGGAGCACACTCGGCTCGCTGCAGGCT-CCCG-------------T
GATTCTCCTGCCCTGGCCTGCGGGCTGCCTGCGATTGCCGGCGCGCGCCACCACCCCTCC
CTTTTTTCTCCTTTGGCTGGAGGCACGGTTTCGCCATGTCGGCCAGGCTGGTCTCCAGCT
CCTGACCTCGAATGGTCTGCCCGCCTCAGCCTCCCGAGGTGCTGGGACTGCAGACGGAGG
CTCACTCACTCGGTGCTCGGTGTTGCCCGGGCTGGAGTGTGGTGGCGTGGTCTTGACCCG
CTGCAGCCTCCACCTCCCAGCTGCCTGCCTTGGCCTCCCAGGGTGCTGGGAT
>GL397271_1545010-1548068+/600-
TCTGTGGCCCAGGCTGGAGTACACTCGGCTCGCTGCAGGCT-CCCG-------------T
GATTCTCCTGCCCTGGCCCGCGGGCTGCCTGCGATTGCCGGCACGCGCCACCACCCCTCC
CTTTTTTCTCCTTTGGCTGGAGGCGCGGTTTCGCCATGTCGGCCAGGCTGGTCTCCAACT
CCTGACCTCAAATGGTCTGCCCGCCTCAGCCTCCCGAGGTGCTGGGACTGCAGAGGGAGG
CTCACTCACTCGGTGCTCGGTGTTGCCCGGGCTGGAGTGCCGTGGCGTGGTCTTGGCTCG
CTGCAGCCTCCGCCTCCCAGCCGCCTGCCTTGGCCTCCCAGGGTGCTGGGAT
>GL397280_30151579-30156309-/60
----TTTCCCAGGCTGGAGTACACGCGTCCAGCTCCGGACTC------------------
-----CCCGGCCCTGGCGTGCAGGCTGCCTGGGATTGCCGCCGCGCGCCACCACCCCTCC
CTTTTTTCTCCTTTGGCTGGAGGCGCGGTTTGGCCATGTCGGCCAGGCTGGTCTCCAGCT
CCTGACCTCGAGTGCTCTGCCCGCCTCGGCCTCCCTAGGTGCTGGGACTGCAGACAGAGG
CTCGCTCACTCGGTGCTCGGTGTTGCCCGGGCTGGAGTGCGGTGGCATGGTCTTGGCTCG
CTGCAGCCTCCGCCTCCCAGCCGCCTGCCTTGGCCTCCCAGGATGCTGGGAT
>GL397286_15600113-15602487+/60
TCTGTTGCCCAGGCTGGAGTGAAGTTGGCTTGCTGTAGACTC------------------
------CCTGCCTCGGCCTGCCGGGTGGCTGGGATTGCGGGCGTGCGCCACCACGCCTGG
CTTTTTGGTATTTTTGGTGGAGGCAGGGTTTCGCCATGTTGGCCAGGCTGGTCTCCAGCT
CTTGGCCTCGAGTGGTCTACCCGCCTCGGCCTCCCGAGGTGCTGGGACTGCAGACGGAGT
CTCACTCACTCGGTGCTCGGTGTTGCCCCGGCTGGAGTGCGGTGGCGTGGTCTGGGCTCG
TTGCAGCCTCCGCCTCCCAGCCGCCTGCCTTGGCCTCCCCAGGGGCTAGGAT
>GL397305_5489530-5492521+/600-
TCTGTTGCCCAGGCTGGAGTGAAGTCGGCTCGCTGTGGACTCCCTGCCTCGG--------
------CCTGC----------CGGGTGGCTGGGATTGCGGGCGCGCGCCACCACGCCTGG
CTTTTTGGTATTTTGGGTGGAGGCGGGGTTTCGCCATGTTGGCCAGGCTGGTCTCCAACT
CCTGGCCTCGAATGGTCTACCCGCCTCGGCCTCCCGAGGTGCTGGGACTGCAGACGGAGT
CTCGCTCACTCGGTGCTCGGTGTTGCCCCGGCCAGAGTGCGGTGGTGTGGTCTCGGCTCG
CTGCAGCCTCCGCCTCCCAGCCGCCTGCCTTGTCCTCCCAGGGTGCTAGGAT
>GL397279_7952356-7955417+/600-
TCCGTGGCCCACGCTGCAGTATACTCGACTTGCTGCAGACTCCCTGCGTCCG--------
-----TCCTGCCTCGGTCTGCGGGCTGCCTGGGATTGCGGCCGCGCGCCACCACGCCTGC
CTTTTTTGTCCTTTGGCTGGAGGCGCGGTTTCGCCATGTTGGCCACACTGCTCTCCAGCT
CCTGACCTCCAGTGGTCTGCCCGCCTCGGCCTCCCGAGGTGCTGGGACTGCAGACGGAGT
CTCGCTCACTCGGTGCTCCGTGTTGCCCGGGCTGGAGTGCGGTGGCGTGGTCTTGGCTCG
CTGCAGCCTCCGCCTCCCAGCCGCCTGCCTTGGCCTCCCAGCGTGCTGGGAT
>GL397401_26470-28803+/600-998
TCTGTTACCCAGGCTGGACTGTACTCGGCTCGCTGCAGACTCCCTG--------------
----------CCTCGGCCTGCGGCCTGCCTGGGATTGC-GGCGCGCGCCCCCACCCCTCC
CTTTTTTCTCCTTTGGCTGGAGGCGCGGTTTCGCCATGTTGGCCAGGCTGGTTTCCAGCT
CCTAACCTCGAGTGATCTGCCCGCCTCGGCCTCCCAAGGTGCTAGGACTGCAGACGGGGT
CTTGCTCACTCGGTGCCCGGTGTTGCCCGGGCTGGAGTGCGGTGGCATGGTCTTGGCTCC
CTGCAGCCTCCGTCTCCCAGCCGCCTGCCTTGGCCTCCCAGGGTGCTGGGAT
>GL397391_2560289-2562745-/600-
TCTGTGGCCCAGGCTGCAATCTAGTCGCCACGCTCCACACTCCCTGTGTCCGGCTCCCGT
GATACTCCTGCCCCGGCCTGCGGGCTGCCTGGGATTGCCGGCGCGCGCCACCACCGCTTC
CTTTTTTCTCCTTTGGCTGGAGGTGCGGTTTCGCCATGTTGGCCAGGCTGGTCTCCAGCT
CCTGACCCCGAGTGCTCTGCCCACCTCGGCCTCCTGAGGTGCTGGGACTGCAGACGGAGG
CTCGCTGATTCGGTGCTCGGTGTTGCCCGGGCTGCAGTGTGGTGGCGTGGTCTTGGCTCG
CTGCAGCCTCCGCCTCCCAGCCGCCTGCCTTGGCCTCCCAGGGTGCTGGGAT
>GL397265_11847882-11851027-/60
TCTGTAGCCCAGGCTGGAGTATACCCGGCTCGCTGCAGACTCCCCGCCTCCGGCTCCCGT
GATTCTCCTGCCTCGCCCTGCGGACTGCCTGGGATTGCGG-CGCGCGCCTCCACCCCTCC
CTTTTTTCTCCTTTTGCTGGAGGCGCGGTTTCGCCATGATGGCCAGGCTGGTCTCCAGCT
CCTGACCCCGAGTGCTCTGCCTGCCTCGGCCTCCCGAGGTGCTGGGACTGCAGACGGAGT
CTCGCTCACTCGGTGCTCGGTGTTGCCCGGGCTGGACTGCGGTGGCGTGGTCTTGGCTCG
CTGCAGCCTCCGCCTCCCAGCCGCCTGCCTTGGCCTCCCAGGGTGCTGGGAT
>GL397269_36195334-36197640+/60
TCTGTAGCCCAGGCTGGAGTATAGTCGGCTCGCTGCAGACTCCCTGCCTCCGGCTCCCGT
GATTCTCCTGCCCTGGCCTGCGGGCTGCCTGGGATTGTGGACGCGCGCCACCACCCCTCC
CTTTTTTCTCCTTTGGCTGGAGGCGCGGTTTCGCCATGTTGGCCAGGCT-----------
------------------------CTCGGCCTCCTGAGGTACTGGGACTGCAGACGGAGT
CTCGCTCACTCGGTGCTCGGTGTTGCCCGGGC---------------------TGGCTCG
CTGCAGCCTCCGCCTCCCAGCCGCCTGCCTTGGCCTCCCAGGATGCTGGGAT
>GL397277_23720421-23722534-/60
TCTGTGGCCCAGGCTGGAGTATAGTCGGCTCGCTGCAGACTCCCTGCCTCCGGCTCCCAT
GATTCTCCTGCCCCGCCCTGCGGGCTGCCTGGGATTGCGGCCGCGCGCCACCACCCCTGC
CTTTTTTCTCCTTTGGCTGGAGGCGCGGTTTCGCCATGTTGGCCAGGCTGGTCTCCACCT
CCTGACCTCAAGTGCTCTGCCCGCCTCGGCCTCCCGAGGTGCTGGGACTGCAGACGGAGT
CTCGCTCACTCGGTGCTCGGTGTTGCCTGGGCTGGACTGCGGTGGCGTGCTCTTGGCTCG
CTGCAGCCTCCGCCTCCCAGCCGCCTGCCTTGGCCTCCCATGGTGCTGGGAT
>GL397313_12459475-12461903+/60
TCCGTTGCCCAGGCTGGAGTGTAGTCGGCTGGCTGCAGACTCCCTGCCTCCGGCTCCCGT
GATTCTCCTGCCTCCACCTGCGGGCTGCCTGGGATTGCGGGCGCGCGCCACCACCGCTGC
CTTTTTTGTCCTTTGGCTGAAGGCGGGGTTTCGCCATGTTGGCCAGGCTGGTCTCCAACT
CCTGACCTCCAGTGGTCTGCCCGCCTCGACCTCCCGAGGTGCTGGGACTGCAGACGGAGT
CTCGCTCACTCGGTGCTCGGTGTTGCCCGGGCTGGAGTGCGGTGGCGTGGTCTTGGCTCG
CTGCAGCCTCCACCTCCCAGCCGCCTGCCTTGGCCTCCCAGGATGCTGGGAT
>GL397289_2297417-2299685-/600-
TTTCTGACCCAGGCTGGAGTATAGTCGGCTCGCTGCAGACTCCCTGCTTCCGGCTCCCGT
GATTGTCCTGCCCCGGCCTGCGGGCTGCCTGGGATTGCCGGCGCGCGCCACCACCCCTGC
CTTTTTTCTCCTTTGGCTGGAGGCGCGGTTTCGCCATGTCGGCCAGGCTGGTCTCCAGCT
CCTGACCTCGAGTGCTCTGCCCGCCTCGGCCTCCCGAGGTGCTGGGACTGCAGACGGAGT
CTCGCTCACTCGGTGCTGGGTGTTGCCCGGACTGGAGTGCGGTGGCGTGGTCTGGGCTCG
CGGCAGCCTCCGCCTCCCAGCCGCCTGCCTTGGCCTACCAGGGTGCTGGGAT
>GL397265_30821639-30824446-/60
TCTGTGGCCCAGGCTGGAGTATAGTCGGCTCGCTGCAGTCTCCCTGCCTCCGGCTCCCGT
GATTCCCCTGCCCCAGCCTGCGGGCTGCCTGGGATTGCCGGCGCGCGCCACCACCCCTGC
CTTTTTTCTC------CTG-AGGCGCGGTTTCGCCATGTTGGCCAGGCTGTTCTCCAGCT
CCTGACCTCGAGTGCTCTGCCAGCCTCGGCCTCCCGAGGTGCTGGGACTGCAGACAGAGT
CTCGCTCACTCGGTGCTCGGTGCTGCCCGAGCTGGAGTGCGGTGGCGTGGTCTTGGCTCG
CTGCAGCCTCCGCCTCCCAGCCGCCTGCCTTGGACTCCCAGGGTGCTGGGAT
>GL397262_41237646-41240534-/60
TCTGTGGCCCAGGCTGGAGTATAGTCGGCTCACTGCAGACTCCCTGCCT-CGGCTCCCGT
GATTCTCCTGCCCCCGCCTGCGGGCTGCCTGGGATTGCCGGCGCGCACCACCACCCCTGC
CTTTTTTCTCCTTTGGCTGGAGGCGCGGTTTCGCCATGTCGGCCAGGCTGGTCTCCAGCT
CCTGACCTCGAGTGCTCTGCCCGCCTTGGCCTCCCCAAGTGCTGCGACTGCAGACGGAGT
CTCGCTCACTCGGTGCTCGGTGTTGCCCGGGCTGGAGTGCGGTGGCGTGGTCTTGGCTCG
CTGCAGCCTCCGCCTCCCAGCCGCCTGCCTTGGCCTCCCAGGGTGCTGGGAT
>GL397275_33260864-33263165-/60
TCTGTGGCTCAGGCTGGAATCTAGTCGGCTCACTGCAGACCCCCTGCCTCCGACTCCGGT
GATTGTCCTGCCTCGGCCTGCGGGCTACCTGGGATTGCCGGCAAGCGCCACCACCGCTGC
CTTTTTTCTCCTTTGGCTGGAGGCGCGGTTTCGCCATGTTGGCCAGGCTGGTCTGCAGCT
CCTGACCCCGAGTGCTCTGCCCGCCTCGGCCTCCCGAGGTGCTGGGACTGCAGATGGAGT
CTCGCTCACTCGGTGCTCGGTGTTGCCCAGGCTGCAGTGCGGTGGCGTGGTCTTGGCTCG
CTGCAGCCTCCGTCTCCCAGCCGCCTGCCTTGGCCTCCCAGGGTGCTGGGAT
>GL397261_43597339-43600430+/60
TCTGTTGCCCAGGCTGGAATCTAGTGGGCTCGCTGCAGACTCCCTGCCTCCGGCTCCCGT
GATTCTCCTGCCCCGGCCTGCGGGCTG-------CTGACG----------------CTGC
CTTTTTTCTCCTTTGGCTGGAGGCGCGGTTTCACCATGTTGGACAGGCTGGTCTCCAGCT
CCTGACCCCGAGTGCTCTGCCCGCCTCGGCCTCCCGAGGTGCTGGGACTGCAGACGGAGT
CTCGCTCACTCGGTGCTGGGTGTTGCCCGGACTGGAGTGCGGTGGCGTGGTCTTGGCTCG
CTGCAGCTCGCTCCCAGCCGCTGCTTGGCT-------CCAGGGTGCTGGGAT
>GL397267_16934008-16936847-/60
-CAGTGGCCCAGGCTGGAATCTACTCGGCTCACTGCAGACCCCCTG--------------
------CCTCCCCTGGCCCGCGGGCTGCCTGGGATTGATGGCACGGGCCACCACCGCTGC
CTTTTTTCTCCTTTGGCTGGAGGCGTGGTTTCGCCATGTTGGCCAGGCTGGTCTGCAGCT
CCTGACCCCGAGTGCTCTGCCCGCCTTGGCCTCCCGAGGTGCTGGGACTGCAGACGGAGT
CTCGCTCACTCGGTGCTCCGTGTTGCCCGGGCTGGAGTGCGGTGGCGTGGTCTTGGCTCG
CTGCAGCCTCCGCCTCCCAGCCGCCTGCCTTGGCCTCCCAGGGTGCTGGGAT
>GL397278_25293789-25296240+/60
TCTGTGGCCCAGGCTGGAGTATAGTCGGCTCACTGCAGACTCCCTGCCTCCAGCTCCTGT
CATTCTCCTGCCCCGGCCTGCGGGCTGCCTGGGATTGCCGGCGCGCGCCACCACCGCTCC
CATTTTTCTCCTTTGGCTGGAGGCGCGGTTTCGCCTTGTTGGCCAGGCTGGTCTCCAGCT
CCTGACCTCGAGTGGTCTGCCCGCCTCGGCCTCCCGAGGTGGTGGGACTGCAGACGGAGT
CTCGCTCACTCGGTGCTCGGTGTTGCCCGGGCTGGAGTGCGGTAGCGTGGTCTTGGCTCG
CTGCAGCCTCCGCTTCCCAGCCGCCTGTCTTGGCTTCCCAGGGTGCTGGGAT
>GL397306_19382634-19385318-/60
TCTGTGGCCCAGGCTGGAATCTAGTCAGCTCGCTGCAGACTCCCTGCCTCCGGCTCCCGT
GATTCTCCTGCCCCGGCCTGCGGGCTGCCTGGGATTGCCGGTGCATGCCACCACCGCTGC
CTTTTTTCTCCTTTGGCTGGAGGCGTGGTTTCGCCAAGTTGGCAAGGCTGGTCTCCAGCT
CCTGACCCCGACTGCTCTGCCCGCCTCAGCCTCCCGAGGTGCTGGGACTGCAAACGGAGT
CTCGCTCACTCGGTGCTCGGTGTTGCCCGGGCTGGAGTGCGGTGGCGTGGTCTTGGATCG
CTGCAGCTTCCACCGCCCAGCCGCCTGCCTTGGCCTCCCAGGCTGCTGGGAT
>GL397308_9996416-9998688-/600-
TCTGTGGCCCAGGCTGGAGTCTAGTCGGCTCACTGCAGACTCCCTGCGTCCGGCTCCCGT
GAATCTCCTGCCCCGGCCTGCGGGCTGCCTGGGATTGCCGGCGCGCGCCGCCACTCCTGC
CTTTTTTCTCCTTTGGCTGGAGGCGCGGTTTCGCCATGTTGGCCAGGCTGGTCTCCAGCT
CCTGACCTCGACTAGTCTGCCCGCCTCGGCCTCCCGAGGTGCTGGGACTGCAGGCGGAGT
CTCGCTCACTAGGTGCTCGGTGTTGCCCGGGCTGGAGTGCGGTGGCGTGGTCTTGGCTCG
CTGCAGCCTCCGCCTCCCAGCCGCCTGCCTTGGCCTCCCAGGGTGCTGGGAT
>GL397267_6395941-6398423+/600-
TCTGTGGCCCAGGCTGGAGTATAGTCGGCTCGCTGCAGACTCCCTGCCTCCAGCTCCCAT
GATTCTCCTGCCTTGGCCTGTGGCCTACCTGGAATTGCCGGCGCGCGCCACCACCCCTGC
CTTTTTTCTCCTTTGGCTGGAGGCGCGGTTTCGCCATGTTGGCCAGCCTGGTCTCCAGCT
CCTGACCTTGAGTGCTCTGCCCGCCTTGGCCTCCCGAGGTGCTGGGACTGCAGACGGAGT
CTCGCTCACTCGGTGCTCGGTGTTGCCCGGGCTGGAGTGCGGTGGCGTGGTCTTGGCTCG
CTGCAGCCTCCGCCTCCCAGCCGCCTGCCTTGGCCTCCCAGGGTGCTGGGAT
>GL397266_10018919-10021350+/60
TCTGTGGCCCAGGCTGGAGTATAGTCGGCTTGCTGCAGACTCCCTGCCTCCGGCTCCCGT
GATTCTCCTGCCCCGGCCTGCAGGCTGCCTGGGATTGCCGGCGCGCGCCACCACCGCTGC
CTTTTTTCTCCTTTGGCTGGAGGCGCGGTTTCGCCATGTTGGCCAGGCTGGTCTCCAACT
CCTGACCTCCAGAGGTCTGCCCGCCTCGGCCTCCCAAGGTGCTGGGACTGCAGACGGAGT
CTCGCTCACTCGGTGCTCGGTGTTGCCCGGGCTGGAGTGCGGTGGCGTGGTCTTGGCTCG
CTGCAGCCTCCACCTCCCAGCCGCCTGCCTTGGCCTCCCAAGGTGATGGGAC
>GL397348_5740382-5743387+/600-
TCTGTGGCCCAGGCTGGAATCTACTCAGCTCACTGCAGACTCCCTGCCTCCGGCTCCCGT
GATTCTCCTGCCCCGGCCTGGGGGCTACCTAGGATTGCCGACGCGCGCCACCAGCGCTGC
CTTTTTTCTCCTTTGGCTGGAGGCGCGGTTTCGCCATGTTGGCCGGGCTGGTCTCCAGCT
CCTGACCCCGAGTGTTCTGCCCGCCTCGGCCTCCCAAGGTGCTGGAACTGCAGACAGAGT
CTCGCTCACTCGCTGCTCGGTGTTGCCCGGGCTGGAGTGCGGTGGCGTGGTCTTGGCTCG
CTGCAGCCTCCGCCTCCCAGCCGCCTGCCTTGGCCTGCCAGGGTGCTGGGAT
>GL397273_2694647-2697851+/600-
TCTGTGGCCCAGGCTGGAATCTAGTCGGCTCGCTGCAGACTCCCTGCCTCCGGCTCCGGT
GATTCTCCTGCCCCGCCCTGCGGGCTGCCTGGGATTGCCTGCGCCCGCCATCACGGCTGC
CTTTTTTCTCCTTTGGCTGGAGGCACGGTTTCGCCATGTTGGCCAGGCTGGTCTCCAGCT
CCTGACCCCGAGTGCTCCGCCCGCCTCGGCCTCCCGAGGTGCTGGGACTGCAGACAGAGT
CTCGCTCACTTGGTGCTCAGTGTTGCCCGGGCTGGAGTGCGGTGGCGTGGTCTTGGCTCG
CTGCAGCCTCCGCCTCCCAGCCGCCTGCCTTGGCCTCCCAGGGTGCTGGGAT
>GL397262_26297543-26300230+/60
TCTGTGGCCCAGGCTGGAATCTAGTCGGCTCGCTGCAGACTCCCTGCCTCCGGCTCCGGT
GATTCTCCTGCCCCGCCCTGCGGGCTGCCTGGGATTGCCTGCGCGCGCCACCACCGCTGC
CTTTTTTCTCCTTTGGCTGGAGGCGCGGTTTCGCCATGTTGGCCAGGCTGGTCTCCAGCT
CCTGACCCTGAGTGCTCTGCCCGCCTCGGCCTCCTGAGGTGCTGGGACTGCAGACGGAGT
CTCCCTCACTCGGTGCTCAGTGTTGCCCGGGCTACAGTGCGGTGGCGTGGTCTTGGCTCG
CTGCAGCCTCCGCCTCCCAGCCGCCTGCCTTGGCCTCCCAGGGTGCTGGGAC
>GL397319_337698-340663+/600-99
ACTGTGGCCCACGCTGGAATCTACTCAGCTCGCTGCAGACTCCCTGCCACCGGCT---GG
GATT--------------------------------GCCGGCGCGCGCCACCACTGCTGA
CTTTTTTCTCCTTTGGCTGGAGGCGCAGTTTCGCCATGTTGGCCAGGCTGCTCTCCAGCT
CCTGACCCCGACTGCTCTTCCCGCCTTGGCCTCCCGAGGTGCTGGGACTGCAGACAGAGT
CTCGCTCACTCGGTGCTCGGTGTTGCCCGGGCTGGAGTGCGGTGGCGTGGTCTTGGCTCG
CTGCAGCCTCCGCCTCCCAGCCGCCTGCCTTGGCCTCCCAGGGTGCTGGGAC
>GL397288_6903140-6906168-/600-
TCTGTGGCCCAGGCTGGAGTATAGTCGGCTCGCTGCAGACTCCCTGCCTCCGGCTCCCGT
GATTCTCCTGCCCCGGCCTG--------CTGGGATTGCCGGCGCGCGCCACCACCTCTGC
CTTTTTTCTCCTTTGGCTGGAGGCGCACTTTCGCCATGTTGGCGAGGCTGGTCTCCAGCT
CCTGACCTCGAGTGGTCTGCCCGCCTCGGCCTCCCGAGGTGCTGGGACTGCAGACGGGGT
CTCGCTCACTCGGTGCTCGGTGTTGCCCGGGCTGGAGTGCGGTGGCGTGGTCTTGGCTCG
CTGCAGCCTCCGCCTCCCAGCCGCCTGCCTTGGCTTCCCAGGGTGCTGGGAT
>GL397275_10452288-10454827-/60
TCTGTGGCCCAGACTGGAATCTCATCGGCTCGCTGCAGACTCCCTACCTCCGGCTCCCGT
GATTCTCCTGCCCCGGCCTGCGGGCTGCCTGGGATTGCCGGCGCGCGCCACCACCGCTGC
CTTTTTTCTCCTTTGCCTGGAGGCGCGGTTTCGCCATGTTGGCCAGGCTGGTCTCCAGCT
CCTGACCTCGAGTGCTCTGCCCGCCTCGGCCTCCCGAGTTGCTGGGACTGCAGACGGAGT
CTCGCTCACTCGGTGCTCGGTGTTGCCCAGGCTGGAGTGCGGTGGCCTGGTCTTGGCTCG
CTGCAGCCTATGCCTCCCAGCCGCGTGCCTTGGCCTCCCAGGGTGCTGGGAT
>GL397296_3619662-3622391+/600-
TCTGTGGCCCAGGCTGGAATCTAGTCGGCTCACTGCAGACCCCCTGCCTCCGGCTCCCGT
GATTCTCCTGCCCCGGCCTGCGGGCTGCCTGGGATTGCCGGCGCGCACCACCACTGCTGC
CTTTTTTCTCCTTTGGCTGGAGGCGCGGTTTCACCATGTTGCCCAGGCTGGTCTGCAGCT
CCTGACCCCGAGTGCTCTGCCCGCCTCGGCCCCCCGAGGTGCTGGGACTGCAGACGGAGG
CTCGCTCACTCGGTGCTCGGTGTTGCCCGGGCTGGAGTGCGGTGGCGTGGTCTTGGCTGG
CTGCAGCCTCCGCCTCCCAGCCGCCTGCCTTGGCCTCCCAGGGTGCTGGCAT
>GL397265_38817996-38820328-/60
TCTGTGGCCCAGGCTGGAATCTAGTCGGCCCGCTACAGACTCCCTGCCTCCGGCTCCCGT
GATTCTCCTGCCCCGGCCTGCGGACCGCCTGGGATTGCCGGCGCGCGCCACCACCGCTGC
CTTTTTTCTCCTTTGGCTGGAGGCGTGGTTTCGCCGTGTTGGCCAGGCTGGT--------
------------------------------------------------------------
------------------------------------------------------------
----------------------------------------------------
>GL397263_52069520-52071985+/60
TCTGTGGCCCAGGCTGGAATCTAGTCGACTCGCTGCACAGTCCCCACCTCCGGCTCCCAT
GATTCTCTTGCCCCGGCCTGCGGGCTGCCTGGGATTGCCGGCGCGCGCCACCACCGCTGC
CTTTTTTCTCCTTTGGCTGGAGGCGCGATTTCGCCATGTTGGCCAGGCTGGTCTCCAGCT
CCTGACCCCGAGTGCTCTGCCCGCCTCGGCCTCCCGAGGTGCTGGGACTGCAGACGGAGT
CTCACTCACTCGGTGCTCGGTGTTGCCGGGGCTGGAGTGCGCTGGCGTGGTCTTGGCTCG
CTGCAGCCTCCGCCTCCCAGCCGCCTGCCTTGGCCTCCCAGGGTGCTGGGAT
>GL397287_7704361-7706920+/600-
TCTGTGGCCCAGGCTGCAGTA----CGGCTCCCTGCGTACTCCCTGCGTCCGGCTCCCGT
GATTCTCCTGCCCCAGCCTGCGGGCTGCCTGGGATTGCCGGGGGGCGCCACCACCGCTGC
CTTTTTTCTCCTTTGGCTGGAGGCGCGGTTTCGCCATGTTGGCCAGGCTGGTCTCCAGCT
CCTGACCCCGAGTGCTCTGCCCGCCTCGGCCTCCCGAGGTGCTGGGACTGCAGACGGAGT
CTCGCTCACTCGGTGCTCGGTGTTGCCCGGGCTGGAGTGCGGTGGCGTGGTCTTGGCTCG
CTGCAGCCTCCGCCTCGCAGCCGCCTGCCTTGGCCTCCCAGGGTGCTGGGAT
>GL397307_2825007-2828154-/600-
TCTGTGGCCCAGACTCGAATCCAGTCAGCTCGCTGCAGACTCCCTGCCTCCGGCTCCCGT
GATTCTCCTGCCCCGGCCTGCGGGCTGCCTGGGATTGCCGACGCGCGCCACCACCGCTGC
CTTTTTTCTCCTTTGGCTGGAGGCGCGGTTTCGCCATGTTGGCCAGGCTGCTCTCCAGCT
CCTGACCCCGAGTGCTCTGCCCGCCTCAGCCTCCCGAGGTGCTGGGACTGCAGACGGAGT
CTCGCTCACTCGCTGCTCGGTGTTGCCCGGGCTGGAGTGCGGTGGCGTG-TCTTGGCTCC
ATGCAGCCTACGCCTCCCAGC-GCCTGCCTTGGCCTCTCAGGGTGCTGGGAT
>GL397287_24904254-24906897+/60
TCTGTGGCCCCGGCTGGAATCTAGTCGGCGCACTGCACACTCCCTGCCTCCGGCTCCCGT
GATTCTCCTGCCCCAGCCTGCGGGCTGCCTGGGATTGCCGGCGCTCGCCACCACCGCTGC
CTTTTTTCTCCTTTGGCTGGCGGCGCGGTTTCGCCATGTTGGCCAGGCTGGTCTCCAGCT
CCTGACCCCGAGTGCTCTGCCCGCCTCGGCCTCCCGAGGTGCTGGGACTGCAGACGGAGT
CTCGCTTACTTGGTGTTCGGTGTTGCCTGGGCTGGAGTGCGGTGGCGTGGTCTTGGCTCG
CTGCAGCCTCCGCCTCCCAGCCGCCTGCCTTGGCCTCCCAGGGTGCTGGGAT
>GL397287_7725754-7728271-/600-
TCTGTGGCCCAGGCTGGAATCTAGTCGGCTCGCTGCAGACTCCCTACCTCTGGCTCCCGT
GATTCTCCTGCCCCGGCCTGCGGGCTGCCTGGGATTGCTGGCGCGCGCCACCACTGCTGC
CTTTTTTCACCTTTGGCTGGAGGCGCGGCTTCGCCATGTTGGCCAGGCTGGTCTCCAGCT
CCTGACCTCGAGTGCTCTGCCCGCCTCGGCCTCCCAAGGTGCTGGGACTGCAGACGGAGT
CTCGCTCACTCGGTGCTCGGTGTTGCCCGGGCTGGAGTGCGGTGGCGTGGTCTTGGCTCG
CTGCAGCCTCCGCCTCCCAGCCGCCTGCCTTGGCCTCCCGGGATGCTGGGAT
>GL397312_6057769-6060187-/600-
TCTGTGGCCCAGGCTGGAATCTAGTCGGCTCACTGCCGACCCCCTGCCTCCGGCTCCCGT
GATTCTCCTGGCCCAGCCTGCGGGCTGCCTGGGATTGCCGGCGCGCGCCACCACCGCTGC
CTTTTTTCTCCTTTGGCTGGAGGCGCGGTTTCGCCATGTTGGCCAGGCTGGTCTGCTGCT
CCTGACCCCGAGTGCTCTGCCCGCCTCGGCCTCCCGAGGTGCTGGGACTGCAGACGGAGT
CTCACTCA-------CTCGGTGTTGCCAGGGCTGGACTGCGGTGGCGTGGTCTTGGCTCG
CTGCAGCCTCCGCCTCCCAGCCGCCTGCCTTGGCCTCCCACGGTGCTGGGAT
>GL397284_9093456-9095781+/600-
TCTGTGGCCTGGGCTGGAATCTAGTCCGCTCACTGCAGACCCCCTGCCTCCGGCTCCCGT
GATTCTCCTGCCCTGGCCTGCGGGCTGCCTGGGATTGCCGGCGCGCGC------------
-----------------------CGGGGTTTCGCCATGTTGGCCAGGCTGGTCTGCAGCT
CCTGACCCCGACTGCTCTGCCCGCCTCGGCCTCCCGAGGTGCTGGGACTGCAGACGGAGT
CTCGCTCACTC-GTGCTCGGTGTTGCCAGGGCTGGAGTGCGGTGGCGTGGTCTTGGCTCG
CTGCAGCCTCCGCCTCCCAGCCGCCTGCCTTGGCCTCCCAGGGTGCTGGGAT
>GL397296_2446957-2449888+/600-
TCTGTGGCCCAGGCTGGAATCTAGTCGGCTCGCTGCAGACTCCCTGTGTCCGGCTCCCGT
GATTCTCCTGCCCCGGCCTGCGGGCTGCCTGGGATTGCCGGCGCGCGCCACCACCACTGC
CTTTTTTCTCCTTTGACTGGAGGCGCGGTTTCGCCATGTTGGCCAGGCTGCTCTCCAGCT
CCTGACCCCGAGTGCTCTGCCAGCCTCGGCCTCCCGAGGTGCTGGGACTGCAGACGGAGT
CTCGCTCACTCGGTGCTCGGTGTTGCCTGGGCTGGAGTGCGGTGGTGTGGTCTTGGCTTG
CTGCAGCCTCCGCCTCCCAGCCGCCTGCCTTGGCCTCCCAGGATGCTGGGAT
>GL397307_2160337-2162954+/600-
TCTGTGGCCCAGGCTGGAATCTAGTCGGCTCGCTGCAGACTCCCTGGCTCCAGCTCCCGT
GATTCTCCTGCCCCGGCCTGCGGGCTACCTGGGATTGCCGACGCGCGCCACCACCGCTGC
CCTTTTTCTCCTTTGGCTGGAGGCGCGGTTTCGCCATGTTGGCGGGGCTGGTCTCCAGCT
CCTGACCCCGAGTGTTCTGCCCGCCTCGGCCTCCGGAGGTGCTGGGACTGCAGACGGAGT
CTCGCTCACTCGCTGCTTGGTGTTGCCCGGGCTGGAGTGCGGTGGCGTGGTCTTGGCTCG
CTGCAGCCTCCGCCTCCCAGCCGCCTGCCTTGGCCTCCCAGGGTGCTGGGAT
>GL397361_6368486-6371136-/600-
TCTGTGGCCCAGGCTGGAATCTCGTCGGCTAGCTGCAGACTCCCTGCCTCTGGCTCCCGT
GATTCTCCTGCCC------------------GGATTGCCGGCACGCGCCACCACCGCTGC
CTATTTTCTCCTTTGGCTGGAGGCGCGGCTTCGCCATGTTGGCCAGGCTGGTCTCCAGCT
CCTGACCCCGAGTGCTCTGCCCCCCTCGGCCTCCCGACGTGCTGGGACTGCAGACGGAGT
CTCGCTCACTCGGTGCTCGGTGTTGCCCGGGCTGGAGTGCGGTGGCGTGGTCTTGGCTCG
CTGCAGCCTCCGCCTCCCAGCCGCCTGCCTTGGCCTCCCAGGGTGCTGGGAT
>GL397274_939997-942457+/600-99
TCTGTGGCCCAGGCTGGAATCTAGTCGGCTCGCTGCAGACTCCCTGCCTCCGGCTCCCGT
GATTCTCCTGCCCCGCGAAC----------------------------CACCACCGCTGC
CTTTTTTCTCCTTTGGCTGGAGGAGCGGTTTCGCCATGTTGGCCAGGCTGCTCTCCAGCT
CCTGACCCCGAGTGCTCTGCCCGCCTCGGCCACCCGAGGTGCTGGGACTGCAGATGGAGT
CTCGCTCACTCGGTGCTCGGTGTTGCCCGCGCTGGAGTGCGGTGGCGTAGTCTTGGCTCA
CTGCAGCCTCTGCCTCCCAGCCGCCTGCCTTGGCCTCCCAGGGTGCTGGGAT
>GL397437_1545646-1547793+/600-
TCTGTTGCCCAGGCTGGAGTGTAGTCGGCTGGCTGC--ACTCCCTGCCTCCGGCTCCCGT
GATTCTCCTGCCTCGGCCTGCCAGCTGGCTGGGATTGCGGGCGCGCACCACCACCCCGGC
TGTTTT------------------------------------------------------
---------------------------------------TGCTGGGACTGCAGAAGGAGT
CTCGCTCACTCCGTAATCGGTGTTGCCCGGGCAGGAGTGCAGTGGCGTGGTCTCAGCTCG
CTGCAGCCTCCGCCTCCCAGCCGCCTGCTTCGGCCTCCCAAGGTGCTAGGAT
>GL397313_9528042-9530601+/600-
TTTTCTTCCCTAGCTGCAGACTCC-CTGCCTGCGGC------CCCG-------------T
GATTCTCCGGCCCCGGCCTGCGGGCTGCCTGGGATTGCTGGTGTGCGCCACCACCGCTGC
CTTTTTTCTCCTTTGGCTGCAGGCTTGGTTTCGCCAACTTGGCCAGGCTGGTCTCCAGCT
CCTGACCCCGACTGCTCTGCCCACCTCGGCCTCTCGAGGTGCTGGGACTGCAGACGGAGT
CTTGCTCACTCGGTGCTCGGTGTTGCCCGGGCTGGAGTGCGGTGGCGTGGTCTTGGCTCG
CTGCAGCCTCCGCCTCCCAGCCGCCTGCCTTGGCCTCCCAGGCTGCTGGGAT
>GL397297_2161750-2164091-/600-
TCTGTGGCCCAGGCTGGAATCTACTCCGCTCACCAC------CCTACCTCCAGCTCCCGT
GATTCTCCTGCCCCGGCCAGCGGGCTGCCTGGGATTGCTGGCGCGCGCCACCACCCCTGC
CTTTTTTCTCCTTTGGCTGGAGGCGCGTTTTCGCCATGTTGGCCAGGCTGGTCTGCAGAT
CCTGACCCCGAGTGCTCTGCCCGCCTCGGCCTCCCAAGGTGCTGGGACTGCAGACGGAGT
CTCGCTCACTCGGTGCTCGGTGTTGCCAGGGCTGGAGTGCGGTGGCGTGGTCTTGGCTCG
CTGCAGCCTCCGCCTCCCAGCCCCCTGCCTTGGCCTCGCAGGGTGCTGGGAT
>GL397324_2155579-2157957-/600-
TCTGTGGCCCAGGCTGGAATCTAGTCGGCACGCCGC-------CGG-------TTCCCGT
GATTCTCCTGCCCCGGGCTGCGGGCTGCCTGGGATTGTCGCCGCGCGTCACCACCGCTGC
CTTTTTTCTCCTTTGGCTGGAGGCGCGGTTTCGCCATGTTGGCCAGGCTGGTCTCCAGCT
CCTGACCCCGAGTGCTCTGTCCGCCTCCGCCTCCCAAGGTGCTGGGACTGCAGACGGAGT
CTCGCTCACTTGGTGCTGGGTGTTGCCCGGACTGGAGTGCGGTGGCGTGGTCTTGGCTCG
CTGCAGCCTCCGCCTCCCAGCCGCCTGCCTTGGCCTCCCAGGGTGCTGGGAT
>GL397265_25579392-25581994+/60
TCTGTGGCCCAGGCTGGAATCCAGTCGGCTCGCTCC-------CTGCCTCCGGCTCCCAT
GATTCTCCTGCCCCGGCCTGTGGGCTGCCTGGGATTGCCGGCGCGCGCCACCACCGCTGC
CTTTTTTCTCCTTTGGCTGGAGGCGCGGTTTCGCCATGTTGGCCAGGCTGGTCTCCAGCT
CCTGACCCCGAGTGCTCTGCCCACCTCGGCCTCCTGAGGTGCTGGGACTGCAGACGGAGT
CTGGCTCACTCGGTGCTCGGTGTTGCCCAGGCTGGAGTGCGGTGGCGTGGTCTTGGCTCG
CTGCAGCCTCCGCCTCCCAGCCACCTGCCTTGGCCTCCCAGGGTGCTGGGAT
>GL397366_4965073-4967680+/600-
TCTGTGGCCCAGGCTGGAATCTAGTCGGCTCCCTGCAGACTC------------------
------CCTGCCCCGGCCTGCAGGCTACCTGGGATTGCCGGCGCGCGCCACCACCGCTGC
CTTTTTTCTCCTTTGGCTGGAGGCGCGGTTTCGCCATGTTGGCCAGGCTGGTCTCCAGCT
CCTGACCCCGAGTGCTCTGCCTGCCTCGGCCTCCCGAGGTGCTGGGACTGCAGACGGAGT
CTCGCTCACTCGGTGCTCGGTATTG-CCGGGCTGGAGTGTGGTGGCTTGGTCTTGGCTCG
CTGCAGCCTCCGCCTCCCAGCCGCCTGCCTTGGCTTCCCAGGGTGCTGGGAT
>GL397262_63340266-63342750+/60
TCTGTGGCCCAGGCTGGAATCTAGTCGGCGCGCTGCACACTCCCTGCCTCCGGTTCCCGT
GATTCTCCTGCCCCGGCCTGCGGGCTGCCTGGGATTGCCGGCGCGCATCACCACCGCTGC
CTCTTTTCTCCTTTGGCTGGAGGCGCGGTTTCGCCATGTTGGCCAGGCTGGTCTCCAGCT
CCTGACCCCGAGTGCTCTGCCCGCCTCAGCCTCCTGAGGTGCTGGGACTGCAGACGGAGT
CTCGCTCACTCGGTGCTCGGTGTTGCCCGGGCTGGAGTGCGGTGGCATGGTCTTGGCTCG
CTGCAGCCTCCGCCTCCCAGCCGCCTGCCTTGGCCTCCCAGGGTGCTGGGAT
>GL397264_6677296-6679655+/600-
TCTGTGACCCAGGCTGGAATCTAGTCGGCTCACTGCAGAA-CCCTGCCTCCGGCTCCCCT
GATTCTCCTGCCCCGGCCTGCGGGCTGCCTGGGATTGCCGGCGCGCGTCACCACCGCTGC
CTTTTTTCTCCTTTGGCTGGAGGCGCGGTTTCGCCATGTTGGCCAGGCTGGTCTGCAGCT
CCTGACCCCGAGTGCTCTGCCCGCCTCGGCCTCCCGAGGTGCTGGGACTGCAGACAGAGT
CTCGCTCACTCGGTGCTCGGTGTTGCCAGGGCTGGAGTGCGGTGGCGTGGTCTTGGCTCG
CTGCAGCCTCCACCTCCCAGCCGCCTGCCTTGGCCTCCCAGGGTGCTGGGAT
>GL397264_16229402-16231875+/60
TCTGTGGCCCAGGCTGGAATCTAGTCGGCTCGCTGCAGACTCCCTGCCTCCGGCTCCCGT
GATTCTCCTGCCCCGGCCTGCGGGCTGCCTGGGATTGCCGGCGCGCGCCACCACCGCTGC
CTTTTTTCTCCTTTGGCTGGAGGCGCGGTTTCACCAGGTTGGCCAGGCTGGTCTCCAGCT
CCTGACCCCGACTGCTCTGCCCGCCTCAGCCTCCCGAGGTGCTGGGACTGCTGACGGAGG
CTCGCTCACTCGGTGCTCGGTGTTGCCCGGGCTGGAGTGCGGTGGCGTGGTCTTGGCTCG
CTGCAGCCTCCGCCTCCCAGCCGCCTGCCTTGGCCTCCCAGGCTGCCGGGAT
>GL397263_17978842-17981347+/60
TCTCTGGCCCAGGCTGGAATCTAGTCAGCTCGCTGCAGACTCCCTGCCTCCGGCTCCCGT
GATTCTCCTGCCCCGGCCTGCGGGCTGCCTGGGATTGCCGGCGCGCACCATCACCGCTGC
CTTTTTTCTCCTTTGGCTGGAGGCGCGGTTTCGCCATGTTGGCCAGGCTGGTCTCCAGCT
CCTGAC--CGAGTGCTCTGCCCGCCTCGGCCTCCCGAGGTGCTGGGACTGCAGACGGAGT
CTCGCTCAGTCGGTGCTCGGTGTTGCCCCGGCTGCAGTGCGGTGGCGTGGTCTTGGCTCG
CTGCAGCCTCCGCCTCCCAGCTGCCTGCCTTGGCCTCCCAGGGTGCTGGGAT
>GL397279_19286818-19290170+/60
TCTGTGGCCCAGGCTGGAATCTAGTCGGCTCGCTGCAGACTCCCTGCCTCCGGCTCCCGT
GATTCTCCTGCCCCGGCCTGCAAGCTGCCTGGGACTGCCGGCGCGCACCACCACCGCTGC
CTTTTTTCTCCTTTGGCTGGAGGCGCGGTTTCGCCATGTTGGCCAGGCTGCTCTCCAGCT
CCTGACCCCGACTGCTCTGCCCGCCTCGGCCTCCCGAGGTGCTGGGACTGCAGACAGAGT
GTCGCTCACTCGGTGCTCGGTGTTGCCCGGGCTGGAGTGCGGTGGCGTGGTCTTGGCTCG
CTGCAGCCTCCGCCTCCCAGCCGCCTGCCTTGGCCTCCCAGGGTGCTGGGAT
>GL397401_786475-788895-/600-99
TCTGTGGCCCAGGCTGGAATCTAGTCGGCTCGCTGCAGACTCCCTGCCTCCGGCTCCTGT
GATTCTCCTGC-CCGGCCTG-------CCTGGGATTACCGGCGCGTGCCACCACCGCTGC
CTTTTTTCTCCTTTGGCTGGAGGCGCGGTTTCGCCATGTTGGCCAGGCTGCTCTCCAGCT
CCTGACCCCGAGTGCTCTGCCCGCCTCGGCCTCCCGAGGTGCTGGGACTGCAGACGGAGT
CTCGCTCACTCGGTGCTCGGTGTTGCCCGGGCTGGAGTGCGGTGGCGTGGTCTTGGCTCG
CTGCAGCCTCCGCCTCCCAGCCGCCGGCCTTGGCCTCCCAGGGTGCTGGGAT
>GL397272_3479455-3482615-/600-
-----------------AATCTAGTCGGCTCGCTGCAGACTCCCTGCCTCCAGCTCCCGT
GATTCTCCTGCCCCGGCCTGCGGGCTGCCTGGTATTGCCGGCGCGCGCCACCACCGCTGC
CTTTTTTCTCCTTTGGCTGGAGGCGCGGTTTCGCCATGTTGGCCAGGCTGGTCTCCAGC-
----ACCCCGAGTGCTTTGCCCGCCTCGGCCTCCCGAGGTGCTGGGACTGCAGACGGAGT
CTCGCTCACTCGGTGCTCGGTGTTGCCCGGGCTGGAGTGCGGTGGCGTGGTCTTGGCTCG
CTGCAGCCTCCGCCTCCCAGCCGCCTGCCTTGGCCTCCCAGGGTGCTGGGAT
>GL397456_475555-478816+/600-99
TCTGTGGCCCAGGCTGGAATCTAGTCGGCTCGCTGCAGACTCCCTGCCTCCGGCTCCCCT
GATTCTCCTGCCCCGGCCTGCGGGCTGCCTGGGATTGCCGGCGCGCGCCACCACCGCTGC
CTTTTTTCTCCTTTGGCTGGAGGCGCGGTTTCGCCATGTTGGCCAGGCTGGTCTCCAGCT
CCTGACCCCGAGTGCTCTGCCCGCCTCAGCCTCCCGAGGTGCTGGGACTGCAGACGGAGT
CTCGCTCACTCAGTGCTCGGTGTTGCCTGGGCTGGAGTGCGGTGGCGTGGTGTTGGCTCG
CTGCAGCCTCCGCCTCCCAGCCGCCTGCCTTGGCCTCCCAGGGTGCTGGGAT
